# Supplementary material for: Epigenetic reprogramming of airway macrophages promotes polarization and inflammation in muco-obstructive lung disease
Source: Nat Commun. 2021 Nov 11;12:6520. doi: 10.1038/s41467-021-26777-9 (PMC8586227; doi:10.1038/s41467-021-26777-9)
Supplement: Supplementary file 3 — Supplementary Data 1 [file 41467_2021_26777_MOESM3_ESM.xlsx]

## Sheet: allDMRs
seqnames	start	end	width	strand	length	nCG	meanMethy1	meanMethy2	diff.Methy	areaStat	annotation	geneChr	geneStart	geneEnd	geneLength	geneStrand	geneId	transcriptId	distanceToTSS	ENSEMBL	SYMBOL	GENENAME
chr8	71688849	71690472	1624	*	1624	74	0.480533	0.281461	0.199073	414.162	Promoter (<=1kb)	8	71689252	71690577	1326	1	16336	uc009meq.2	0	ENSMUSG00000079019	Insl3	insulin-like 3
chr7	16811248	16811701	454	*	454	51	0.720943	0.534756	0.186187	376.982	Exon (uc009fic.1/243853, exon 3 of 3)	7	16815889	16840931	25043	1	97387	uc009fie.2	-4188	ENSMUSG00000030374	Strn4	striatin, calmodulin binding protein 4
chr13	55210006	55210432	427	*	427	45	0.507141	0.304547	0.202594	309.012	Promoter (<=1kb)	13	55209782	55318325	108544	1	18193	uc007qqd.1	224	ENSMUSG00000021488	Nsd1	nuclear receptor-binding SET-domain protein 1
chr7	143461048	143461379	332	*	332	44	0.28983	0.437777	-0.147947	-287.705	Promoter (<=1kb)	7	143458339	143461050	2712	2	12577	uc009kpd.2	0	ENSMUSG00000037664	Cdkn1c	cyclin-dependent kinase inhibitor 1C (P57)
chr10	81346623	81347107	485	*	485	44	0.525489	0.345365	0.180124	248.872	Exon (uc007ghj.2/15353, exon 5 of 7)	10	81346046	81350369	4324	2	15353	uc007ghj.2	3262	ENSMUSG00000020232	Hmg20b	high mobility group 20B
chrX	75155554	75155975	422	*	422	41	0.395914	0.212746	0.183168	235.305	Intron (uc009tps.1/434800, intron 2 of 4)	20	75146057	75163751	17695	2	434800	uc009tps.1	7776	ENSMUSG00000073094	Smim9	small integral membrane protein 9
chrX	159372190	159372482	293	*	293	36	0.249583	0.4308	-0.181216	-228.334	Promoter (<=1kb)	20	159372195	159385699	13505	1	66235	uc009usl.1	0	ENSMUSG00000067194	Eif1ax	eukaryotic translation initiation factor 1A, X-linked
chr5	24591078	24591777	700	*	700	36	0.373045	0.166036	0.207009	225.142	Promoter (<=1kb)	5	24592114	24592211	98	1	735264	uc012dtg.1	-337	ENSMUSG00000076387	Mir671	microRNA 671
chr11	61147296	61147783	488	*	488	38	0.590513	0.407353	0.18316	221.359	Exon (uc007jha.1/57916, exon 5 of 5)	11	61140820	61147642	6823	1	57916	uc007jhb.1	6476	ENSMUSG00000010142	Tnfrsf13b	tumor necrosis factor receptor superfamily, member 13b
chr11	88896018	88896802	785	*	785	29	0.567412	0.25249	0.314923	212.4	Distal Intergenic	11	88905928	88936061	30134	1	73921	uc029rnj.1	-9126	ENSMUSG00000087338	Scpep1os	serine carboxypeptidase 1, opposite strand
chr13	34916666	34917055	390	*	390	35	0.510545	0.315445	0.195101	206.828	Promoter (<=1kb)	13	34909964	34916989	7026	2	71864	uc007qbr.1	0	ENSMUSG00000021414	Fam217a	family with sequence similarity 217, member A
chr2	174299759	174300051	293	*	293	30	0.369227	0.540487	-0.17126	-193.484	Promoter (1-2kb)	2	174297859	174346742	48884	1	14683	uc033hrq.1	1900	ENSMUSG00000027523	Gnas	GNAS (guanine nucleotide binding protein, alpha stimulating) complex locus
chr11	95830449	95830725	277	*	277	30	0.680474	0.483759	0.196715	191.813	3' UTR	11	95824500	95832140	7641	1	237928	uc007las.2	5949	ENSMUSG00000050860	Phospho1	phosphatase, orphan 1
chr17	55956014	55956458	445	*	445	32	0.571812	0.380663	0.191148	178.893	Promoter (2-3kb)	17	55959187	55967951	8765	1	72886	uc008dak.1	-2729	ENSMUSG00000003208	Ccdc94	coiled-coil domain containing 94
chr12	80168269	80168655	387	*	387	33	0.499517	0.319275	0.180242	176.719	3' UTR	12	80167542	80172144	4603	2	109711	uc007oao.2	3489	ENSMUSG00000015143	Actn1	actinin, alpha 1
chr6	113748497	113748844	348	*	348	29	0.389465	0.22062	0.168846	166.615	3' UTR	6	113728052	113740681	12630	2	110379	uc009dhm.1	-7816	ENSMUSG00000030298	Sec13	SEC13 homolog, nuclear pore and COPII coat complex component
chr1	75209232	75209803	572	*	572	23	0.448272	0.178253	0.27002	165.45	Promoter (<=1kb)	1	75199829	75209503	9675	2	74577	uc007bog.1	0	ENSMUSG00000026200	Glb1l	galactosidase, beta 1-like
chr7	16906796	16907277	482	*	482	28	0.624615	0.811081	-0.186466	-164.778	Promoter (<=1kb)	7	16906490	16910905	4416	1	19222	uc009fim.2	306	ENSMUSG00000043017	Ptgir	prostaglandin I receptor (IP)
chr12	84148254	84148507	254	*	254	30	0.387133	0.235199	0.151933	159.219	Promoter (<=1kb)	12	84146131	84148489	2359	2	70481	uc007oel.1	0	ENSMUSG00000054383	Pnma1	paraneoplastic antigen MA1
chr8	40883379	40883899	521	*	521	29	0.683123	0.877319	-0.194197	-158.011	Intron (uc009lnf.1/11988, intron 1 of 11)	8	40862367	40922070	59704	1	11988	uc009lng.1	21012	ENSMUSG00000031596	Slc7a2	solute carrier family 7 (cationic amino acid transporter, y+ system), member 2
chr5	140002366	140002671	306	*	306	22	0.671635	0.912344	-0.240709	-155.892	Distal Intergenic	5	139907943	139974724	66782	1	243312	uc009ahi.2	94423	ENSMUSG00000048988	Elfn1	leucine rich repeat and fibronectin type III, extracellular 1
chr15	97054980	97055539	560	*	560	28	0.35696	0.551341	-0.194381	-154.318	Promoter (<=1kb)	15	96994823	97055956	61134	2	69354	uc007xkr.1	417	ENSMUSG00000022464	Slc38a4	solute carrier family 38, member 4
chrX	37190945	37191209	265	*	265	27	0.23492	0.382403	-0.147483	-154.118	Promoter (<=1kb)	20	37191222	37192465	1244	1	69942	uc009syj.2	-13	ENSMUSG00000036537	Rnf113a1	ring finger protein 113A1
chr16	91556575	91557196	622	*	622	24	0.477521	0.73389	-0.256369	-151.381	Intron (uc007zxq.1/15980, intron 2 of 6)	16	91547094	91564007	16914	1	15980	uc007zxq.1	9481	ENSMUSG00000022965	Ifngr2	interferon gamma receptor 2
chrX	140598173	140598516	344	*	344	27	0.63703	0.4306	0.20643	149.287	Promoter (2-3kb)	20	140539529	140600522	60994	2	14605	uc009ulb.1	2006	ENSMUSG00000031431	Tsc22d3	TSC22 domain family, member 3
chr7	4707026	4707437	412	*	412	26	0.697038	0.499775	0.197263	145.866	3' UTR	7	4690928	4715997	25070	1	381979	uc009eyf.1	16098	ENSMUSG00000035390	Brsk1	BR serine/threonine kinase 1
chr6	28833481	28833763	283	*	283	26	0.51636	0.328024	0.188335	144.715	Promoter (1-2kb)	6	28828126	28831747	3622	2	192198	uc009bcu.1	-1734	ENSMUSG00000049939	Lrrc4	leucine rich repeat containing 4
chr7	121899275	121899645	371	*	371	15	0.573549	0.228587	0.344962	143.924	Exon (uc009jnx.2/20277, exon 2 of 13)	7	121865038	121918728	53691	1	20277	uc012fte.2	34237	ENSMUSG00000030873	Scnn1b	sodium channel, nonvoltage-gated 1 beta
chr11	63412134	63413033	900	*	900	30	0.539492	0.336202	0.20329	143.708	Distal Intergenic	11	63132803	63159547	26745	1	18858	uc056yln.1	279331	ENSMUSG00000018217	Pmp22	peripheral myelin protein 22
chr5	4755896	4756302	407	*	407	25	0.648683	0.476906	0.171777	135.375	Promoter (1-2kb)	5	4753839	4758216	4378	2	14362	uc008wig.2	1914	ENSMUSG00000044674	Fzd1	frizzled class receptor 1
chr1	11369520	11369995	476	*	476	20	0.683918	0.934501	-0.250584	-132.476	Distal Intergenic	1	11414105	11596317	182213	1	320492	uc011wii.1	-44110	ENSMUSG00000057715	A830018L16Rik	RIKEN cDNA A830018L16 gene
chr6	49096439	49097648	1210	*	1210	24	0.332601	0.594758	-0.262157	-126.825	Promoter (1-2kb)	6	49089534	49094652	5119	2	140488	uc057bwv.1	-1787	ENSMUSG00000029814	Igf2bp3	insulin-like growth factor 2 mRNA binding protein 3
chr7	27273984	27274217	234	*	234	24	0.661532	0.487379	0.174153	122.451	Exon (uc009fvq.1/18223, exon 7 of 10)	7	27261378	27282150	20773	1	18223	uc009fvr.1	12606	ENSMUSG00000063160	Numbl	numb-like
chr2	36513242	36513511	270	*	270	21	0.646003	0.896645	-0.250642	-120.645	Distal Intergenic	2	36527414	36528352	939	1	258950	uc008jlr.1	-13903	ENSMUSG00000111869	Olfr342	olfactory receptor 342
chr6	52203227	52203748	522	*	522	22	0.446216	0.257911	0.188304	119.483	Promoter (<=1kb)	6	52201754	52204587	2834	2	15402	uc009byh.1	839	ENSMUSG00000038253	Hoxa5	homeobox A5
chr9	108197107	108197728	622	*	622	25	0.525362	0.328989	0.196373	119.4	Distal Intergenic	9	108096022	108190383	94362	2	12217	uc009rov.1	-6724	ENSMUSG00000032589	Bsn	bassoon
chr18	87950052	87950379	328	*	328	22	0.744199	0.934011	-0.189812	-119.328	Distal Intergenic	18	88688067	88894207	206141	2	54607	uc008fve.1	943828	ENSMUSG00000056153	Socs6	suppressor of cytokine signaling 6
chr6	3200545	3200965	421	*	421	19	0.585397	0.79046	-0.205064	-115.233	Distal Intergenic	6	3288519	3317019	28501	1	667335	uc009auw.1	-87554	ENSMUSG00000106779	Gm8579	spermatogenesis associated glutamate (E)-rich protein 4a pseudogene
chr2	41213302	41214022	721	*	721	22	0.611334	0.912508	-0.301174	-113.073	Intron (uc008jon.1/94217, intron 32 of 90)	2	40596773	40702848	106076	2	94217	uc008jom.1	-510454	ENSMUSG00000049252	Lrp1b	low density lipoprotein-related protein 1B (deleted in tumors)
chr12	109612804	109613043	240	*	240	19	0.265409	0.474183	-0.208774	-112.051	Promoter (<=1kb)	12	109611822	109611941	120	1	100316669	uc011ysr.1	982	ENSMUSG00000080406	Mir1188	microRNA 1188
chr16	91561588	91561902	315	*	315	24	0.491747	0.666533	-0.174786	-112.012	Exon (uc007zxq.1/15980, exon 6 of 7)	16	91547094	91564007	16914	1	15980	uc007zxq.1	14494	ENSMUSG00000022965	Ifngr2	interferon gamma receptor 2
chr13	9223338	9223650	313	*	313	22	0.561229	0.738713	-0.177483	-111.193	Distal Intergenic	13	9276525	9668926	392402	1	208440	uc007pkt.2	-52875	ENSMUSG00000048264	Dip2c	disco interacting protein 2 homolog C
chr6	148354781	148354928	148	*	148	18	0.423667	0.265861	0.157806	110.31	Promoter (<=1kb)	6	148354656	148355596	941	1	66184	uc009etk.1	125	ENSMUSG00000063171	Rps4l	ribosomal protein S4-like
chr3	52046032	52046627	596	*	596	20	0.598321	0.383232	0.21509	106.021	Intron (uc008pef.2/433586, intron 1 of 4)	3	51687613	52105006	417394	2	433586	uc008pef.2	58379	ENSMUSG00000061143	Maml3	mastermind like 3 (Drosophila)
chr2	129574687	129575149	463	*	463	20	0.467098	0.268169	0.198929	105.451	Distal Intergenic	2	129592839	129632228	39390	1	19261	uc008mhz.1	-17690	ENSMUSG00000037902	Sirpa	signal-regulatory protein alpha
chr1	12774301	12774364	64	*	64	14	0.93545	0.577064	0.358386	105.202	Intron (uc007aia.2/240725, intron 2 of 21)	1	12718545	12860372	141828	1	240725	uc007aid.1	55756	ENSMUSG00000016918	Sulf1	sulfatase 1
chr6	145187244	145187742	499	*	499	20	0.704	0.501537	0.202463	98.3657	Exon (uc009erd.1/uc009erd.1, exon 2 of 2)	6	145174834	145205347	30514	2	320662	uc009erb.1	17605	ENSMUSG00000043541	Casc1	cancer susceptibility candidate 1
chr15	80931136	80931356	221	*	221	15	0.634331	0.871251	-0.23692	-98.0543	3' UTR	15	80923064	80941086	18023	1	213988	uc007wvy.1	8072	ENSMUSG00000047888	Tnrc6b	trinucleotide repeat containing 6b
chr13	91340201	91340326	126	*	126	24	0.583079	0.393251	0.189828	97.7389	Distal Intergenic	13	91368990	91388085	19096	2	320297	uc007rjs.1	47759	ENSMUSG00000097182	A830009L08Rik	RIKEN cDNA A830009L08 gene
chr12	56057746	56057970	225	*	225	17	0.534773	0.775707	-0.240934	-96.3946	Distal Intergenic	12	56253243	56266381	13139	1	100503961	uc029rsm.1	-195273	NA	Gm19990	predicted gene, 19990
chr16	45653924	45654235	312	*	312	19	0.507915	0.327641	0.180274	95.3546	Promoter (<=1kb)	16	45626848	45654118	27271	2	212998	uc012agh.1	0	ENSMUSG00000033187	BC016579	cDNA sequence, BC016579
chr12	30187277	30187499	223	*	223	15	0.574166	0.875149	-0.300983	-93.116	Intron (uc007ngq.2/268534, intron 6 of 6)	12	30054661	30132624	77964	2	22018	uc007ngo.2	-54653	ENSMUSG00000020673	Tpo	thyroid peroxidase
chr3	54872178	54872441	264	*	264	19	0.734874	0.916067	-0.181193	-92.9582	Distal Intergenic	3	54897069	54915887	18819	2	329641	uc008pfx.2	43446	ENSMUSG00000056306	Sertm1	serine rich and transmembrane domain containing 1
chr4	43427275	43427703	429	*	429	19	0.341451	0.169107	0.172344	92.6767	Promoter (1-2kb)	4	43427020	43429134	2115	2	329831	uc008spp.1	1431	ENSMUSG00000042788	Fam166b	family with sequence similarity 166, member B
chr4	141652087	141652608	522	*	522	18	0.348227	0.59226	-0.244033	-92.3188	Intron (uc008vpa.2/69582, intron 1 of 19)	4	141625734	141642186	16453	2	69582	uc008voz.1	-9901	ENSMUSG00000028917	Plekhm2	pleckstrin homology domain containing, family M (with RUN domain) member 2
chr7	140142785	140143123	339	*	339	15	0.757594	0.936152	-0.178558	-90.7927	Intron (uc009khd.2/212508, intron 3 of 10)	7	140137564	140150786	13223	1	212508	uc009khd.2	5221	ENSMUSG00000039018	Mtg1	mitochondrial ribosome-associated GTPase 1
chr10	48032518	48034567	2050	*	2050	20	0.90441	0.75269	0.151719	90.4321	Distal Intergenic	10	49093681	49095843	2163	2	100418235	uc029qxc.1	1061276	NA	C130030K03Rik	proteasome (prosome, macropain) subunit, alpha type 6 pseudogene
chr7	45819623	45819836	214	*	214	15	0.330264	0.175945	0.154319	90.0409	Exon (uc009gxi.1/211480, exon 2 of 3)	7	45816467	45824747	8281	2	211480	uc009gxi.1	4911	ENSMUSG00000058743	Kcnj14	potassium inwardly-rectifying channel, subfamily J, member 14
chr1	135232014	135232241	228	*	228	19	0.630605	0.803714	-0.173108	-89.9988	Distal Intergenic	1	135253574	135258472	4899	2	13710	uc007csw.2	26231	ENSMUSG00000003051	Elf3	E74-like factor 3
chr18	16854627	16854916	290	*	290	18	0.77442	0.932015	-0.157595	-89.382	Distal Intergenic	18	16816407	16822783	6377	1	328906	uc029tlx.1	38220	ENSMUSG00000086095	Gm15328	predicted gene 15328
chr11	60953680	60954154	475	*	475	17	0.400123	0.195085	0.205038	89.2464	Distal Intergenic	11	60932057	60952803	20747	1	26397	uc011xvt.1	21623	ENSMUSG00000018932	Map2k3	mitogen-activated protein kinase kinase 3
chr15	92474682	92474979	298	*	298	19	0.688414	0.873648	-0.185234	-88.1103	Intron (uc011zye.1/239618, intron 3 of 9)	15	92396810	92771819	375010	1	239618	uc011zye.1	77872	ENSMUSG00000036218	Pdzrn4	PDZ domain containing RING finger 4
chr8	15740571	15740827	257	*	257	16	0.668534	0.917539	-0.249005	-87.9802	Distal Intergenic	8	15892545	15984884	92340	2	94109	uc009kzo.1	244057	ENSMUSG00000060924	Csmd1	CUB and Sushi multiple domains 1
chr4	42948508	42948745	238	*	238	15	0.357187	0.618176	-0.260989	-86.0649	Promoter (1-2kb)	4	42949867	42958732	8866	1	56323	uc008som.1	-1122	ENSMUSG00000036052	Dnajb5	DnaJ heat shock protein family (Hsp40) member B5
chr14	104336839	104337195	357	*	357	16	0.665252	0.87261	-0.207358	-85.9939	Intron (uc007uxa.1/uc007uxa.1, intron 1 of 4)	14	104462325	104467999	5675	2	18996	uc007uxb.2	130804	ENSMUSG00000048349	Pou4f1	POU domain, class 4, transcription factor 1
chr6	31111479	31111815	337	*	337	16	0.367459	0.58521	-0.21775	-85.065	Intron (uc033ioo.1/232685, intron 3 of 3)	6	31063023	31063093	71	2	387223	uc012ejr.1	-48386	ENSMUSG00000065604	Mir29b-1	microRNA 29b-1
chr5	55768320	55768498	179	*	179	17	0.729711	0.924221	-0.194509	-84.2939	Distal Intergenic	5	54349992	54358542	8551	1	330086	uc029vhn.1	1418328	ENSMUSG00000105912	Gm10440	predicted gene 10440
chr7	25828679	25829096	418	*	418	16	0.89561	0.682436	0.213173	84.1192	Distal Intergenic	7	25804148	25816558	12411	2	74134	uc009fuc.1	-12121	ENSMUSG00000040703	Cyp2s1	cytochrome P450, family 2, subfamily s, polypeptide 1
chr9	20582331	20582611	281	*	281	16	0.937122	0.774695	0.162427	82.5522	Promoter (1-2kb)	9	20581328	20595193	13866	1	244721	uc009oix.1	1003	ENSMUSG00000058192	Zfp846	zinc finger protein 846
chrX	22570635	22570753	119	*	119	14	0.66712	0.951279	-0.28416	-82.2408	Distal Intergenic	20	22461596	22463543	1948	1	76705	uc009sus.2	109039	NA	Ppp1r2-ps7	protein phosphatase 1, regulatory (inhibitor) subunit 2, pseudogene 7
chr11	35841782	35842170	389	*	389	18	0.346052	0.546581	-0.200529	-82.0256	Exon (uc007ili.1/211652, exon 21 of 23)	11	35808381	35834528	26148	2	104458	uc007ilh.2	-7254	ENSMUSG00000018848	Rars	arginyl-tRNA synthetase
chr8	107439237	107439484	248	*	248	17	0.723995	0.894871	-0.170875	-81.4745	Promoter (2-3kb)	8	107436398	107558595	122198	1	66894	uc009nhv.1	2839	ENSMUSG00000031930	Wwp2	WW domain containing E3 ubiquitin protein ligase 2
chr11	19015848	19016098	251	*	251	16	0.648584	0.469064	0.17952	80.9831	Promoter (2-3kb)	11	18880428	19018969	138542	2	17268	uc007icl.2	2871	ENSMUSG00000020160	Meis1	Meis homeobox 1
chr5	124352424	124352861	438	*	438	18	0.490862	0.296158	0.194704	80.595	Promoter (1-2kb)	5	124345439	124354628	9190	2	13445	uc008zpo.1	1767	ENSMUSG00000029394	Cdk2ap1	CDK2 (cyclin-dependent kinase 2)-associated protein 1
chr3	117204476	117204613	138	*	138	14	0.746043	0.903576	-0.157533	-80.2064	Distal Intergenic	3	117060522	117077765	17244	2	433646	uc029uok.1	-126711	ENSMUSG00000028009	1700061I17Rik	RIKEN cDNA 1700061I17 gene
chrX	20703881	20704039	159	*	159	15	0.217184	0.399675	-0.182492	-80.1129	Promoter (<=1kb)	20	20703909	20717804	13896	1	236733	uc009stp.2	0	ENSMUSG00000031066	Usp11	ubiquitin specific peptidase 11
chr9	121413126	121413381	256	*	256	12	0.886343	0.586207	0.300135	79.5278	Intron (uc009sda.1/67095, intron 3 of 11)	9	121366958	121474918	107961	1	67095	uc009sdf.1	46168	ENSMUSG00000032536	Trak1	trafficking protein, kinesin binding 1
chr10	7411810	7412070	261	*	261	16	0.771167	0.949063	-0.177896	-78.6057	Distal Intergenic	10	7444873	7473477	28605	2	77777	uc029qvm.1	61407	ENSMUSG00000079685	Ulbp1	UL16 binding protein 1
chr11	70608877	70609251	375	*	375	16	0.300024	0.498747	-0.198723	-77.9226	Promoter (2-3kb)	11	70606601	70613294	6694	1	50932	uc007jvn.1	2276	ENSMUSG00000020827	Mink1	misshapen-like kinase 1 (zebrafish)
chr7	103580928	103581101	174	*	174	15	0.673647	0.899636	-0.225989	-77.8977	Promoter (2-3kb)	7	103584024	103584980	957	1	258838	uc009iub.1	-2923	ENSMUSG00000073946	Olfr617	olfactory receptor 617
chr9	94314940	94315191	252	*	252	15	0.691983	0.927328	-0.235344	-77.4655	Distal Intergenic	9	94517864	94538081	20218	2	68861	uc009rax.1	222890	ENSMUSG00000045414	1190002N15Rik	RIKEN cDNA 1190002N15 gene
chr3	136118395	136118567	173	*	173	16	0.759165	0.92458	-0.165415	-76.6874	Intron (uc008rmd.2/242248, intron 7 of 16)	3	136210162	136247770	37609	2	242248	uc008rmf.1	129203	ENSMUSG00000037922	Bank1	B cell scaffold protein with ankyrin repeats 1
chrX	50623032	50623322	291	*	291	14	0.276798	0.518741	-0.241943	-76.2527	Intron (uc029xjw.3/103012, intron 3 of 6)	20	50600744	50612850	12107	2	103012	uc012hgw.1	-10182	ENSMUSG00000085396	Firre	functional intergenic repeating RNA element
chr1	170941928	170942152	225	*	225	16	0.738473	0.921436	-0.182962	-76.1191	Distal Intergenic	1	170917594	170927583	9990	2	98752	uc011wvu.1	-14345	ENSMUSG00000038421	Fcrla	Fc receptor-like A
chr16	38714220	38714495	276	*	276	14	0.262731	0.0824877	0.180243	75.83	Promoter (1-2kb)	16	38623163	38713035	89873	2	12549	uc007zfh.1	-1185	ENSMUSG00000022799	Arhgap31	Rho GTPase activating protein 31
chr19	33373314	33373424	111	*	111	12	0.80447	0.96507	-0.1606	-75.7844	Intron (uc008hft.2/67795, intron 4 of 6)	19	33137745	33392295	254551	2	67795	uc008hft.2	18871	ENSMUSG00000071573	Rnls	renalase, FAD-dependent amine oxidase
chr14	95803519	95803769	251	*	251	14	0.672916	0.908328	-0.235412	-75.7113	Distal Intergenic	14	95881266	95882775	1510	1	66732	uc007uup.1	-77497	ENSMUSG00000034689	4921530L21Rik	RIKEN cDNA 4921530L21 gene
chr9	93366765	93366997	233	*	233	15	0.607162	0.849677	-0.242515	-75.1719	Distal Intergenic	9	92979916	93005733	25818	2	78349	uc009raw.2	-361032	ENSMUSG00000100294	1700034K08Rik	RIKEN cDNA 1700034K08 gene
chr9	107984469	107984833	365	*	365	16	0.527119	0.3273	0.199819	74.8061	Promoter (1-2kb)	9	107984224	107985916	1693	2	68176	uc009rnv.2	1083	ENSMUSG00000042106	Fam212a	family with sequence similarity 212, member A
chr11	120048358	120048450	93	*	93	14	0.298734	0.150586	0.148148	74.6209	Promoter (1-2kb)	11	120007316	120047145	39830	2	11302	uc007mro.3	-1213	ENSMUSG00000025375	Aatk	apoptosis-associated tyrosine kinase
chr19	10210357	10211203	847	*	847	15	0.443358	0.692349	-0.248992	-74.5509	3' UTR	19	10206033	10207824	1792	1	69038	uc008gpj.2	4324	ENSMUSG00000036372	Tmem258	transmembrane protein 258
chr4	118138050	118138368	319	*	319	16	0.365714	0.553477	-0.187763	-73.9485	3' UTR	4	117932153	118134946	202794	2	20441	uc033idz.1	-3104	ENSMUSG00000028538	St3gal3	ST3 beta-galactoside alpha-2,3-sialyltransferase 3
chr7	4460530	4460925	396	*	396	11	0.40463	0.704141	-0.299511	-73.7014	Promoter (<=1kb)	7	4460715	4480487	19773	1	67425	uc009exn.2	0	ENSMUSG00000006154	Eps8l1	EPS8-like 1
chrX	36796400	36796601	202	*	202	13	0.432006	0.280465	0.15154	73.6348	Promoter (<=1kb)	20	36795597	36798808	3212	1	11740	uc009sxs.2	803	ENSMUSG00000016319	Slc25a5	solute carrier family 25 (mitochondrial carrier, adenine nucleotide translocator), member 5
chr3	68798970	68799336	367	*	367	15	0.694668	0.896423	-0.201755	-73.5144	Distal Intergenic	3	68869586	68872163	2578	1	68725	uc012cqj.1	-70250	ENSMUSG00000046999	1110032F04Rik	RIKEN cDNA 1110032F04 gene
chr18	10229972	10230308	337	*	337	13	0.479434	0.78412	-0.304687	-73.5088	Distal Intergenic	18	10106322	10181792	75471	2	19877	uc008ear.1	-48180	ENSMUSG00000024290	Rock1	Rho-associated coiled-coil containing protein kinase 1
chr5	69048257	69048433	177	*	177	13	0.650514	0.911676	-0.261162	-73.4378	Distal Intergenic	5	69109285	69341709	232425	2	243043	uc008xqj.1	293276	ENSMUSG00000037653	Kctd8	potassium channel tetramerisation domain containing 8
chr15	59633834	59634292	459	*	459	15	0.463156	0.261989	0.201167	72.7081	Distal Intergenic	15	59648654	59653167	4514	1	211770	uc007vxw.1	-14362	ENSMUSG00000032501	Trib1	tribbles pseudokinase 1
chr16	82207642	82207837	196	*	196	17	0.70608	0.892342	-0.186262	-72.6476	Distal Intergenic	16	81200697	81624287	423591	1	17968	uc007ztb.2	1006945	ENSMUSG00000022762	Ncam2	neural cell adhesion molecule 2
chr1	135673544	135674121	578	*	578	14	0.489823	0.255276	0.234547	72.4531	Intron (uc007ctn.1/uc007ctn.1, intron 1 of 1)	1	135729197	135752229	23033	1	13007	uc007cto.1	-55076	ENSMUSG00000026421	Csrp1	cysteine and glycine-rich protein 1
chr3	33599680	33602476	2797	*	2797	16	0.695116	0.894627	-0.199511	-71.9057	Distal Intergenic	3	33800183	33801491	1309	1	67120	uc008oxb.2	-197707	ENSMUSG00000027677	Ttc14	tetratricopeptide repeat domain 14
chrX	60095323	60095515	193	*	193	16	0.708328	0.897684	-0.189356	-71.8628	Intron (uc009thx.3/109904, intron 16 of 24)	20	60055956	60147700	91745	2	109904	uc009thx.3	52185	ENSMUSG00000031139	Mcf2	mcf.2 transforming sequence
chrX	113957838	113958049	212	*	212	15	0.728375	0.895854	-0.16748	-71.7843	Distal Intergenic	20	113724245	113835091	110847	1	93837	uc009udt.2	233593	ENSMUSG00000025592	Dach2	dachshund 2 (Drosophila)
chr19	43896348	43896783	436	*	436	14	0.407698	0.621468	-0.21377	-71.1897	Intron (uc033hkq.2/71972, intron 4 of 15)	19	43846815	43879768	32954	2	71972	uc008hox.3	-16580	ENSMUSG00000025195	Dnmbp	dynamin binding protein
chr13	87185811	87186036	226	*	226	13	0.673145	0.880492	-0.207347	-71.165	Distal Intergenic	13	86044798	86046795	1998	2	12867	uc007riy.1	-1139016	ENSMUSG00000017778	Cox7c	cytochrome c oxidase subunit VIIc
chr17	12741733	12741826	94	*	94	13	0.441293	0.594628	-0.153335	-71.074	Promoter (<=1kb)	17	12741311	12859884	118574	1	104103	uc008alb.2	422	ENSMUSG00000078247	Airn	antisense Igf2r RNA
chrX	33565479	33565750	272	*	272	10	0.392793	0.870063	-0.47727	-70.9687	Distal Intergenic	20	33575387	33577346	1960	2	100040698	uc033jpc.1	11596	ENSMUSG00000101294	Btbd35f15	BTB domain containing 35, family member 15
chr16	62664672	62664895	224	*	224	11	0.56209	0.910554	-0.348464	-70.8984	Distal Intergenic	16	62734852	62786716	51865	2	106338	uc007zps.1	121821	ENSMUSG00000050312	Nsun3	NOL1/NOP2/Sun domain family member 3
chr9	114016105	114016555	451	*	451	11	0.461319	0.7734	-0.312081	-70.3264	Intron (uc009rxa.1/72179, intron 2 of 14)	9	113976958	114026751	49794	2	72179	uc009rxa.1	10196	ENSMUSG00000032507	Fbxl2	F-box and leucine-rich repeat protein 2
chr3	51603854	51604148	295	*	295	15	0.295653	0.5168	-0.221147	-70.12	Distal Intergenic	3	51515318	51560823	45506	2	73251	uc008peb.1	-43031	ENSMUSG00000037111	Setd7	SET domain containing (lysine methyltransferase) 7
chrX	43827433	43827678	246	*	246	14	0.729623	0.929491	-0.199868	-70.0934	Distal Intergenic	20	43590989	43593530	2542	1	637093	uc012hgq.1	236444	ENSMUSG00000078320	Tex13c1	TEX13 family member C1
chr18	65581670	65582459	790	*	790	14	0.610192	0.331741	0.27845	69.6729	Promoter (<=1kb)	18	65581742	65625334	43593	1	328977	uc008ffd.1	0	ENSMUSG00000042439	Zfp532	zinc finger protein 532
chr3	51708955	51709389	435	*	435	15	0.3543	0.56305	-0.20875	-69.5779	Intron (uc008pee.2/433586, intron 1 of 3)	3	51661179	51682674	21496	1	211666	uc012cpk.2	47776	ENSMUSG00000074604	Mgst2	microsomal glutathione S-transferase 2
chr15	78410196	78410285	90	*	90	14	0.556506	0.406801	0.149706	69.2644	Promoter (<=1kb)	15	78409982	78414015	4034	1	246221	uc007wpf.2	214	ENSMUSG00000071711	Mpst	mercaptopyruvate sulfurtransferase
chr15	62634637	62634765	129	*	129	12	0.637073	0.934341	-0.297268	-69.2479	Distal Intergenic	15	62217541	62219451	1911	2	67552	uc007vyp.1	-415186	NA	H2afy3	H2A histone family, member Y3
chr12	99645121	99645214	94	*	94	13	0.620441	0.470194	0.150247	68.7574	Distal Intergenic	12	99626053	99627974	1922	2	73457	uc007osa.2	-17147	ENSMUSG00000100211	1700064M15Rik	RIKEN cDNA 1700064M15 gene
chr11	117138163	117138703	541	*	541	11	0.536256	0.838232	-0.301976	-68.6198	Intron (uc007mna.2/74136, intron 2 of 11)	11	117115172	117159268	44097	1	74136	uc011yih.1	22991	ENSMUSG00000020823	Sec14l1	SEC14-like lipid binding 1
chr7	16907477	16907708	232	*	232	12	0.674114	0.852219	-0.178105	-68.3581	Promoter (<=1kb)	7	16906490	16910905	4416	1	19222	uc009fim.2	987	ENSMUSG00000043017	Ptgir	prostaglandin I receptor (IP)
chr15	101077114	101077391	278	*	278	13	0.44857	0.257596	0.190974	68.0427	Distal Intergenic	15	101050192	101054399	4208	2	668225	uc029sve.2	-22715	ENSMUSG00000095440	Fignl2	fidgetin-like 2
chr6	68292171	68292488	318	*	318	17	0.63602	0.438534	0.197486	67.9896	Intron (uc057bxk.1/uc057bxk.1, intron 22 of 90)	6	67565234	67565699	466	2	75070	uc009cfs.1	-726472	NA	4930515G16Rik	myc induced nuclear antigen pseudogene
chr12	58314309	58314501	193	*	193	14	0.710835	0.883977	-0.173142	-67.6828	Distal Intergenic	12	58264720	58269258	4539	2	66864	uc007npv.2	-45051	ENSMUSG00000045930	Clec14a	C-type lectin domain family 14, member a
chr4	141210030	141210135	106	*	106	11	0.752812	0.423865	0.328947	67.4403	Distal Intergenic	4	141213956	141220114	6159	1	76166	uc012doa.1	-3821	ENSMUSG00000073733	Rsg1	REM2 and RAB-like small GTPase 1
chr4	50406441	50407502	1062	*	1062	14	0.610466	0.903902	-0.293436	-67.2811	Distal Intergenic	4	49769635	49845769	76135	2	242443	uc008swe.3	-560672	ENSMUSG00000039579	Grin3a	glutamate receptor ionotropic, NMDA3A
chr18	8299720	8299957	238	*	238	14	0.673631	0.896745	-0.223113	-67.1659	Distal Intergenic	18	7869716	7916297	46582	1	225131	uc008eaf.1	430004	ENSMUSG00000024283	Wac	WW domain containing adaptor with coiled-coil
chr4	156229979	156230234	256	*	256	13	0.589331	0.791932	-0.202601	-67.1288	Promoter (<=1kb)	4	156230059	156230115	57	2	102466236	uc033ihj.1	0	ENSMUSG00000098954	Mir7658	microRNA 7658
chr6	29180464	29180522	59	*	59	14	0.657077	0.841401	-0.184324	-66.7759	Promoter (<=1kb)	6	29169230	29179584	10355	2	101359	uc009bcz.2	-880	ENSMUSG00000079654	Prrt4	proline-rich transmembrane protein 4
chr8	110479496	110480080	585	*	585	16	0.558984	0.763908	-0.204924	-66.6696	Intron (uc009nkr.1/244653, intron 24 of 25)	8	110495366	110502356	6991	2	100861869	uc009nkt.1	22276	NA	Gm21283	predicted gene, 21283
chr17	78913106	78913414	309	*	309	14	0.641222	0.450902	0.19032	66.2651	Distal Intergenic	17	78916499	78921048	4550	1	68554	uc008dpj.2	-3085	ENSMUSG00000062691	Cebpzos	CCAAT/enhancer binding protein (C/EBP), zeta, opposite strand
chr17	47703510	47703668	159	*	159	13	0.52986	0.368403	0.161457	66.2138	Promoter (1-2kb)	17	47699969	47701996	2028	2	100126242	uc029tih.1	-1514	ENSMUSG00000086930	Frs3os	fibroblast growth factor receptor substrate 3, opposite strand
chrX	123374780	123374981	202	*	202	12	0.650834	0.888201	-0.237367	-66.1326	Distal Intergenic	20	123103523	123145654	42132	1	73061	uc057cft.1	271257	ENSMUSG00000079450	Cldn34c1	claudin 34C1
chr17	29503224	29503449	226	*	226	14	0.421224	0.234945	0.186279	65.8737	Distal Intergenic	17	29493087	29495459	2373	1	18712	uc008btb.1	10137	ENSMUSG00000024014	Pim1	proviral integration site 1
chr12	69299226	69299593	368	*	368	13	0.432167	0.663522	-0.231355	-65.6924	Promoter (2-3kb)	12	69296681	69310687	14007	1	69554	uc007nsa.2	2545	ENSMUSG00000020978	Klhdc2	kelch domain containing 2
chr3	96066169	96066370	202	*	202	14	0.284244	0.473521	-0.189276	-65.2282	Distal Intergenic	3	96045091	96058455	13365	2	22365	uc008qlz.1	-7714	ENSMUSG00000015747	Vps45	vacuolar protein sorting 45
chrX	118710105	118710291	187	*	187	15	0.727299	0.923963	-0.196664	-65.1662	Distal Intergenic	20	118479706	118480737	1032	2	100039551	uc009uec.2	-229368	ENSMUSG00000100194	Tgif2lx2	TGFB-induced factor homeobox 2-like, X-linked 2
chr8	12856138	12856575	438	*	438	13	0.362413	0.573044	-0.210631	-65.0981	Intron (uc009kwf.1/50770, intron 25 of 27)	8	12873827	13020509	146683	1	17207	uc009kwk.2	-17252	ENSMUSG00000031442	Mcf2l	mcf.2 transforming sequence-like
chr1	193702891	193703265	375	*	375	14	0.348503	0.591444	-0.24294	-64.9507	Distal Intergenic	1	193507463	193507530	68	2	387201	uc011wzc.1	-195361	ENSMUSG00000065533	Mir205	microRNA 205
chr16	70782193	70782465	273	*	273	12	0.658179	0.926289	-0.26811	-64.9342	Distal Intergenic	16	70616425	70624822	8398	1	52645	uc007zqv.1	165768	NA	D16Ertd519e	DNA segment, Chr 16, ERATO Doi 519, expressed
chr17	20747856	20748076	221	*	221	14	0.74398	0.95033	-0.20635	-64.7743	Distal Intergenic	17	20735100	20736126	1027	1	171229	uc008aqc.1	12756	NA	Vmn1r227	vomeronasal 1 receptor 227
chrX	32695604	32695838	235	*	235	16	0.659344	0.865131	-0.205788	-64.714	Distal Intergenic	20	32726137	32728057	1921	1	100862329	uc033jpb.1	-30299	ENSMUSG00000099711	Btbd35f21	BTB domain containing 35, family member 21
chr2	11299032	11299555	524	*	524	13	0.735052	0.496084	0.238968	64.2943	Exon (uc008iic.1/18761, exon 17 of 18)	2	11339489	11344106	4618	1	100503147	uc008iid.1	-39934	ENSMUSG00000086006	Gm13293	predicted gene 13293
chr1	41049775	41049886	112	*	112	15	0.576438	0.855591	-0.279153	-64.19	Distal Intergenic	1	41167560	41181252	13693	2	74897	uc029qny.1	131366	ENSMUSG00000104072	4930448I06Rik	RIKEN cDNA 4930448I06 gene
chr17	4999793	5000319	527	*	527	13	0.324647	0.58355	-0.258903	-64.0639	Intron (uc008aex.1/239985, intron 1 of 2)	17	4995074	5347656	352583	1	239985	uc008aey.1	4719	ENSMUSG00000069729	Arid1b	AT rich interactive domain 1B (SWI-like)
chr11	116221857	116222028	172	*	172	11	0.443039	0.273873	0.169166	63.2809	Exon (uc007mkp.1/14027, exon 22 of 22)	11	116216540	116220287	3748	1	69681	uc007mko.2	5317	ENSMUSG00000092300	Cdk3-ps	cyclin-dependent kinase 3, pseudogene
chr2	63701747	63702103	357	*	357	14	0.495859	0.302576	0.193282	63.098	Distal Intergenic	2	63971508	64098038	126531	2	60344	uc008jvv.3	395935	ENSMUSG00000075324	Fign	fidgetin
chr1	46088863	46088994	132	*	132	12	0.458363	0.776935	-0.318572	-62.7856	Intron (uc007awx.2/227058, intron 6 of 65)	1	46066738	46373550	306813	1	227058	uc007awx.2	22125	ENSMUSG00000041144	Dnah7b	dynein, axonemal, heavy chain 7B
chr13	96706922	96707261	340	*	340	13	0.726757	0.922814	-0.196058	-62.6924	Distal Intergenic	13	96648962	96670936	21975	2	15357	uc007rnm.3	-35986	ENSMUSG00000021670	Hmgcr	3-hydroxy-3-methylglutaryl-Coenzyme A reductase
chr13	9494916	9495046	131	*	131	12	0.532356	0.694533	-0.162177	-62.1663	Exon (uc007pkt.2/208440, exon 3 of 36)	13	9608944	9668926	59983	1	208440	uc007pkw.2	-113898	ENSMUSG00000048264	Dip2c	disco interacting protein 2 homolog C
chrX	154714001	154714188	188	*	188	13	0.693448	0.506333	0.187114	61.8499	Distal Intergenic	20	154339225	154579330	240106	2	75071	uc029xnw.1	-134671	ENSMUSG00000059663	4930524N10Rik	RIKEN cDNA 4930524N10 gene
chr2	181908495	181908700	206	*	206	12	0.705867	0.899336	-0.193469	-61.3865	Distal Intergenic	2	181864360	181870826	6467	1	67005	uc008onw.1	44135	ENSMUSG00000038628	Polr3k	polymerase (RNA) III (DNA directed) polypeptide K
chr10	80345272	80345408	137	*	137	12	0.291188	0.131543	0.159645	61.3584	Promoter (2-3kb)	10	80339793	80347625	7833	2	66548	uc007gcv.3	2217	ENSMUSG00000043822	Adamtsl5	ADAMTS-like 5
chr7	29248528	29248968	441	*	441	13	0.620176	0.408783	0.211394	61.0935	Promoter (<=1kb)	7	29247521	29248467	947	2	72275	uc009gbj.2	-61	ENSMUSG00000030587	2200002D01Rik	RIKEN cDNA 2200002D01 gene
chr1	184724677	184725023	347	*	347	13	0.722396	0.519109	0.203287	60.9091	Downstream (2-3kb)	1	184727145	184732493	5349	2	15284	uc007dyn.2	7470	ENSMUSG00000039377	Hlx	H2.0-like homeobox
chr6	133719383	133719554	172	*	172	12	0.703483	0.874849	-0.171366	-60.7667	Distal Intergenic	6	133763998	133767408	3411	2	545886	uc057aev.1	47854	ENSMUSG00000108106	Gm5886	predicted gene 5886
chr13	63248260	63248641	382	*	382	11	0.510355	0.797681	-0.287326	-60.3546	Intron (uc007qxj.2/72061, intron 13 of 16)	13	63240029	63326096	86068	1	72061	uc033gmh.1	8231	ENSMUSG00000021458	2010111I01Rik	RIKEN cDNA 2010111I01 gene
chr8	12842716	12843123	408	*	408	13	0.289215	0.490772	-0.201558	-60.2312	Exon (uc009kwf.1/50770, exon 18 of 28)	8	12828338	12831919	3582	2	100504249	uc009kwi.1	-10797	ENSMUSG00000084780	Gm15350	predicted gene 15350
chr12	20867000	20867269	270	*	270	14	0.679787	0.888345	-0.208558	-59.8512	Intron (uc029rrg.3/uc029rrg.3, intron 3 of 3)	12	20804392	20815779	11388	2	69513	uc007nde.2	-51221	ENSMUSG00000099759	1700030C10Rik	RIKEN cDNA 1700030C10 gene
chr8	34189068	34189367	300	*	300	12	0.14413	0.326484	-0.182354	-59.7195	Distal Intergenic	8	34166622	34166712	91	2	102465211	uc033jey.1	-22356	ENSMUSG00000098785	Mir6395	microRNA 6395
chr4	10003096	10003190	95	*	95	12	0.714485	0.955347	-0.240862	-59.6782	Distal Intergenic	4	9915965	9917397	1433	2	74662	uc012dal.1	-85699	ENSMUSG00000082843	4930448K20Rik	glyceraldehyde-3-phosphate dehydrogenase pseudogene
chrX	136497230	136497378	149	*	149	12	0.737964	0.912556	-0.174592	-59.5795	Distal Intergenic	20	136517999	136534306	16308	1	245616	uc009uio.2	-20621	ENSMUSG00000031424	Kir3dl1	killer cell immunoglobulin-like receptor, three domains, long cytoplasmic tail, 1
chr13	52059912	52060130	219	*	219	13	0.703585	0.531029	0.172556	59.3945	Distal Intergenic	13	52096741	52124160	27420	1	74050	uc007qms.2	-36611	NA	4921525O09Rik	RIKEN cDNA 4921525O09 gene
chr6	38689145	38689302	158	*	158	10	0.523148	0.205959	0.317189	59.2387	Distal Intergenic	6	38663069	38680865	17797	1	665180	uc029vuf.1	26076	ENSMUSG00000079598	Clec2l	C-type lectin domain family 2, member L
chr8	72305197	72305252	56	*	56	11	0.760817	0.944573	-0.183756	-59.2158	Distal Intergenic	8	72319062	72321654	2593	1	16598	uc009mfq.2	-13810	ENSMUSG00000055148	Klf2	Kruppel-like factor 2 (lung)
chr17	6621973	6622197	225	*	225	10	0.621531	0.907942	-0.286411	-58.576	Promoter (1-2kb)	17	6610103	6620925	10823	2	100040525	uc008ahd.3	-1048	NA	Tmem181c-ps	transmembrane protein 181C, pseudogene
chr11	116146329	116146569	241	*	241	12	0.148696	0.317697	-0.169	-58.4966	Promoter (2-3kb)	11	116142285	116149522	7238	2	217335	uc007mkf.1	2953	ENSMUSG00000020776	Fbf1	Fas (TNFRSF6) binding factor 1
chr6	88976595	88977021	427	*	427	14	0.456871	0.268486	0.188385	58.4046	Distal Intergenic	6	88905949	88912240	6292	1	24100	uc009cvz.1	70646	ENSMUSG00000002871	Tpra1	transmembrane protein, adipocyte asscociated 1
chr4	63652132	63652287	156	*	156	11	0.72403	0.946712	-0.222682	-58.0607	Distal Intergenic	4	63607091	63622429	15339	2	75524	uc008tha.1	-29703	ENSMUSG00000058935	1700018C11Rik	RIKEN cDNA 1700018C11 gene
chr13	9239617	9240005	389	*	389	11	0.68549	0.892077	-0.206587	-58.0514	Distal Intergenic	13	9276525	9668926	392402	1	208440	uc007pkt.2	-36520	ENSMUSG00000048264	Dip2c	disco interacting protein 2 homolog C
chr1	83234756	83235253	498	*	498	9	0.502877	0.916929	-0.414052	-57.8504	Distal Intergenic	1	83255781	83279335	23555	2	77629	uc007bsp.2	44082	ENSMUSG00000026163	Sphkap	SPHK1 interactor, AKAP domain containing
chr9	106226403	106226590	188	*	188	12	0.319272	0.162461	0.156811	57.8085	Exon (uc009rjh.1/81897, exon 2 of 2)	9	106222598	106226876	4279	1	81897	uc009rjh.1	3805	ENSMUSG00000045322	Tlr9	toll-like receptor 9
chrX	37557453	37557565	113	*	113	12	0.448798	0.779592	-0.330794	-57.7437	Promoter (<=1kb)	20	37557412	37562282	4871	1	194856	uc009syz.1	41	ENSMUSG00000071770	Rhox4e	reproductive homeobox 4E
chr17	34038840	34039041	202	*	202	10	0.451455	0.257323	0.194132	57.6765	Promoter (<=1kb)	17	34039138	34052517	13380	1	12815	uc008cbb.2	-97	ENSMUSG00000024330	Col11a2	collagen, type XI, alpha 2
chr11	117411401	117411860	460	*	460	13	0.841825	0.625124	0.216701	56.9351	Promoter (2-3kb)	11	117414389	117415368	980	1	105827746	uc057bau.1	-2529	ENSMUSG00000086588	Gm11729	predicted gene 11729
chr1	131613768	131613882	115	*	115	12	0.229855	0.419732	-0.189877	-56.6747	Distal Intergenic	1	131599114	131612000	12887	1	26361	uc007cnl.1	14654	ENSMUSG00000026432	Avpr1b	arginine vasopressin receptor 1B
chr10	112662811	112663091	281	*	281	11	0.423421	0.740235	-0.316814	-56.3566	Distal Intergenic	10	112726926	112785599	58674	1	69355	uc007haq.1	-63835	ENSMUSG00000100314	1700010J16Rik	RIKEN cDNA 1700010J16 gene
chrX	51927484	51927776	293	*	293	11	0.635825	0.918786	-0.282961	-56.3118	Distal Intergenic	20	51968695	51971047	2353	2	74279	uc009ted.1	43271	ENSMUSG00000031118	1700080O16Rik	RIKEN cDNA 1700080O16 gene
chr15	97054666	97054786	121	*	121	10	0.387684	0.550992	-0.163308	-55.8746	Promoter (1-2kb)	15	96994823	97055956	61134	2	69354	uc007xkr.1	1170	ENSMUSG00000022464	Slc38a4	solute carrier family 38, member 4
chr12	79606022	79606422	401	*	401	12	0.659541	0.867889	-0.208348	-55.7608	Intron (uc007oai.1/19363, intron 7 of 10)	12	79297351	79508654	211304	1	19363	uc007oaj.1	308671	ENSMUSG00000059060	Rad51b	RAD51 paralog B
chr3	125418029	125418143	115	*	115	11	0.644726	0.392179	0.252546	55.582	Intron (uc008rfv.2/64580, intron 1 of 6)	3	125404091	125724986	320896	1	64580	uc008rfw.2	13938	ENSMUSG00000027971	Ndst4	N-deacetylase/N-sulfotransferase (heparin glucosaminyl) 4
chr18	9210435	9210869	435	*	435	12	0.482233	0.24022	0.242013	55.5694	Promoter (1-2kb)	18	9212856	9216201	3346	1	14370	uc008eag.2	-1987	ENSMUSG00000036904	Fzd8	frizzled class receptor 8
chr10	128230622	128230942	321	*	321	12	0.564668	0.361446	0.203223	55.4177	Promoter (1-2kb)	10	128232063	128244829	12767	1	21853	uc007hlt.2	-1121	ENSMUSG00000039994	Timeless	timeless circadian clock 1
chr2	97374297	97374387	91	*	91	11	0.649109	0.925814	-0.276704	-55.1862	Intron (uc008lhc.2/241568, intron 5 of 7)	2	97467657	97631664	164008	1	241568	uc008lhf.3	-93270	ENSMUSG00000050587	Lrrc4c	leucine rich repeat containing 4C
chr14	78664070	78664368	299	*	299	12	0.584693	0.851406	-0.266713	-55.1743	Intron (uc007uso.1/380921, intron 1 of 28)	14	78598060	78651761	53702	2	380921	uc011zow.1	-12309	ENSMUSG00000034731	Dgkh	diacylglycerol kinase, eta
chr7	127625946	127626071	126	*	126	9	0.762321	0.95085	-0.188529	-55.1653	Distal Intergenic	7	127607032	127615260	8229	2	320683	uc009jwg.1	-10686	ENSMUSG00000045639	Zfp629	zinc finger protein 629
chr15	27922338	27922464	127	*	127	12	0.374927	0.194389	0.180538	54.7479	Intron (uc007vjw.1/223435, intron 1 of 56)	15	27746902	27841842	94941	2	223435	uc007vjx.1	-80496	ENSMUSG00000022263	Trio	triple functional domain (PTPRF interacting)
chrX	168673657	168673749	93	*	93	9	0.458705	0.301765	0.15694	54.7248	Promoter (<=1kb)	20	168653099	168673902	20804	2	17692	uc009uxh.2	153	ENSMUSG00000031358	Msl3	male-specific lethal 3 homolog (Drosophila)
chr19	9234846	9235152	307	*	307	12	0.837491	0.644516	0.192975	54.5664	Intron (uc008goo.1/uc008goo.1, intron 3 of 5)	19	9111719	9135566	23848	2	66514	uc008gon.1	-99280	ENSMUSG00000024654	Asrgl1	asparaginase like 1
chr12	62176722	62176815	94	*	94	8	0.329531	0.898518	-0.568987	-54.4456	Distal Intergenic	12	62687787	62688336	550	1	73309	uc057bbm.1	-510972	NA	Spanxn4	SPANX family, member N4
chr16	94098369	94098850	482	*	482	13	0.641568	0.430343	0.211224	54.3924	Intron (uc008aae.1/20465, intron 3 of 10)	16	94085260	94127032	41773	1	20465	uc012ais.1	13109	ENSMUSG00000062713	Sim2	single-minded homolog 2 (Drosophila)
chr9	121414335	121414500	166	*	166	12	0.443032	0.651725	-0.208693	-54.2004	Intron (uc009sda.1/67095, intron 3 of 11)	9	121366958	121474918	107961	1	67095	uc009sdf.1	47377	ENSMUSG00000032536	Trak1	trafficking protein, kinesin binding 1
chr9	87147103	87147285	183	*	183	12	0.692029	0.905854	-0.213825	-54.1237	Promoter (2-3kb)	9	87144306	87184045	39740	1	244958	uc012gxx.1	2797	ENSMUSG00000042761	Mrap2	melanocortin 2 receptor accessory protein 2
chr12	21265778	21266129	352	*	352	10	0.47489	0.7328	-0.25791	-53.9757	Exon (uc007ndi.1/211914, exon 27 of 28)	12	21269806	21286111	16306	2	16413	uc007ndl.1	19982	ENSMUSG00000062352	Itgb1bp1	integrin beta 1 binding protein 1
chr4	133614507	133614983	477	*	477	11	0.617269	0.828973	-0.211704	-53.9722	Intron (uc008vde.1/503610, intron 3 of 7)	4	133606553	133610482	3930	2	503610	uc008vdd.1	-4025	ENSMUSG00000037553	Zdhhc18	zinc finger, DHHC domain containing 18
chr10	87860916	87861586	671	*	671	12	0.543328	0.770094	-0.226767	-53.9153	Promoter (<=1kb)	10	87861111	87915441	54331	1	16000	uc007gqx.3	0	ENSMUSG00000020053	Igf1	insulin-like growth factor 1
chr6	75436586	75436918	333	*	333	10	0.853655	0.55073	0.302925	53.8009	Distal Intergenic	6	77242717	77245517	2801	1	74342	uc009cjt.1	-1805799	ENSMUSG00000060780	Lrrtm1	leucine rich repeat transmembrane neuronal 1
chr4	62267138	62267605	468	*	468	11	0.409386	0.661637	-0.252251	-53.4392	Distal Intergenic	4	62286429	62298412	11984	1	20530	uc008tee.2	-18824	ENSMUSG00000066152	Slc31a2	solute carrier family 31, member 2
chr2	140228457	140228667	211	*	211	9	0.689135	0.958028	-0.268893	-53.3811	Downstream (1-2kb)	2	140171030	140205252	34223	1	69487	uc008mpp.2	57427	ENSMUSG00000027384	Ndufaf5	NADH dehydrogenase (ubiquinone) complex I, assembly factor 5
chr6	142428457	142428661	205	*	205	12	0.496236	0.700925	-0.204688	-52.9468	Exon (uc009epi.2/232493, exon 14 of 17)	6	142414012	142419740	5729	1	319552	uc009eph.2	14445	ENSMUSG00000071112	Spx	spexin hormone
chr2	31068683	31069161	479	*	479	12	0.594532	0.376676	0.217856	52.634	Intron (uc008jdh.1/14269, intron 4 of 13)	2	31033001	31053137	20137	2	14269	uc008jdl.1	-15546	ENSMUSG00000075415	Fnbp1	formin binding protein 1
chr11	14571310	14571536	227	*	227	9	0.573367	0.906433	-0.333066	-52.5734	Intron (uc007ibh.2/73307, intron 3 of 3)	11	14560336	14599225	38890	2	73307	uc007ibh.2	27689	ENSMUSG00000085561	1700046C09Rik	RIKEN cDNA 1700046C09 gene
chr2	113364434	113364703	270	*	270	13	0.357118	0.560044	-0.202927	-52.5311	Exon (uc008lpk.1/14260, exon 2 of 4)	2	113327736	113716767	389032	1	14260	uc012cbb.2	36698	ENSMUSG00000044042	Fmn1	formin 1
chr11	70497819	70497998	180	*	180	10	0.0492442	0.202511	-0.153266	-51.981	Distal Intergenic	11	70505274	70511183	5910	1	75604	uc007jvb.3	-7276	ENSMUSG00000018919	Tm4sf5	transmembrane 4 superfamily member 5
chr16	10958139	10958533	395	*	395	12	0.422786	0.612141	-0.189355	-51.8431	Downstream (<1kb)	16	10959273	10993121	33849	2	56722	uc007yen.2	34588	ENSMUSG00000022500	Litaf	LPS-induced TN factor
chr3	60494945	60495222	278	*	278	10	0.460395	0.733407	-0.273012	-51.7934	Intron (uc008pjb.3/56758, intron 2 of 9)	3	60501179	60629750	128572	1	56758	uc008pjc.2	-5957	ENSMUSG00000027763	Mbnl1	muscleblind-like 1 (Drosophila)
chr1	162120444	162120528	85	*	85	10	0.849358	0.684983	0.164375	51.7801	Intron (uc007dfz.1/103967, intron 4 of 8)	1	162016453	162134752	118300	2	103967	uc007dge.1	14224	ENSMUSG00000040265	Dnm3	dynamin 3
chr11	45968027	45968319	293	*	293	10	0.952909	0.786625	0.166284	51.6541	Distal Intergenic	11	45980310	46017992	37683	1	214105	uc011xtj.1	-11991	ENSMUSG00000040489	Sox30	SRY (sex determining region Y)-box 30
chr5	140621370	140621561	192	*	192	12	0.770595	0.583193	0.187402	51.5355	3' UTR	5	140611685	140615545	3861	1	16848	uc009ahv.1	9685	ENSMUSG00000029570	Lfng	LFNG O-fucosylpeptide 3-beta-N-acetylglucosaminyltransferase
chr1	86481362	86481753	392	*	392	10	0.817115	0.588535	0.22858	51.5285	Distal Intergenic	1	86526736	86530698	3963	1	19231	uc007bvp.1	-44983	ENSMUSG00000026238	Ptma	prothymosin alpha
chr7	80438896	80439208	313	*	313	9	0.62332	0.312401	0.310919	51.2756	Distal Intergenic	7	80389194	80405436	16243	2	18550	uc009iav.2	-33460	ENSMUSG00000030530	Furin	furin (paired basic amino acid cleaving enzyme)
chr1	182258574	182258638	65	*	65	7	0.906248	0.419283	0.486965	51.2064	Distal Intergenic	1	182275770	182282759	6990	2	13244	uc007dxw.1	24121	ENSMUSG00000038633	Degs1	delta(4)-desaturase, sphingolipid 1
chr13	45005493	45005885	393	*	393	12	0.398796	0.60809	-0.209293	-51.1374	Distal Intergenic	13	44922080	45002096	80017	2	94245	uc007qgx.1	-3397	ENSMUSG00000057531	Dtnbp1	dystrobrevin binding protein 1
chr15	40092714	40092834	121	*	121	11	0.718666	0.937684	-0.219018	-51.0054	Distal Intergenic	15	40134365	40150010	15646	1	328531	uc029sos.1	-41531	ENSMUSG00000094112	9330182O14Rik	RIKEN cDNA 9330182O14 gene
chr1	64079043	64079294	252	*	252	11	0.731622	0.551179	0.180443	50.9903	Exon (uc007bgo.2/93691, exon 2 of 4)	1	64042438	64042501	64	2	102466760	uc033fjg.1	-36542	ENSMUSG00000098487	Mir6899	microRNA 6899
chr1	180332495	180332613	119	*	119	9	0.538329	0.381727	0.156602	50.8871	Promoter (1-2kb)	1	180326969	180330549	3581	2	277333	uc007dwf.1	-1946	NA	Gm5069	glyceraldehyde-3-phosphate dehydrogenase pseudogene
chr1	14840088	14840222	135	*	135	11	0.68421	0.869629	-0.18542	-50.712	Distal Intergenic	1	14872648	14918862	46215	2	277328	uc007ajc.1	78640	ENSMUSG00000032769	Trpa1	transient receptor potential cation channel, subfamily A, member 1
chr17	19911735	19911985	251	*	251	12	0.696742	0.901889	-0.205147	-50.6535	Distal Intergenic	17	20029425	20048205	18781	2	22313	uc009vbi.1	136220	ENSMUSG00000090315	Vmn2r104	vomeronasal 2, receptor 104
chrX	4446381	4446555	175	*	175	12	0.684324	0.897863	-0.213539	-50.4772	Distal Intergenic	20	4515589	4517543	1955	1	546185	uc029xhr.1	-69034	NA	Gm5925	germ cell-less homolog 1 family pseudogene
chr6	66486428	66486630	203	*	203	11	0.687984	0.931184	-0.2432	-50.3933	Distal Intergenic	6	66535468	66540991	5524	1	56150	uc009cen.1	-48838	ENSMUSG00000029910	Mad2l1	MAD2 mitotic arrest deficient-like 1
chr7	4470388	4470605	218	*	218	9	0.263816	0.0997912	0.164025	50.3845	Promoter (<=1kb)	7	4467245	4470884	3640	2	320749	uc012ewt.3	279	NA	D630041G03Rik	RIKEN cDNA D630041G03 gene
chr13	39545020	39545193	174	*	174	11	0.908013	0.677309	0.230704	50.0444	Distal Intergenic	13	38932140	38960875	28736	2	108652	uc011yyn.1	-584145	ENSMUSG00000021432	Slc35b3	solute carrier family 35, member B3
chr7	4478490	4478683	194	*	194	9	0.254282	0.0976398	0.156642	50.0089	Exon (uc009exn.2/67425, exon 19 of 20)	7	4467245	4470884	3640	2	320749	uc012ewt.3	-7606	NA	D630041G03Rik	RIKEN cDNA D630041G03 gene
chr4	120109815	120110074	260	*	260	8	0.591608	0.946912	-0.355304	-49.9619	Intron (uc008una.1/16656, intron 5 of 8)	4	120093964	120135411	41448	1	16656	uc012dki.1	15851	ENSMUSG00000028634	Hivep3	human immunodeficiency virus type I enhancer binding protein 3
chr2	58356229	58356559	331	*	331	10	0.404162	0.68886	-0.284698	-49.8728	Promoter (1-2kb)	2	58267453	58357758	90306	2	269275	uc008jsp.2	1199	ENSMUSG00000026834	Acvr1c	activin A receptor, type IC
chr17	24506697	24506779	83	*	83	10	0.668269	0.515191	0.153077	49.8573	Exon (uc008awo.1/268932, exon 17 of 18)	17	24488783	24508907	20125	1	268932	uc012amk.1	17914	ENSMUSG00000033597	Caskin1	CASK interacting protein 1
chrX	137038173	137038286	114	*	114	10	0.410895	0.255706	0.155189	49.8327	Promoter (<=1kb)	20	136981116	137038302	57187	2	67062	uc009ujj.2	16	ENSMUSG00000044348	Slc25a53	solute carrier family 25, member 53
chr12	107859121	107859471	351	*	351	11	0.606991	0.390679	0.216312	49.6573	Distal Intergenic	12	107723743	107735488	11746	2	74968	uc029rxv.1	-123633	ENSMUSG00000085641	4930465M20Rik	RIKEN cDNA 4930465M20 gene
chr8	75339626	75339737	112	*	112	11	0.737975	0.905673	-0.167698	-49.477	Distal Intergenic	8	75448694	75984507	535814	1	71831	uc009mhi.2	-108957	ENSMUSG00000031620	1700007B14Rik	RIKEN cDNA 1700007B14 gene
chr10	80887336	80887594	259	*	259	12	0.436493	0.630474	-0.19398	-48.7799	Exon (uc007gfg.1/432478, exon 7 of 10)	10	80879816	80899494	19679	1	432478	uc011xja.1	7520	ENSMUSG00000059406	Tmprss9	transmembrane protease, serine 9
chr14	25318430	25318627	198	*	198	11	0.740704	0.569532	0.171172	48.4732	Intron (uc007srj.1/uc007srj.1, intron 2 of 3)	14	25459185	25648490	189306	1	328365	uc007srm.2	-140558	ENSMUSG00000007817	Zmiz1	zinc finger, MIZ-type containing 1
chr4	8646196	8646576	381	*	381	10	0.419968	0.675415	-0.255447	-48.4455	Distal Intergenic	4	8690406	8755906	65501	1	320790	uc008rxy.1	-43830	ENSMUSG00000041235	Chd7	chromodomain helicase DNA binding protein 7
chr19	16405857	16405909	53	*	53	10	0.763322	0.948858	-0.185536	-48.1469	Distal Intergenic	19	16435667	16610818	175152	1	14675	uc008gwu.2	-29758	ENSMUSG00000024697	Gna14	guanine nucleotide binding protein, alpha 14
chr16	68898130	68898814	685	*	685	13	0.615955	0.832161	-0.216206	-48.1244	Distal Intergenic	16	69796141	69800381	4241	2	78110	uc056zcq.1	901567	ENSMUSG00000107073	4930428D20Rik	RIKEN cDNA 4930428D20 gene
chr4	144895547	144895765	219	*	219	9	0.534747	0.70019	-0.165444	-48.1132	Promoter (2-3kb)	4	144893137	144927645	34509	1	20148	uc008vro.2	2410	ENSMUSG00000066026	Dhrs3	dehydrogenase/reductase (SDR family) member 3
chr6	140289970	140290142	173	*	173	10	0.629189	0.792848	-0.163659	-48.087	Distal Intergenic	6	140424099	140594906	170808	1	109135	uc009eob.1	-133957	ENSMUSG00000030231	Plekha5	pleckstrin homology domain containing, family A member 5
chr7	128688520	128688581	62	*	62	9	0.40983	0.56033	-0.150499	-47.999	Promoter (<=1kb)	7	128688489	128696436	7948	1	101490	uc009jzg.1	31	ENSMUSG00000042105	Inpp5f	inositol polyphosphate-5-phosphatase F
chr4	139252574	139252845	272	*	272	11	0.351343	0.565942	-0.214599	-47.7207	Intron (uc008vlv.2/12345, intron 2 of 9)	4	139280468	139287843	7376	1	12345	uc008vly.1	-27623	ENSMUSG00000028745	Capzb	capping protein (actin filament) muscle Z-line, beta
chr3	155310095	155310225	131	*	131	9	0.730939	0.932369	-0.201429	-47.6332	Distal Intergenic	3	155093434	155194278	100845	1	74435	uc008rux.1	216661	ENSMUSG00000028182	Lrriq3	leucine-rich repeats and IQ motif containing 3
chr4	134685480	134685936	457	*	457	10	0.714978	0.90486	-0.189883	-47.4043	Intron (uc012dmw.1/230815, intron 1 of 11)	4	134561690	134704290	142601	2	230815	uc012dmw.1	18354	ENSMUSG00000037306	Man1c1	mannosidase, alpha, class 1C, member 1
chr16	7444247	7444327	81	*	81	11	0.304425	0.50311	-0.198685	-47.1905	Distal Intergenic	16	7069835	7412480	342646	1	268859	uc007ych.2	374412	ENSMUSG00000008658	Rbfox1	RNA binding protein, fox-1 homolog (C. elegans) 1
chr4	67365865	67366023	159	*	159	10	0.612091	0.900508	-0.288417	-47.0626	Distal Intergenic	4	66827551	66846581	19031	1	21898	uc008thv.2	538314	ENSMUSG00000039005	Tlr4	toll-like receptor 4
chr19	33005354	33005454	101	*	101	10	0.661244	0.822187	-0.160943	-46.342	Distal Intergenic	19	32757577	32826160	68584	1	19211	uc008hfr.1	247777	ENSMUSG00000013663	Pten	phosphatase and tensin homolog
chr2	90631799	90632044	246	*	246	11	0.417348	0.226828	0.19052	46.2141	Distal Intergenic	2	90677215	90736328	59114	1	59015	uc008ksw.1	-45171	ENSMUSG00000051329	Nup160	nucleoporin 160
chr13	107955547	107955988	442	*	442	11	0.482468	0.272914	0.209553	46.0688	Distal Intergenic	13	107724617	107890064	165448	2	67263	uc007ruq.2	-65483	ENSMUSG00000032846	Zswim6	zinc finger SWIM-type containing 6
chr2	155630691	155630822	132	*	132	10	0.647113	0.46879	0.178324	45.9698	Promoter (1-2kb)	2	155629060	155629680	621	1	668940	uc008nlb.1	1631	ENSMUSG00000074652	Myh7b	myosin, heavy chain 7B, cardiac muscle, beta
chr2	5814436	5814869	434	*	434	10	0.715968	0.921741	-0.205773	-45.9674	Intron (uc008ift.1/98828, intron 6 of 12)	2	5794294	5844960	50667	2	98828	uc008ift.1	30091	ENSMUSG00000039128	Cdc123	cell division cycle 123
chrX	168673418	168673489	72	*	72	9	0.44512	0.285075	0.160045	45.9375	Promoter (<=1kb)	20	168653099	168673902	20804	2	17692	uc009uxh.2	413	ENSMUSG00000031358	Msl3	male-specific lethal 3 homolog (Drosophila)
chr4	154585272	154585486	215	*	215	10	0.614876	0.797183	-0.182307	-45.9108	Intron (uc008wbu.1/70673, intron 1 of 16)	4	154630691	154636367	5677	2	320939	uc008wby.2	50881	NA	5930403L14Rik	RIKEN cDNA 5930403L14 gene
chr9	62528576	62528846	271	*	271	10	0.277731	0.487304	-0.209573	-45.8313	Intron (uc009qaj.1/235431, intron 1 of 11)	9	62419492	62537044	117553	2	235431	uc009qaj.1	8198	ENSMUSG00000041729	Coro2b	coronin, actin binding protein, 2B
chr1	74393265	74393547	283	*	283	10	0.755057	0.535606	0.219451	45.7313	Promoter (<=1kb)	1	74394310	74394394	85	1	387219	uc007bma.2	-763	ENSMUSG00000065468	Mir26b	microRNA 26b
chr12	19710774	19711075	302	*	302	10	0.610074	0.870039	-0.259964	-45.709	Distal Intergenic	12	20804392	20815779	11388	2	69513	uc007nde.2	1104704	ENSMUSG00000099759	1700030C10Rik	RIKEN cDNA 1700030C10 gene
chr6	122257414	122257501	88	*	88	9	0.73523	0.888744	-0.153514	-45.6545	Distal Intergenic	6	122270597	122282833	12237	2	50928	uc009dov.2	25332	ENSMUSG00000030114	Klrg1	killer cell lectin-like receptor subfamily G, member 1
chr6	52168854	52168943	90	*	90	9	0.643697	0.488604	0.155093	45.609	Exon (uc057adg.1/105242657, exon 3 of 3)	6	52165674	52169451	3778	1	105242657	uc057adg.1	3180	ENSMUSG00000056445	Hoxaas2	Hoxa cluster antisense RNA 2
chr6	83717569	83717775	207	*	207	11	0.451064	0.263329	0.187734	45.4729	Intron (uc009cob.1/24113, intron 1 of 2)	6	83692806	83712201	19396	2	574519	uc009cnx.1	-5368	ENSMUSG00000085794	Vax2os	ventral anterior homeobox 2, opposite strand
chr13	47843833	47844262	430	*	430	10	0.607783	0.856627	-0.248844	-45.3713	Distal Intergenic	13	47910435	47934301	23867	1	619327	uc007qia.1	-66173	NA	G630093K05Rik	RIKEN cDNA G630093K05 gene
chr6	8412639	8413038	400	*	400	9	0.405967	0.667456	-0.261489	-45.2611	Intron (uc009axm.2/100036521, intron 3 of 3)	6	8492423	8509161	16739	2	320312	uc009axr.2	96123	ENSMUSG00000087305	A430035B10Rik	RIKEN cDNA A430035B10 gene
chr6	88973806	88974043	238	*	238	11	0.389553	0.575345	-0.185792	-45.2285	Distal Intergenic	6	88905949	88912240	6292	1	24100	uc009cvz.1	67857	ENSMUSG00000002871	Tpra1	transmembrane protein, adipocyte asscociated 1
chr17	9763871	9764134	264	*	264	9	0.678401	0.422503	0.255899	45.2129	Intron (uc008ajz.2/71092, intron 3 of 3)	17	9750752	9775866	25115	2	71092	uc008ajz.2	11732	NA	4930452A19Rik	RIKEN cDNA 4930452A19 gene
chr4	28660650	28660896	247	*	247	10	0.678254	0.880058	-0.201804	-45.1607	Distal Intergenic	4	28813131	28873801	60671	1	13841	uc008sel.3	-152235	ENSMUSG00000028289	Epha7	Eph receptor A7
chr16	30911630	30911843	214	*	214	11	0.778557	0.958017	-0.17946	-45.1557	Distal Intergenic	16	30955503	31081432	125930	2	268880	uc007yxa.2	169589	ENSMUSG00000047434	Xxylt1	xyloside xylosyltransferase 1
chr14	5988149	5988396	248	*	248	10	0.575295	0.828446	-0.253151	-45.1514	Intron (uc029sep.2/100041515, intron 3 of 6)	14	5606517	6108653	502137	2	100041515	uc029ser.1	120257	ENSMUSG00000096629	Gm3383	predicted gene 3383
chr2	155127837	155127919	83	*	83	11	0.91873	0.73502	0.18371	44.9608	Distal Intergenic	2	155133481	155177147	43667	1	16396	uc008nkb.1	-5562	ENSMUSG00000027598	Itch	itchy, E3 ubiquitin protein ligase
chr6	50766723	50766894	172	*	172	10	0.5671	0.765616	-0.198515	-44.9363	Distal Intergenic	6	50776115	50814894	38780	1	319981	uc009bxh.1	-9221	ENSMUSG00000107667	C530044C16Rik	RIKEN cDNA C530044C16 gene
chrX	113972975	113973342	368	*	368	11	0.688164	0.887508	-0.199344	-44.7606	Distal Intergenic	20	113724245	113835091	110847	1	93837	uc009udt.2	248730	ENSMUSG00000025592	Dach2	dachshund 2 (Drosophila)
chrX	53369704	53369971	268	*	268	10	0.203392	0.381442	-0.17805	-44.744	Promoter (<=1kb)	20	53344594	53370559	25966	2	70380	uc009tfa.2	588	ENSMUSG00000023074	Mospd1	motile sperm domain containing 1
chrX	109389197	109389510	314	*	314	10	0.46722	0.686365	-0.219146	-44.735	Distal Intergenic	20	109196756	109200445	3690	1	622976	uc009ucu.2	192441	ENSMUSG00000048621	Gm6377	predicted gene 6377
chr2	61578616	61579051	436	*	436	10	0.493134	0.723922	-0.230788	-44.5861	Promoter (<=1kb)	2	61578586	61654169	75584	1	21353	uc008juw.2	30	ENSMUSG00000064289	Tank	TRAF family member-associated Nf-kappa B activator
chr15	77857939	77858076	138	*	138	9	0.431674	0.271239	0.160435	44.3976	Distal Intergenic	15	77806463	77842175	35713	2	17886	uc007woe.2	-15764	ENSMUSG00000022443	Myh9	myosin, heavy polypeptide 9, non-muscle
chr6	89696267	89696407	141	*	141	8	0.744123	0.943058	-0.198934	-44.3455	Distal Intergenic	6	89714203	89715135	933	1	113855	uc009cwk.1	-17796	ENSMUSG00000096051	Vmn1r40	vomeronasal 1 receptor 40
chrX	77465181	77465398	218	*	218	11	0.529348	0.760059	-0.230711	-44.2911	Distal Intergenic	20	77511227	77660265	149039	1	21372	uc009tqo.1	-45829	ENSMUSG00000025246	Tbl1x	transducin (beta)-like 1 X-linked
chr1	106072135	106072300	166	*	166	10	0.436762	0.228918	0.207844	44.1049	Distal Intergenic	1	106006015	106034079	28065	1	227449	uc007cgs.3	66120	ENSMUSG00000038866	Zcchc2	zinc finger, CCHC domain containing 2
chr16	70275122	70275206	85	*	85	11	0.872358	0.612281	0.260077	43.9342	Distal Intergenic	16	70313949	70361650	47702	1	74185	uc007zqt.2	-38743	ENSMUSG00000022707	Gbe1	glucan (1,4-alpha-), branching enzyme 1
chr10	47681185	47681389	205	*	205	8	0.562924	0.879788	-0.316864	-43.7719	Distal Intergenic	10	49093681	49095843	2163	2	100418235	uc029qxc.1	1414454	NA	C130030K03Rik	proteasome (prosome, macropain) subunit, alpha type 6 pseudogene
chr6	123370138	123370200	63	*	63	9	0.632339	0.940238	-0.3079	-43.6826	Distal Intergenic	6	123385262	123418061	32800	2	667180	uc009vdv.1	47861	ENSMUSG00000094145	Vmn2r20	vomeronasal 2, receptor 20
chr1	65669114	65669266	153	*	153	9	0.661845	0.910548	-0.248703	-43.6806	Distal Intergenic	1	65926522	65928304	1783	1	12969	uc007bhv.1	-257256	ENSMUSG00000025945	Crygf	crystallin, gamma F
chr9	78389835	78390033	199	*	199	11	0.432569	0.657368	-0.224799	-43.6673	Distal Intergenic	9	78395777	78423589	27813	1	100048658	uc012gxe.1	-5744	ENSMUSG00000070291	Ddx43	DEAD (Asp-Glu-Ala-Asp) box polypeptide 43
chr19	53349130	53349182	53	*	53	8	0.490903	0.642315	-0.151412	-43.6305	Intron (uc008hwo.1/17859, intron 3 of 5)	19	53330446	53375810	45365	1	17859	uc008hwr.1	18684	ENSMUSG00000025025	Mxi1	MAX interactor 1, dimerization protein
chr11	86519446	86520010	565	*	565	11	0.452336	0.678284	-0.225948	-43.6207	3' UTR	11	86499011	86544807	45797	2	72508	uc007ksn.2	24797	ENSMUSG00000020516	Rps6kb1	ribosomal protein S6 kinase, polypeptide 1
chrX	53056812	53056870	59	*	59	7	0.194907	0.354661	-0.159754	-43.3148	Promoter (<=1kb)	20	53053112	53057190	4079	2	72575	uc009tes.3	320	NA	C430049B03Rik	RIKEN cDNA C430049B03 gene
chr9	4241172	4241274	103	*	103	9	0.576368	0.858999	-0.282631	-43.176	Distal Intergenic	9	4294793	4309469	14677	2	67618	uc009obg.2	68195	ENSMUSG00000025894	Aasdhppt	aminoadipate-semialdehyde dehydrogenase-phosphopantetheinyl transferase
chr7	12319747	12319992	246	*	246	10	0.663578	0.874482	-0.210903	-43.1475	Promoter (2-3kb)	7	12321208	12322128	921	2	171243	uc009fdy.1	2136	ENSMUSG00000066804	Vmn1r83	vomeronasal 1 receptor 83
chr12	96510816	96510921	106	*	106	10	0.260061	0.510467	-0.250407	-43.1373	Distal Intergenic	12	96046621	96047222	602	2	69423	uc033geu.1	-463594	NA	1700019M22Rik	NFX-like protein
chr1	47587703	47587882	180	*	180	10	0.652978	0.919708	-0.266729	-43.1124	Distal Intergenic	1	47467021	47467125	105	2	102466969	uc033fiz.1	-120578	ENSMUSG00000098876	Mir6350	microRNA 6350
chr7	11289378	11289524	147	*	147	9	0.63343	0.939458	-0.306028	-43.0868	Distal Intergenic	7	11397915	11402318	4404	1	665902	uc009fdn.1	-108391	ENSMUSG00000070828	Zscan4f	zinc finger and SCAN domain containing 4F
chr2	29030141	29030548	408	*	408	10	0.636579	0.431454	0.205125	43.0339	Intron (uc012bte.1/329375, intron 1 of 5)	2	28955481	29055066	99586	2	329375	uc012bte.1	24518	ENSMUSG00000079502	Cfap77	cilia and flagella associated protein 77
chr6	97909276	97909524	249	*	249	12	0.529051	0.743158	-0.214107	-42.979	Intron (uc009day.1/17342, intron 1 of 1)	6	97929817	98021358	91542	1	17342	uc009dba.2	-20293	ENSMUSG00000035158	Mitf	microphthalmia-associated transcription factor
chr4	140890577	140890815	239	*	239	7	0.611932	0.909439	-0.297507	-42.8709	Distal Intergenic	4	140906360	140952586	46227	1	18600	uc008vni.2	-15545	ENSMUSG00000028927	Padi2	peptidyl arginine deiminase, type II
chr15	86221971	86222206	236	*	236	9	0.563542	0.804499	-0.240957	-42.7115	Intron (uc007xea.1/223754, intron 1 of 12)	15	86214459	86498503	284045	1	223754	uc007xea.1	7512	ENSMUSG00000051864	Tbc1d22a	TBC1 domain family, member 22a
chr17	85129526	85129683	158	*	158	9	0.648003	0.880419	-0.232416	-42.572	Intron (uc008dtt.1/73582, intron 3 of 10)	17	85092083	85166508	74426	1	73582	uc008dtu.1	37443	ENSMUSG00000071037	Camkmt	calmodulin-lysine N-methyltransferase
chr18	65603563	65603775	213	*	213	8	0.475813	0.211413	0.2644	42.2537	Intron (uc008ffc.2/328977, intron 2 of 5)	18	65196666	65619615	422950	2	100526497	uc033hho.1	15840	ENSMUSG00000077113	Mir466p	microRNA 466p
chrX	169220025	169220446	422	*	422	9	0.653029	0.404569	0.24846	41.7107	Exon (uc009uxj.2/11856, exon 2 of 13)	20	169181778	169187209	5432	2	11704	uc009uxu.1	-32816	ENSMUSG00000031354	Amelx	amelogenin, X-linked
chr9	50692139	50692497	359	*	359	10	0.660314	0.441229	0.219085	41.6039	Promoter (1-2kb)	9	50676704	50693799	17096	2	330938	uc009pke.1	1302	ENSMUSG00000032064	Dixdc1	DIX domain containing 1
chr15	93434001	93434183	183	*	183	10	0.33629	0.550608	-0.214318	-41.4343	Intron (uc007xix.1/223828, intron 4 of 9)	15	93398464	93491912	93449	1	223828	uc033gwl.1	35537	ENSMUSG00000036167	Pphln1	periphilin 1
chr1	187305393	187305605	213	*	213	10	0.514233	0.756388	-0.242155	-41.2024	Intron (uc007dzy.2/67769, intron 6 of 9)	1	187215511	187351429	135919	1	67769	uc011wyf.1	89882	ENSMUSG00000039210	Gpatch2	G patch domain containing 2
chr17	37125874	37126094	221	*	221	9	0.724374	0.909984	-0.18561	-41.0998	Distal Intergenic	17	37111042	37111980	939	2	258448	uc008cmg.1	-13894	ENSMUSG00000096477	Olfr92	olfactory receptor 92
chr16	76548733	76549012	280	*	280	8	0.679226	0.366109	0.313117	41.0963	Distal Intergenic	16	76290862	76373827	82966	2	268903	uc007zry.1	-174906	ENSMUSG00000048490	Nrip1	nuclear receptor interacting protein 1
chr12	36285256	36285356	101	*	101	8	0.745933	0.921362	-0.17543	-41.0805	Distal Intergenic	12	36314169	36318452	4284	1	66042	uc007njx.2	-28813	ENSMUSG00000036169	Sostdc1	sclerostin domain containing 1
chr6	4608806	4609108	303	*	303	9	0.649269	0.882826	-0.233558	-41.0704	Intron (uc009avo.1/213819, intron 3 of 17)	6	4601066	4643381	42316	1	213819	uc009avo.1	7740	ENSMUSG00000015189	Casd1	CAS1 domain containing 1
chr10	32937067	32937127	61	*	61	6	0.93029	0.520894	0.409396	41.0525	Distal Intergenic	10	31950579	32889915	939337	2	432450	uc007ety.2	-47152	ENSMUSG00000069670	Nkain2	Na+/K+ transporting ATPase interacting 2
chr8	13666010	13666381	372	*	372	10	0.46451	0.679489	-0.214978	-40.8615	Intron (uc009kye.1/19414, intron 1 of 23)	8	13567218	13677587	110370	2	19414	uc009kye.1	11206	ENSMUSG00000031453	Rasa3	RAS p21 protein activator 3
chr1	35799246	35799301	56	*	56	9	0.851286	0.514039	0.337247	40.6793	Distal Intergenic	1	36068400	36106446	38047	1	50785	uc007apn.2	-269099	ENSMUSG00000045216	Hs6st1	heparan sulfate 6-O-sulfotransferase 1
chrX	47065090	47065300	211	*	211	8	0.712819	0.908288	-0.195469	-40.6756	Distal Intergenic	20	46329007	46330345	1339	1	73360	uc009tbj.1	736083	ENSMUSG00000046615	Actrt1	actin-related protein T1
chr12	50980697	50980769	73	*	73	9	0.713476	0.915878	-0.202402	-40.5764	Distal Intergenic	12	51005156	51062543	57388	1	75494	uc056yqh.1	-24387	NA	1700008C04Rik	RIKEN cDNA 1700008C04 gene
chr2	172007621	172007716	96	*	96	9	0.9238	0.679207	0.244593	40.5755	Distal Intergenic	2	172036336	172043466	7131	2	228942	uc008ock.1	35750	ENSMUSG00000067578	Cbln4	cerebellin 4 precursor protein
chr11	85524300	85524456	157	*	157	10	0.494024	0.313996	0.180028	40.3803	Intron (uc007krp.2/192197, intron 15 of 23)	11	85640704	85826058	185355	1	192197	uc007kru.2	-116248	ENSMUSG00000059439	Bcas3	breast carcinoma amplified sequence 3
chr5	33648800	33649209	410	*	410	8	0.670733	0.954241	-0.283508	-40.3633	Intron (uc008xav.2/20492, intron 3 of 7)	5	33634952	33652574	17623	2	20492	uc008xav.2	3365	ENSMUSG00000004642	Slbp	stem-loop binding protein
chr13	23644886	23646032	1147	*	1147	10	0.719825	0.934716	-0.214891	-40.3351	Distal Intergenic	13	23621777	23622558	782	2	50709	uc007puj.3	-22328	ENSMUSG00000051627	Hist1h1e	histone cluster 1, H1e
chr10	97563104	97563423	320	*	320	9	0.662784	0.887881	-0.225097	-40.3013	Promoter (2-3kb)	10	97565501	97572703	7203	1	17022	uc007gwz.2	-2078	ENSMUSG00000036446	Lum	lumican
chr11	61416854	61416921	68	*	68	10	0.578978	0.773724	-0.194746	-40.2074	Distal Intergenic	11	61448417	61453992	5576	2	22671	uc007jhj.2	37071	ENSMUSG00000010086	Rnf112	ring finger protein 112
chr1	170962947	170963289	343	*	343	8	0.472287	0.760277	-0.28799	-40.0829	Intron (uc011wvv.2/14130, intron 6 of 7)	1	170960559	170976047	15489	2	14130	uc011wvv.2	12758	ENSMUSG00000026656	Fcgr2b	Fc receptor, IgG, low affinity IIb
chr11	71987124	71987239	116	*	116	9	0.806217	0.627028	0.179189	39.9417	Distal Intergenic	11	71928471	71940122	11652	2	73816	uc029rmn.1	-47002	ENSMUSG00000085528	4930401O10Rik	RIKEN cDNA 4930401O10 gene
chr19	41510914	41510977	64	*	64	9	0.886526	0.612673	0.273853	39.8915	Intron (uc008hlx.1/212391, intron 2 of 6)	19	41483029	41559781	76753	1	212391	uc008hlz.1	27885	ENSMUSG00000025019	Lcor	ligand dependent nuclear receptor corepressor
chrX	165089024	165089115	92	*	92	7	0.729855	0.907629	-0.177775	-39.6434	Distal Intergenic	20	164980592	164997272	16681	1	237211	uc009uwa.2	108432	ENSMUSG00000047757	Fancb	Fanconi anemia, complementation group B
chr7	117491897	117492163	267	*	267	9	0.362954	0.159414	0.20354	39.6306	Intron (uc009jjl.1/233781, intron 2 of 6)	7	117475492	117549359	73868	1	233781	uc012fsp.1	16405	ENSMUSG00000030657	Xylt1	xylosyltransferase 1
chr10	121722231	121722643	413	*	413	8	0.441331	0.716917	-0.275586	-39.6132	Distal Intergenic	10	121739937	121752859	12923	1	270802	uc007hfx.1	-17294	ENSMUSG00000053684	BC048403	cDNA sequence BC048403
chr17	33905546	33905751	206	*	206	7	0.786231	0.475174	0.311058	39.6115	Promoter (<=1kb)	17	33905135	33906675	1541	1	474160	uc008bzy.1	411	ENSMUSG00000092349	Platr17	pluripotency associated transcript 17
chr12	41434128	41434331	204	*	204	8	0.936224	0.700487	0.235737	39.5263	Intron (uc029rsc.2/93757, intron 4 of 6)	12	41451668	41486057	34390	2	16981	uc007nln.2	51726	ENSMUSG00000036295	Lrrn3	leucine rich repeat protein 3, neuronal
chr11	114328398	114328552	155	*	155	9	0.376769	0.601138	-0.224369	-39.4812	Distal Intergenic	11	114413405	114448860	35456	2	319819	uc007mfj.1	120308	ENSMUSG00000062391	4932435O22Rik	RIKEN cDNA 4932435O22 gene
chr3	9581261	9581503	243	*	243	8	0.669642	0.868275	-0.198633	-39.4786	Intron (uc012cnh.1/170753, intron 1 of 8)	3	9427010	9565299	138290	2	170753	uc012cng.1	-15962	ENSMUSG00000040209	Zfp704	zinc finger protein 704
chr7	19771307	19771490	184	*	184	9	0.437817	0.220925	0.216893	39.4686	Promoter (<=1kb)	7	19763673	19770532	6860	2	57278	uc009fng.1	-775	ENSMUSG00000002980	Bcam	basal cell adhesion molecule
chr12	40547805	40548201	397	*	397	10	0.392435	0.587225	-0.19479	-39.2681	Intron (uc007nlc.1/238130, intron 1 of 5)	12	40446053	40846488	400436	1	238130	uc007nlk.2	101752	ENSMUSG00000035954	Dock4	dedicator of cytokinesis 4
chr10	8858175	8858464	290	*	290	9	0.464873	0.661936	-0.197063	-39.1743	Intron (uc007eiu.1/70097, intron 1 of 19)	10	8722219	8886070	163852	2	70097	uc007eiu.1	27606	ENSMUSG00000015305	Sash1	SAM and SH3 domain containing 1
chr1	158534379	158534670	292	*	292	9	0.542349	0.795097	-0.252748	-39.0825	Intron (uc007ddr.3/11899, intron 8 of 14)	1	158505625	158505733	109	1	735253	uc011wuk.1	28754	ENSMUSG00000070103	Mir488	microRNA 488
chr13	117172433	117172540	108	*	108	9	0.93137	0.689776	0.241594	39.06	Distal Intergenic	13	117130025	117135884	5860	1	623312	uc029sdj.1	42408	NA	Gm6416	predicted gene 6416
chr2	84505220	84505340	121	*	121	8	0.49159	0.20552	0.28607	38.9677	Promoter (1-2kb)	2	84500748	84506873	6126	2	672763	uc029tzj.1	1533	ENSMUSG00000087362	Gm13710	predicted gene 13710
chr11	82908770	82908903	134	*	134	10	0.460425	0.650498	-0.190073	-38.9591	Promoter (<=1kb)	11	82900768	82908395	7628	2	217011	uc007knt.2	-375	ENSMUSG00000020692	Nle1	notchless homolog 1 (Drosophila)
chr14	105300606	105300858	253	*	253	10	0.511798	0.740209	-0.228411	-38.8283	Intron (uc007uxq.2/76273, intron 5 of 7)	14	105292681	105309298	16618	1	76273	uc007uxs.2	7925	ENSMUSG00000053253	Ndfip2	Nedd4 family interacting protein 2
chr2	11107036	11107446	411	*	411	9	0.689961	0.925468	-0.235507	-38.7655	Distal Intergenic	2	11172382	11262396	90015	1	18761	uc008iia.1	-64936	ENSMUSG00000026778	Prkcq	protein kinase C, theta
chr3	117204708	117204772	65	*	65	8	0.724099	0.901258	-0.17716	-38.7273	Distal Intergenic	3	117060522	117077765	17244	2	433646	uc029uok.1	-126943	ENSMUSG00000028009	1700061I17Rik	RIKEN cDNA 1700061I17 gene
chrX	137098136	137098362	227	*	227	9	0.512454	0.318572	0.193883	38.6367	Distal Intergenic	20	137115397	137120326	4930	2	13984	uc009ujs.1	21964	ENSMUSG00000023443	Esx1	extraembryonic, spermatogenesis, homeobox 1
chr9	4138796	4138947	152	*	152	9	0.675974	0.462305	0.213669	38.6339	Distal Intergenic	9	4294793	4309469	14677	2	67618	uc009obg.2	170522	ENSMUSG00000025894	Aasdhppt	aminoadipate-semialdehyde dehydrogenase-phosphopantetheinyl transferase
chr13	59563073	59563259	187	*	187	9	0.278311	0.478907	-0.200596	-38.5693	Distal Intergenic	13	59531908	59557347	25440	2	67269	uc007qus.2	-5726	ENSMUSG00000021557	Agtpbp1	ATP/GTP binding protein 1
chr4	123323179	123323229	51	*	51	6	0.409513	0.257197	0.152316	38.5621	Promoter (<=1kb)	4	123321875	123323679	1805	2	64059	uc008uph.3	450	ENSMUSG00000076436	Oxct2a	3-oxoacid CoA transferase 2A
chr13	65451593	65451732	140	*	140	9	0.838603	0.58166	0.256943	38.4635	Distal Intergenic	13	65278854	65297795	18942	1	170936	uc007qzj.1	172739	ENSMUSG00000021514	Zfp369	zinc finger protein 369
chr18	34561207	34561453	247	*	247	8	0.587895	0.39919	0.188704	38.4616	Intron (uc008ekr.1/75533, intron 3 of 3)	18	34557643	34578767	21125	2	75533	uc008ekr.1	17314	ENSMUSG00000035984	Nme5	NME/NM23 family member 5
chr14	118619702	118619944	243	*	243	9	0.258965	0.472192	-0.213227	-38.3695	Intron (uc011zpz.1/239273, intron 8 of 30)	14	118592369	118592472	104	2	102465208	uc033gss.1	-27230	ENSMUSG00000098433	Mir6391	microRNA 6391
chr8	126735473	126735686	214	*	214	9	0.463011	0.264567	0.198444	38.1196	Distal Intergenic	8	126588296	126593436	5141	2	270110	uc009nyw.2	-142037	ENSMUSG00000051495	Irf2bp2	interferon regulatory factor 2 binding protein 2
chr11	98447853	98448047	195	*	195	9	0.379486	0.192775	0.186711	38.012	Promoter (1-2kb)	11	98446834	98455373	8540	1	14786	uc011yeb.1	1019	ENSMUSG00000019312	Grb7	growth factor receptor bound protein 7
chr15	101147952	101148352	401	*	401	10	0.492283	0.298204	0.194079	37.9809	Distal Intergenic	15	101128522	101145336	16815	1	11482	uc007xsq.2	19430	ENSMUSG00000000530	Acvrl1	activin A receptor, type II-like 1
chr4	138981034	138981228	195	*	195	8	0.704554	0.482267	0.222287	37.8367	Intron (uc056zyc.1/77056, intron 1 of 15)	4	138972905	139059171	86267	1	77056	uc008vlp.2	8129	ENSMUSG00000041143	Tmco4	transmembrane and coiled-coil domains 4
chr17	28000053	28000281	229	*	229	9	0.635526	0.841213	-0.205688	-37.8247	Intron (uc008bpv.2/224650, intron 11 of 24)	17	28007585	28062779	55195	1	224650	uc008bpy.2	-7304	ENSMUSG00000024219	Anks1	ankyrin repeat and SAM domain containing 1
chr1	144680617	144680768	152	*	152	6	0.517025	0.945329	-0.428304	-37.7471	Distal Intergenic	1	144752841	144775421	22581	2	64214	uc007cxl.1	94653	ENSMUSG00000026357	Rgs18	regulator of G-protein signaling 18
chr9	21036297	21036376	80	*	80	8	0.36163	0.197842	0.163789	37.7177	Exon (uc009oka.2/15898, exon 7 of 11)	9	21032251	21032328	78	2	100316681	uc012gpa.1	-3969	ENSMUSG00000084663	Mir1900	microRNA 1900
chr14	101581732	101581872	141	*	141	7	0.801665	0.952733	-0.151068	-37.5751	Intron (uc007uvn.2/210789, intron 1 of 18)	14	101442360	101609191	166832	2	210789	uc007uvn.2	27319	ENSMUSG00000033083	Tbc1d4	TBC1 domain family, member 4
chr4	67340531	67340624	94	*	94	8	0.750681	0.936353	-0.185673	-37.5734	Distal Intergenic	4	66827551	66846581	19031	1	21898	uc008thv.2	512980	ENSMUSG00000039005	Tlr4	toll-like receptor 4
chr7	140015074	140015149	76	*	76	9	0.715201	0.949102	-0.233901	-37.5388	Intron (uc009kgl.2/74237, intron 5 of 17)	7	139995955	140036350	40396	2	74237	uc009kgl.2	21201	ENSMUSG00000025474	Tubgcp2	tubulin, gamma complex associated protein 2
chr17	12168578	12168882	305	*	305	9	0.645723	0.414265	0.231458	37.3616	Intron (uc008akm.1/68262, intron 2 of 8)	17	12119284	12219640	100357	1	68262	uc008akm.1	49294	ENSMUSG00000023827	Agpat4	1-acylglycerol-3-phosphate O-acyltransferase 4 (lysophosphatidic acid acyltransferase, delta)
chr7	12928463	12928537	75	*	75	6	0.310596	0.169186	0.14141	37.3091	Promoter (1-2kb)	7	12927416	12931072	3657	1	381845	uc009feq.1	1047	ENSMUSG00000033967	Rnf225	ring finger protein 225
chr9	70813746	70813864	119	*	119	7	0.808253	0.514412	0.293841	37.1843	Intron (uc009qos.1/15450, intron 5 of 8)	9	70798128	70934808	136681	2	15450	uc009qos.1	120944	ENSMUSG00000032207	Lipc	lipase, hepatic
chr7	4304474	4304568	95	*	95	9	0.667976	0.923259	-0.255283	-37.1523	Distal Intergenic	7	4274143	4282928	8786	1	18729	uc009exh.1	30331	ENSMUSG00000074417	Pira6	paired-Ig-like receptor A6
chr5	116821866	116822055	190	*	190	9	0.455961	0.640794	-0.184833	-37.1228	Distal Intergenic	5	116453156	116591817	138662	2	68955	uc008zfd.1	-230049	ENSMUSG00000063919	Srrm4	serine/arginine repetitive matrix 4
chr6	128133797	128134152	356	*	356	9	0.757954	0.564014	0.19394	37.0289	Promoter (2-3kb)	6	127961400	128136709	175310	2	109246	uc009eco.1	2557	ENSMUSG00000030352	Tspan9	tetraspanin 9
chr10	95262785	95262925	141	*	141	7	0.220316	0.0472681	0.173048	36.9248	Intron (uc007gwa.1/12905, intron 1 of 1)	10	95174746	95322965	148220	2	12905	uc007gwa.1	60040	ENSMUSG00000045867	Cradd	CASP2 and RIPK1 domain containing adaptor with death domain
chrX	74368624	74368697	74	*	74	7	0.409508	0.251869	0.15764	36.9098	Promoter (<=1kb)	20	74356816	74368722	11907	2	100169864	uc009tos.2	25	ENSMUSG00000015290	Gm44504	predicted readthrough transcript (NMD candidate), 44504
chr10	50494964	50495290	327	*	327	7	0.685923	0.932077	-0.246154	-36.8554	Distal Intergenic	10	50592669	50851202	258534	1	77987	uc007fak.2	-97379	ENSMUSG00000038774	Ascc3	activating signal cointegrator 1 complex subunit 3
chr3	50442924	50443198	275	*	275	8	0.546133	0.784682	-0.238549	-36.6618	Promoter (<=1kb)	3	50364936	50443613	78678	2	26570	uc008pdi.1	415	ENSMUSG00000027737	Slc7a11	solute carrier family 7 (cationic amino acid transporter, y+ system), member 11
chr5	123880206	123880367	162	*	162	9	0.535058	0.716575	-0.181517	-36.484	Promoter (<=1kb)	5	123876736	123880020	3285	2	243270	uc008zoq.2	-186	ENSMUSG00000049241	Hcar1	hydrocarboxylic acid receptor 1
chr4	154928342	154928674	333	*	333	9	0.434714	0.220225	0.214489	36.4237	Promoter (<=1kb)	4	154922210	154928077	5868	2	230979	uc008wcj.1	-265	ENSMUSG00000042333	Tnfrsf14	tumor necrosis factor receptor superfamily, member 14 (herpesvirus entry mediator)
chr16	91623642	91623965	324	*	324	8	0.485602	0.699212	-0.21361	-36.3312	Intron (uc007zxu.1/14450, intron 18 of 21)	16	91614257	91618999	4743	2	246738	uc007zxt.1	-4643	ENSMUSG00000039763	Dnajc28	DnaJ heat shock protein family (Hsp40) member C28
chr19	53047073	53047685	613	*	613	7	0.293183	0.611018	-0.317835	-36.2447	Distal Intergenic	19	52991180	53038654	47475	2	170750	uc008hwg.3	-8419	ENSMUSG00000025027	Xpnpep1	X-prolyl aminopeptidase (aminopeptidase P) 1, soluble
chr8	25187510	25187737	228	*	228	8	0.623322	0.79371	-0.170388	-36.2231	Intron (uc009lfs.2/320165, intron 2 of 12)	8	25154552	25201542	46991	2	320165	uc009lfs.2	13805	ENSMUSG00000065954	Tacc1	transforming, acidic coiled-coil containing protein 1
chr18	74367716	74367914	199	*	199	8	0.278448	0.511893	-0.233445	-36.1272	Distal Intergenic	18	74442619	74659060	216442	1	17919	uc008fpo.1	-74705	ENSMUSG00000025885	Myo5b	myosin VB
chr5	59032704	59032867	164	*	164	8	0.572325	0.833156	-0.26083	-35.7807	Distal Intergenic	5	58443240	58452998	9759	2	78163	uc029vhs.1	-579706	ENSMUSG00000105234	4930459L07Rik	RIKEN cDNA 4930459L07 gene
chr3	158101728	158101806	79	*	79	8	0.57891	0.890462	-0.311552	-35.7796	Intron (uc008rvw.2/242274, intron 27 of 27)	3	158036682	158067090	30409	1	67144	uc012dab.2	65046	ENSMUSG00000063052	Lrrc40	leucine rich repeat containing 40
chr8	100618068	100618131	64	*	64	8	0.955663	0.749049	0.206614	35.7514	Distal Intergenic	8	99416674	99733438	316765	1	234624	uc009mzs.2	1201394	ENSMUSG00000052479	A330008L17Rik	RIKEN cDNA A330008L17 gene
chr17	83824012	83824294	283	*	283	9	0.554916	0.345694	0.209223	35.7472	Distal Intergenic	17	83831354	83846790	15437	2	107766	uc008dsk.1	22496	ENSMUSG00000000673	Haao	3-hydroxyanthranilate 3,4-dioxygenase
chr5	57969563	57969706	144	*	144	9	0.705897	0.912326	-0.206429	-35.731	Intron (uc008xlu.3/54216, intron 2 of 2)	5	57718081	58133235	415155	1	54216	uc057bug.1	251482	ENSMUSG00000029108	Pcdh7	protocadherin 7
chr11	52683758	52683872	115	*	115	6	0.747561	0.944568	-0.197006	-35.6464	Distal Intergenic	11	52764706	53187347	422642	1	320027	uc007ivp.1	-80834	ENSMUSG00000036264	Fstl4	follistatin-like 4
chr8	120692075	120692332	258	*	258	7	0.255453	0.0594815	0.195972	35.5678	Distal Intergenic	8	120668320	120674209	5890	1	12857	uc009nri.2	23755	ENSMUSG00000031818	Cox4i1	cytochrome c oxidase subunit IV isoform 1
chr11	54940867	54941192	326	*	326	8	0.512129	0.714286	-0.202158	-35.5665	5' UTR	11	54916796	54956178	39383	2	57783	uc007iyq.3	14986	ENSMUSG00000020400	Tnip1	TNFAIP3 interacting protein 1
chr9	120937238	120937516	279	*	279	9	0.389633	0.623701	-0.234068	-35.4591	Intron (uc009sct.2/12387, intron 1 of 9)	9	120933578	120960507	26930	1	12387	uc012hcn.1	3660	ENSMUSG00000006932	Ctnnb1	catenin (cadherin associated protein), beta 1
chr15	78410075	78410139	65	*	65	7	0.513647	0.35939	0.154257	35.4201	Promoter (<=1kb)	15	78409982	78414015	4034	1	246221	uc007wpf.2	93	ENSMUSG00000071711	Mpst	mercaptopyruvate sulfurtransferase
chr17	33807465	33807646	182	*	182	8	0.907462	0.72385	0.183611	35.4011	Promoter (2-3kb)	17	33810523	33818444	7922	1	80880	uc012apm.1	-2877	ENSMUSG00000042099	Kank3	KN motif and ankyrin repeat domains 3
chr2	58691720	58691785	66	*	66	7	0.632436	0.858946	-0.22651	-35.377	Intron (uc008jsv.2/76654, intron 1 of 7)	2	58755184	58791242	36059	1	76654	uc008jsw.2	-63399	ENSMUSG00000026839	Upp2	uridine phosphorylase 2
chr15	25563670	25563926	257	*	257	7	0.417567	0.699069	-0.281502	-35.3413	Distal Intergenic	15	25622550	25701950	79401	1	17909	uc007vja.1	-58624	ENSMUSG00000022272	Myo10	myosin X
chr13	61956545	61956887	343	*	343	8	0.552243	0.910515	-0.358271	-35.3281	Intron (uc029sbp.1/630579, intron 1 of 2)	13	62016028	62173936	157909	1	630579	uc029sbq.1	-59141	ENSMUSG00000074867	Zfp808	zinc finger protein 80
chr4	18474323	18474469	147	*	147	10	0.629665	0.84937	-0.219704	-35.2793	Distal Intergenic	4	17853458	18118734	265277	1	17389	uc008sbw.3	620865	ENSMUSG00000028226	Mmp16	matrix metallopeptidase 16
chr15	72810045	72810106	62	*	62	7	0.568506	0.411414	0.157093	35.2703	Promoter (<=1kb)	15	72805600	72810324	4725	2	353342	uc007wbo.1	218	ENSMUSG00000106847	Peg13	paternally expressed 13
chr2	166817085	166817144	60	*	60	7	0.947788	0.622897	0.324891	35.1935	Intron (uc008nyr.2/99371, intron 1 of 38)	2	166805581	166898051	92471	1	99371	uc008nyr.2	11504	ENSMUSG00000074582	Arfgef2	ADP-ribosylation factor guanine nucleotide-exchange factor 2 (brefeldin A-inhibited)
chr18	46727773	46727862	90	*	90	6	0.297396	0.14861	0.148785	35.042	Promoter (<=1kb)	18	46713205	46728342	15138	2	12583	uc008evt.1	480	ENSMUSG00000033022	Cdo1	cysteine dioxygenase 1, cytosolic
chr5	124637222	124637467	246	*	246	8	0.561718	0.752744	-0.191026	-35.0211	Intron (uc029voj.2/21871, intron 3 of 19)	5	124629052	124724455	95404	1	21871	uc029voj.2	8170	ENSMUSG00000038023	Atp6v0a2	ATPase, H+ transporting, lysosomal V0 subunit A2
chr10	88964363	88964441	79	*	79	6	0.411791	0.899886	-0.488095	-35.0184	Intron (uc007gsa.1/320091, intron 23 of 26)	10	88885992	88929515	43524	1	216225	uc007grz.1	78371	ENSMUSG00000020062	Slc5a8	solute carrier family 5 (iodide transporter), member 8
chr13	37825333	37825457	125	*	125	8	0.445885	0.280888	0.164997	34.9889	Promoter (<=1kb)	13	37826038	37935534	109497	1	68750	uc007qcw.2	-581	ENSMUSG00000039087	Rreb1	ras responsive element binding protein 1
chr5	106816042	106816175	134	*	134	8	0.669427	0.49717	0.172257	34.9742	Distal Intergenic	5	106840197	106925890	85694	2	330149	uc012eai.1	109715	ENSMUSG00000043410	Hfm1	HFM1, ATP-dependent DNA helicase homolog
chr11	115989859	115990001	143	*	143	8	0.592453	0.429708	0.162745	34.931	Promoter (2-3kb)	11	115992903	116008411	15509	1	192897	uc007mjl.1	-2902	ENSMUSG00000020758	Itgb4	integrin beta 4
chr16	73956436	73956641	206	*	206	9	0.304082	0.49259	-0.188508	-34.9136	Promoter (<=1kb)	16	73920206	73956659	36454	2	268902	uc007zri.1	18	ENSMUSG00000052516	Robo2	roundabout guidance receptor 2
chr6	44602548	44602852	305	*	305	7	0.492887	0.864463	-0.371576	-34.812	Distal Intergenic	6	45060061	47301371	2241311	1	66797	uc009bst.2	-457209	ENSMUSG00000039419	Cntnap2	contactin associated protein-like 2
chr11	102438800	102438877	78	*	78	7	0.603581	0.421608	0.181973	34.7407	Exon (uc007lrw.2/217219, exon 8 of 8)	11	102430322	102436809	6488	1	14824	uc007lrv.2	8478	ENSMUSG00000034708	Grn	granulin
chr11	27956654	27956714	61	*	61	7	0.926835	0.597346	0.329489	34.6877	Distal Intergenic	11	28385684	28584324	198641	2	216613	uc007igk.3	627610	ENSMUSG00000032878	Ccdc85a	coiled-coil domain containing 85A
chr4	126764314	126764544	231	*	231	8	0.701148	0.875744	-0.174595	-34.6531	Intron (uc008utv.1/100317, intron 2 of 23)	4	126753770	126869694	115925	1	100317	uc008utx.1	10544	ENSMUSG00000028830	AU040320	expressed sequence AU040320
chr12	9914706	9914946	241	*	241	8	0.612666	0.841349	-0.228683	-34.624	Distal Intergenic	12	9574442	9581500	7059	1	23967	uc007nao.2	340264	ENSMUSG00000048387	Osr1	odd-skipped related 1 (Drosophila)
chr11	99888968	99889115	148	*	148	9	0.682561	0.908446	-0.225884	-34.6149	Distal Intergenic	11	99879187	99880229	1043	1	670533	uc011yev.1	9781	ENSMUSG00000059845	Gm11567	predicted gene 11567
chr13	108670592	108670695	104	*	104	8	0.7056	0.935864	-0.230264	-34.5859	Intron (uc007rvg.2/238871, intron 1 of 16)	13	108654105	109955969	1301865	1	238871	uc007rvg.2	16487	ENSMUSG00000021699	Pde4d	phosphodiesterase 4D, cAMP specific
chr2	163710115	163710311	197	*	197	8	0.754519	0.558439	0.196079	34.574	Intron (uc008nth.2/18769, intron 1 of 2)	2	163694037	163726158	32122	1	18769	uc008ntk.1	16078	ENSMUSG00000035268	Pkig	protein kinase inhibitor, gamma
chr2	150424435	150424529	95	*	95	7	0.721111	0.900115	-0.179005	-34.5669	Intron (uc057bot.1/668923, intron 1 of 3)	2	150402914	150451501	48588	2	668923	uc057bot.1	26972	ENSMUSG00000068130	Zfp442	zinc finger protein 442
chr9	89882708	89882998	291	*	291	8	0.660964	0.436579	0.224385	34.5663	Distal Intergenic	9	89909775	89915847	6073	1	19417	uc009qzr.1	-26777	ENSMUSG00000032356	Rasgrf1	RAS protein-specific guanine nucleotide-releasing factor 1
chr10	99339117	99339413	297	*	297	6	0.741526	0.926091	-0.184565	-34.5663	Intron (uc007gxl.1/uc007gxl.1, intron 1 of 3)	10	99263231	99267489	4259	1	67603	uc007gxk.2	75886	ENSMUSG00000019960	Dusp6	dual specificity phosphatase 6
chr1	39927002	39927217	216	*	216	8	0.304598	0.119423	0.185175	34.5634	Intron (uc007atr.1/26921, intron 2 of 30)	1	39900913	40026310	125398	1	26921	uc011wjx.1	26089	ENSMUSG00000026074	Map4k4	mitogen-activated protein kinase kinase kinase kinase 4
chrX	148730735	148730890	156	*	156	9	0.677742	0.905393	-0.227652	-34.3955	Intron (uc029xnj.1/434866, intron 7 of 7)	20	148663604	148703849	40246	1	434866	uc029xnk.1	67131	ENSMUSG00000096834	Gm15127	predicted gene 15127
chr3	140121176	140121243	68	*	68	9	0.717313	0.424144	0.293169	34.2978	Distal Intergenic	3	140028249	140028370	122	1	102465198	uc033iad.1	92927	ENSMUSG00000099169	Mir7j	microRNA 7j
chr11	86914432	86914677	246	*	246	8	0.349259	0.569986	-0.220726	-34.2173	Distal Intergenic	11	86936425	86993762	57338	2	77864	uc007ktd.1	79085	ENSMUSG00000018427	Ypel2	yippee-like 2 (Drosophila)
chr11	120198916	120199042	127	*	127	8	0.492882	0.686034	-0.193152	-34.1252	Distal Intergenic	11	120186650	120189856	3207	2	100042332	uc007msb.2	-9060	NA	2810410L24Rik	RIKEN cDNA 2810410L24 gene
chr8	70330650	70330735	86	*	86	7	0.413162	0.257199	0.155962	34.1033	3' UTR	8	70331522	70338320	6799	2	19704	uc029wtr.1	7585	ENSMUSG00000058301	Upf1	UPF1 regulator of nonsense transcripts homolog (yeast)
chrX	32147540	32147632	93	*	93	6	0.566557	0.944669	-0.378112	-34.0119	Distal Intergenic	20	31962044	31962821	778	1	100862314	uc029xja.1	185496	ENSMUSG00000095770	Gm21637	predicted gene, 21637
chr17	23542110	23542419	310	*	310	8	0.671192	0.470231	0.200961	33.9624	Distal Intergenic	17	23550799	23561634	10836	1	320020	uc056zdm.1	-8380	NA	6330415G19Rik	RIKEN cDNA 6330415G19 gene
chr9	62520266	62520397	132	*	132	8	0.394102	0.594636	-0.200534	-33.9316	Intron (uc009qaj.1/235431, intron 1 of 11)	9	62419492	62537044	117553	2	235431	uc009qaj.1	16647	ENSMUSG00000041729	Coro2b	coronin, actin binding protein, 2B
chr10	128503653	128503885	233	*	233	8	0.784391	0.57296	0.211431	33.931	Exon (uc007hnf.1/654440, exon 3 of 3)	10	128499247	128504242	4996	1	654440	uc056yja.1	4406	ENSMUSG00000097353	A430046D13Rik	Riken cDNA A430046D13 gene
chr19	38421434	38421667	234	*	234	8	0.537251	0.77334	-0.236089	-33.872	Distal Intergenic	19	38395980	38405607	9628	1	240660	uc012blh.1	25454	ENSMUSG00000044026	Slc35g1	solute carrier family 35, member G1
chrX	154421405	154421630	226	*	226	7	0.946644	0.707352	0.239292	33.8643	Intron (uc029xnw.1/75071, intron 1 of 2)	20	154482002	154484682	2681	1	75185	uc009urh.1	-60372	ENSMUSG00000025051	Samt4	spermatogenesis associated multipass transmembrane protein 4
chr3	152789406	152789628	223	*	223	8	0.586879	0.790469	-0.20359	-33.8559	Distal Intergenic	3	152738186	152789013	50828	1	329777	uc012czp.1	51220	ENSMUSG00000039047	Pigk	phosphatidylinositol glycan anchor biosynthesis, class K
chr17	78075645	78075756	112	*	112	7	0.7119	0.891454	-0.179554	-33.8239	Distal Intergenic	17	78200248	78376592	176345	1	50766	uc008dou.2	-124492	ENSMUSG00000024074	Crim1	cysteine rich transmembrane BMP regulator 1 (chordin like)
chr18	45363449	45363504	56	*	56	7	0.59547	0.927163	-0.331693	-33.7354	Intron (uc008evd.2/140492, intron 1 of 10)	18	45268860	45685883	417024	1	140492	uc008evd.2	94589	ENSMUSG00000054477	Kcnn2	potassium intermediate/small conductance calcium-activated channel, subfamily N, member 2
chr13	101812252	101812486	235	*	235	8	0.332484	0.60241	-0.269925	-33.7007	Distal Intergenic	13	101755571	101768217	12647	2	18708	uc007rrv.1	-44035	ENSMUSG00000041417	Pik3r1	phosphatidylinositol 3-kinase, regulatory subunit, polypeptide 1 (p85 alpha)
chr11	73562574	73562667	94	*	94	7	0.677187	0.875449	-0.198262	-33.6529	Distal Intergenic	11	73588798	73589736	939	2	259025	uc007kax.1	27069	ENSMUSG00000095095	Olfr385	olfactory receptor 385
chr7	6728317	6728526	210	*	210	8	0.576696	0.383033	0.193663	33.6427	Promoter (1-2kb)	7	6705960	6730419	24460	2	18616	uc009fbw.1	1893	ENSMUSG00000002265	Peg3	paternally expressed 3
chr19	56115865	56115932	68	*	68	9	0.548225	0.33895	0.209275	33.5034	Intron (uc008hyq.1/uc008hyq.1, intron 2 of 4)	19	56287938	56320089	32152	1	226243	uc008hys.1	-172006	ENSMUSG00000025075	Habp2	hyaluronic acid binding protein 2
chr2	52935457	52935759	303	*	303	8	0.594013	0.799946	-0.205933	-33.3681	Intron (uc008jrh.1/71409, intron 1 of 26)	2	52857868	53134202	276335	1	71409	uc008jrh.1	77589	ENSMUSG00000036053	Fmnl2	formin-like 2
chr11	52682721	52683002	282	*	282	8	0.64231	0.884632	-0.242323	-33.3623	Distal Intergenic	11	52764706	53187347	422642	1	320027	uc007ivp.1	-81704	ENSMUSG00000036264	Fstl4	follistatin-like 4
chr4	149675830	149675931	102	*	102	7	0.416827	0.259407	0.15742	33.3172	Promoter (<=1kb)	4	149649168	149676089	26922	2	18707	uc008vwr.1	158	ENSMUSG00000039936	Pik3cd	phosphatidylinositol 3-kinase catalytic delta polypeptide
chr7	21048457	21050781	2325	*	2325	8	0.498409	0.809416	-0.311007	-33.3138	Downstream (2-3kb)	7	21052867	21053784	918	2	435953	uc012fcu.1	3003	ENSMUSG00000093986	Vmn1r120	vomeronasal 1 receptor 120
chr4	7302159	7302242	84	*	84	6	0.936826	0.771659	0.165167	33.312	Distal Intergenic	4	7560688	7573801	13114	1	71510	uc029upo.1	-258446	ENSMUSG00000086070	8430436N08Rik	RIKEN cDNA 8430436N08 gene
chr9	76883448	76884003	556	*	556	8	0.588453	0.885435	-0.296982	-33.2945	Distal Intergenic	9	76951698	77045781	94084	2	26944	uc009qtd.2	161778	ENSMUSG00000032357	Tinag	tubulointerstitial nephritis antigen
chr10	81965424	81965504	81	*	81	7	0.532354	0.884648	-0.352295	-33.286	Distal Intergenic	10	81901911	81930480	28570	2	331188	uc011xjn.1	-34944	ENSMUSG00000096718	Zfp781	zinc finger protein 781
chr9	70196995	70197244	250	*	250	8	0.418603	0.642986	-0.224384	-33.2719	Distal Intergenic	9	70207350	70302366	95017	1	71602	uc009qnv.1	-10106	ENSMUSG00000032220	Myo1e	myosin IE
chr12	69555703	69555788	86	*	86	8	0.589425	0.884618	-0.295193	-33.2692	Distal Intergenic	12	69577628	69583028	5401	2	207965	uc007nsl.1	27240	ENSMUSG00000049882	Vcpkmt	valosin containing protein lysine (K) methyltransferase
chr6	125573491	125573783	293	*	293	7	0.53773	0.290949	0.246781	33.2653	Intron (uc009dup.1/22371, intron 9 of 12)	6	125552948	125686679	133732	1	22371	uc009dus.2	20543	ENSMUSG00000001930	Vwf	Von Willebrand factor
chr7	45094238	45094427	190	*	190	7	0.667228	0.392084	0.275145	33.2002	Promoter (2-3kb)	7	45082914	45092213	9300	2	52377	uc009gtb.2	-2025	ENSMUSG00000019539	Rcn3	reticulocalbin 3, EF-hand calcium binding domain
chr1	59889011	59889074	64	*	64	9	0.225971	0.46719	-0.241219	-33.1923	Distal Intergenic	1	59913006	59985348	72343	1	72750	uc011wlt.2	-23932	ENSMUSG00000041040	Fam117b	family with sequence similarity 117, member B
chr7	73579184	73579436	253	*	253	8	0.563828	0.798363	-0.234535	-33.0536	Distal Intergenic	7	73504988	73541746	36759	2	244059	uc012fmw.1	-37438	ENSMUSG00000078671	Chd2	chromodomain helicase DNA binding protein 2
chr10	55129141	55129203	63	*	63	7	0.860176	0.548237	0.311938	33.0508	Distal Intergenic	10	56106917	56116880	9964	1	73390	uc007fcb.1	-977714	ENSMUSG00000047669	Msl3l2	male-specific lethal 3-like 2 (Drosophila)
chr1	172243918	172244095	178	*	178	8	0.519685	0.329475	0.19021	32.8901	Exon (uc011wwk.1/27222, exon 11 of 23)	1	172223508	172258424	34917	2	27222	uc011wwk.1	14329	ENSMUSG00000007107	Atp1a4	ATPase, Na+/K+ transporting, alpha 4 polypeptide
chrX	20322885	20323185	301	*	301	8	0.469306	0.717709	-0.248402	-32.8819	Distal Intergenic	20	20164516	20291764	127249	2	236727	uc033jor.1	-31121	ENSMUSG00000037341	Slc9a7	solute carrier family 9 (sodium/hydrogen exchanger), member 7
chr2	82916815	82916894	80	*	80	8	0.953391	0.724773	0.228618	32.8812	Distal Intergenic	2	82235173	82259878	24706	1	241514	uc008khv.1	681642	ENSMUSG00000070866	Zfp804a	zinc finger protein 804A
chr13	22137811	22137989	179	*	179	8	0.848098	0.620464	0.227634	32.8672	Distal Intergenic	13	22101727	22102665	939	2	252906	uc007psg.1	-35146	ENSMUSG00000099611	Vmn1r189	vomeronasal 1 receptor 189
chr16	8790465	8790635	171	*	171	7	0.726894	0.928463	-0.201569	-32.8535	Promoter (1-2kb)	16	8698720	8792308	93589	2	252870	uc007ycz.1	1673	ENSMUSG00000022710	Usp7	ubiquitin specific peptidase 7
chr17	94229403	94229735	333	*	333	7	0.376636	0.769999	-0.393363	-32.6557	Distal Intergenic	17	94727080	94749892	22813	2	76781	uc008dwk.1	520157	ENSMUSG00000055660	Mettl4	methyltransferase like 4
chr15	97338398	97338528	131	*	131	7	0.503152	0.331644	0.171508	32.5902	Intron (uc007xkt.2/239647, intron 3 of 5)	15	97361200	97385680	24481	1	239647	uc007xku.1	-22672	ENSMUSG00000044250	Pced1b	PC-esterase domain containing 1B
chr3	106163015	106164123	1109	*	1109	6	0.293696	0.675815	-0.382118	-32.5167	Exon (uc008qvw.2/12655, exon 3 of 11)	3	106147554	106167564	20011	2	12655	uc008qvw.2	3441	ENSMUSG00000040809	Chil3	chitinase-like 3
chr14	88033693	88033857	165	*	165	8	0.718637	0.943189	-0.224552	-32.3643	Distal Intergenic	14	88464747	88471396	6650	2	219257	uc007uuh.2	437539	ENSMUSG00000050505	Pcdh20	protocadherin 20
chr16	57058226	57058301	76	*	76	7	0.742884	0.942125	-0.199241	-32.2762	Intron (uc007zmy.2/69457, intron 2 of 6)	16	57036967	57071346	34380	2	69457	uc007zmy.2	13045	ENSMUSG00000046748	Tmem45a2	transmembrane protein 45A2
chr4	146506723	146506819	97	*	97	7	0.581686	0.94759	-0.365904	-32.2448	Intron (uc029var.1/100041433, intron 1 of 4)	4	146502000	146539395	37396	1	100041433	uc029var.1	4723	ENSMUSG00000056300	Zfp981	zinc finger protein 981
chr15	53255795	53256180	386	*	386	8	0.409295	0.658705	-0.24941	-32.2331	Intron (uc007vrh.2/14042, intron 1 of 10)	15	53068261	53346183	277923	2	14042	uc007vrh.2	90003	ENSMUSG00000061731	Ext1	exostoses (multiple) 1
chr3	15985120	15985559	440	*	440	8	0.476125	0.755275	-0.27915	-32.1598	Intron (uc008orf.1/381484, intron 2 of 3)	3	15948070	16006332	58263	2	381484	uc008orf.1	20773	ENSMUSG00000078780	Gm5150	predicted gene 5150
chr10	102435455	102435664	210	*	210	7	0.416792	0.19305	0.223742	32.1372	Distal Intergenic	10	102481756	102490418	8663	2	67405	uc007gye.1	54754	ENSMUSG00000019890	Nts	neurotensin
chr17	5139589	5139856	268	*	268	8	0.622485	0.813013	-0.190528	-32.1233	Intron (uc008aey.1/239985, intron 4 of 19)	17	5040580	5127640	87061	1	239985	uc008aez.1	99009	ENSMUSG00000069729	Arid1b	AT rich interactive domain 1B (SWI-like)
chr16	34581118	34581252	135	*	135	9	0.542981	0.796052	-0.253071	-31.946	Distal Intergenic	16	34152025	34514027	362003	2	545156	uc007zax.2	-67091	ENSMUSG00000061751	Kalrn	kalirin, RhoGEF kinase
chr6	107290110	107290241	132	*	132	7	0.668567	0.856976	-0.188409	-31.9083	Distal Intergenic	6	107529726	107570228	40503	1	16979	uc009ddd.2	-239485	ENSMUSG00000034648	Lrrn1	leucine rich repeat protein 1, neuronal
chr9	43379080	43379366	287	*	287	8	0.419919	0.638062	-0.218142	-31.8937	Distal Intergenic	9	43310763	43336125	25363	1	72169	uc009pbi.2	68317	ENSMUSG00000032013	Trim29	tripartite motif-containing 29
chr5	140791988	140792334	347	*	347	9	0.319235	0.537887	-0.218652	-31.8546	Intron (uc009aih.1/14673, intron 1 of 3)	5	140759944	140830431	70488	2	14673	uc009aih.1	38097	ENSMUSG00000000149	Gna12	guanine nucleotide binding protein, alpha 12
chr11	49088535	49088627	93	*	93	8	0.595336	0.775651	-0.180314	-31.7573	Promoter (1-2kb)	11	49087034	49135320	48287	1	18356	uc011xua.1	1501	ENSMUSG00000040328	Olfr56	olfactory receptor 56
chr5	55952924	55953046	123	*	123	7	0.651232	0.887635	-0.236403	-31.6577	Distal Intergenic	5	54349992	54358542	8551	1	330086	uc029vhn.1	1602932	ENSMUSG00000105912	Gm10440	predicted gene 10440
chr14	23549253	23549614	362	*	362	7	0.705781	0.952691	-0.24691	-31.5953	Intron (uc007sme.3/16531, intron 5 of 29)	14	23435950	23554798	118849	2	16531	uc007smj.1	5184	ENSMUSG00000063142	Kcnma1	potassium large conductance calcium-activated channel, subfamily M, alpha member 1
chr5	44820870	44820956	87	*	87	8	0.478232	0.65437	-0.176138	-31.5337	Distal Intergenic	5	44472133	44799746	327614	2	16826	uc008xiu.2	-21124	ENSMUSG00000039706	Ldb2	LIM domain binding 2
chr13	44681010	44681260	251	*	251	7	0.517717	0.744694	-0.226977	-31.4886	Distal Intergenic	13	44730774	44921643	190870	1	16468	uc007qgr.2	-49514	ENSMUSG00000038518	Jarid2	jumonji, AT rich interactive domain 2
chr16	94502452	94502944	493	*	493	8	0.574602	0.786941	-0.212339	-31.3692	Intron (uc008abe.2/13185, intron 5 of 7)	16	94497724	94526629	28906	2	13185	uc008abe.2	23685	ENSMUSG00000022898	Dscr3	DSCR3 arrestin fold containing
chr7	39590160	39590502	343	*	343	7	0.600911	0.866232	-0.265321	-31.3564	Distal Intergenic	7	39517766	39540415	22650	1	70227	uc009glc.1	72394	ENSMUSG00000068959	Zfp619	zinc finger protein 619
chr4	142166578	142166787	210	*	210	7	0.627256	0.409311	0.217944	31.3277	Intron (uc008vpv.2/71529, intron 1 of 13)	4	142139240	142154600	15361	2	71529	uc008vpw.2	-11978	ENSMUSG00000040606	Kazn	kazrin, periplakin interacting protein
chr5	60556618	60556704	87	*	87	8	0.916452	0.677392	0.23906	31.1458	Distal Intergenic	5	59963119	59986002	22884	2	71057	uc029vhy.1	-570616	ENSMUSG00000106013	4933402J10Rik	RIKEN cDNA 4933402J10 gene
chr9	21036952	21037015	64	*	64	5	0.338324	0.187559	0.150765	31.0707	Exon (uc009oka.2/15898, exon 9 of 11)	9	21032251	21032328	78	2	100316681	uc012gpa.1	-4624	ENSMUSG00000084663	Mir1900	microRNA 1900
chr11	36490093	36490324	232	*	232	7	0.599259	0.322299	0.27696	30.9274	Intron (uc007ilk.2/23964, intron 2 of 28)	11	36140752	36677745	536994	2	23964	uc007ilm.1	187421	ENSMUSG00000049336	Tenm2	teneurin transmembrane protein 2
chr19	57612473	57612770	298	*	298	7	0.579452	0.315603	0.263849	30.9096	Promoter (1-2kb)	19	57611034	58133340	522307	1	226255	uc008iai.2	1439	ENSMUSG00000054843	Atrnl1	attractin like 1
chr1	149556529	149556675	147	*	147	7	0.4848	0.78251	-0.29771	-30.8434	Distal Intergenic	1	149829619	149922439	92821	2	18783	uc056yeg.1	365764	ENSMUSG00000056220	Pla2g4a	phospholipase A2, group IVA (cytosolic, calcium-dependent)
chr5	120558300	120558565	266	*	266	7	0.613289	0.407679	0.20561	30.7964	Promoter (1-2kb)	5	120534157	120560395	26239	2	252972	uc008zhl.1	1830	ENSMUSG00000032741	Tpcn1	two pore channel 1
chr18	85897501	85897572	72	*	72	5	0.742998	0.913216	-0.170219	-30.7919	Distal Intergenic	18	86394952	86501897	106946	1	246317	uc008fuz.2	-497380	ENSMUSG00000050321	Neto1	neuropilin (NRP) and tolloid (TLL)-like 1
chr12	18280762	18280870	109	*	109	6	0.573237	0.859149	-0.285912	-30.7235	Distal Intergenic	12	18514510	18535254	20745	1	236366	uc007ndb.2	-233640	ENSMUSG00000073197	5730507C01Rik	RIKEN cDNA 5730507C01 gene
chr2	129308461	129308661	201	*	201	7	0.181399	0.413911	-0.232512	-30.5752	Promoter (<=1kb)	2	129299610	129309130	9521	2	16175	uc008mhr.1	469	ENSMUSG00000027399	Il1a	interleukin 1 alpha
chr3	56069695	56069848	154	*	154	7	0.702589	0.893958	-0.191369	-30.4903	Intron (uc033htk.1/26422, intron 8 of 56)	3	56032958	56041348	8391	2	26422	uc008pgx.1	-28347	ENSMUSG00000027799	Nbea	neurobeachin
chr2	81074952	81075019	68	*	68	6	0.761757	0.931807	-0.17005	-30.4867	Distal Intergenic	2	80639264	80660071	20808	1	69482	uc012byd.1	435688	ENSMUSG00000026999	Nup35	nucleoporin 35
chrX	22037250	22037334	85	*	85	8	0.61524	0.879645	-0.264405	-30.4104	Distal Intergenic	20	21714900	21742357	27458	1	56774	uc009sur.2	322350	ENSMUSG00000031089	Slc6a14	solute carrier family 6 (neurotransmitter transporter), member 14
chr2	71948878	71948939	62	*	62	7	0.908147	0.655932	0.252215	30.4072	Distal Intergenic	2	71981215	72035453	54239	1	56508	uc008kbl.2	-32276	ENSMUSG00000049044	Rapgef4	Rap guanine nucleotide exchange factor (GEF) 4
chr19	45650353	45650763	411	*	411	6	0.702126	0.328712	0.373413	30.3996	Intron (uc008hrf.1/30838, intron 1 of 8)	19	45578257	45660193	81937	2	30838	uc008hrf.1	9430	ENSMUSG00000040913	Fbxw4	F-box and WD-40 domain protein 4
chr14	7059621	7059703	83	*	83	7	0.934941	0.707623	0.227318	30.349	Intron (uc029sfb.3/100042149, intron 2 of 2)	14	6739362	7089951	350590	2	100042149	uc029sfb.3	30248	ENSMUSG00000092167	Gm3696	predicted gene 3696
chr9	89814258	89814564	307	*	307	7	0.524463	0.750766	-0.226303	-30.3342	Distal Intergenic	9	89802260	89802328	69	2	387179	uc012gye.1	-11930	ENSMUSG00000065596	Mir184	microRNA 184
chr5	64282325	64282496	172	*	172	7	0.413655	0.666381	-0.252726	-30.2842	Intron (uc008xmm.2/57915, intron 11 of 21)	5	64230357	64351486	121130	1	57915	uc008xmn.2	51968	ENSMUSG00000029174	Tbc1d1	TBC1 domain family, member 1
chr1	101984070	101984154	85	*	85	7	0.958082	0.717786	0.240296	30.1856	Distal Intergenic	1	101155768	101175202	19435	1	100504525	uc007cgb.2	828302	ENSMUSG00000100684	Gm20268	predicted gene, 20268
chr17	16770645	16770788	144	*	144	7	0.195968	0.406413	-0.210444	-30.1121	Distal Intergenic	17	17064103	17089631	25529	1	449000	uc033hba.1	-293315	ENSMUSG00000096696	Zfp960	zinc finger protein 960
chr5	90822245	90822500	256	*	256	8	0.629059	0.875027	-0.245968	-30.1034	Distal Intergenic	5	90794534	90803067	8534	1	20309	uc008ybk.1	27711	ENSMUSG00000029375	Cxcl15	chemokine (C-X-C motif) ligand 15
chrX	166661789	166662031	243	*	243	7	0.205571	0.402578	-0.197007	-30.0799	Promoter (<=1kb)	20	166662025	166689812	27788	1	382255	uc029xoj.1	0	ENSMUSG00000086860	Gm1720	predicted gene 1720
chr9	50723488	50723693	206	*	206	6	0.437067	0.712672	-0.275605	-30.0344	Intron (uc009pkc.2/330938, intron 1 of 19)	9	50662753	50727984	65232	2	330938	uc009pkc.2	4291	ENSMUSG00000032064	Dixdc1	DIX domain containing 1
chr7	141460472	141460684	213	*	213	7	0.378816	0.602876	-0.22406	-30.0203	Promoter (<=1kb)	7	141461094	141466602	5509	1	213573	uc009klj.2	-410	ENSMUSG00000048200	Cracr2b	calcium release activated channel regulator 2B
chr4	57953973	57954219	247	*	247	8	0.507374	0.701892	-0.194518	-29.9574	Promoter (2-3kb)	4	57943373	57956411	13039	2	22166	uc008syp.1	2192	ENSMUSG00000028367	Txn1	thioredoxin 1
chrX	117014740	117014817	78	*	78	7	0.668511	0.838954	-0.170443	-29.9534	Promoter (<=1kb)	20	117014757	117015104	348	1	100039319	uc009vfg.1	0	ENSMUSG00000067441	Gm14920	predicted pseudogene 14920
chrX	35822578	35822639	62	*	62	7	0.699757	0.900012	-0.200255	-29.9501	Distal Intergenic	20	35888832	36076562	187731	1	75974	uc009sxi.1	-66193	ENSMUSG00000031093	Dock11	dedicator of cytokinesis 11
chr18	30272070	30272142	73	*	73	7	0.731449	0.906236	-0.174787	-29.9105	Promoter (<=1kb)	18	30272896	30348120	75225	1	225326	uc008ehw.1	-754	ENSMUSG00000033628	Pik3c3	phosphoinositide-3-kinase, class 3
chr16	29517180	29517231	52	*	52	6	0.499167	0.89728	-0.398113	-29.9033	Intron (uc007ywa.2/224079, intron 1 of 29)	16	29396038	29541483	145446	2	224079	uc007ywa.2	24252	ENSMUSG00000038094	Atp13a4	ATPase type 13A4
chr1	8196562	8196635	74	*	74	6	0.661457	0.965279	-0.303822	-29.8163	Distal Intergenic	1	8359739	8470519	110781	2	71096	uc007agg.2	273884	ENSMUSG00000025909	Sntg1	syntrophin, gamma 1
chr2	163745393	163745530	138	*	138	6	0.467056	0.195359	0.271697	29.7997	Intron (uc008ntl.2/11486, intron 1 of 11)	2	163726571	163750239	23669	2	11486	uc008ntl.2	4709	ENSMUSG00000017697	Ada	adenosine deaminase
chr13	67234325	67234478	154	*	154	7	0.904513	0.686813	0.217699	29.7727	Distal Intergenic	13	67254918	67269068	14151	2	238690	uc007ral.1	34590	ENSMUSG00000055480	Zfp458	zinc finger protein 458
chr1	190985021	190985115	95	*	95	7	0.735294	0.928213	-0.192919	-29.7335	Distal Intergenic	1	190947646	190979296	31651	2	226841	uc007ebs.2	-5725	ENSMUSG00000037568	Vash2	vasohibin 2
chr5	65475301	65475582	282	*	282	7	0.702882	0.441959	0.260924	29.7087	Intron (uc008xnt.1/68552, intron 1 of 4)	5	65448755	65492835	44081	2	68552	uc008xnt.1	17253	ENSMUSG00000037822	Smim14	small integral membrane protein 14
chr14	67202174	67202384	211	*	211	7	0.516419	0.703772	-0.187353	-29.677	Distal Intergenic	14	67233292	67430952	197661	1	13592	uc007ukw.2	-30908	ENSMUSG00000022053	Ebf2	early B cell factor 2
chr8	44941428	44941676	249	*	249	7	0.634312	0.415146	0.219166	29.6656	Distal Intergenic	8	44950208	45052257	102050	1	14107	uc009lon.2	-8532	ENSMUSG00000070047	Fat1	FAT atypical cadherin 1
chr8	67178698	67178853	156	*	156	6	0.728095	0.895954	-0.167859	-29.6362	Distal Intergenic	8	67490758	67492103	1346	1	17960	uc009lvv.1	-311905	ENSMUSG00000025588	Nat1	N-acetyl transferase 1
chr3	144829739	144829814	76	*	76	8	0.684297	0.935608	-0.251311	-29.5001	Intron (uc012cyz.2/229927, intron 9 of 13)	3	144796559	144819494	22936	2	80797	uc008rqa.2	-10245	ENSMUSG00000028262	Clca3a2	chloride channel accessory 3A2
chr10	80101166	80101219	54	*	54	6	0.189728	0.0315608	0.158167	29.3903	Promoter (<=1kb)	10	80057014	80101187	44174	2	216161	uc007gbm.1	0	ENSMUSG00000035673	Sbno2	strawberry notch homolog 2 (Drosophila)
chr14	51455373	51455467	95	*	95	5	0.566991	0.906943	-0.339952	-29.3885	Intron (uc007tmz.1/22301, intron 2 of 4)	14	51451962	51461293	9332	1	22301	uc011zkc.3	3411	ENSMUSG00000070448	Vmn2r89	vomeronasal 2, receptor 89
chr6	14152301	14152363	63	*	63	6	0.940932	0.630589	0.310343	29.3185	Distal Intergenic	6	13871569	14044385	172817	1	76311	uc009ayv.2	280732	ENSMUSG00000097616	1110019D14Rik	RIKEN cDNA 1110019D14 gene
chr12	105964076	105964150	75	*	75	7	0.694139	0.50515	0.188989	29.2343	Distal Intergenic	12	106010263	106077410	67148	1	22367	uc007ozb.1	-46113	ENSMUSG00000021115	Vrk1	vaccinia related kinase 1
chr12	63298005	63298135	131	*	131	8	0.827669	0.6229	0.204768	29.1872	Distal Intergenic	12	62687787	62688336	550	1	73309	uc057bbm.1	610218	NA	Spanxn4	SPANX family, member N4
chr8	50604284	50604378	95	*	95	7	0.617148	0.883542	-0.266394	-29.1782	Distal Intergenic	8	50368112	50416089	47978	1	100039954	uc029wsx.1	236172	ENSMUSG00000110281	Gm2516	predicted gene 2516
chr13	29550323	29550568	246	*	246	6	0.862246	0.609449	0.252797	29.1595	Intron (uc057bcz.1/68916, intron 10 of 16)	13	29191746	29855673	663928	2	68916	uc057bcz.1	305105	ENSMUSG00000006191	Cdkal1	CDK5 regulatory subunit associated protein 1-like 1
chrX	26300226	26300343	118	*	118	5	0.273557	0.750854	-0.477297	-29.1546	Intron (uc009svj.2/100039065, intron 4 of 8)	20	26287199	26310044	22846	2	100039065	uc009svj.2	9701	ENSMUSG00000083628	Gm2030	predicted gene 2030
chr4	146132332	146134453	2122	*	2122	8	0.62555	0.874107	-0.248557	-29.035	Distal Intergenic	4	146156827	146198756	41930	1	667666	uc012doz.2	-22374	ENSMUSG00000066007	Zfp600	zinc finger protein 600
chr8	18916789	18916952	164	*	164	7	0.722994	0.906436	-0.183442	-28.9356	Distal Intergenic	8	18932729	18950871	18143	2	319581	uc033jep.1	33919	ENSMUSG00000039814	Xkr5	X-linked Kx blood group related 5
chr10	124174984	124175075	92	*	92	7	0.585849	0.833412	-0.247564	-28.8939	Distal Intergenic	10	124469074	124524488	55415	1	75030	uc011xpg.1	-293999	NA	4930503E24Rik	eukaryotic translation initiation factor 3, subunit I pseudogene
chr7	11488301	11488406	106	*	106	7	0.534784	0.776403	-0.241619	-28.8127	Intron (uc009fdo.1/uc009fdo.1, intron 1 of 3)	7	11397915	11402318	4404	1	665902	uc009fdn.1	90386	ENSMUSG00000070828	Zscan4f	zinc finger and SCAN domain containing 4F
chr7	17661266	17661487	222	*	222	7	0.938538	0.713267	0.225272	28.7989	Distal Intergenic	7	17672313	17682060	9748	1	232919	uc009fiy.1	-10826	ENSMUSG00000108558	Psg-ps1	pregnancy specific glycoprotein pseudogene 1
chr2	75881245	75881367	123	*	123	5	0.293595	0.706349	-0.412754	-28.7147	Intron (uc008kes.2/228061, intron 11 of 13)	2	75832177	75931350	99174	1	228061	uc008ket.2	49068	ENSMUSG00000042410	Agps	alkylglycerone phosphate synthase
chr12	65634394	65634481	88	*	88	7	0.74944	0.986892	-0.237452	-28.6902	Distal Intergenic	12	65225517	65228454	2938	1	70948	uc007nrk.1	408877	ENSMUSG00000035560	Wdr20rt	WD repeat domain 20, retrogene
chr6	94926808	94927035	228	*	228	8	0.628817	0.421388	0.207429	28.671	Distal Intergenic	6	94943834	94951545	7712	1	78773	uc029vxu.1	-16799	ENSMUSG00000108187	4930511E03Rik	RIKEN cDNA 4930511E03 gene
chr13	94175544	94176089	546	*	546	7	0.331804	0.58411	-0.252306	-28.6564	Promoter (1-2kb)	13	94173992	94195409	21418	1	218454	uc007rlq.1	1552	ENSMUSG00000045312	Lhfpl2	lipoma HMGIC fusion partner-like 2
chr10	13091944	13092028	85	*	85	7	0.597872	0.392921	0.20495	28.645	Promoter (<=1kb)	10	13091775	13130961	39187	1	22634	uc011xah.2	169	ENSMUSG00000019817	Plagl1	pleiomorphic adenoma gene-like 1
chr4	134384197	134384319	123	*	123	5	0.757412	0.937719	-0.180307	-28.5521	Distal Intergenic	4	134356373	134372547	16175	2	56219	uc012dmu.1	-11650	ENSMUSG00000028838	Extl1	exostoses (multiple)-like 1
chr7	127579100	127579211	112	*	112	7	0.959137	0.769689	0.189448	28.547	3' UTR	7	127573348	127583307	9960	1	68961	uc009jwc.2	5752	ENSMUSG00000030815	Phkg2	phosphorylase kinase, gamma 2 (testis)
chr12	112793928	112794309	382	*	382	7	0.397513	0.599283	-0.20177	-28.5017	Intron (uc007pff.1/uc007pff.1, intron 1 of 6)	12	112808975	112816245	7271	1	217887	uc007pfg.1	-14666	ENSMUSG00000037594	BC022687	cDNA sequence BC022687
chr2	14295836	14295916	81	*	81	7	0.630931	0.858647	-0.227716	-28.4866	Intron (uc008ikk.2/17533, intron 15 of 29)	2	14261003	14261081	79	1	100124488	uc012bqz.1	34833	ENSMUSG00000077897	Mir511	microRNA 511
chr18	67725095	67725310	216	*	216	7	0.238526	0.438654	-0.200128	-28.4548	Promoter (<=1kb)	18	67665501	67724621	59121	2	19255	uc008fmv.2	-474	ENSMUSG00000024539	Ptpn2	protein tyrosine phosphatase, non-receptor type 2
chr5	117413160	117413238	79	*	79	7	0.638996	0.452826	0.186171	28.4418	Promoter (<=1kb)	5	117414002	117555942	141941	1	333050	uc008zfu.2	-764	ENSMUSG00000061578	Ksr2	kinase suppressor of ras 2
chr17	33873745	33873950	206	*	206	6	0.574872	0.901557	-0.326685	-28.4322	Downstream (1-2kb)	17	33886676	33886733	58	2	104796139	uc056zek.1	12783	ENSMUSG00000098621	Gm27740	predicted gene, 27740
chr10	74838119	74838421	303	*	303	6	0.533172	0.837651	-0.304479	-28.418	Distal Intergenic	10	74967231	75015877	48647	1	14687	uc007fpt.1	-128810	ENSMUSG00000040009	Gnaz	guanine nucleotide binding protein, alpha z subunit
chr11	54961529	54961737	209	*	209	6	0.354232	0.652194	-0.297962	-28.367	Promoter (1-2kb)	11	54910787	54962940	52154	2	57783	uc007iyl.3	1203	ENSMUSG00000020400	Tnip1	TNFAIP3 interacting protein 1
chr4	120353915	120354162	248	*	248	6	0.482808	0.746816	-0.264008	-28.2878	Distal Intergenic	4	120405281	120530199	124919	1	29871	uc008und.2	-51119	ENSMUSG00000000085	Scmh1	sex comb on midleg homolog 1
chr2	86339542	86339892	351	*	351	8	0.610982	0.84441	-0.233428	-28.2511	Distal Intergenic	2	86332416	86333354	939	2	259021	uc008kmc.1	-6188	ENSMUSG00000075190	Olfr1054	olfactory receptor 1054
chr7	29248160	29248279	120	*	120	6	0.633939	0.475437	0.158502	28.2461	Promoter (<=1kb)	7	29247521	29248467	947	2	72275	uc009gbj.2	188	ENSMUSG00000030587	2200002D01Rik	RIKEN cDNA 2200002D01 gene
chr1	47125061	47126228	1168	*	1168	12	0.722037	0.600908	0.121129	28.1917	Distal Intergenic	1	46807544	46853509	45966	2	227059	uc007axc.1	-271552	ENSMUSG00000025986	Slc39a10	solute carrier family 39 (zinc transporter), member 10
chr18	32049802	32049896	95	*	95	6	0.641108	0.858595	-0.217487	-28.1365	Distal Intergenic	18	31959234	32036931	77698	2	17922	uc008eix.2	-12871	ENSMUSG00000024388	Myo7b	myosin VIIB
chr4	46616122	46616333	212	*	212	7	0.669217	0.456318	0.212899	28.0322	Exon (uc008suf.1/381605, exon 7 of 13)	4	46570909	46601929	31021	2	107684	uc008sue.2	-14193	ENSMUSG00000028337	Coro2a	coronin, actin binding protein 2A
chr7	131172900	131173076	177	*	177	7	0.640545	0.851565	-0.21102	-28.0313	Promoter (1-2kb)	7	131174402	131250945	76544	1	71395	uc009kba.1	-1326	ENSMUSG00000006204	5430419D17Rik	RIKEN cDNA 5430419D17 gene
chr6	129811701	129811757	57	*	57	7	0.980724	0.790452	0.190272	27.9823	Distal Intergenic	6	129766647	129775849	9203	2	232415	uc009egs.1	-35852	ENSMUSG00000071158	Gm156	predicted gene 156
chr8	65242199	65242448	250	*	250	5	0.686453	0.901657	-0.215204	-27.855	Distal Intergenic	8	65085615	65129537	43923	2	407795	uc009lvi.3	-112662	ENSMUSG00000074300	BC030870	cDNA sequence BC030870
chr1	11441911	11441977	67	*	67	7	0.630562	0.861224	-0.230663	-27.8537	Intron (uc011wii.1/320492, intron 1 of 6)	1	11414105	11975902	561798	1	320492	uc057aub.1	27806	ENSMUSG00000057715	A830018L16Rik	RIKEN cDNA A830018L16 gene
chr15	72971421	72971511	91	*	91	7	0.585889	0.34488	0.241009	27.8246	Intron (uc007wbl.2/76510, intron 8 of 21)	15	72589620	73055812	466193	2	76510	uc007wbl.2	84301	ENSMUSG00000047921	Trappc9	trafficking protein particle complex 9
chr4	144129641	144129830	190	*	190	7	0.548575	0.794908	-0.246332	-27.794	Distal Intergenic	4	144099880	144110101	10222	1	100041077	uc008vqv.1	29761	ENSMUSG00000073723	Gm13102	predicted gene 13102
chr1	178967786	178967938	153	*	153	6	0.766564	0.944238	-0.177675	-27.7607	Intron (uc007dvj.1/69726, intron 11 of 11)	1	178529125	178932857	403733	1	269152	uc007dvh.2	438661	ENSMUSG00000026494	Kif26b	kinesin family member 26B
chr3	94480499	94480720	222	*	222	7	0.607461	0.420251	0.18721	27.7459	Promoter (1-2kb)	3	94478549	94492198	13650	1	78784	uc008qgp.2	1950	ENSMUSG00000028137	Celf3	CUGBP, Elav-like family member 3
chrX	130956458	130956633	176	*	176	7	0.572901	0.836535	-0.263634	-27.6842	Distal Intergenic	20	130259077	130328857	69781	1	54004	uc012hog.1	697381	ENSMUSG00000034480	Diaph2	diaphanous related formin 2
chr11	121356761	121356927	167	*	167	6	0.508964	0.802598	-0.293634	-27.6218	Promoter (2-3kb)	11	121327203	121354447	27245	2	66840	uc007mvt.2	-2314	ENSMUSG00000025173	Wdr45b	WD repeat domain 45B
chr9	114526581	114526758	178	*	178	7	0.728557	0.512523	0.216035	27.5863	Intron (uc009rxp.1/636931, intron 1 of 3)	9	114490316	114496544	6229	2	12773	uc009rxo.2	-30037	ENSMUSG00000047898	Ccr4	chemokine (C-C motif) receptor 4
chr12	48230385	48230856	472	*	472	6	0.513379	0.822434	-0.309055	-27.5769	Distal Intergenic	12	49382883	49386867	3985	1	15228	uc011ylr.1	-1152027	ENSMUSG00000020950	Foxg1	forkhead box G1
chr11	74301860	74301932	73	*	73	7	0.693424	0.935928	-0.242504	-27.533	Distal Intergenic	11	74283809	74289646	5838	1	18359	uc007kbr.2	18051	ENSMUSG00000070374	Olfr59	olfactory receptor 59
chr12	73371178	73371494	317	*	317	7	0.612403	0.814844	-0.202442	-27.5247	Exon (uc007nwl.2/380765, exon 3 of 4)	12	73364075	73409563	45489	2	380765	uc007nwl.2	38069	NA	D830013O20Rik	RIKEN cDNA D830013O20 gene
chr2	35151296	35151449	154	*	154	7	0.718866	0.51848	0.200386	27.5011	Promoter (<=1kb)	2	35151680	35178822	27143	1	26920	uc008jjx.1	-231	ENSMUSG00000057110	Cntrl	centriolin
chr1	107590298	107590527	230	*	230	6	0.150657	0.355609	-0.204952	-27.48	Promoter (<=1kb)	1	107590006	107608978	18973	1	20725	uc007cht.2	292	ENSMUSG00000026315	Serpinb8	serine (or cysteine) peptidase inhibitor, clade B, member 8
chr4	26023197	26023339	143	*	143	5	0.373881	0.785413	-0.411533	-27.4788	Distal Intergenic	4	25609333	25800003	190671	2	14348	uc012dbd.1	-223194	ENSMUSG00000055373	Fut9	fucosyltransferase 9
chr7	143766879	143767201	323	*	323	7	0.70406	0.454798	0.249262	27.4418	Promoter (<=1kb)	7	143763710	143766993	3284	2	381974	uc009kpy.1	0	ENSMUSG00000050276	Mrgprg	MAS-related GPR, member G
chr7	21017810	21018037	228	*	228	7	0.594385	0.840599	-0.246214	-27.2775	Distal Intergenic	7	21011532	21012455	924	2	384696	uc012fct.1	-5355	ENSMUSG00000094010	Vmn1r119	vomeronasal 1 receptor 119
chr7	17420552	17420698	147	*	147	6	0.756757	0.426828	0.329929	27.2418	Distal Intergenic	7	17203477	17215756	12280	1	114872	uc012fam.1	217075	ENSMUSG00000023159	Psg29	pregnancy-specific glycoprotein 29
chrX	164769457	164769562	106	*	106	7	0.511646	0.729041	-0.217395	-27.193	Distal Intergenic	20	164936171	164980375	44205	2	76763	uc009uvt.3	210813	ENSMUSG00000061778	Mospd2	motile sperm domain containing 2
chr6	18989128	18989187	60	*	60	6	0.900234	0.7379	0.162333	27.1756	Distal Intergenic	6	18866318	18879584	13267	1	75196	uc012eih.1	122810	ENSMUSG00000029517	Ankrd7	ankyrin repeat domain 7
chr5	76171489	76171570	82	*	82	7	0.3952	0.609745	-0.214545	-27.1756	Distal Intergenic	5	76183880	76209244	25365	1	21982	uc008xup.1	-12310	ENSMUSG00000029234	Tmem165	transmembrane protein 165
chr7	99251696	99252136	441	*	441	6	0.46571	0.221358	0.244352	27.1712	Distal Intergenic	7	99219084	99238611	19528	2	233549	uc009ilf.2	-13085	ENSMUSG00000052396	Mogat2	monoacylglycerol O-acyltransferase 2
chr3	20635670	20635839	170	*	170	6	0.698249	0.930067	-0.231818	-27.169	Distal Intergenic	3	20314473	20367177	52705	2	11608	uc008osr.1	-268493	ENSMUSG00000054988	Agtr1b	angiotensin II receptor, type 1b
chr4	132803967	132804251	285	*	285	7	0.490504	0.244759	0.245745	27.1338	Distal Intergenic	4	132782357	132796364	14008	2	230787	uc008vbv.1	-7603	ENSMUSG00000037731	Themis2	thymocyte selection associated family member 2
chr7	99255115	99255396	282	*	282	7	0.367704	0.139902	0.227802	27.1041	Distal Intergenic	7	99260481	99267218	6738	2	381967	uc033jao.1	11822	ENSMUSG00000097015	Gm26705	predicted gene, 26705
chr17	34637161	34637362	202	*	202	6	0.326113	0.146475	0.179638	27.0922	Distal Intergenic	17	34629686	34632260	2575	1	260297	uc008cdf.1	7475	ENSMUSG00000015476	Prrt1	proline-rich transmembrane protein 1
chr3	46866562	46866689	128	*	128	5	0.801384	0.344875	0.456509	27.0762	Distal Intergenic	3	46900668	46900782	115	2	102465199	uc056zsa.1	34093	ENSMUSG00000098417	Mir6379	microRNA 6379
chr2	156177659	156177903	245	*	245	7	0.539373	0.751645	-0.212272	-26.943	Promoter (<=1kb)	2	156147241	156177550	30310	2	170791	uc008nmp.2	-109	ENSMUSG00000027620	Rbm39	RNA binding motif protein 39
chr10	121705474	121705749	276	*	276	6	0.340983	0.574904	-0.233921	-26.912	Distal Intergenic	10	121739937	121752859	12923	1	270802	uc007hfx.1	-34188	ENSMUSG00000053684	BC048403	cDNA sequence BC048403
chr5	119131513	119131668	156	*	156	7	0.488868	0.686241	-0.197373	-26.9093	Distal Intergenic	5	119108236	119114543	6308	1	73477	uc029vnw.1	23277	ENSMUSG00000100573	1700081H04Rik	RIKEN cDNA 1700081H04 gene
chr4	137629389	137629596	208	*	208	7	0.490459	0.709484	-0.219025	-26.887	Intron (uc008vjh.1/170707, intron 16 of 28)	4	137625160	137658537	33378	1	170707	uc012dnl.1	4229	ENSMUSG00000043411	Usp48	ubiquitin specific peptidase 48
chr5	78383417	78383485	69	*	69	8	0.599328	0.821485	-0.222156	-26.8597	Distal Intergenic	5	77465488	77468857	3370	1	69370	uc008xwg.2	917929	ENSMUSG00000107232	1700017L05Rik	RIKEN cDNA 1700017L05 gene
chr12	21160183	21160316	134	*	134	7	0.441098	0.628891	-0.187793	-26.8569	Intron (uc007ndi.1/211914, intron 1 of 27)	12	21111756	21270171	158416	1	211914	uc011ykr.1	48427	ENSMUSG00000052632	Asap2	ArfGAP with SH3 domain, ankyrin repeat and PH domain 2
chr14	57802029	57802150	122	*	122	6	0.781788	0.951413	-0.169625	-26.8542	3' UTR	14	57798424	57798487	64	1	100526476	uc011zmh.1	3605	ENSMUSG00000092784	Mir3077	microRNA 3077
chr12	73949975	73950102	128	*	128	5	0.338754	0.186839	0.151915	26.8404	Distal Intergenic	12	73964530	73984820	20291	1	75627	uc007nwt.1	-14428	ENSMUSG00000021113	Snapc1	small nuclear RNA activating complex, polypeptide 1
chr19	53008754	53008961	208	*	208	7	0.198423	0.382204	-0.183781	-26.7793	Promoter (1-2kb)	19	53010656	53010756	101	2	102465220	uc033hkw.1	1795	ENSMUSG00000098730	Mir6407	microRNA 6407
chr4	144949521	144949715	195	*	195	7	0.411684	0.209232	0.202453	26.769	Distal Intergenic	4	144893137	144927645	34509	1	20148	uc008vro.2	56384	ENSMUSG00000066026	Dhrs3	dehydrogenase/reductase (SDR family) member 3
chr7	123671364	123671513	150	*	150	6	0.629699	0.841948	-0.212249	-26.7521	Distal Intergenic	7	123494214	123500449	6236	2	210162	uc009jpt.1	-170915	ENSMUSG00000030757	Zkscan2	zinc finger with KRAB and SCAN domains 2
chrX	159121029	159121295	267	*	267	6	0.942113	0.685453	0.25666	26.7502	Distal Intergenic	20	159210307	159368244	157938	1	110651	uc009usj.2	-89012	ENSMUSG00000031309	Rps6ka3	ribosomal protein S6 kinase polypeptide 3
chr1	19616622	19616986	365	*	365	7	0.556298	0.797921	-0.241623	-26.722	Distal Intergenic	1	19213927	19238845	24919	1	21419	uc007aku.2	402695	ENSMUSG00000025927	Tfap2b	transcription factor AP-2 beta
chr6	104320847	104321930	1084	*	1084	8	0.49849	0.75731	-0.25882	-26.6843	Distal Intergenic	6	104493044	104863405	370362	1	53870	uc009dco.1	-171114	ENSMUSG00000030092	Cntn6	contactin 6
chr10	89776039	89776283	245	*	245	6	0.649162	0.837579	-0.188417	-26.6442	Intron (uc007gsu.2/75089, intron 5 of 6)	10	89806624	89819869	13246	1	75089	uc007gsw.2	-30341	ENSMUSG00000019951	Uhrf1bp1l	UHRF1 (ICBP90) binding protein 1-like
chr14	94842194	94842366	173	*	173	6	0.724661	0.90192	-0.177259	-26.612	Distal Intergenic	14	93013700	93890669	876970	2	211712	uc007uuo.2	-951525	ENSMUSG00000055421	Pcdh9	protocadherin 9
chr8	43554331	43554587	257	*	257	6	0.543552	0.841888	-0.298336	-26.6004	Intron (uc033jfj.1/uc033jfj.1, intron 1 of 1)	8	43568276	43576707	8432	2	13525	uc009lof.1	22120	ENSMUSG00000048516	Adam26a	a disintegrin and metallopeptidase domain 26A (testase 3)
chr13	45625710	45626038	329	*	329	6	0.30713	0.60321	-0.29608	-26.5978	Intron (uc011yyv.2/20238, intron 6 of 7)	13	45520852	45521219	368	1	66355	uc007qhb.1	104858	ENSMUSG00000000253	Gmpr	guanosine monophosphate reductase
chr9	62935994	62936047	54	*	54	5	0.538033	0.815283	-0.27725	-26.5965	Intron (uc009qas.1/56469, intron 2 of 13)	9	62880077	62980879	100803	2	56469	uc009qas.1	44832	ENSMUSG00000032405	Pias1	protein inhibitor of activated STAT 1
chr17	6506190	6506427	238	*	238	6	0.247812	0.450766	-0.202954	-26.4922	Distal Intergenic	17	6306344	6493172	186829	2	100310872	uc008agm.3	-13018	ENSMUSG00000092074	Dynlt1a	dynein light chain Tctex-type 1A
chr1	22002018	22002098	81	*	81	6	0.648835	0.852232	-0.203398	-26.4757	Distal Intergenic	1	21398399	21962650	564252	2	226922	uc011wio.2	-39368	ENSMUSG00000028033	Kcnq5	potassium voltage-gated channel, subfamily Q, member 5
chr16	69281681	69282114	434	*	434	7	0.581866	0.801731	-0.219864	-26.4662	Distal Intergenic	16	69796141	69800381	4241	2	78110	uc056zcq.1	518267	ENSMUSG00000107073	4930428D20Rik	RIKEN cDNA 4930428D20 gene
chr19	52053963	52054181	219	*	219	7	0.696927	0.911712	-0.214786	-26.4032	Distal Intergenic	19	52264297	52265009	713	1	16333	uc008hwd.2	-210116	ENSMUSG00000035804	Ins1	insulin I
chr12	111789400	111789471	72	*	72	5	0.309967	0.15045	0.159517	26.4025	Exon (uc007pdv.1/16593, exon 13 of 14)	12	111803192	111812219	9028	2	74335	uc007pdy.2	22748	ENSMUSG00000021287	Xrcc3	X-ray repair complementing defective repair in Chinese hamster cells 3
chr16	64284593	64284718	126	*	126	6	0.529653	0.739931	-0.210277	-26.3903	Distal Intergenic	16	64477811	64479134	1324	2	224291	uc012aha.1	194416	ENSMUSG00000068167	Csnka2ip	casein kinase 2, alpha prime interacting protein
chr4	126024140	126024420	281	*	281	6	0.437494	0.20461	0.232884	26.3269	Promoter (<=1kb)	4	126024659	126044975	20317	1	12986	uc008usd.3	-239	ENSMUSG00000028859	Csf3r	colony stimulating factor 3 receptor (granulocyte)
chr12	21938499	21938626	128	*	128	6	0.830014	0.526285	0.30373	26.3086	Distal Intergenic	12	21390329	21417581	27253	2	22630	uc007ndy.1	-520918	ENSMUSG00000076432	Ywhaq	tyrosine 3-monooxygenase/tryptophan 5-monooxygenase activation protein, theta polypeptide
chr6	48606131	48606403	273	*	273	7	0.64138	0.898958	-0.257578	-26.2958	Promoter (<=1kb)	6	48605536	48623227	17692	1	243372	uc009bvb.1	595	ENSMUSG00000007216	Zfp775	zinc finger protein 775
chr12	26108712	26108766	55	*	55	5	0.775077	0.930633	-0.155556	-26.2804	Intron (uc056ypw.1/629481, intron 3 of 4)	12	26091962	26210505	118544	2	629481	uc056ypw.1	101739	NA	Gm29687	predicted gene, 29687
chr17	4026372	4026510	139	*	139	4	0.217916	0.77927	-0.561354	-26.2573	Distal Intergenic	17	4044658	4082995	38338	2	75815	uc029szf.1	56485	NA	4930470H14Rik	RIKEN cDNA 4930470H14 gene
chr7	54971481	54971545	65	*	65	6	0.570758	0.785157	-0.214399	-26.2381	Intron (uc009hcw.1/233271, intron 1 of 9)	7	54835245	55268888	433644	1	233271	uc009hcx.1	136236	ENSMUSG00000063297	Luzp2	leucine zipper protein 2
chrX	9345936	9346095	160	*	160	6	0.711113	0.910273	-0.199159	-26.2381	Distal Intergenic	20	9350599	9351137	539	1	547154	uc009spt.2	-4504	ENSMUSG00000100448	H2al1k	H2A histone family member L1K
chr10	81499575	81499672	98	*	98	5	0.229973	0.415508	-0.185536	-26.2333	Promoter (<=1kb)	10	81497745	81500137	2393	2	13611	uc007gih.2	465	ENSMUSG00000044199	S1pr4	sphingosine-1-phosphate receptor 4
chrX	29661860	29662184	325	*	325	6	0.509723	0.870016	-0.360293	-26.2172	Distal Intergenic	20	29976283	29999181	22899	1	100039550	uc009swk.2	-314099	ENSMUSG00000073247	Gm10486	predicted gene 10486
chr1	180313882	180313986	105	*	105	6	0.397977	0.225137	0.17284	26.2116	Distal Intergenic	1	180330476	180423659	93184	1	320404	uc007dwg.1	-16490	ENSMUSG00000038855	Itpkb	inositol 1,4,5-trisphosphate 3-kinase B
chr17	56477774	56477878	105	*	105	6	0.694502	0.867737	-0.173235	-26.1574	Promoter (1-2kb)	17	56445848	56476480	30633	2	19280	uc008dcd.2	-1294	ENSMUSG00000013236	Ptprs	protein tyrosine phosphatase, receptor type, S
chr11	75468335	75468413	79	*	79	5	0.372441	0.198192	0.174249	26.1412	Promoter (<=1kb)	11	75468050	75470899	2850	1	380712	uc011xzl.2	285	ENSMUSG00000038217	Tlcd2	TLC domain containing 2
chr19	10460300	10460463	164	*	164	5	0.240788	0.465569	-0.224781	-26.122	Promoter (2-3kb)	19	10455371	10457447	2077	2	278795	uc012bio.2	-2853	ENSMUSG00000090291	Lrrc10b	leucine rich repeat containing 10B
chr4	133179312	133179634	323	*	323	7	0.569555	0.803753	-0.234197	-26.1143	Promoter (2-3kb)	4	133176371	133198330	21960	1	242687	uc008vcg.1	2941	ENSMUSG00000028868	Wasf2	WAS protein family, member 2
chr17	24582757	24582858	102	*	102	6	0.774631	0.943854	-0.169222	-26.0949	Intron (uc008awv.1/18763, intron 26 of 45)	17	24576438	24596514	20077	1	18763	uc012amn.1	6319	ENSMUSG00000032855	Pkd1	polycystic kidney disease 1 homolog
chr3	7082895	7082969	75	*	75	7	0.89907	0.644131	0.254939	26.087	Distal Intergenic	3	7366604	7445365	78762	1	18767	uc008oof.1	-283635	ENSMUSG00000027499	Pkia	protein kinase inhibitor, alpha
chr17	46486844	46486979	136	*	136	6	0.578571	0.378116	0.200455	26.0405	Promoter (<=1kb)	17	46442448	46487675	45228	2	106763	uc008csx.2	696	ENSMUSG00000015599	Ttbk1	tau tubulin kinase 1
chr16	68312847	68312914	68	*	68	6	0.739018	0.931337	-0.192319	-26.0324	Distal Intergenic	16	66655421	67620908	965488	2	239857	uc007zqo.2	-691939	ENSMUSG00000064115	Cadm2	cell adhesion molecule 2
chr13	47234528	47234680	153	*	153	6	0.264352	0.454858	-0.190506	-26.0303	Intron (uc007qhx.2/218215, intron 4 of 7)	13	47194003	47247991	53989	1	218215	uc007qhz.2	40525	ENSMUSG00000038068	Rnf144b	ring finger protein 144B
chr10	21686158	21686385	228	*	228	7	0.598236	0.407034	0.191202	25.9836	Distal Intergenic	10	21690845	21693978	3134	1	432436	uc007eot.1	-4460	NA	Gm5420	predicted gene 5420
chr11	15227699	15227766	68	*	68	6	0.733418	0.935574	-0.202156	-25.9594	Distal Intergenic	11	14599240	14600316	1077	1	432536	uc007ibi.2	628459	ENSMUSG00000084135	Pom121l12	POM121 membrane glycoprotein-like 12
chr14	40128726	40128923	198	*	198	5	0.476589	0.906292	-0.429703	-25.8868	Distal Intergenic	14	39655663	39685293	29631	1	73591	uc007tcc.1	473063	ENSMUSG00000101261	1700109I08Rik	RIKEN cDNA 1700109I08 gene
chr11	19016219	19016306	88	*	88	6	0.528671	0.363381	0.16529	25.8306	Promoter (2-3kb)	11	18880428	19018969	138542	2	17268	uc007icl.2	2663	ENSMUSG00000020160	Meis1	Meis homeobox 1
chr7	58883767	58883898	132	*	132	7	0.581044	0.863582	-0.282538	-25.8279	Distal Intergenic	7	58658202	58829426	171225	1	11982	uc009hef.2	225565	ENSMUSG00000025324	Atp10a	ATPase, class V, type 10A
chr10	112323269	112323356	88	*	88	6	0.695464	0.868838	-0.173373	-25.7983	Intron (uc007hao.1/268345, intron 2 of 4)	10	112271123	112466304	195182	1	268345	uc007hap.1	52146	ENSMUSG00000035681	Kcnc2	potassium voltage gated channel, Shaw-related subfamily, member 2
chr12	48626698	48626904	207	*	207	5	0.491851	0.884077	-0.392227	-25.7585	Distal Intergenic	12	49382883	49386867	3985	1	15228	uc011ylr.1	-755979	ENSMUSG00000020950	Foxg1	forkhead box G1
chr11	117229481	117229746	266	*	266	6	0.654463	0.390844	0.263619	25.7308	Intron (uc007mnd.2/53860, intron 2 of 11)	11	117199661	117362325	162665	1	53860	uc007mnd.2	29820	ENSMUSG00000059248	2009-09-01	septin 9
chr6	19051941	19051999	59	*	59	5	0.59305	0.898159	-0.305108	-25.6979	Distal Intergenic	6	18866318	18879584	13267	1	75196	uc012eih.1	185623	ENSMUSG00000029517	Ankrd7	ankyrin repeat domain 7
chr7	75586556	75586763	208	*	208	5	0.336076	0.121607	0.214469	25.6592	Intron (uc009hwo.2/75547, intron 5 of 5)	7	75610039	75697434	87396	1	75547	uc009hwq.1	-23276	ENSMUSG00000066406	Akap13	A kinase (PRKA) anchor protein 13
chr6	117338772	117338827	56	*	56	5	0.936215	0.777812	0.158404	25.6546	Distal Intergenic	6	117168535	117181368	12834	1	20315	uc009dku.2	170237	ENSMUSG00000061353	Cxcl12	chemokine (C-X-C motif) ligand 12
chr13	72989760	72989858	99	*	99	4	0.182167	0.789892	-0.607725	-25.6504	Distal Intergenic	13	72809601	72816763	7163	2	78446	uc029sce.1	-172997	NA	D730050B12Rik	RIKEN cDNA D730050B12 gene
chr1	137156282	137156350	69	*	69	4	0.791982	0.943964	-0.151982	-25.6414	Distal Intergenic	1	136843584	136960448	116865	2	26424	uc007cvc.2	-195834	ENSMUSG00000026398	Nr5a2	nuclear receptor subfamily 5, group A, member 2
chr12	90061444	90061805	362	*	362	7	0.405672	0.651607	-0.245935	-25.6386	Intron (uc007oka.1/18191, intron 14 of 18)	12	89812483	90334933	522451	1	18191	uc007oke.3	248961	ENSMUSG00000066392	Nrxn3	neurexin III
chr5	115072075	115072218	144	*	144	6	0.0995061	0.292192	-0.192686	-25.6327	Intron (uc008zda.1/74585, intron 2 of 10)	5	115102922	115107962	5041	2	100502825	uc033ilk.1	35744	ENSMUSG00000041841	Rpl37rt	ribosomal protein L37, retrotransposed
chr7	135699212	135699572	361	*	361	6	0.592382	0.861896	-0.269514	-25.6316	Exon (uc009kem.2/17345, exon 12 of 14)	7	135689788	135716379	26592	2	17345	uc009kem.2	16807	ENSMUSG00000031004	Mki67	antigen identified by monoclonal antibody Ki 67
chr10	60744552	60744766	215	*	215	7	0.224708	0.450822	-0.226114	-25.6141	Intron (uc007ffb.1/71279, intron 2 of 5)	10	60712072	60752782	40711	2	71279	uc007ffb.1	8016	ENSMUSG00000020100	Slc29a3	solute carrier family 29 (nucleoside transporters), member 3
chr4	128787715	128787889	175	*	175	6	0.330253	0.543918	-0.213665	-25.6045	Intron (uc008uvn.1/230761, intron 4 of 8)	4	128773085	128806112	33028	2	230761	uc008uvn.1	18223	ENSMUSG00000028799	Zfp362	zinc finger protein 362
chrX	160766436	160766499	64	*	64	6	0.287833	0.458638	-0.170805	-25.6034	Promoter (1-2kb)	20	160768013	160799663	31651	1	20147	uc009utq.1	-1514	ENSMUSG00000031293	Rs1	retinoschisis (X-linked, juvenile) 1 (human)
chr12	112795241	112795432	192	*	192	6	0.276965	0.485232	-0.208267	-25.5055	Intron (uc007pff.1/uc007pff.1, intron 1 of 6)	12	112808975	112816245	7271	1	217887	uc007pfg.1	-13543	ENSMUSG00000037594	BC022687	cDNA sequence BC022687
chr10	24778532	24778648	117	*	117	6	0.205675	0.383063	-0.177388	-25.4995	Exon (uc029qwj.1/209558, exon 2 of 6)	10	24773814	24785005	11192	2	209558	uc029qwj.1	6357	ENSMUSG00000019989	Enpp3	ectonucleotide pyrophosphatase/phosphodiesterase 3
chr14	96801977	96802087	111	*	111	4	0.339719	0.883226	-0.543507	-25.4922	Distal Intergenic	14	96105265	96519034	413770	2	93688	uc007uuq.1	-282943	ENSMUSG00000022076	Klhl1	kelch-like 1
chr2	54904356	54904602	247	*	247	6	0.565515	0.822863	-0.257348	-25.454	Intron (uc008jrq.1/271786, intron 8 of 12)	2	54436707	55117744	681038	1	271786	uc008jrs.1	467649	ENSMUSG00000060988	Galnt13	UDP-N-acetyl-alpha-D-galactosamine:polypeptide N-acetylgalactosaminyltransferase 13
chr19	4431503	4431763	261	*	261	6	0.857862	0.566436	0.291426	25.4433	Intron (uc008gaa.1/11854, intron 3 of 4)	19	4439323	4448325	9003	1	319314	uc008gac.2	-7560	ENSMUSG00000087132	A930001C03Rik	RIKEN cDNA A930001C03 gene
chr8	77416928	77417195	268	*	268	7	0.532103	0.288519	0.243584	25.4094	Intron (uc009mhm.1/78514, intron 7 of 22)	8	77517056	77518578	1523	1	70345	uc012ggf.1	-99861	ENSMUSG00000097882	0610038B21Rik	RIKEN cDNA 0610038B21 gene
chr2	28413115	28413351	237	*	237	7	0.262831	0.512049	-0.249218	-25.403	Distal Intergenic	2	28447941	28455508	7568	1	241289	uc008iye.1	-34590	ENSMUSG00000035829	Ppp1r26	protein phosphatase 1, regulatory subunit 26
chr15	80672732	80672917	186	*	186	6	0.779843	0.565167	0.214677	25.3594	Promoter (<=1kb)	15	80671847	80700425	28579	1	213956	uc007wvr.1	885	ENSMUSG00000022408	Fam83f	family with sequence similarity 83, member F
chr2	125315398	125315698	301	*	301	6	0.564714	0.8235	-0.258786	-25.2711	Exon (uc008mco.1/14118, exon 57 of 66)	2	125247515	125259049	11535	1	110074	uc008mcl.2	67883	ENSMUSG00000027203	Dut	deoxyuridine triphosphatase
chr7	31939746	31939797	52	*	52	7	0.697812	0.91866	-0.220848	-25.2605	Distal Intergenic	7	31712665	31713980	1316	1	626305	uc012fib.2	227081	ENSMUSG00000078759	Scgb1b7	secretoglobin, family 1B, member 7
chr17	81200637	81200884	248	*	248	6	0.615974	0.819391	-0.203417	-25.2444	Distal Intergenic	17	81026327	81065085	38759	2	72167	uc008drp.2	-135552	ENSMUSG00000024246	Thumpd2	THUMP domain containing 2
chr17	46628426	46628550	125	*	125	5	0.283466	0.125193	0.158273	25.2318	Promoter (<=1kb)	17	46564451	46629504	65054	2	71461	uc008cth.2	954	ENSMUSG00000023972	Ptk7	PTK7 protein tyrosine kinase 7
chr6	97312441	97312527	87	*	87	6	0.48809	0.3028	0.18529	25.2069	Promoter (<=1kb)	6	97286867	97312380	25514	2	232288	uc009dat.1	-61	ENSMUSG00000030064	Frmd4b	FERM domain containing 4B
chr5	106755780	106755849	70	*	70	6	0.709308	0.937098	-0.22779	-25.2012	Distal Intergenic	5	106636417	106696830	60414	2	52397	uc008ylt.1	-58950	ENSMUSG00000049606	Zfp644	zinc finger protein 644
chr15	65598692	65598812	121	*	121	6	0.704396	0.881139	-0.176743	-25.1955	Distal Intergenic	15	65787041	65791351	4311	1	76740	uc007vzq.1	-188229	ENSMUSG00000015002	Efr3a	EFR3 homolog A
chr14	86632846	86633275	430	*	430	6	0.603259	0.843191	-0.239932	-25.1719	Distal Intergenic	14	86656323	86789914	133592	2	56419	uc007uua.1	156639	ENSMUSG00000022021	Diaph3	diaphanous related formin 3
chr15	68073246	68073491	246	*	246	6	0.279567	0.528502	-0.248935	-25.1636	Distal Intergenic	15	68083738	68258856	175119	2	380993	uc007wbd.2	185365	ENSMUSG00000022335	Zfat	zinc finger and AT hook domain containing
chr4	100170427	100170485	59	*	59	5	0.66538	0.470697	0.194683	25.1544	Intron (uc008tvc.1/26563, intron 1 of 3)	4	100095791	100444806	349016	1	26563	uc008tvd.2	74636	ENSMUSG00000035305	Ror1	receptor tyrosine kinase-like orphan receptor 1
chr4	144078163	144078390	228	*	228	5	0.513447	0.827581	-0.314134	-25.0734	Distal Intergenic	4	144059126	144069318	10193	1	347710	uc008vqt.1	19037	ENSMUSG00000073724	Pramel4	preferentially expressed antigen in melanoma like 4
chr17	22112479	22112638	160	*	160	6	0.642073	0.895406	-0.253333	-25.046	Distal Intergenic	17	22144359	22165977	21619	2	210853	uc008arn.1	53339	ENSMUSG00000063383	Zfp947	zinc finger protein 947
chr11	22973542	22973705	164	*	164	5	0.337117	0.519582	-0.182466	-25.0378	Promoter (1-2kb)	11	22972005	22976496	4492	1	22183	uc007iem.2	1537	ENSMUSG00000044068	Zrsr1	zinc finger (CCCH type), RNA binding motif and serine/arginine rich 1
chr13	39750983	39751035	53	*	53	6	0.623636	0.928213	-0.304577	-25.005	Distal Intergenic	13	40001882	40288030	286149	2	218165	uc011yyo.1	536995	ENSMUSG00000047094	Ofcc1	orofacial cleft 1 candidate 1
chrX	143062547	143062692	146	*	146	6	0.830337	0.637776	0.192562	25.004	Distal Intergenic	20	143099594	143104335	4742	1	209540	uc009umd.3	-36902	ENSMUSG00000085584	Rgag1	retrotransposon gag domain containing 1
chr11	70610281	70610610	330	*	330	6	0.50199	0.737797	-0.235807	-24.9854	Exon (uc007jvi.1/50932, exon 24 of 33)	11	70606601	70613294	6694	1	50932	uc007jvn.1	3680	ENSMUSG00000020827	Mink1	misshapen-like kinase 1 (zebrafish)
chr7	92978788	92978993	206	*	206	7	0.578365	0.353842	0.224523	24.9522	Distal Intergenic	7	92875253	92934581	59329	1	72461	uc012fpd.1	103535	ENSMUSG00000061119	Prcp	prolylcarboxypeptidase (angiotensinase C)
chr3	68824191	68824318	128	*	128	6	0.671128	0.873133	-0.202005	-24.9153	Distal Intergenic	3	68869586	68872163	2578	1	68725	uc012cqj.1	-45268	ENSMUSG00000046999	1110032F04Rik	RIKEN cDNA 1110032F04 gene
chr12	3357619	3357683	65	*	65	4	0.683845	0.53131	0.152535	24.9129	Distal Intergenic	12	3365132	3406494	41363	1	16570	uc007mwm.1	-7449	ENSMUSG00000020668	Kif3c	kinesin family member 3C
chr1	155064511	155064772	262	*	262	6	0.219896	0.43253	-0.212634	-24.9093	Intron (uc007daw.1/uc007daw.1, intron 6 of 6)	1	155096367	155099636	3270	2	15939	uc007dax.2	34864	ENSMUSG00000056708	Ier5	immediate early response 5
chr1	16713676	16713729	54	*	54	6	0.713469	0.907963	-0.194494	-24.8809	Distal Intergenic	1	16688456	16709605	21150	1	17087	uc011wim.1	25220	ENSMUSG00000025779	Ly96	lymphocyte antigen 96
chr3	54824437	54824562	126	*	126	6	0.515184	0.795812	-0.280628	-24.8478	Distal Intergenic	3	54803115	54807791	4677	2	170767	uc008pfw.1	-16646	ENSMUSG00000036615	Rfxap	regulatory factor X-associated protein
chr7	79423204	79423363	160	*	160	6	0.511566	0.304172	0.207394	24.8112	Intron (uc009hyh.1/208836, intron 14 of 37)	7	79399136	79435691	36556	1	208836	uc009hyi.1	24068	ENSMUSG00000039187	Fanci	Fanconi anemia, complementation group I
chr5	149870839	149871235	397	*	397	5	0.320663	0.63362	-0.312957	-24.811	Distal Intergenic	5	149847747	149864280	16534	1	70969	uc029vsm.1	23092	ENSMUSG00000107214	4930500F04Rik	RIKEN cDNA 4930500F04 gene
chr4	136884751	136885123	373	*	373	6	0.619216	0.829204	-0.209988	-24.8063	Promoter (1-2kb)	4	136880145	136886177	6033	2	12260	uc008vip.2	1054	ENSMUSG00000036905	C1qb	complement component 1, q subcomponent, beta polypeptide
chr4	72543424	72543571	148	*	148	7	0.620044	0.867202	-0.247158	-24.7961	Distal Intergenic	4	72850583	72852634	2052	2	353204	uc008tin.1	309063	ENSMUSG00000059343	Aldoart1	aldolase 1 A, retrogene 1
chr18	71637945	71637996	52	*	52	5	0.707564	0.896353	-0.188789	-24.7919	Intron (uc008fop.1/13176, intron 7 of 28)	18	71253632	72351069	1097438	2	13176	uc008fop.1	713073	ENSMUSG00000060534	Dcc	deleted in colorectal carcinoma
chrX	136740391	136740612	222	*	222	6	0.217786	0.421294	-0.203508	-24.76	Promoter (<=1kb)	20	136732948	136741155	8208	2	56397	uc012hox.2	543	ENSMUSG00000031422	Morf4l2	mortality factor 4 like 2
chr11	86520477	86520552	76	*	76	5	0.510666	0.851282	-0.340615	-24.7485	Intron (uc007ksn.2/72508, intron 4 of 14)	11	86499011	86544807	45797	2	72508	uc007ksn.2	24255	ENSMUSG00000020516	Rps6kb1	ribosomal protein S6 kinase, polypeptide 1
chr18	37725736	37725808	73	*	73	5	0.52777	0.343654	0.184116	24.7406	Promoter (<=1kb)	18	37725706	37841872	116167	1	93716	uc008eqv.1	30	ENSMUSG00000103897	Pcdhga8	protocadherin gamma subfamily A, 8
chr4	144341701	144341936	236	*	236	6	0.535395	0.818209	-0.282814	-24.7361	Distal Intergenic	4	144330249	144333465	3217	1	626995	uc008vrb.1	11452	ENSMUSG00000078508	Gm13128	predicted gene 13128
chr18	65579222	65579479	258	*	258	6	0.852528	0.669397	0.18313	24.6531	Promoter (<=1kb)	18	65580230	65689436	109207	1	328977	uc008ffc.2	-751	ENSMUSG00000042439	Zfp532	zinc finger protein 532
chr4	73313397	73313592	196	*	196	5	0.51603	0.895285	-0.379255	-24.6508	Distal Intergenic	4	73401032	73405072	4041	2	433719	uc008tio.1	91480	ENSMUSG00000066137	Gm11487	predicted gene 11487
chr3	22692599	22692970	372	*	372	6	0.465818	0.761662	-0.295844	-24.6268	Distal Intergenic	3	22251370	22251607	238	1	19784	uc012cny.2	441229	NA	Rprl2	ribonuclease P RNA-like 2
chr6	47324297	47324435	139	*	139	6	0.557024	0.767815	-0.210791	-24.6064	Distal Intergenic	6	47244396	47301371	56976	1	66797	uc009bsx.2	79901	ENSMUSG00000039419	Cntnap2	contactin associated protein-like 2
chr12	18069238	18069367	130	*	130	5	0.733955	0.933818	-0.199863	-24.5936	Distal Intergenic	12	17786147	17791926	5780	1	53602	uc007ncy.1	283091	ENSMUSG00000071379	Hpcal1	hippocalcin-like 1
chr17	27967798	27968098	301	*	301	5	0.256798	0.500897	-0.244099	-24.5928	Intron (uc008bpv.2/224650, intron 1 of 24)	17	28007585	28062779	55195	1	224650	uc008bpy.2	-39487	ENSMUSG00000024219	Anks1	ankyrin repeat and SAM domain containing 1
chr14	6754676	6754832	157	*	157	6	0.709449	0.933252	-0.223803	-24.554	Promoter (2-3kb)	14	6735683	6757057	21375	2	100041151	uc007sdr.3	2225	ENSMUSG00000091754	Gm3636	predicted gene 3636
chr8	110758232	110758436	205	*	205	6	0.651485	0.874615	-0.22313	-24.5339	Promoter (2-3kb)	8	110741829	110755650	13822	2	76527	uc012gko.1	-2582	ENSMUSG00000031750	Il34	interleukin 34
chr3	52857494	52857722	229	*	229	5	0.561605	0.844121	-0.282517	-24.5281	Distal Intergenic	3	52906756	52927666	20911	2	622124	uc029umb.1	69944	ENSMUSG00000104401	Gm20750	predicted gene, 20750
chr14	29543681	29544993	1313	*	1313	10	0.772369	0.865698	-0.0933291	-24.5103	Intron (uc007sui.1/12294, intron 2 of 37)	14	28904943	29721864	816922	2	12294	uc007sui.1	176871	ENSMUSG00000021991	Cacna2d3	calcium channel, voltage-dependent, alpha2/delta subunit 3
chr9	63920206	63920362	157	*	157	7	0.581799	0.378607	0.203192	24.4963	Distal Intergenic	9	63953076	64022059	68984	2	17130	uc009qbk.2	101697	ENSMUSG00000036867	Smad6	SMAD family member 6
chr5	137040986	137041104	119	*	119	6	0.922933	0.731329	0.191604	24.4771	Intron (uc009abm.1/11769, intron 3 of 4)	5	137034994	137046060	11067	2	11769	uc009abm.1	4956	ENSMUSG00000004849	Ap1s1	adaptor protein complex AP-1, sigma 1
chr6	140290219	140290447	229	*	229	5	0.572487	0.758369	-0.185882	-24.4735	Distal Intergenic	6	140424099	140594906	170808	1	109135	uc009eob.1	-133652	ENSMUSG00000030231	Plekha5	pleckstrin homology domain containing, family A member 5
chr18	42183818	42184003	186	*	186	6	0.629696	0.913809	-0.284113	-24.4648	Intron (uc008etm.2/69401, intron 2 of 3)	18	42178675	42196709	18035	2	69401	uc008etm.2	12706	ENSMUSG00000059455	Plac8l1	PLAC8-like 1
chr16	23224246	23224427	182	*	182	6	0.684138	0.467415	0.216723	24.4607	Promoter (<=1kb)	16	23224740	23360350	135611	1	20440	uc007yto.2	-313	ENSMUSG00000022885	St6gal1	beta galactoside alpha 2,6 sialyltransferase 1
chr6	111785229	111785479	251	*	251	6	0.586291	0.792246	-0.205955	-24.4434	Distal Intergenic	6	112210708	112212518	1811	1	67336	uc009ddu.2	-425229	ENSMUSG00000100219	1700054K19Rik	RIKEN cDNA 1700054K19 gene
chr13	86712840	86712907	68	*	68	6	0.711954	0.956853	-0.2449	-24.37	Distal Intergenic	13	86044798	86046795	1998	2	12867	uc007riy.1	-666045	ENSMUSG00000017778	Cox7c	cytochrome c oxidase subunit VIIc
chr19	35077742	35077909	168	*	168	6	0.522053	0.832793	-0.31074	-24.344	Distal Intergenic	19	34938253	34975731	37479	1	240641	uc008hhb.1	139489	ENSMUSG00000024795	Kif20b	kinesin family member 20B
chr5	97615636	97615878	243	*	243	6	0.592611	0.825378	-0.232766	-24.2836	Intron (uc008yfy.1/75814, intron 4 of 4)	5	97455161	97457008	1848	2	14626	uc008yfz.1	-158628	ENSMUSG00000050553	Gk2	glycerol kinase 2
chrX	73297547	73297664	118	*	118	5	0.891558	0.524707	0.366852	24.2621	Distal Intergenic	20	73285197	73290515	5319	2	27084	uc009tlo.1	-7032	ENSMUSG00000067764	Xlr5c	X-linked lymphocyte-regulated 5C
chr11	14653846	14654393	548	*	548	6	0.844117	0.623579	0.220538	24.248	Distal Intergenic	11	14599240	14600316	1077	1	432536	uc007ibi.2	54606	ENSMUSG00000084135	Pom121l12	POM121 membrane glycoprotein-like 12
chr5	18850215	18850725	511	*	511	7	0.588565	0.84288	-0.254315	-24.2378	Distal Intergenic	5	19202368	19226555	24188	2	70832	uc008wnu.1	375830	ENSMUSG00000097626	4921504A21Rik	RIKEN cDNA 4921504A21 gene
chr6	13460235	13460375	141	*	141	6	0.74916	0.921129	-0.171969	-24.22	Distal Intergenic	6	13413337	13415996	2660	1	69413	uc009aym.2	46898	ENSMUSG00000101894	1700016P04Rik	RIKEN cDNA 1700016P04 gene
chr17	53007000	53007055	56	*	56	6	0.933949	0.689083	0.244865	24.2054	Distal Intergenic	17	52950060	52979194	29135	1	211468	uc008czk.2	56940	ENSMUSG00000035580	Kcnh8	potassium voltage-gated channel, subfamily H (eag-related), member 8
chr17	27289931	27290025	95	*	95	6	0.662118	0.953644	-0.291526	-24.1866	Distal Intergenic	17	27317035	27317095	61	2	102465700	uc008biu.3	27070	ENSMUSG00000105142	Mir7214	microRNA 7214
chr10	13175876	13176079	204	*	204	6	0.386418	0.163929	0.222489	24.1764	Promoter (1-2kb)	10	13149644	13178023	28380	2	75122	uc007eko.2	1944	ENSMUSG00000019815	Zc2hc1b	zinc finger, C2HC-type containing 1B
chr6	133419867	133419978	112	*	112	6	0.341931	0.591176	-0.249245	-24.1567	Distal Intergenic	6	133529189	133532762	3574	1	545884	uc012euh.1	-109211	NA	Gm5885	predicted gene 5885
chr3	4290524	4290615	92	*	92	6	0.905233	0.648435	0.256799	24.082	Distal Intergenic	3	4798708	4814911	16204	1	100503859	uc029ujk.1	-508093	ENSMUSG00000098659	1110015O18Rik	RIKEN cDNA 1110015O18 gene
chr18	5111147	5111266	120	*	120	5	0.580071	0.936201	-0.35613	-24.0447	Intron (uc012ayz.1/225115, intron 30 of 33)	18	5114281	5119293	5013	1	225115	uc008dys.2	-3015	ENSMUSG00000024236	Svil	supervillin
chr5	122775492	122775584	93	*	93	5	0.563173	0.749222	-0.186049	-23.9836	Intron (uc008zlz.3/207565, intron 1 of 16)	5	122731170	122779410	48241	2	207565	uc008zlz.3	3826	ENSMUSG00000029471	Camkk2	calcium/calmodulin-dependent protein kinase kinase 2, beta
chr2	118259887	118260129	243	*	243	5	0.274581	0.588074	-0.313493	-23.9807	Promoter (2-3kb)	2	118204888	118256966	52079	2	71313	uc008lrs.2	-2921	ENSMUSG00000027344	Fsip1	fibrous sheath-interacting protein 1
chr10	25910250	25910562	313	*	313	6	0.521027	0.797443	-0.276416	-23.9773	Distal Intergenic	10	25779314	25837437	58124	2	73803	uc029qwl.1	-72813	NA	4930401C15Rik	RIKEN cDNA 4930401C15 gene
chr1	40306662	40306909	248	*	248	6	0.587347	0.883845	-0.296499	-23.9575	Intron (uc007atv.1/16177, intron 8 of 10)	1	40324627	40365471	40845	1	107527	uc007atx.1	-17718	ENSMUSG00000070942	Il1rl2	interleukin 1 receptor-like 2
chr12	103556145	103556345	201	*	201	6	0.719089	0.906275	-0.187186	-23.9503	Promoter (2-3kb)	12	103558368	103601562	43195	1	74521	uc007ovx.1	-2023	ENSMUSG00000021209	Ppp4r4	protein phosphatase 4, regulatory subunit 4
chr1	8641318	8641377	60	*	60	5	0.704792	0.935022	-0.23023	-23.9395	Intron (uc007agh.2/71096, intron 10 of 20)	1	8359739	8470519	110781	2	71096	uc007agg.2	-170799	ENSMUSG00000025909	Sntg1	syntrophin, gamma 1
chr1	166352623	166353332	710	*	710	6	0.659759	0.926856	-0.267098	-23.926	Distal Intergenic	1	166379167	166384108	4942	1	27878	uc007dkl.2	-25835	ENSMUSG00000026563	Tada1	transcriptional adaptor 1
chr2	78501793	78502240	448	*	448	5	0.507096	0.801708	-0.294612	-23.9136	Distal Intergenic	2	78237547	78302230	64684	1	329436	uc008kgl.1	264246	NA	Gm14461	predicted gene 14461
chr1	8029181	8029249	69	*	69	5	0.681502	0.899634	-0.218132	-23.9054	Distal Intergenic	1	8359739	8470519	110781	2	71096	uc007agg.2	441270	ENSMUSG00000025909	Sntg1	syntrophin, gamma 1
chr16	87159608	87159885	278	*	278	6	0.677014	0.88022	-0.203205	-23.8142	Distal Intergenic	16	87354185	87365662	11478	1	67768	uc007zub.1	-194300	ENSMUSG00000044442	N6amt1	N-6 adenine-specific DNA methyltransferase 1 (putative)
chr11	61092807	61093068	262	*	262	7	0.595912	0.381224	0.214688	23.7916	Distal Intergenic	11	61065804	61073267	7464	1	16515	uc007jgz.3	27003	ENSMUSG00000042529	Kcnj12	potassium inwardly-rectifying channel, subfamily J, member 12
chr4	115136409	115136688	280	*	280	6	0.626589	0.865408	-0.238819	-23.7544	Promoter (2-3kb)	4	115108682	115133977	25296	2	81906	uc008uep.1	-2432	ENSMUSG00000047155	Cyp4x1	cytochrome P450, family 4, subfamily x, polypeptide 1
chr12	26108536	26108633	98	*	98	5	0.762627	0.93833	-0.175703	-23.7476	Intron (uc056ypw.1/629481, intron 3 of 4)	12	26091962	26210505	118544	2	629481	uc056ypw.1	101872	NA	Gm29687	predicted gene, 29687
chr18	5170898	5171161	264	*	264	6	0.358073	0.602046	-0.243972	-23.7308	Distal Intergenic	18	5114281	5119293	5013	1	225115	uc008dys.2	56617	ENSMUSG00000024236	Svil	supervillin
chr11	120627733	120627980	248	*	248	6	0.576054	0.378767	0.197287	23.6894	Promoter (2-3kb)	11	120623280	120625002	1723	2	209011	uc011yjg.1	-2731	ENSMUSG00000025138	Sirt7	sirtuin 7
chr12	31431362	31431578	217	*	217	6	0.683659	0.8771	-0.19344	-23.671	Distal Intergenic	12	31438219	31452866	14648	1	13487	uc007nhh.2	-6641	ENSMUSG00000001225	Slc26a3	solute carrier family 26, member 3
chr6	52168997	52169060	64	*	64	5	0.661278	0.484619	0.176659	23.594	Exon (uc057adg.1/105242657, exon 3 of 3)	6	52165674	52169451	3778	1	105242657	uc057adg.1	3323	ENSMUSG00000056445	Hoxaas2	Hoxa cluster antisense RNA 2
chr13	45455312	45455387	76	*	76	6	0.529901	0.319685	0.210215	23.5826	Distal Intergenic	13	45507444	45546386	38943	1	66355	uc007qha.2	-52057	ENSMUSG00000000253	Gmpr	guanosine monophosphate reductase
chr1	24806282	24807139	858	*	858	7	0.755379	0.881236	-0.125857	-23.5442	Distal Intergenic	1	24678918	24766301	87384	1	68421	uc007amu.2	127364	ENSMUSG00000073725	Lmbrd1	LMBR1 domain containing 1
chr3	55677213	55677630	418	*	418	6	0.605329	0.834861	-0.229532	-23.5226	Intron (uc008pgt.2/26422, intron 9 of 18)	3	55782510	55785287	2778	1	17116	uc008pgv.2	-104880	ENSMUSG00000056947	Mab21l1	mab-21-like 1 (C. elegans)
chr10	125238910	125239231	322	*	322	6	0.660861	0.941453	-0.280592	-23.5072	Intron (uc007hgx.1/20503, intron 3 of 5)	10	125227485	125308873	81389	2	20503	uc007hgx.1	69642	ENSMUSG00000020102	Slc16a7	solute carrier family 16 (monocarboxylic acid transporters), member 7
chr14	107030561	107030751	191	*	191	6	0.611115	0.83326	-0.222145	-23.5065	Distal Intergenic	14	106417187	106486520	69334	2	73631	uc007uyb.3	-544041	ENSMUSG00000099794	1700128A07Rik	RIKEN cDNA 1700128A07 gene
chr6	134042625	134042931	307	*	307	6	0.74476	0.485607	0.259153	23.4957	Intron (uc009eke.2/14011, intron 1 of 7)	6	134035700	134270147	234448	1	14011	uc009ekf.2	6925	ENSMUSG00000030199	Etv6	ets variant 6
chr7	11601530	11601665	136	*	136	7	0.51811	0.769538	-0.251427	-23.4859	Distal Intergenic	7	11669599	11670519	921	2	252905	uc009fdp.1	68854	ENSMUSG00000095430	Vmn1r72	vomeronasal 1 receptor 72
chr6	147460424	147460564	141	*	141	6	0.677553	0.886469	-0.208916	-23.4813	Distal Intergenic	6	147475871	147632612	156742	1	67015	uc009esy.1	-15307	ENSMUSG00000030301	Ccdc91	coiled-coil domain containing 91
chr15	74868152	74868251	100	*	100	5	0.674996	0.85776	-0.182764	-23.4576	Distal Intergenic	15	74851010	74856318	5309	2	13072	uc007wgf.2	-11834	ENSMUSG00000022589	Cyp11b2	cytochrome P450, family 11, subfamily b, polypeptide 2
chr9	37232841	37232992	152	*	152	5	0.579184	0.762252	-0.183068	-23.4314	Intron (uc009ouk.2/56857, intron 17 of 17)	9	37229149	37255738	26590	2	56857	uc009ouk.2	22746	ENSMUSG00000032122	Slc37a2	solute carrier family 37 (glycerol-3-phosphate transporter), member 2
chr13	37474222	37474726	505	*	505	6	0.506038	0.232757	0.273281	23.4309	Distal Intergenic	13	37345345	37419036	73692	1	17084	uc007qcr.2	128877	ENSMUSG00000021423	Ly86	lymphocyte antigen 86
chr7	106657335	106657395	61	*	61	7	0.592552	0.834928	-0.242376	-23.3825	Distal Intergenic	7	106595549	106644645	49097	2	434223	uc033jbl.1	-12690	NA	Gm1966	predicted gene 1966
chr1	101421866	101422096	231	*	231	6	0.631345	0.875638	-0.244293	-23.3313	Distal Intergenic	1	101155768	101175202	19435	1	100504525	uc007cgb.2	266098	ENSMUSG00000100684	Gm20268	predicted gene, 20268
chr16	76078300	76078573	274	*	274	5	0.311881	0.624452	-0.312571	-23.3077	Distal Intergenic	16	76122613	76156086	33474	1	78215	uc007zrw.1	-44040	NA	4930578N18Rik	RIKEN cDNA 4930578N18 gene
chr1	42768510	42768940	431	*	431	6	0.41698	0.688265	-0.271285	-23.2752	Distal Intergenic	1	42750712	42752886	2175	1	104940697	uc056ycq.1	17798	ENSMUSG00000099784	Dalir	DNMT1 associated long intergenic non-coding RNA
chr4	138042103	138042288	186	*	186	6	0.432738	0.645509	-0.212771	-23.2294	Intron (uc008vjw.2/230861, intron 2 of 3)	4	137993456	138207079	213624	1	230861	uc008vkc.2	48647	ENSMUSG00000028760	Eif4g3	eukaryotic translation initiation factor 4 gamma, 3
chr16	91561177	91561369	193	*	193	6	0.488225	0.690166	-0.20194	-23.2241	Intron (uc007zxq.1/15980, intron 5 of 6)	16	91547094	91564007	16914	1	15980	uc007zxq.1	14083	ENSMUSG00000022965	Ifngr2	interferon gamma receptor 2
chr3	31441285	31441416	132	*	132	7	0.646061	0.867438	-0.221377	-23.2064	Distal Intergenic	3	31202856	31310319	107464	2	241919	uc008ovx.2	-130966	ENSMUSG00000069072	Slc7a14	solute carrier family 7 (cationic amino acid transporter, y+ system), member 14
chr7	7069782	7069981	200	*	200	6	0.669266	0.902044	-0.232778	-23.1959	Distal Intergenic	7	7114683	7121476	6794	2	232853	uc012exo.1	51495	ENSMUSG00000062116	Zfp954	zinc finger protein 954
chr9	112072207	112072309	103	*	103	6	0.718227	0.916516	-0.198289	-23.1366	Intron (uc009rvy.2/74100, intron 15 of 16)	9	112118636	112118711	76	2	723815	uc012hbt.1	46402	ENSMUSG00000065441	Mir128-2	microRNA 128-2
chr8	102131206	102131287	82	*	82	7	0.684385	0.894669	-0.210284	-23.1063	Distal Intergenic	8	102632095	102785111	153017	2	12552	uc009mzu.2	653824	ENSMUSG00000031673	Cdh11	cadherin 11
chr1	52699869	52700141	273	*	273	6	0.731327	0.920612	-0.189285	-23.0927	Intron (uc007ayl.3/98682, intron 2 of 6)	1	52656305	52727318	71014	2	98682	uc007ayl.3	27177	ENSMUSG00000041439	Mfsd6	major facilitator superfamily domain containing 6
chr17	30197452	30197622	171	*	171	6	0.74647	0.546379	0.200091	23.0769	Intron (uc008btp.1/21769, intron 4 of 4)	17	30005087	30210020	204934	1	21769	uc008bts.1	192365	ENSMUSG00000044477	Zfand3	zinc finger, AN1-type domain 3
chr4	40029033	40029090	58	*	58	5	0.651836	0.891876	-0.24004	-23.066	Distal Intergenic	4	40143265	40199009	55745	1	11428	uc008shd.1	-114175	ENSMUSG00000028405	Aco1	aconitase 1
chr2	143095981	143096304	324	*	324	5	0.548017	0.83112	-0.283103	-23.036	Distal Intergenic	2	143078492	143081699	3208	1	57329	uc008mqc.1	17489	ENSMUSG00000027416	Otor	otoraplin
chr15	5885076	5885193	118	*	118	6	0.662392	0.942105	-0.279713	-23.0161	Distal Intergenic	15	5496318	5594983	98666	1	71432	uc011zra.2	388758	NA	5430437J10Rik	RIKEN cDNA 5430437J10 gene
chr14	57747109	57747378	270	*	270	5	0.630835	0.34513	0.285705	23.0058	Promoter (<=1kb)	14	57693544	57746123	52580	2	50523	uc007udl.1	-986	ENSMUSG00000021959	Lats2	large tumor suppressor 2
chr13	72392775	72392835	61	*	61	5	0.698513	0.903575	-0.205062	-23.0016	Distal Intergenic	13	72623466	72628564	5099	2	328287	uc011zbn.1	235729	NA	Gm20554	predicted gene, 20554
chr3	99175073	99175161	89	*	89	5	0.570566	0.346468	0.224098	22.9866	Intron (uc008qqk.1/70560, intron 1 of 5)	3	99199345	99199453	109	2	102465230	uc033hyr.1	24292	ENSMUSG00000098918	Mir6481	microRNA 6481
chrX	91126714	91127639	926	*	926	6	0.607903	0.931381	-0.323478	-22.9713	Distal Intergenic	20	91155168	91155789	622	1	101055749	uc057asd.1	-27529	ENSMUSG00000059972	LOC101055749	Gm5941 pseudogene
chr2	23006199	23006394	196	*	196	6	0.294033	0.533744	-0.239711	-22.9029	Intron (uc008ins.2/11308, intron 1 of 10)	2	22939989	23040241	100253	2	11308	uc008ins.2	33847	ENSMUSG00000058835	Abi1	abl-interactor 1
chr12	94717607	94717836	230	*	230	6	0.622754	0.84506	-0.222306	-22.8844	Distal Intergenic	12	93927338	93927464	127	1	102465890	uc033ges.1	790269	ENSMUSG00000098498	Mir8099-1	microRNA 8099-1
chr7	68150296	68150467	172	*	172	6	0.708402	0.498178	0.210224	22.8324	Promoter (1-2kb)	7	68148571	68233667	85097	1	16001	uc009hjc.1	1725	ENSMUSG00000005533	Igf1r	insulin-like growth factor I receptor
chr5	50526605	50526822	218	*	218	6	0.618809	0.824472	-0.205663	-22.8307	Intron (uc008xka.1/uc008xka.1, intron 6 of 10)	5	50252762	50252868	107	1	102465903	uc056zzt.1	273843	ENSMUSG00000099124	Mir8117	microRNA 8117
chr13	110397693	110397866	174	*	174	5	0.743021	0.93167	-0.188649	-22.8161	Promoter (2-3kb)	13	110395048	110397886	2839	1	20620	uc007rvr.1	2645	ENSMUSG00000021701	Plk2	polo-like kinase 2
chr4	72937780	72937970	191	*	191	5	0.650308	0.917652	-0.267344	-22.7379	Distal Intergenic	4	72850583	72852634	2052	2	353204	uc008tin.1	-85146	ENSMUSG00000059343	Aldoart1	aldolase 1 A, retrogene 1
chr12	22076764	22076886	123	*	123	6	0.420622	0.716052	-0.29543	-22.7365	Distal Intergenic	12	21390329	21417581	27253	2	22630	uc007ndy.1	-659183	ENSMUSG00000076432	Ywhaq	tyrosine 3-monooxygenase/tryptophan 5-monooxygenase activation protein, theta polypeptide
chr11	73949868	73949923	56	*	56	5	0.728302	0.90143	-0.173128	-22.71	Distal Intergenic	11	73940248	73941225	978	1	18321	uc007kbg.1	9620	ENSMUSG00000069816	Olfr23	olfactory receptor 23
chr2	125530602	125530767	166	*	166	6	0.59713	0.396545	0.200585	22.6966	Distal Intergenic	2	125389880	125507993	118114	2	14118	uc008mcq.1	-22609	ENSMUSG00000027204	Fbn1	fibrillin 1
chr7	38579974	38580129	156	*	156	5	0.585675	0.92464	-0.338966	-22.6476	Distal Intergenic	7	38518139	38528193	10055	2	434171	uc009gkx.1	-51781	ENSMUSG00000060565	Gm5591	predicted gene 5591
chr1	63279778	63279878	101	*	101	5	0.280847	0.563771	-0.282923	-22.6292	Intron (uc033fje.1/73884, intron 4 of 6)	1	63273269	63314575	41307	1	73884	uc007bgc.2	6509	ENSMUSG00000027520	Zdbf2	zinc finger, DBF-type containing 2
chr3	137325451	137325577	127	*	127	6	0.62783	0.86416	-0.23633	-22.6143	Distal Intergenic	3	137341078	137421912	80835	1	59308	uc008rmj.2	-15501	ENSMUSG00000054690	Emcn	endomucin
chr17	80131224	80131403	180	*	180	6	0.425936	0.668153	-0.242217	-22.5234	Intron (uc008dqn.1/319625, intron 1 of 1)	17	80127471	80185032	57562	1	319625	uc008dqo.1	3753	ENSMUSG00000035473	Galm	galactose mutarotase
chr16	54524186	54524240	55	*	55	5	0.609333	0.956363	-0.34703	-22.5148	Distal Intergenic	16	55225175	55283283	58109	2	239852	uc007zlk.1	759043	ENSMUSG00000064310	Zpld1	zona pellucida like domain containing 1
chr10	13091704	13091760	57	*	57	5	0.566537	0.408438	0.158098	22.5055	Promoter (<=1kb)	10	13091775	13125168	33394	1	22634	uc007ekn.1	-15	ENSMUSG00000019817	Plagl1	pleiomorphic adenoma gene-like 1
chr1	185643661	185643824	164	*	164	6	0.49712	0.759138	-0.262017	-22.5047	Distal Intergenic	1	185497306	185498014	709	1	114668	uc011wyd.1	146355	ENSMUSG00000102185	5033404E19Rik	NSA2 ribosome biogenesis homolog pseudogene
chr13	3196162	3196386	225	*	225	5	0.560806	0.850373	-0.289567	-22.5032	Distal Intergenic	13	3149475	3189678	40204	1	73266	uc007pio.1	46687	NA	Speer6-ps1	spermatogenesis associated glutamate (E)-rich protein 6, pseudogene 1
chr9	115503545	115503802	258	*	258	6	0.572655	0.802844	-0.230189	-22.497	Distal Intergenic	9	115381819	115381939	121	1	100316675	uc057aqj.1	121726	ENSMUSG00000080409	Mir467h	microRNA 467h
chr7	44823466	44823659	194	*	194	6	0.571473	0.350692	0.220781	22.4821	Intron (uc009gqw.3/18226, intron 1 of 1)	7	44812256	44816658	4403	2	107503	uc012fju.1	-6808	ENSMUSG00000038539	Atf5	activating transcription factor 5
chr10	11580110	11580186	77	*	77	5	0.615319	0.861795	-0.246476	-22.4443	Distal Intergenic	10	11609224	11610438	1215	1	30058	uc057awg.1	-29038	ENSMUSG00000048007	Timm8a1	translocase of inner mitochondrial membrane 8A1
chrX	3052516	3052677	162	*	162	6	0.708759	0.936627	-0.227868	-22.4355	Distal Intergenic	20	3076920	3078823	1904	1	100861966	uc033jof.1	-24243	ENSMUSG00000100249	Btbd35f23	BTB domain containing 35, family member 23
chr10	87145535	87145591	57	*	57	5	0.715781	0.896864	-0.181083	-22.3983	Intron (uc011xld.1/76640, intron 3 of 5)	10	87205979	87230599	24621	1	76640	uc007gqq.2	-60388	ENSMUSG00000047129	1700113H08Rik	RIKEN cDNA 1700113H08 gene
chr10	22107599	22107781	183	*	183	6	0.629652	0.852134	-0.222482	-22.3728	Distal Intergenic	10	22066309	22068079	1771	2	114671	uc011xbi.2	-39520	ENSMUSG00000069712	4930444G20Rik	RIKEN cDNA 4930444G20 gene
chr15	97424871	97425091	221	*	221	6	0.570499	0.384769	0.18573	22.3576	Distal Intergenic	15	97361200	97385680	24481	1	239647	uc007xku.1	63671	ENSMUSG00000044250	Pced1b	PC-esterase domain containing 1B
chr18	60984418	60984478	61	*	61	5	0.452704	0.290185	0.162519	22.3534	Exon (uc008fbg.2/12322, exon 17 of 18)	18	60963554	60988152	24599	1	12322	uc033hhl.1	20864	ENSMUSG00000024617	Camk2a	calcium/calmodulin-dependent protein kinase II alpha
chr18	9251409	9251769	361	*	361	6	0.699238	0.898967	-0.199729	-22.3007	Distal Intergenic	18	9278607	9282809	4203	2	225152	uc008eah.1	31040	ENSMUSG00000036855	Gjd4	gap junction protein, delta 4
chr15	15691333	15691780	448	*	448	6	0.914473	0.676356	0.238117	22.2551	Distal Intergenic	15	16778101	16856777	78677	1	12565	uc011zro.1	-1086321	ENSMUSG00000025370	Cdh9	cadherin 9
chr8	91434118	91434185	68	*	68	6	0.643639	0.910483	-0.266844	-22.255	Intron (uc009msq.2/26383, intron 3 of 3)	8	91313525	91668433	354909	1	26383	uc009mst.2	120593	ENSMUSG00000055932	Fto	fat mass and obesity associated
chr9	118128572	118128648	77	*	77	5	0.920121	0.533784	0.386336	22.2486	Intron (uc009rzm.2/67899, intron 1 of 3)	9	118064527	118150165	85639	2	67899	uc009rzm.2	21517	ENSMUSG00000039163	Cmc1	COX assembly mitochondrial protein 1
chrX	55191183	55191333	151	*	151	6	0.642289	0.889636	-0.247346	-22.2475	Distal Intergenic	20	55226876	55243736	16861	1	75140	uc009tfx.2	-35543	ENSMUSG00000067909	Slxl1	Slx-like 1
chr18	30015391	30015482	92	*	92	5	0.543704	0.900005	-0.356301	-22.2233	Distal Intergenic	18	30272896	30348120	75225	1	225326	uc008ehw.1	-257414	ENSMUSG00000033628	Pik3c3	phosphoinositide-3-kinase, class 3
chr17	66661508	66661982	475	*	475	6	0.72342	0.935193	-0.211773	-22.1899	Distal Intergenic	17	66681487	66694033	12547	2	19274	uc008dkc.1	32051	ENSMUSG00000033278	Ptprm	protein tyrosine phosphatase, receptor type, M
chr1	94664048	94664419	372	*	372	6	0.648744	0.891645	-0.242901	-22.1875	Distal Intergenic	1	94797442	94802472	5031	1	74689	uc007cew.1	-133023	ENSMUSG00000100518	4930440C22Rik	RIKEN cDNA 4930440C22 gene
chr3	110647953	110648199	247	*	247	6	0.64548	0.873934	-0.228455	-22.1788	Distal Intergenic	3	110248525	110250999	2475	2	99890	uc008rau.2	-396954	ENSMUSG00000049300	Prmt6	protein arginine N-methyltransferase 6
chr7	91088943	91089140	198	*	198	5	0.445612	0.170027	0.275585	22.1221	Promoter (1-2kb)	7	91090786	92449246	1358461	1	23859	uc009ihr.2	-1646	ENSMUSG00000052572	Dlg2	discs, large homolog 2 (Drosophila)
chr13	42527972	42528168	197	*	197	6	0.570319	0.794974	-0.224654	-22.0793	Distal Intergenic	13	42680799	42958901	278103	1	218194	uc007qfm.2	-152631	ENSMUSG00000054728	Phactr1	phosphatase and actin regulator 1
chr3	99387602	99387740	139	*	139	5	0.750095	0.947395	-0.1973	-22.059	Distal Intergenic	3	99253760	99354260	100501	1	21384	uc008qql.1	133842	ENSMUSG00000027868	Tbx15	T-box 15
chr7	115818894	115819136	243	*	243	5	0.456853	0.782507	-0.325654	-22.0251	Intron (uc009jio.2/20679, intron 1 of 14)	7	115470872	115824710	353839	2	20679	uc009jio.2	5574	ENSMUSG00000051910	Sox6	SRY (sex determining region Y)-box 6
chr1	102363217	102363338	122	*	122	6	0.618225	0.843424	-0.2252	-21.9731	Distal Intergenic	1	101155768	101175202	19435	1	100504525	uc007cgb.2	1207449	ENSMUSG00000100684	Gm20268	predicted gene, 20268
chr9	75124293	75124571	279	*	279	6	0.25441	0.474211	-0.219801	-21.9533	Intron (uc009qrq.1/17918, intron 4 of 4)	9	75071206	75223687	152482	1	17918	uc033jlm.1	53087	ENSMUSG00000034593	Myo5a	myosin VA
chr14	45075574	45075796	223	*	223	6	0.803064	0.58186	0.221204	21.9385	Distal Intergenic	14	44988111	45003820	15710	1	19217	uc007tgd.2	87463	ENSMUSG00000037759	Ptger2	prostaglandin E receptor 2 (subtype EP2)
chr2	124928196	124928271	76	*	76	6	0.528623	0.725071	-0.196449	-21.8888	Distal Intergenic	2	125068127	125088677	20551	1	317750	uc008mbv.1	-139856	ENSMUSG00000035183	Slc24a5	solute carrier family 24, member 5
chrX	129615238	129615350	113	*	113	5	0.583878	0.811989	-0.228111	-21.8853	Distal Intergenic	20	129749742	129956012	206271	1	54004	uc012hoe.1	-134392	ENSMUSG00000034480	Diaph2	diaphanous related formin 2
chr7	14747962	14748379	418	*	418	6	0.541148	0.77434	-0.233192	-21.8679	Distal Intergenic	7	14659708	14665996	6289	1	194588	uc009fge.1	88254	ENSMUSG00000055942	Obox7	oocyte specific homeobox 7
chr12	109289079	109289391	313	*	313	6	0.559057	0.832227	-0.27317	-21.8415	Distal Intergenic	12	109452823	109463336	10514	1	13386	uc007pam.2	-163432	ENSMUSG00000040856	Dlk1	delta-like 1 homolog (Drosophila)
chr4	3337593	3337797	205	*	205	6	0.928172	0.666136	0.262036	21.8233	Distal Intergenic	4	3184385	3185305	921	2	100312471	uc008rwg.1	-152288	ENSMUSG00000095982	Vmn1r3	vomeronasal 1 receptor 3
chr7	104120651	104120715	65	*	65	7	0.60731	0.828054	-0.220743	-21.8051	Distal Intergenic	7	104127913	104129823	1911	2	70980	uc012frf.1	9108	ENSMUSG00000055643	4931431F19Rik	RIKEN cDNA 4931431F19 gene
chr14	114018901	114019110	210	*	210	5	0.696202	0.917036	-0.220834	-21.7585	Distal Intergenic	14	114831965	114861327	29363	1	75822	uc029smy.1	-812855	NA	4930524C18Rik	RIKEN cDNA 4930524C18 gene
chr10	83184672	83184927	256	*	256	6	0.479813	0.262816	0.216997	21.7531	Intron (uc007gke.1/58250, intron 2 of 2)	10	83231139	83337817	106679	2	338365	uc007gkf.1	152890	ENSMUSG00000034591	Slc41a2	solute carrier family 41, member 2
chr3	36942195	36942495	301	*	301	6	0.506955	0.749975	-0.24302	-21.7477	Exon (uc008ozw.2/229227, exon 26 of 27)	3	37008394	37053033	44640	1	229227	uc008pac.2	-65899	ENSMUSG00000037270	4932438A13Rik	RIKEN cDNA 4932438A13 gene
chr2	145028093	145029980	1888	*	1888	6	0.537157	0.83654	-0.299382	-21.7267	Distal Intergenic	2	145168113	145641939	473827	1	94249	uc008mrq.1	-138133	ENSMUSG00000063873	Slc24a3	solute carrier family 24 (sodium/potassium/calcium exchanger), member 3
chr2	140783731	140784150	420	*	420	6	0.764845	0.516688	0.248157	21.7146	Intron (uc008mpu.1/72899, intron 3 of 3)	2	140658198	140671476	13279	2	71436	uc012cfc.1	-112255	ENSMUSG00000051379	Flrt3	fibronectin leucine rich transmembrane protein 3
chr6	65590470	65590701	232	*	232	6	0.254682	0.472778	-0.218097	-21.7079	Promoter (<=1kb)	6	65590398	65634040	43643	1	414084	uc009ceh.1	72	ENSMUSG00000044162	Tnip3	TNFAIP3 interacting protein 3
chrX	65974911	65974979	69	*	69	5	0.650557	0.896507	-0.245949	-21.6928	Distal Intergenic	20	66649318	66661402	12085	1	245450	uc012hig.1	-674339	ENSMUSG00000036790	Slitrk2	SLIT and NTRK-like family, member 2
chr10	66263482	66263661	180	*	180	5	0.53536	0.785022	-0.249662	-21.6678	Distal Intergenic	10	66145296	66179514	34219	1	77198	uc007fko.1	118186	NA	4930407I19Rik	RIKEN cDNA 4930407I19 gene
chr18	85701212	85701417	206	*	206	6	0.641893	0.862079	-0.220186	-21.6231	Distal Intergenic	18	86394952	86501897	106946	1	246317	uc008fuz.2	-693535	ENSMUSG00000050321	Neto1	neuropilin (NRP) and tolloid (TLL)-like 1
chr9	18124334	18124468	135	*	135	6	0.652367	0.90565	-0.253282	-21.6209	Distal Intergenic	9	18292267	18314000	21734	1	66917	uc009ogm.1	-167799	ENSMUSG00000001774	Chordc1	cysteine and histidine-rich domain (CHORD)-containing, zinc-binding protein 1
chr19	60442051	60442270	220	*	220	6	0.736836	0.932795	-0.195959	-21.6171	Distal Intergenic	19	60466733	60468304	1572	2	226278	uc008ibu.2	26034	ENSMUSG00000045052	Prlhr	prolactin releasing hormone receptor
chr14	14932154	14932386	233	*	233	5	0.872915	0.651511	0.221403	21.6095	Intron (uc011zgh.1/674895, intron 24 of 34)	14	14865222	14971658	106437	1	674895	uc007sgs.2	66932	ENSMUSG00000042567	Nek10	NIMA (never in mitosis gene a)- related kinase 10
chr9	46350792	46350968	177	*	177	6	0.288629	0.494767	-0.206138	-21.5999	Distal Intergenic	9	46303361	46319986	16626	2	74361	uc012gsl.1	-30806	ENSMUSG00000056617	4931429L15Rik	RIKEN cDNA 4931429L15 gene
chr1	163677093	163677196	104	*	104	5	0.42248	0.82958	-0.4071	-21.5995	Distal Intergenic	1	163702993	163725232	22240	2	240879	uc011wus.1	48036	ENSMUSG00000040113	Mettl11b	methyltransferase like 11B
chr8	120094925	120094982	58	*	58	5	0.496741	0.701553	-0.204812	-21.5766	Intron (uc009nqr.1/102193, intron 1 of 7)	8	120081095	120101472	20378	2	102193	uc009nqr.1	6490	ENSMUSG00000031823	Zdhhc7	zinc finger, DHHC domain containing 7
chr9	43895168	43895234	67	*	67	5	0.591021	0.85879	-0.267769	-21.5577	Distal Intergenic	9	44043384	44048579	5196	1	21838	uc009pbl.1	-148150	ENSMUSG00000032011	Thy1	thymus cell antigen 1, theta
chr8	105269047	105269097	51	*	51	4	0.721717	0.562174	0.159542	21.5572	Promoter (<=1kb)	8	105269801	105275845	6045	1	26386	uc009nca.2	-704	ENSMUSG00000033249	Hsf4	heat shock transcription factor 4
chr2	150555591	150556604	1014	*	1014	5	0.582264	0.916376	-0.334112	-21.5219	Distal Intergenic	2	150570415	150578944	8530	1	13011	uc008muc.2	-13811	ENSMUSG00000068129	Cst7	cystatin F (leukocystatin)
chr2	102702020	102702211	192	*	192	5	0.417406	0.704847	-0.28744	-21.4803	Intron (uc008lid.2/20511, intron 1 of 10)	2	102706438	102778106	71669	1	20511	uc008lia.1	-4227	ENSMUSG00000005089	Slc1a2	solute carrier family 1 (glial high affinity glutamate transporter), member 2
chr2	123288443	123288547	105	*	105	5	0.580462	0.882916	-0.302454	-21.4474	Distal Intergenic	2	122781999	122809551	27553	1	59010	uc008mbj.1	506444	ENSMUSG00000005803	Sqrdl	sulfide quinone reductase-like (yeast)
chr15	49838631	49838966	336	*	336	6	0.554592	0.858291	-0.303699	-21.4445	Distal Intergenic	15	50819499	50827521	8023	2	83925	uc007vra.1	988555	ENSMUSG00000038679	Trps1	transcriptional repressor GATA binding 1
chr4	90316815	90316905	91	*	91	4	0.435243	0.933688	-0.498444	-21.3995	Distal Intergenic	4	90359625	90361314	1690	2	619842	uc012dgz.1	44409	ENSMUSG00000080756	Gm12633	zinc finger protein 352 pseudogene
chr12	84148633	84148694	62	*	62	4	0.468728	0.30308	0.165648	21.3859	Promoter (<=1kb)	12	84146131	84148489	2359	2	70481	uc007oel.1	-144	ENSMUSG00000054383	Pnma1	paraneoplastic antigen MA1
chr1	145059191	145059446	256	*	256	4	0.428399	0.831246	-0.402847	-21.3803	Distal Intergenic	1	144752841	144775421	22581	2	64214	uc007cxl.1	-283770	ENSMUSG00000026357	Rgs18	regulator of G-protein signaling 18
chr13	40736198	40736299	102	*	102	5	0.704918	0.529637	0.175281	21.3788	Promoter (1-2kb)	13	40715303	40734920	19618	2	21418	uc056ytm.1	-1278	ENSMUSG00000021359	Tfap2a	transcription factor AP-2, alpha
chr13	98143174	98143331	158	*	158	5	0.642935	0.844789	-0.201853	-21.3563	Intron (uc007roh.1/110596, intron 2 of 35)	13	97898595	98206165	307571	2	110596	uc007roh.1	62834	ENSMUSG00000021662	Arhgef28	Rho guanine nucleotide exchange factor (GEF) 28
chrX	118910570	118910715	146	*	146	4	0.481272	0.891243	-0.409971	-21.3123	Distal Intergenic	20	118479706	118480737	1032	2	100039551	uc009uec.2	-429833	ENSMUSG00000100194	Tgif2lx2	TGFB-induced factor homeobox 2-like, X-linked 2
chr1	10735757	10735828	72	*	72	6	0.752698	0.96011	-0.207412	-21.3089	Distal Intergenic	1	10324719	10719945	395227	2	329093	uc007ahr.2	-15812	ENSMUSG00000042501	Cpa6	carboxypeptidase A6
chr2	137550568	137550766	199	*	199	5	0.929334	0.732622	0.196712	21.3073	Distal Intergenic	2	137081451	137116520	35070	2	16449	uc008moz.2	-434048	ENSMUSG00000027276	Jag1	jagged 1
chr5	93296741	93296968	228	*	228	5	0.329099	0.574788	-0.245689	-21.2945	Distal Intergenic	5	93268555	93276231	7677	1	12452	uc008yef.2	28186	ENSMUSG00000029385	Ccng2	cyclin G2
chr15	69570070	69570171	102	*	102	4	0.730273	0.963887	-0.233614	-21.2828	Distal Intergenic	15	69270533	69274718	4186	1	75076	uc056yza.1	299537	NA	4930504C09Rik	RIKEN cDNA 4930504C09 gene
chr19	12437404	12437813	410	*	410	6	0.646537	0.402391	0.244147	21.2794	Distal Intergenic	19	12427905	12432110	4206	1	56093	uc008gua.1	9499	ENSMUSG00000040065	Pfpl	pore forming protein-like
chr16	83317694	83317911	218	*	218	6	0.609951	0.886709	-0.276759	-21.2769	Distal Intergenic	16	84371143	84375505	4363	1	75247	uc029sym.1	-1053232	NA	4930553E22Rik	RIKEN cDNA 4930553E22 gene
chr15	49051562	49051696	135	*	135	6	0.835289	0.595048	0.240241	21.2497	Distal Intergenic	15	48285611	48791989	506379	2	239420	uc007vqv.1	-259573	ENSMUSG00000022311	Csmd3	CUB and Sushi multiple domains 3
chr2	180659310	180659430	121	*	121	5	0.675001	0.506317	0.168684	21.2366	3' UTR	2	180665936	180675955	10020	2	23856	uc008ojr.2	16525	ENSMUSG00000038914	Dido1	death inducer-obliterator 1
chrX	24250186	24250246	61	*	61	5	0.978056	0.72361	0.254446	21.2314	Distal Intergenic	20	24474308	24499163	24856	2	546272	uc012hfj.2	248917	ENSMUSG00000084063	Gm5934	predicted gene 5934
chrX	52830964	52831134	171	*	171	6	0.60988	0.823806	-0.213926	-21.2301	Distal Intergenic	20	52791200	52799468	8269	1	434778	uc009tem.1	39764	ENSMUSG00000073207	Ccdc160	coiled-coil domain containing 160
chr3	97963615	97963833	219	*	219	6	0.579808	0.367689	0.212119	21.2242	Intron (uc008qpm.1/433632, intron 1 of 1)	3	97930173	97967018	36846	1	433632	uc008qpm.1	33442	NA	Gm5544	predicted gene 5544
chrX	165813715	165813821	107	*	107	7	0.589457	0.828471	-0.239014	-21.2192	Distal Intergenic	20	166170454	166190512	20059	1	237221	uc009uwc.2	-356633	ENSMUSG00000040621	Gemin8	gem (nuclear organelle) associated protein 8
chr6	142708315	142708368	54	*	54	5	0.535441	0.704914	-0.169473	-21.1984	Distal Intergenic	6	142691987	142702274	10288	2	20928	uc009epr.1	-6041	ENSMUSG00000030249	Abcc9	ATP-binding cassette, sub-family C (CFTR/MRP), member 9
chr2	22375075	22375707	633	*	633	6	0.562124	0.801357	-0.239234	-21.1845	Intron (uc029tvw.1/667663, intron 16 of 19)	2	22227503	22423370	195868	1	667663	uc029tvw.1	147572	ENSMUSG00000025716	Myo3a	myosin IIIA
chr3	37215554	37215636	83	*	83	5	0.728371	0.954345	-0.225974	-21.1806	Distal Intergenic	3	37222759	37232636	9878	2	60505	uc008paj.2	17000	ENSMUSG00000027718	Il21	interleukin 21
chr1	114770594	114770672	79	*	79	5	0.537298	0.88925	-0.351951	-21.1802	Distal Intergenic	1	115685137	116580674	895538	1	636808	uc007cia.1	-914465	ENSMUSG00000070695	Cntnap5a	contactin associated protein-like 5A
chr4	155122822	155122884	63	*	63	5	0.285129	0.459772	-0.174643	-21.1184	Promoter (<=1kb)	4	155123762	155140725	16964	1	76866	uc008wcy.1	-878	ENSMUSG00000029049	Morn1	MORN repeat containing 1
chr17	39042111	39042328	218	*	218	5	0.334909	0.646714	-0.311805	-21.0716	Distal Intergenic	17	39036695	39040227	3533	1	100126776	uc029ths.1	5416	ENSMUSG00000095625	Esp24	exocrine gland secreted peptide 24
chr4	152323778	152323845	68	*	68	5	0.944736	0.736292	0.208444	21.0612	Promoter (<=1kb)	4	152324436	152334082	9647	1	19934	uc033igy.1	-591	ENSMUSG00000028936	Rpl22	ribosomal protein L22
chr15	19324191	19324496	306	*	306	4	0.478579	0.885828	-0.407249	-21.0229	Distal Intergenic	15	19006980	19014236	7257	1	320873	uc007vim.2	317211	ENSMUSG00000022321	Cdh10	cadherin 10
chr4	7166462	7166592	131	*	131	5	0.576092	0.897374	-0.321282	-21.0214	Distal Intergenic	4	6740230	6991557	251328	2	252838	uc008rxt.1	-174905	ENSMUSG00000041272	Tox	thymocyte selection-associated high mobility group box
chr12	18946529	18947095	567	*	567	5	0.343344	0.730248	-0.386904	-20.9743	Distal Intergenic	12	18514510	18535254	20745	1	236366	uc011ykq.1	432019	ENSMUSG00000073197	5730507C01Rik	RIKEN cDNA 5730507C01 gene
chr6	81998633	81998882	250	*	250	5	0.624559	0.894578	-0.270018	-20.908	Distal Intergenic	6	81957842	81965949	8108	2	56284	uc009clf.2	-32684	ENSMUSG00000030045	Mrpl19	mitochondrial ribosomal protein L19
chrX	10617281	10617452	172	*	172	5	0.590924	0.301926	0.288998	20.8801	Distal Intergenic	20	10717365	10719702	2338	1	68041	uc009sqn.2	-99913	ENSMUSG00000008035	Mid1ip1	Mid1 interacting protein 1 (gastrulation specific G12-like (zebrafish))
chr15	39803666	39803746	81	*	81	6	0.382597	0.588799	-0.206202	-20.8471	Intron (uc029sor.1/100503072, intron 2 of 2)	15	39797045	39812377	15333	1	100503072	uc029sor.1	6621	ENSMUSG00000087695	Gm16291	predicted gene 16291
chrX	165377502	165377608	107	*	107	5	0.698616	0.874992	-0.176376	-20.8435	Distal Intergenic	20	165129017	165326981	197965	2	237213	uc009uwb.1	-50521	ENSMUSG00000018589	Glra2	glycine receptor, alpha 2 subunit
chr1	62788858	62788943	86	*	86	5	0.714396	0.914427	-0.200032	-20.8184	Intron (uc007bfj.1/18187, intron 15 of 15)	1	62790918	62794732	3815	2	74992	uc029qou.1	5789	NA	4930487H11Rik	RIKEN cDNA 4930487H11 gene
chr3	96371314	96371412	99	*	99	6	0.677415	0.901002	-0.223588	-20.7939	Distal Intergenic	3	96414437	96414833	397	2	21748	uc008qmy.1	43421	ENSMUSG00000064796	Terc	telomerase RNA component
chr19	47510373	47510569	197	*	197	5	0.491036	0.287405	0.203632	20.7809	Promoter (2-3kb)	19	47512982	47516578	3597	1	100503104	uc008hvd.1	-2413	ENSMUSG00000097990	Gm19557	predicted gene, 19557
chr6	98355911	98356281	371	*	371	5	0.631792	0.877851	-0.246059	-20.7506	Distal Intergenic	6	98238014	98342754	104741	2	330390	uc012epp.1	-13157	ENSMUSG00000090667	Gm765	predicted gene 765
chr8	126884115	126884201	87	*	87	6	0.392092	0.626229	-0.234136	-20.7018	Distal Intergenic	8	126930664	126945921	15258	2	67952	uc009nza.2	61720	ENSMUSG00000093904	Tomm20	translocase of outer mitochondrial membrane 20 homolog (yeast)
chr1	85449079	85449178	100	*	100	5	0.615836	0.288667	0.32717	20.6763	Distal Intergenic	1	85594253	85598779	4527	2	109032	uc029qre.1	149601	ENSMUSG00000070034	Sp110	Sp110 nuclear body protein
chrX	76416767	76416949	183	*	183	5	0.425745	0.754191	-0.328446	-20.6457	Distal Intergenic	20	76393452	76397979	4528	1	619294	uc012hle.1	23315	ENSMUSG00000073085	Cldn34b4	claudin 34B4
chr10	108220863	108221176	314	*	314	5	0.518995	0.838575	-0.319581	-20.5984	Intron (uc007gzc.1/17931, intron 3 of 25)	10	108249435	108277575	28141	1	17931	uc007gze.1	-28259	ENSMUSG00000019907	Ppp1r12a	protein phosphatase 1, regulatory (inhibitor) subunit 12A
chr8	48047025	48047219	195	*	195	5	0.641724	0.865819	-0.224095	-20.5889	Distal Intergenic	8	48099092	48141667	42576	1	320685	uc012gdr.1	-51873	ENSMUSG00000031562	Dctd	dCMP deaminase
chr7	45661959	45662086	128	*	128	6	0.621286	0.399267	0.222019	20.5804	Intron (uc009gwn.2/14344, intron 1 of 1)	7	45648591	45666394	17804	2	14344	uc009gwn.2	4308	ENSMUSG00000055978	Fut2	fucosyltransferase 2
chr1	183398103	183398548	446	*	446	5	0.379294	0.688554	-0.309259	-20.5636	Intron (uc008icz.1/21339, intron 4 of 4)	1	183388985	183410206	21222	1	21339	uc008idc.2	9118	ENSMUSG00000072258	Taf1a	TATA-box binding protein associated factor, RNA polymerase I, A
chrX	67781176	67781318	143	*	143	5	0.533345	0.818356	-0.285011	-20.5323	Distal Intergenic	20	67695698	67706350	10653	1	382217	uc012hjb.1	85478	ENSMUSG00000079578	Gm1140	predicted gene 1140
chr13	58612008	58612229	222	*	222	5	0.461915	0.724783	-0.262868	-20.532	Promoter (1-2kb)	13	58586705	58610877	24173	2	114304	uc007que.1	-1131	ENSMUSG00000021553	Slc28a3	solute carrier family 28 (sodium-coupled nucleoside transporter), member 3
chr5	105195920	105196121	202	*	202	5	0.6753	0.923205	-0.247905	-20.502	Distal Intergenic	5	105215699	105239533	23835	2	626578	uc008ykz.2	43412	ENSMUSG00000105096	Gbp10	guanylate-binding protein 10
chrX	34595301	34595438	138	*	138	6	0.692834	0.916951	-0.224117	-20.4915	Distal Intergenic	20	34159625	34161584	1960	2	668958	uc057aqy.1	-433717	ENSMUSG00000094558	Btbd35f11	BTB domain containing 35, family member 11
chr7	4184484	4184868	385	*	385	6	0.417383	0.667468	-0.250085	-20.4812	Distal Intergenic	7	4151260	4164699	13440	2	58804	uc009exe.1	-19785	ENSMUSG00000063838	Cdc42ep5	CDC42 effector protein (Rho GTPase binding) 5
chr5	51990985	51991186	202	*	202	5	0.727997	0.448609	0.279388	20.4486	Distal Intergenic	5	52135902	52136017	116	2	102466648	uc033ijs.1	144831	ENSMUSG00000098726	Mir6417	microRNA 6417
chr2	13534447	13534685	239	*	239	5	0.95338	0.76794	0.18544	20.4223	Intron (uc008ika.2/13434, intron 1 of 10)	2	13510161	13544664	34504	2	13434	uc008ika.2	9979	ENSMUSG00000026723	Trdmt1	tRNA aspartic acid methyltransferase 1
chrX	153293540	153293667	128	*	128	5	0.625632	0.841192	-0.21556	-20.4178	Intron (uc009uqu.1/245671, intron 1 of 6)	20	153238045	153396134	158090	1	245671	uc009uqu.1	55495	ENSMUSG00000041649	Klf8	Kruppel-like factor 8
chr18	59989637	59989824	188	*	188	6	0.64959	0.884932	-0.235342	-20.4034	Distal Intergenic	18	60212077	60247820	35744	1	240327	uc008ezy.2	-222253	ENSMUSG00000073555	Gm4951	predicted gene 4951
chr1	15867689	15867791	103	*	103	5	0.581705	0.894788	-0.313083	-20.4016	Intron (uc007ajj.1/226866, intron 2 of 4)	1	15853862	15892722	38861	2	226866	uc007ajj.1	24931	ENSMUSG00000032719	Sbspon	somatomedin B and thrombospondin, type 1 domain containing
chr14	53587451	53587609	159	*	159	4	0.359776	0.715547	-0.355771	-20.4014	Intron (uc029sjm.3/uc029sjm.3, intron 1 of 2)	14	54235485	54253929	18445	2	13135	uc007tvm.2	666320	ENSMUSG00000022174	Dad1	defender against cell death 1
chr3	15874939	15875633	695	*	695	6	0.61658	0.320875	0.295706	20.3942	Intron (uc029ukc.1/100038947, intron 1 of 3)	3	15831734	15848487	16754	2	100038947	uc029uke.1	-26452	ENSMUSG00000074677	LOC100038947	signal-regulatory protein beta 1-like
chr3	130433496	130433705	210	*	210	5	0.671096	0.888888	-0.217793	-20.3749	Intron (uc033hzs.1/77018, intron 4 of 36)	3	130418801	130551024	132224	1	77018	uc008riy.1	14695	ENSMUSG00000058897	Col25a1	collagen, type XXV, alpha 1
chr6	15145570	15145680	111	*	111	5	0.536939	0.769797	-0.232858	-20.3697	Intron (uc009ayx.1/114142, intron 3 of 4)	6	15185506	15441977	256472	1	114142	uc009aza.1	-39826	ENSMUSG00000029563	Foxp2	forkhead box P2
chr9	120692040	120692108	69	*	69	5	0.418252	0.236991	0.181261	20.3673	Distal Intergenic	9	120577331	120578073	743	1	76100	uc033jns.1	114709	ENSMUSG00000052658	5830454E08Rik	RIKEN cDNA 5830454E08 gene
chr4	86671055	86671336	282	*	282	5	0.510026	0.249739	0.260286	20.3417	Promoter (<=1kb)	4	86656565	86670059	13495	2	11520	uc008tlz.1	-996	ENSMUSG00000028494	Plin2	perilipin 2
chr16	39103403	39103749	347	*	347	5	0.530628	0.802152	-0.271523	-20.3058	Distal Intergenic	16	38902345	39027157	124813	1	207683	uc007zfp.1	201058	ENSMUSG00000022790	Igsf11	immunoglobulin superfamily, member 11
chr1	119573608	119573801	194	*	194	5	0.640143	0.884671	-0.244528	-20.2716	Intron (uc007ciw.2/226352, intron 17 of 24)	1	119529480	119536165	6686	2	320069	uc007civ.1	-37443	ENSMUSG00000101731	3830432H09Rik	RIKEN cDNA 3830432H09 gene
chr16	25237109	25237352	244	*	244	4	0.511519	0.820095	-0.308576	-20.2677	Distal Intergenic	16	25286817	25318235	31419	1	71338	uc007yul.1	-49465	ENSMUSG00000048399	Tprg	transformation related protein 63 regulated
chr6	96034583	96034820	238	*	238	5	0.65542	0.887185	-0.231765	-20.2639	Distal Intergenic	6	96113154	96657198	544045	1	320265	uc009dae.2	-78334	ENSMUSG00000059187	Fam19a1	family with sequence similarity 19, member A1
chr2	79657152	79657244	93	*	93	5	0.510054	0.727018	-0.216964	-20.2619	Exon (uc008kgv.2/70599, exon 11 of 19)	2	79639182	79672964	33783	1	70599	uc008kgx.1	17970	ENSMUSG00000027007	Ssfa2	sperm specific antigen 2
chr18	81326528	81326921	394	*	394	5	0.67598	0.916171	-0.240191	-20.2567	Distal Intergenic	18	80966374	80986578	20205	2	20689	uc008ftn.1	-339950	ENSMUSG00000024565	Sall3	sal-like 3 (Drosophila)
chr7	92818740	92818854	115	*	115	5	0.659336	0.874644	-0.215308	-20.2497	Promoter (1-2kb)	7	92819905	92837117	17213	1	75985	uc009iig.2	-1051	ENSMUSG00000030643	Rab30	RAB30, member RAS oncogene family
chr1	173088779	173089708	930	*	930	5	0.487781	0.777793	-0.290012	-20.2486	Distal Intergenic	1	173130283	173131215	933	2	258759	uc007dra.1	41507	ENSMUSG00000062527	Olfr1408	olfactory receptor 1408
chr7	43309660	43309729	70	*	70	5	0.632267	0.375468	0.256799	20.2011	Intron (uc009gmj.1/69930, intron 2 of 4)	7	43296523	43313261	16739	2	69930	uc009gmj.1	3532	ENSMUSG00000012640	Zfp715	zinc finger protein 715
chr8	123873789	123873855	67	*	67	4	0.629169	0.89374	-0.264571	-20.1985	Distal Intergenic	8	123840844	123860209	19366	2	73420	uc009nwq.1	-13580	ENSMUSG00000031971	Ccsap	centriole, cilia and spindle associated protein
chr2	4761431	4761606	176	*	176	5	0.365548	0.610953	-0.245405	-20.1799	Intron (uc008iey.2/209645, intron 5 of 6)	2	4749536	4802146	52611	1	209645	uc012bou.1	11895	ENSMUSG00000048186	Bend7	BEN domain containing 7
chr3	105717041	105717142	102	*	102	5	0.413506	0.22669	0.186816	20.1747	Exon (uc008qvc.2/109050, exon 2 of 2)	3	105705458	105720842	15385	1	109050	uc008qvd.2	11583	ENSMUSG00000048458	Fam212b	family with sequence similarity 212, member B
chr11	116394649	116394729	81	*	81	6	0.523323	0.746644	-0.223322	-20.1181	Intron (uc007mky.2/217340, intron 2 of 18)	11	116336345	116413032	76688	2	217340	uc007mky.2	18303	ENSMUSG00000052949	Rnf157	ring finger protein 157
chr13	66788461	66789081	621	*	621	6	0.419067	0.673424	-0.254357	-20.1117	Distal Intergenic	13	66369085	66752929	383845	2	76803	uc007qzp.2	-35532	ENSMUSG00000074832	2410141K09Rik	RIKEN cDNA 2410141K09 gene
chr6	96151211	96151430	220	*	220	5	0.713035	0.942952	-0.229917	-20.1103	Intron (uc009dae.2/320265, intron 2 of 4)	6	96164503	96166205	1703	2	78482	uc009dag.1	14775	ENSMUSG00000072878	1700123L14Rik	nucleoporin 50 pseudogene
chr10	103696084	103696311	228	*	228	5	0.620474	0.860563	-0.240089	-20.0838	Distal Intergenic	10	103367808	103419379	51572	1	103098	uc007gyk.2	328276	ENSMUSG00000019894	Slc6a15	solute carrier family 6 (neurotransmitter transporter), member 15
chr4	57913765	57913969	205	*	205	5	0.648451	0.903268	-0.254817	-20.0742	Promoter (2-3kb)	4	57908384	57916264	7881	2	242484	uc008syo.1	2295	ENSMUSG00000052117	D630039A03Rik	RIKEN cDNA D630039A03 gene
chr10	105711721	105711946	226	*	226	5	0.610622	0.886628	-0.276006	-20.0559	Distal Intergenic	10	105763185	105841380	78196	2	216292	uc007gyo.2	129434	ENSMUSG00000036009	Mettl25	methyltransferase like 25
chr2	35488860	35489049	190	*	190	5	0.574656	0.319249	0.255407	20.0471	Distal Intergenic	2	35400179	35461449	61271	2	14594	uc008jkn.3	-27411	ENSMUSG00000035778	Ggta1	glycoprotein galactosyltransferase alpha 1, 3
chr11	100764986	100765102	117	*	117	4	0.544863	0.874912	-0.330049	-20.037	Promoter (2-3kb)	11	100761693	100762931	1239	2	15171	uc007lmg.1	-2055	ENSMUSG00000045471	Hcrt	hypocretin
chr1	108031625	108032156	532	*	532	6	0.507137	0.73795	-0.230813	-20.0174	Distal Intergenic	1	107917259	107950947	33689	1	319596	uc011wqh.1	114366	ENSMUSG00000100457	D830032E09Rik	RIKEN cDNA D830032E09 gene
chr12	62131018	62131278	261	*	261	5	0.504461	0.806328	-0.301867	-20.0057	Distal Intergenic	12	62687787	62688336	550	1	73309	uc057bbm.1	-556509	NA	Spanxn4	SPANX family, member N4
chr6	4054631	4054856	226	*	226	6	0.448502	0.688829	-0.240327	-19.9941	Distal Intergenic	6	4031841	4047584	15744	2	78034	uc057acg.1	-7047	ENSMUSG00000107681	4930528H21Rik	RIKEN cDNA 4930528H21 gene
chr6	24883506	24883767	262	*	262	5	0.557234	0.822332	-0.265098	-19.987	Intron (uc009bcb.1/74468, intron 3 of 3)	6	24857997	24891958	33962	1	74468	uc009bcb.1	25509	ENSMUSG00000029678	Hyal5	hyaluronoglucosaminidase 5
chr13	77614007	77614621	615	*	615	5	0.434561	0.738546	-0.303984	-19.9698	Distal Intergenic	13	77708690	78166240	457551	1	68675	uc007rgy.2	-94069	ENSMUSG00000064138	Fam172a	family with sequence similarity 172, member A
chr17	78995765	78996001	237	*	237	5	0.870874	0.594713	0.276161	19.9551	Intron (uc008dpq.2/75292, intron 1 of 17)	17	78969619	78985424	15806	2	75292	uc008dpt.1	-10341	ENSMUSG00000024070	Prkd3	protein kinase D3
chr7	139351099	139351269	171	*	171	5	0.447082	0.684322	-0.23724	-19.9439	Distal Intergenic	7	139389109	139579652	190544	1	212111	uc009kfq.2	-37840	ENSMUSG00000025477	Inpp5a	inositol polyphosphate-5-phosphatase A
chr18	33603321	33603569	249	*	249	5	0.523865	0.830188	-0.306323	-19.9054	Distal Intergenic	18	33464163	33474710	10548	1	433171	uc029tmf.1	139158	NA	Gm10549	predicted gene 10549
chr3	50848539	50848945	407	*	407	5	0.255123	0.519268	-0.264145	-19.876	Distal Intergenic	3	51224447	51251654	27208	1	12457	uc008pdm.2	-375502	ENSMUSG00000023087	Noct	nocturnin
chr1	7620807	7620940	134	*	134	5	0.626389	0.829552	-0.203163	-19.8607	Distal Intergenic	1	7160085	7173628	13544	1	319263	uc007agd.1	460722	ENSMUSG00000051285	Pcmtd1	protein-L-isoaspartate (D-aspartate) O-methyltransferase domain containing 1
chr3	88899294	88899482	189	*	189	4	0.464366	0.894855	-0.430489	-19.8361	Intron (uc008pwz.3/76022, intron 23 of 31)	3	88909811	88910810	1000	2	229524	uc008pxf.1	11328	ENSMUSG00000068922	Msto1	misato 1, mitochondrial distribution and morphology regulator
chr5	13298602	13298703	102	*	102	5	0.728937	0.909282	-0.180344	-19.7982	Intron (uc008wma.1/20346, intron 3 of 8)	5	13396784	13603485	206702	1	20346	uc029vfv.1	-98081	ENSMUSG00000028883	Sema3a	sema domain, immunoglobulin domain (Ig), short basic domain, secreted, (semaphorin) 3A
chr7	40745395	40745617	223	*	223	5	0.662556	0.883143	-0.220587	-19.7876	Distal Intergenic	7	40674737	40691260	16524	1	71029	uc029wfb.1	70658	ENSMUSG00000102004	4933402C06Rik	RIKEN cDNA 4933402C06 gene
chr9	96127526	96127618	93	*	93	4	0.621526	0.878621	-0.257095	-19.7721	Intron (uc009rbz.1/235533, intron 1 of 15)	9	96119429	96182953	63525	1	235533	uc012gyo.1	8097	ENSMUSG00000041440	Gk5	glycerol kinase 5 (putative)
chr1	184537034	184537192	159	*	159	5	0.775972	0.55481	0.221162	19.7552	Intron (uc029qvb.1/73590, intron 2 of 5)	1	184527841	184557691	29851	2	73590	uc029qvb.1	20499	ENSMUSG00000101574	1700112H15Rik	RIKEN cDNA 1700112H15 gene
chr9	16607329	16607409	81	*	81	6	0.609212	0.88712	-0.277908	-19.7335	Distal Intergenic	9	15910193	16378231	468039	2	270120	uc009ogj.1	-229098	ENSMUSG00000074505	Fat3	FAT atypical cadherin 3
chr18	89836580	89837096	517	*	517	8	0.834873	0.607742	0.227131	19.729	Distal Intergenic	18	89301135	89769136	468002	2	623279	uc008fvr.1	-67444	ENSMUSG00000073514	Dok6	docking protein 6
chr11	89459461	89459595	135	*	135	5	0.426986	0.671535	-0.244549	-19.7114	Intron (uc007kwj.1/382543, intron 5 of 14)	11	89390223	89418948	28726	2	214604	uc007kwi.1	-40513	NA	NA	NA
chr13	18082095	18082549	455	*	455	5	0.576604	0.8309	-0.254295	-19.7084	Downstream (2-3kb)	13	18084947	18100202	15256	2	73992	uc029rzb.1	17653	NA	4930448F12Rik	RIKEN cDNA 4930448F12 gene
chr3	53431968	53432165	198	*	198	5	0.92574	0.653961	0.271779	19.6998	Distal Intergenic	3	53451996	53463258	11263	2	212114	uc008per.1	31093	ENSMUSG00000042997	Nhlrc3	NHL repeat containing 3
chrX	158741722	158741882	161	*	161	5	0.610657	0.892169	-0.281511	-19.6891	Distal Intergenic	20	159210307	159368244	157938	1	110651	uc009usj.2	-468425	ENSMUSG00000031309	Rps6ka3	ribosomal protein S6 kinase polypeptide 3
chr6	63640364	63640417	54	*	54	5	0.872923	0.602494	0.27043	19.6869	Intron (uc009cdy.1/14804, intron 2 of 8)	6	63256857	64666279	1409423	1	14804	uc009cdz.1	383507	ENSMUSG00000071424	Grid2	glutamate receptor, ionotropic, delta 2
chr2	14108008	14108210	203	*	203	5	0.266568	0.511534	-0.244966	-19.6464	Intron (uc008ikg.1/20844, intron 2 of 12)	2	14130845	14139181	8337	1	20844	uc008iki.1	-22635	ENSMUSG00000026718	Stam	signal transducing adaptor molecule (SH3 domain and ITAM motif) 1
chr12	65669623	65669679	57	*	57	5	0.76399	0.943883	-0.179893	-19.6413	Distal Intergenic	12	65225517	65228454	2938	1	70948	uc007nrk.1	444106	ENSMUSG00000035560	Wdr20rt	WD repeat domain 20, retrogene
chr13	33934569	33934878	310	*	310	5	0.441409	0.704001	-0.262592	-19.6386	Promoter (1-2kb)	13	33936032	33960181	24150	1	68808	uc007qar.1	-1154	ENSMUSG00000085457	1110046J04Rik	RIKEN cDNA 1110046J04 gene
chr12	66927435	66927966	532	*	532	5	0.527784	0.84544	-0.317656	-19.6349	Intron (uc007nrl.3/320772, intron 1 of 15)	12	66466059	67222549	756491	2	320772	uc007nrl.3	294583	ENSMUSG00000034912	Mdga2	MAM domain containing glycosylphosphatidylinositol anchor 2
chr7	34367653	34367720	68	*	68	5	0.704514	0.952345	-0.247831	-19.6282	Intron (uc009gjd.1/67070, intron 3 of 10)	7	34353665	34375392	21728	2	67070	uc009gje.1	7672	ENSMUSG00000066568	Lsm14a	LSM14A mRNA processing body assembly factor
chr12	100527780	100527947	168	*	168	5	0.692141	0.481705	0.210436	19.6236	Distal Intergenic	12	100300770	100520822	220053	2	104718	uc007oss.2	-6958	ENSMUSG00000033530	Ttc7b	tetratricopeptide repeat domain 7B
chr12	54516068	54516200	133	*	133	4	0.937013	0.686883	0.25013	19.6165	Distal Intergenic	12	54387733	54391318	3586	2	665239	uc011ylv.1	-124750	NA	Gm7550	predicted gene 7550
chr8	88173048	88173145	98	*	98	4	0.733171	0.923685	-0.190514	-19.61	Distal Intergenic	8	88161518	88171943	10426	1	234549	uc009mre.1	11530	ENSMUSG00000031657	Heatr3	HEAT repeat containing 3
chr4	53593363	53593518	156	*	156	5	0.213258	0.428026	-0.214768	-19.6075	Intron (uc008swz.2/100434, intron 15 of 15)	4	53631471	53651619	20149	1	319636	uc008sxc.2	-37953	ENSMUSG00000054752	Fsd1l	fibronectin type III and SPRY domain containing 1-like
chr13	61615578	61615755	178	*	178	4	0.505664	0.854653	-0.34899	-19.5308	Distal Intergenic	13	61564630	61570127	5498	2	117066	uc007qwm.2	-45451	ENSMUSG00000074870	Cts3	cathepsin 3
chr12	90841338	90841390	53	*	53	4	0.772605	0.947057	-0.174453	-19.5163	Exon (uc007okh.1/uc007okh.1, exon 4 of 5)	12	90724552	90738438	13887	2	13371	uc007okf.1	-102900	ENSMUSG00000007682	Dio2	deiodinase, iodothyronine, type II
chr18	68501091	68501325	235	*	235	4	0.59709	0.86977	-0.272681	-19.4839	Distal Intergenic	18	68406899	68429320	22422	2	17200	uc033hht.2	-71771	ENSMUSG00000045569	Mc2r	melanocortin 2 receptor
chr2	156102333	156102519	187	*	187	5	0.870023	0.62771	0.242312	19.4826	Intron (uc008nmf.2/266692, intron 2 of 16)	2	156071841	156098372	26532	2	266692	uc008nme.2	-3961	ENSMUSG00000074643	Cpne1	copine I
chr5	133349561	133349611	51	*	51	5	0.663881	0.889039	-0.225158	-19.4786	Distal Intergenic	5	134099748	134141758	42011	1	80909	uc008zva.1	-750137	ENSMUSG00000015944	Gatsl2	GATS protein-like 2
chr2	164725564	164725720	157	*	157	5	0.440907	0.64699	-0.206083	-19.4637	Distal Intergenic	2	164715305	164718068	2764	1	641368	uc008nvs.1	10259	ENSMUSG00000074593	Spint5	serine protease inhibitor, Kunitz type 5
chr18	80019416	80019522	107	*	107	5	0.853075	0.635817	0.217258	19.4567	Distal Intergenic	18	80046895	80119640	72746	1	93737	uc008fsj.2	-27373	ENSMUSG00000056214	Pard6g	par-6 family cell polarity regulator gamma
chr12	56724961	56725029	69	*	69	4	0.580914	0.900625	-0.31971	-19.4443	Intron (uc011ymc.1/217593, intron 8 of 10)	12	56695471	56712822	17352	1	18511	uc007npi.2	29490	ENSMUSG00000001497	Pax9	paired box 9
chr18	39483545	39483773	229	*	229	5	0.212519	0.467427	-0.254907	-19.4199	Intron (uc008esx.1/14815, intron 1 of 7)	18	39410545	39487245	76701	2	14815	uc008esx.1	3472	ENSMUSG00000024431	Nr3c1	nuclear receptor subfamily 3, group C, member 1
chr17	57839104	57839228	125	*	125	5	0.397791	0.752797	-0.355006	-19.4172	Intron (uc008dew.1/620292, intron 1 of 23)	17	57769570	58410342	640773	1	620292	uc008dew.1	69534	ENSMUSG00000038048	Cntnap5c	contactin associated protein-like 5C
chr13	63528464	63528596	133	*	133	5	0.603394	0.315796	0.287597	19.4139	Intron (uc007qxv.1/19206, intron 15 of 22)	13	63533264	63539912	6649	2	19206	uc007qxw.1	11316	ENSMUSG00000021466	Ptch1	patched 1
chr19	43920710	43920762	53	*	53	4	0.557368	0.382705	0.174664	19.4118	Intron (uc033hkq.2/71972, intron 1 of 15)	19	43846815	43940198	93384	2	71972	uc033hkq.2	19436	ENSMUSG00000025195	Dnmbp	dynamin binding protein
chr17	44300352	44300556	205	*	205	5	0.804724	0.527963	0.276761	19.4052	Distal Intergenic	17	44237106	44251719	14614	1	224796	uc008cpx.1	63246	ENSMUSG00000023959	Clic5	chloride intracellular channel 5
chr3	150724555	150725055	501	*	501	5	0.526248	0.831156	-0.304908	-19.3751	Distal Intergenic	3	151437882	151545081	107200	1	170757	uc008rsj.2	-712827	ENSMUSG00000039167	Adgrl4	adhesion G protein-coupled receptor L4
chr9	50570380	50570618	239	*	239	5	0.579235	0.307344	0.27189	19.3191	Intron (uc009pjr.3/16173, intron 2 of 5)	9	50565369	50581837	16469	1	16173	uc009pju.1	5011	ENSMUSG00000039217	Il18	interleukin 18
chr11	94309515	94309670	156	*	156	5	0.749359	0.952333	-0.202974	-19.3105	Exon (uc007kyh.1/67684, exon 2 of 11)	11	94291140	94300060	8921	2	67684	uc007kyi.1	-9455	ENSMUSG00000020863	Luc7l3	LUC7-like 3 (S. cerevisiae)
chr13	3544929	3545192	264	*	264	4	0.233885	0.520388	-0.286503	-19.3091	Intron (uc007piu.1/14569, intron 1 of 10)	13	3538075	3566261	28187	1	14569	uc011yvx.1	6854	ENSMUSG00000021218	Gdi2	guanosine diphosphate (GDP) dissociation inhibitor 2
chr12	33235302	33235588	287	*	287	5	0.419479	0.681955	-0.262476	-19.2969	Intron (uc007nin.2/380753, intron 3 of 3)	12	33302515	33368277	65763	1	380753	uc007niq.2	-66927	ENSMUSG00000020564	Atxn7l1	ataxin 7-like 1
chr11	58282190	58282283	94	*	94	5	0.470076	0.652872	-0.182795	-19.2657	Distal Intergenic	11	58307069	58314613	7545	1	103836	uc007jaw.1	-24786	ENSMUSG00000037243	Zfp692	zinc finger protein 692
chr13	62895245	62895469	225	*	225	4	0.408407	0.742951	-0.334544	-19.2622	Distal Intergenic	13	62864753	62888282	23530	2	14121	uc007qxg.2	-6963	ENSMUSG00000069805	Fbp1	fructose bisphosphatase 1
chr8	123305734	123305787	54	*	54	5	0.534733	0.73299	-0.198257	-19.2142	Exon (uc009nve.2/14087, exon 11 of 43)	8	123286189	123313373	27185	2	14087	uc009nvg.1	7586	ENSMUSG00000032815	Fanca	Fanconi anemia, complementation group A
chrX	145023532	145023733	202	*	202	6	0.568676	0.805633	-0.236957	-19.2116	Intron (uc009umy.2/619287, intron 2 of 6)	20	145039344	145039414	71	1	100499526	uc057ata.1	-15611	ENSMUSG00000092917	Mir3472	microRNA 3472
chr2	119239793	119239967	175	*	175	5	0.706257	0.513728	0.192529	19.2024	Promoter (2-3kb)	2	119237477	119249513	12037	1	20732	uc008ltl.1	2316	ENSMUSG00000027315	Spint1	serine protease inhibitor, Kunitz type 1
chrX	55519735	55519806	72	*	72	5	0.667724	0.932151	-0.264427	-19.1941	Distal Intergenic	20	55551596	55568457	16862	1	100039055	uc029xkc.1	-31790	ENSMUSG00000096468	Gm16404	predicted gene 16404
chr12	110006894	110007048	155	*	155	5	0.560111	0.780825	-0.220714	-19.1735	Distal Intergenic	12	110151654	110158073	6420	2	67280	uc007pbg.2	151025	NA	3110009F21Rik	RIKEN cDNA 3110009F21 gene
chr7	64365190	64365352	163	*	163	5	0.495767	0.693586	-0.197819	-19.1563	Intron (uc012fmp.1/330554, intron 5 of 13)	7	64361492	64373754	12263	2	330554	uc009hge.1	8402	ENSMUSG00000033458	Fan1	FANCD2/FANCI-associated nuclease 1
chr3	35591462	35591862	401	*	401	5	0.592128	0.889363	-0.297235	-19.1371	Distal Intergenic	3	35597152	35666163	69012	2	625963	uc008oyr.1	74301	ENSMUSG00000105662	Gm6639	predicted gene 6639
chr1	81579232	81579322	91	*	91	4	0.700851	0.873911	-0.173061	-19.1289	Distal Intergenic	1	81077407	81341764	264358	1	241134	uc007brn.1	501825	ENSMUSG00000054976	Nyap2	neuronal tyrosine-phophorylated phosphoinositide 3-kinase adaptor 2
chr1	4220406	4220570	165	*	165	5	0.591618	0.87632	-0.284702	-19.1202	Distal Intergenic	1	4343507	4360314	16808	2	19888	uc007aex.2	139744	ENSMUSG00000025900	Rp1	retinitis pigmentosa 1 (human)
chr5	73968452	73968712	261	*	261	5	0.59989	0.916001	-0.316111	-19.1144	Distal Intergenic	5	74000038	74068411	68374	2	69727	uc008xtg.1	99699	ENSMUSG00000054814	Usp46	ubiquitin specific peptidase 46
chr7	117540426	117540567	142	*	142	5	0.738328	0.522015	0.216313	19.099	Intron (uc009jjl.1/233781, intron 2 of 6)	7	117475492	117549359	73868	1	233781	uc012fsp.1	64934	ENSMUSG00000030657	Xylt1	xylosyltransferase 1
chr16	67000924	67001167	244	*	244	5	0.648305	0.854386	-0.206081	-19.0724	Intron (uc007zqn.2/239857, intron 1 of 9)	16	66657118	66664626	7509	1	75501	uc007zqm.2	343806	ENSMUSG00000092599	1700010K23Rik	RIKEN cDNA 1700010K23 gene
chr11	35698862	35698935	74	*	74	4	0.786164	0.517789	0.268375	19.0665	Intron (uc007ild.2/20564, intron 33 of 35)	11	35769495	35791285	21791	1	211347	uc007ilf.1	-70560	ENSMUSG00000018846	Pank3	pantothenate kinase 3
chr5	82458973	82459026	54	*	54	4	0.725835	0.894336	-0.168501	-19.044	Distal Intergenic	5	82798944	82799065	122	2	100316803	uc012dxs.1	340039	ENSMUSG00000080586	Mir1187	microRNA 1187
chr16	34186332	34186452	121	*	121	5	0.667071	0.870246	-0.203175	-19.0151	Intron (uc012aew.1/545156, intron 27 of 59)	16	34152025	34262965	110941	2	545156	uc007zav.1	76513	ENSMUSG00000061751	Kalrn	kalirin, RhoGEF kinase
chr10	67145491	67145915	425	*	425	5	0.87616	0.642402	0.233758	19.0069	Intron (uc011xfo.1/108829, intron 1 of 9)	10	67127258	67256326	129069	1	108829	uc011xfp.1	18233	ENSMUSG00000037876	Jmjd1c	jumonji domain containing 1C
chrX	17192338	17192478	141	*	141	5	0.520333	0.841422	-0.321089	-19.0044	Intron (uc009sse.2/74405, intron 11 of 14)	20	17132049	17319368	187320	2	74405	uc009sse.2	126890	ENSMUSG00000025038	Efhc2	EF-hand domain (C-terminal) containing 2
chr15	34229364	34229422	59	*	59	5	0.45003	0.810588	-0.360558	-18.9941	Distal Intergenic	15	34238026	34284295	46270	1	114128	uc007vlj.1	-8604	ENSMUSG00000022257	Laptm4b	lysosomal-associated protein transmembrane 4B
chr5	129078479	129078728	250	*	250	4	0.58315	0.280057	0.303093	18.973	Distal Intergenic	5	129096750	129204599	107850	1	243277	uc008zst.1	-18022	ENSMUSG00000044017	Adgrd1	adhesion G protein-coupled receptor D1
chr2	136946355	136946476	122	*	122	4	0.347989	0.0960832	0.251905	18.9729	Intron (uc008mou.1/74243, intron 2 of 5)	2	136905543	137069778	164236	1	74243	uc008moy.3	40812	ENSMUSG00000027281	Slx4ip	SLX4 interacting protein
chrX	108846492	108846738	247	*	247	5	0.705515	0.921931	-0.216415	-18.9513	Intron (uc009uco.1/69964, intron 2 of 4)	20	108834657	108886896	52240	1	69964	uc009ucq.1	11835	ENSMUSG00000086629	2810403D21Rik	RIKEN cDNA 2810403D21 gene
chr13	44009845	44009927	83	*	83	5	0.499302	0.699871	-0.200569	-18.9457	Distal Intergenic	13	44121167	44125179	4013	1	328235	uc007qgn.2	-111240	ENSMUSG00000089815	Gm5083	predicted gene 5083
chr14	66748913	66749280	368	*	368	5	0.588461	0.857761	-0.2693	-18.9433	Intron (uc029sky.2/11549, intron 2 of 2)	14	66635251	66771168	135918	1	11549	uc029sky.2	113662	ENSMUSG00000045875	Adra1a	adrenergic receptor, alpha 1a
chr4	64196473	64196728	256	*	256	5	0.462489	0.711739	-0.24925	-18.9191	Distal Intergenic	4	64012669	64047015	34347	2	21923	uc008thk.2	-149458	ENSMUSG00000028364	Tnc	tenascin C
chr10	114320574	114320784	211	*	211	5	0.528715	0.762834	-0.234119	-18.9181	Distal Intergenic	10	114398821	114801370	402550	2	237553	uc007hat.2	480586	ENSMUSG00000050663	Trhde	TRH-degrading enzyme
chr3	51779414	51779565	152	*	152	5	0.22326	0.434225	-0.210965	-18.9104	Intron (uc008pee.2/433586, intron 1 of 3)	3	51687613	51796535	108923	2	433586	uc008pee.2	16970	ENSMUSG00000061143	Maml3	mastermind like 3 (Drosophila)
chr6	74430443	74430621	179	*	179	5	0.726108	0.928589	-0.202481	-18.9028	Distal Intergenic	6	73436965	73471021	34057	2	73408	uc009cjn.1	-959422	ENSMUSG00000107408	1700065L07Rik	RIKEN cDNA 1700065L07 gene
chr5	39618467	39618566	100	*	100	5	0.515857	0.719641	-0.203784	-18.8917	Intron (uc008xgy.2/15476, intron 1 of 1)	5	39461749	39603574	141826	2	75095	uc008xgx.2	-14893	ENSMUSG00000106741	4930513D17Rik	RIKEN cDNA 4930513D17 gene
chr7	4453548	4453600	53	*	53	5	0.804751	0.987124	-0.182373	-18.8827	Distal Intergenic	7	4460715	4480487	19773	1	67425	uc009exn.2	-7115	ENSMUSG00000006154	Eps8l1	EPS8-like 1
chr6	101532413	101532587	175	*	175	5	0.199476	0.383849	-0.184373	-18.8823	Distal Intergenic	6	101179878	101377897	198020	2	55983	uc009dcf.1	-154516	ENSMUSG00000035357	Pdzrn3	PDZ domain containing RING finger 3
chr6	138705601	138705725	125	*	125	4	0.686889	0.923633	-0.236744	-18.8802	Distal Intergenic	6	138657092	138658444	1353	2	50540	uc009enq.2	-47157	ENSMUSG00000046717	Igbp1b	immunoglobulin (CD79A) binding protein 1b
chr19	14116188	14116475	288	*	288	5	0.633301	0.857686	-0.224385	-18.8236	Distal Intergenic	19	13919022	13919972	951	1	258151	uc008gwi.1	197166	ENSMUSG00000062314	Olfr1505	olfactory receptor 1505
chr18	72659632	72660120	489	*	489	5	0.394853	0.671846	-0.276993	-18.8063	Distal Intergenic	18	71951906	72351069	399164	2	13176	uc008fos.1	-308563	ENSMUSG00000060534	Dcc	deleted in colorectal carcinoma
chr3	55851284	55851425	142	*	142	5	0.644344	0.87075	-0.226406	-18.8039	Intron (uc033htk.1/26422, intron 37 of 56)	3	55847105	55848065	961	1	71182	uc012cps.1	4179	ENSMUSG00000106572	4933417G07Rik	SEC13 homolog pseudogene
chr10	98976746	98976920	175	*	175	5	0.492031	0.686994	-0.194963	-18.8026	Intron (uc007gxf.2/67972, intron 2 of 20)	10	98915152	99026143	110992	1	67972	uc007gxf.2	61594	ENSMUSG00000019943	Atp2b1	ATPase, Ca++ transporting, plasma membrane 1
chr3	39282167	39282426	260	*	260	5	0.537062	0.807028	-0.269965	-18.8023	Distal Intergenic	3	38886940	39011983	125044	1	329628	uc008pbf.1	395227	ENSMUSG00000046743	Fat4	FAT atypical cadherin 4
chr5	144898438	144898584	147	*	147	5	0.291623	0.513532	-0.221909	-18.7973	Promoter (1-2kb)	5	144896732	144896816	85	2	102465629	uc033inu.1	-1622	ENSMUSG00000098822	Mir7039	microRNA 7039
chr13	118216946	118217043	98	*	98	4	0.613032	0.925848	-0.312817	-18.7688	Distal Intergenic	13	118380110	118387252	7143	2	59054	uc007ryr.1	170209	ENSMUSG00000021731	Mrps30	mitochondrial ribosomal protein S30
chrX	132217087	132217185	99	*	99	5	0.686472	0.904477	-0.218005	-18.7648	Distal Intergenic	20	133582861	133688993	106133	2	279653	uc009uew.2	1471808	ENSMUSG00000051323	Pcdh19	protocadherin 19
chr15	96745050	96745218	169	*	169	5	0.377934	0.168605	0.209328	18.7644	Distal Intergenic	15	96697855	96699698	1844	2	67760	uc007xkn.1	-45352	ENSMUSG00000022462	Slc38a2	solute carrier family 38, member 2
chr2	77440260	77440622	363	*	363	4	0.622799	0.911405	-0.288606	-18.7488	Intron (uc008kfy.3/241494, intron 4 of 7)	2	77462644	77480938	18295	1	100503106	uc008kgb.2	-22022	ENSMUSG00000085845	Gm13944	predicted gene 13944
chr6	7027180	7027278	99	*	99	4	0.729569	0.934374	-0.204805	-18.7422	Intron (uc009axa.1/71238, intron 1 of 1)	6	6956018	7039220	83203	1	71238	uc009axa.1	71162	ENSMUSG00000042505	Sdhaf3	succinate dehydrogenase complex assembly factor 3
chr9	44205635	44205936	302	*	302	5	0.356884	0.618656	-0.261771	-18.741	Intron (uc009pce.1/12402, intron 1 of 15)	9	44149262	44234046	84785	2	12402	uc009pce.1	28110	ENSMUSG00000034342	Cbl	Casitas B-lineage lymphoma
chrX	161134771	161134909	139	*	139	4	0.449108	0.786061	-0.336953	-18.7398	Intron (uc009utu.1/107815, intron 2 of 15)	20	161124268	161258213	133946	1	107815	uc009utv.1	10503	ENSMUSG00000000037	Scml2	sex comb on midleg-like 2 (Drosophila)
chr12	75992921	75993209	289	*	289	5	0.508471	0.735562	-0.227091	-18.7248	Intron (uc007nxp.1/319565, intron 57 of 115)	12	76031497	76110928	79432	1	319565	uc007nxr.1	-38288	ENSMUSG00000063450	Syne2	spectrin repeat containing, nuclear envelope 2
chr4	60184191	60184435	245	*	245	5	0.546721	0.842876	-0.296155	-18.7201	Intron (uc008tak.3/100038948, intron 6 of 6)	4	60218621	60222599	3979	2	100041687	uc012dfa.1	38164	ENSMUSG00000078687	Mup8	major urinary protein 8
chr5	40486865	40487087	223	*	223	5	0.567868	0.815123	-0.247256	-18.7183	Distal Intergenic	5	39613935	39644631	30697	2	15476	uc008xgy.2	-842234	ENSMUSG00000051022	Hs3st1	heparan sulfate (glucosamine) 3-O-sulfotransferase 1
chr18	23855321	23855677	357	*	357	5	0.360167	0.621845	-0.261678	-18.6792	Intron (uc008egd.1/212307, intron 4 of 4)	18	23803970	23893861	89892	1	212307	uc008egf.2	51351	ENSMUSG00000024277	Mapre2	microtubule-associated protein, RP/EB family, member 2
chr8	32160020	32160179	160	*	160	5	0.385537	0.608189	-0.222652	-18.6708	Intron (uc009lju.1/666589, intron 1 of 2)	8	32151895	32181847	29953	1	666589	uc009lju.1	8125	NA	Gm8179	predicted gene 8179
chr11	11126428	11126796	369	*	369	4	0.684465	0.870509	-0.186044	-18.6702	Intron (uc007iac.1/319922, intron 2 of 3)	11	11114744	11267721	152978	1	319922	uc007iad.2	11684	ENSMUSG00000050830	Vwc2	von Willebrand factor C domain containing 2
chr7	26332328	26332379	52	*	52	5	0.440443	0.745426	-0.304983	-18.6656	Intron (uc012fgb.2/330490, intron 7 of 7)	7	26307192	26315088	7897	1	13086	uc009fui.1	25136	ENSMUSG00000074254	Cyp2a4	cytochrome P450, family 2, subfamily a, polypeptide 4
chr9	35952280	35952703	424	*	424	5	0.695803	0.377647	0.318156	18.6605	Distal Intergenic	9	35848545	35849880	1336	2	100041605	uc009oto.1	-102400	ENSMUSG00000098705	Gm3428	predicted gene 3428
chrX	70194315	70194504	190	*	190	5	0.704467	0.920399	-0.215932	-18.6522	Distal Intergenic	20	69929260	70143588	214329	2	74305	uc012hjk.1	-50727	ENSMUSG00000100511	1700111N16Rik	RIKEN cDNA 1700111N16 gene
chr5	77513470	77513599	130	*	130	5	0.629561	0.834688	-0.205127	-18.6381	Distal Intergenic	5	77465488	77468857	3370	1	69370	uc008xwg.2	47982	ENSMUSG00000107232	1700017L05Rik	RIKEN cDNA 1700017L05 gene
chr6	17119798	17119999	202	*	202	5	0.173724	0.387899	-0.214175	-18.6324	Intron (uc009azj.1/uc009azj.1, intron 1 of 2)	6	17065149	17105825	40677	1	21753	uc009azi.1	54649	ENSMUSG00000029552	Tes	testis derived transcript
chr15	90945844	90946211	368	*	368	6	0.627312	0.8847	-0.257388	-18.629	Intron (uc007xhr.3/16564, intron 4 of 10)	15	90933275	90959748	26474	2	16564	uc007xhr.3	13537	ENSMUSG00000022629	Kif21a	kinesin family member 21A
chrX	23654281	23654350	70	*	70	5	0.495785	0.852951	-0.357165	-18.6227	Distal Intergenic	20	23693051	23806001	112951	1	72404	uc009suw.2	-38701	ENSMUSG00000036769	Wdr44	WD repeat domain 44
chr9	28752973	28753105	133	*	133	5	0.376688	0.618345	-0.241657	-18.6143	Intron (uc009oqr.1/330908, intron 3 of 7)	9	28403149	28815617	412469	1	330908	uc009oqs.1	349824	ENSMUSG00000062257	Opcml	opioid binding protein/cell adhesion molecule-like
chr10	56573977	56574176	200	*	200	5	0.683066	0.902498	-0.219432	-18.6052	Distal Intergenic	10	56379088	56390419	11332	1	14609	uc007fci.2	194889	ENSMUSG00000050953	Gja1	gap junction protein, alpha 1
chr15	77690638	77690692	55	*	55	5	0.51323	0.730278	-0.217049	-18.5885	Distal Intergenic	15	77698889	77719288	20400	1	666348	uc007wnx.1	-8197	ENSMUSG00000071716	Apol7e	apolipoprotein L 7e
chr9	4098304	4098360	57	*	57	5	0.698162	0.920898	-0.222737	-18.5749	Distal Intergenic	9	4294793	4309469	14677	2	67618	uc009obg.2	211109	ENSMUSG00000025894	Aasdhppt	aminoadipate-semialdehyde dehydrogenase-phosphopantetheinyl transferase
chr4	18278700	18279079	380	*	380	5	0.497661	0.77832	-0.28066	-18.5646	Distal Intergenic	4	17853458	18118734	265277	1	17389	uc008sbw.3	425242	ENSMUSG00000028226	Mmp16	matrix metallopeptidase 16
chrX	58084031	58084330	300	*	300	5	0.539219	0.774591	-0.235372	-18.5589	Distal Intergenic	20	58030999	58036630	5632	1	22773	uc009thq.1	53032	ENSMUSG00000067860	Zic3	zinc finger protein of the cerebellum 3
chr4	57028587	57028785	199	*	199	5	0.80928	0.619146	0.190133	18.5589	Distal Intergenic	4	56960136	56990391	30256	2	230235	uc012den.1	-38196	ENSMUSG00000045589	Frrs1l	ferric-chelate reductase 1 like
chr10	39450641	39450854	214	*	214	5	0.544719	0.762301	-0.217582	-18.557	Intron (uc007evx.2/14360, intron 2 of 13)	10	39369799	39565374	195576	1	14360	uc011xcv.1	80842	ENSMUSG00000019843	Fyn	Fyn proto-oncogene
chr8	35349742	35349900	159	*	159	5	0.865629	0.651177	0.214452	18.5553	Distal Intergenic	8	35375741	35388137	12397	1	244416	uc009lkw.1	-25841	ENSMUSG00000046794	Ppp1r3b	protein phosphatase 1, regulatory (inhibitor) subunit 3B
chr15	71978628	71978833	206	*	206	5	0.513089	0.763786	-0.250697	-18.5344	Intron (uc007wbj.2/69700, intron 5 of 63)	15	71798476	72034227	235752	2	69700	uc007wbj.2	55394	ENSMUSG00000079022	Col22a1	collagen, type XXII, alpha 1
chr16	77137330	77137771	442	*	442	5	0.632559	0.897786	-0.265227	-18.5219	Distal Intergenic	16	77236317	77363679	127363	1	77994	uc007zsd.1	-98546	ENSMUSG00000090386	Mir99ahg	Mir99a and Mirlet7c-1 host gene (non-protein coding)
chr11	118916886	118917061	176	*	176	5	0.366683	0.56766	-0.200977	-18.5118	Distal Intergenic	11	118489760	118911597	421838	2	52897	uc007mpp.1	-5289	ENSMUSG00000025576	Rbfox3	RNA binding protein, fox-1 homolog (C. elegans) 3
chr18	55624490	55624650	161	*	161	5	0.382046	0.171566	0.210481	18.5	Distal Intergenic	18	54944882	54992591	47710	2	269023	uc008eyg.1	-631899	ENSMUSG00000052713	Zfp608	zinc finger protein 608
chr9	11817866	11817934	69	*	69	4	0.508619	0.922914	-0.414295	-18.4972	Distal Intergenic	9	9660891	10904775	1243885	2	244682	uc012goa.1	-913091	ENSMUSG00000039488	Cntn5	contactin 5
chr14	55802657	55802714	58	*	58	4	0.460298	0.92823	-0.467931	-18.492	Distal Intergenic	14	55784995	55788857	3863	2	56532	uc011zlp.1	-13800	ENSMUSG00000022221	Ripk3	receptor-interacting serine-threonine kinase 3
chr14	110394682	110394817	136	*	136	5	0.633617	0.863581	-0.229964	-18.4919	Distal Intergenic	14	110748578	110755149	6572	2	239250	uc007uyd.2	360332	ENSMUSG00000045871	Slitrk6	SLIT and NTRK-like family, member 6
chr12	71776760	71777075	316	*	316	5	0.645686	0.90249	-0.256804	-18.4879	Distal Intergenic	12	71831068	71953519	122452	1	208846	uc007nuw.2	-53993	ENSMUSG00000034574	Daam1	dishevelled associated activator of morphogenesis 1
chr9	25863172	25863259	88	*	88	6	0.848004	0.551493	0.296512	18.4868	Distal Intergenic	9	25481597	25604110	122514	1	67484	uc009opn.1	381575	ENSMUSG00000036611	Eepd1	endonuclease/exonuclease/phosphatase family domain containing 1
chr16	75794977	75795199	223	*	223	5	0.805109	0.556852	0.248256	18.4834	Distal Intergenic	16	75759188	75766818	7631	2	110920	uc007zrr.2	-28159	ENSMUSG00000032932	Hspa13	heat shock protein 70 family, member 13
chr7	141577304	141577448	145	*	145	5	0.786144	0.574569	0.211575	18.4688	Intron (uc009klr.2/11772, intron 1 of 4)	7	141562180	141633011	70832	1	11772	uc009kls.2	15124	ENSMUSG00000002957	Ap2a2	adaptor-related protein complex 2, alpha 2 subunit
chr11	55048081	55048346	266	*	266	5	0.651694	0.856848	-0.205154	-18.4625	Downstream (1-2kb)	11	54990966	55033471	42506	2	11749	uc007iyt.2	-14610	ENSMUSG00000018340	Anxa6	annexin A6
chr3	52481164	52481265	102	*	102	4	0.67737	0.889808	-0.212437	-18.4563	Distal Intergenic	3	52268337	52350109	81773	1	56458	uc008pei.2	212827	ENSMUSG00000044167	Foxo1	forkhead box O1
chr13	79261699	79262066	368	*	368	5	0.606827	0.841131	-0.234304	-18.4526	Distal Intergenic	13	78188973	78198982	10010	2	13865	uc007rhe.2	-1062717	ENSMUSG00000069171	Nr2f1	nuclear receptor subfamily 2, group F, member 1
chr15	65598559	65598630	72	*	72	4	0.705583	0.878249	-0.172665	-18.4505	Distal Intergenic	15	65787041	65791351	4311	1	76740	uc007vzq.1	-188411	ENSMUSG00000015002	Efr3a	EFR3 homolog A
chr19	47947361	47947458	98	*	98	4	0.498556	0.691434	-0.192878	-18.4191	Intron (uc008hvw.1/381229, intron 3 of 17)	19	47937712	48035379	97668	1	381229	uc008hvw.1	9649	ENSMUSG00000046585	Cfap58	cilia and flagella associated protein 58
chr10	31536338	31536447	110	*	110	5	0.387631	0.627248	-0.239617	-18.4172	Intron (uc007etu.2/268291, intron 1 of 5)	10	31501887	31609725	107839	2	268291	uc007etu.2	73278	ENSMUSG00000063760	Rnf217	ring finger protein 217
chrX	110804008	110804182	175	*	175	5	0.546034	0.820458	-0.274424	-18.4028	Distal Intergenic	20	110814379	110819108	4730	1	18994	uc009ucv.2	-10197	ENSMUSG00000056854	Pou3f4	POU domain, class 3, transcription factor 4
chr7	108043791	108043861	71	*	71	4	0.697453	0.899461	-0.202008	-18.4022	Distal Intergenic	7	108054984	108055967	984	1	257891	uc009jbu.1	-11123	ENSMUSG00000043855	Olfr479	olfactory receptor 479
chr4	74135204	74135266	63	*	63	5	0.665122	0.862003	-0.196882	-18.3728	Intron (uc008tjg.2/242506, intron 5 of 13)	4	74242497	74405864	163368	1	76804	uc012dgi.1	-107231	ENSMUSG00000028397	Kdm4c	lysine (K)-specific demethylase 4C
chr2	97737009	97737124	116	*	116	4	0.909451	0.535471	0.373981	18.3708	Distal Intergenic	2	97467657	97631664	164008	1	241568	uc033hot.1	269352	ENSMUSG00000050587	Lrrc4c	leucine rich repeat containing 4C
chr12	27232354	27232411	58	*	58	4	0.953091	0.760649	0.192442	18.359	Distal Intergenic	12	27140796	27160516	19721	2	636791	uc029rrp.1	-71838	ENSMUSG00000094002	Gm9866	predicted gene 9866
chr7	47180517	47180600	84	*	84	5	0.62314	0.919846	-0.296706	-18.3503	Distal Intergenic	7	47082454	47133684	51231	2	19259	uc009hac.1	-46833	ENSMUSG00000030854	Ptpn5	protein tyrosine phosphatase, non-receptor type 5
chr5	142445659	142445774	116	*	116	5	0.525124	0.326094	0.199029	18.3308	Intron (uc009aio.1/17425, intron 2 of 8)	5	142463931	142470701	6771	1	231855	uc009aip.1	-18157	ENSMUSG00000039623	Ap5z1	adaptor-related protein complex 5, zeta 1 subunit
chr15	91444376	91444500	125	*	125	5	0.552202	0.802284	-0.250081	-18.329	Intron (uc007xhy.2/239606, intron 3 of 9)	15	91267691	91573261	305571	2	239606	uc007xhy.2	128761	ENSMUSG00000036298	Slc2a13	solute carrier family 2 (facilitated glucose transporter), member 13
chr7	64110931	64111149	219	*	219	5	0.668096	0.921428	-0.253332	-18.327	Distal Intergenic	7	64153835	64269759	115925	1	17364	uc009hfp.2	-42686	ENSMUSG00000030523	Trpm1	transient receptor potential cation channel, subfamily M, member 1
chr8	11418065	11418147	83	*	83	4	0.480254	0.666056	-0.185801	-18.3181	Intron (uc009kvc.3/12827, intron 20 of 47)	8	11477929	11480241	2313	1	102132	uc009kve.1	-59782	ENSMUSG00000096957	E230013L22Rik	RIKEN cDNA E230013L22 gene
chr9	112535947	112536040	94	*	94	4	0.657112	0.879868	-0.222756	-18.3092	Distal Intergenic	9	112256574	112348925	92352	1	620760	uc012hbw.1	279373	ENSMUSG00000087038	2900079G21Rik	RIKEN cDNA 2900079G21 gene
chr11	84442355	84442585	231	*	231	5	0.475699	0.701583	-0.225884	-18.3017	Exon (uc007kqm.1/56321, exon 12 of 13)	11	84422856	84513501	90646	2	56321	uc007kqm.1	70916	ENSMUSG00000018697	Aatf	apoptosis antagonizing transcription factor
chr7	33833900	33834045	146	*	146	5	0.791542	0.510287	0.281255	18.294	Distal Intergenic	7	33743799	33745103	1305	1	100043860	uc009gin.2	90101	ENSMUSG00000078753	Scgb1b24	secretoglobin, family 1B, member 24
chr7	16242474	16242732	259	*	259	5	0.631288	0.42579	0.205498	18.2909	Promoter (<=1kb)	7	16234585	16242331	7747	2	319430	uc012fae.1	-143	ENSMUSG00000074361	C5ar2	complement component 5a receptor 2
chr1	40271742	40271864	123	*	123	5	0.285079	0.483607	-0.198528	-18.287	Intron (uc007atv.1/16177, intron 1 of 10)	1	40266586	40316177	49592	1	16177	uc007atw.1	5156	ENSMUSG00000026072	Il1r1	interleukin 1 receptor, type I
chr7	11191420	11191570	151	*	151	4	0.442768	0.74909	-0.306322	-18.28	Distal Intergenic	7	11161643	11166148	4506	2	545913	uc009fdm.1	-25272	ENSMUSG00000090714	Zscan4d	zinc finger and SCAN domain containing 4D
chr3	132399053	132399157	105	*	105	5	0.637794	0.430125	0.207669	18.2584	Distal Intergenic	3	132630191	132644649	14459	1	433653	uc033hzy.1	-231034	ENSMUSG00000091721	Gimd1	GIMAP family P-loop NTPase domain containing 1
chr13	4830342	4830429	88	*	88	5	0.620635	0.859457	-0.238823	-18.2376	Distal Intergenic	13	4592490	4609164	16675	2	56043	uc007pjt.1	-221178	ENSMUSG00000045410	Akr1e1	aldo-keto reductase family 1, member E1
chr18	41750941	41751030	90	*	90	5	0.822718	0.612066	0.210652	18.2254	Distal Intergenic	18	41875696	41951194	75499	2	77619	uc008eti.1	200164	ENSMUSG00000056671	Prelid2	PRELI domain containing 2
chr1	133574665	133574784	120	*	120	5	0.626838	0.864893	-0.238054	-18.2249	Distal Intergenic	1	133603871	133610280	6410	2	20643	uc007cql.2	35496	ENSMUSG00000090553	Snrpe	small nuclear ribonucleoprotein E
chr14	106035870	106036308	439	*	439	4	0.635453	0.916411	-0.280959	-18.2152	Distal Intergenic	14	106106198	106109280	3083	1	212085	uc007uxz.1	-69890	ENSMUSG00000022113	Trim52	tripartite motif-containing 52
chrX	133273762	133274100	339	*	339	4	0.532865	0.837504	-0.30464	-18.2001	Distal Intergenic	20	133582861	133688993	106133	2	279653	uc009uew.2	414893	ENSMUSG00000051323	Pcdh19	protocadherin 19
chr5	132836316	132836564	249	*	249	4	0.657341	0.352759	0.304582	18.1422	Distal Intergenic	5	132049730	132542343	492614	2	319974	uc008zuy.1	-293973	ENSMUSG00000029673	Auts2	autism susceptibility candidate 2
chrX	136686378	136686433	56	*	56	4	0.627116	0.831444	-0.204329	-18.1335	Exon (uc029xnb.1/uc029xnb.1, exon 1 of 1)	20	136666375	136668377	2003	1	594844	uc009uis.2	20003	ENSMUSG00000044550	Tceal3	transcription elongation factor A (SII)-like 3
chr15	97245666	97245761	96	*	96	4	0.547345	0.712976	-0.165631	-18.1329	Promoter (1-2kb)	15	97247107	97385691	138585	1	239647	uc007xkt.2	-1346	ENSMUSG00000044250	Pced1b	PC-esterase domain containing 1B
chr6	3104394	3104693	300	*	300	5	0.860001	0.615051	0.24495	18.1056	Distal Intergenic	6	3288519	3317019	28501	1	667335	uc009auw.1	-183826	ENSMUSG00000106779	Gm8579	spermatogenesis associated glutamate (E)-rich protein 4a pseudogene
chr8	112498020	112498138	119	*	119	4	0.845825	0.630507	0.215318	18.0952	Distal Intergenic	8	112554617	112569575	14959	2	102640845	uc057ccq.1	71437	ENSMUSG00000098075	Gm26994	predicted gene, 26994
chr10	69777045	69777182	138	*	138	5	0.610241	0.817523	-0.207282	-18.0923	Intron (uc007fmt.1/11735, intron 1 of 6)	10	69785514	69810465	24952	1	11735	uc007fnf.1	-8332	ENSMUSG00000069601	Ank3	ankyrin 3, epithelial
chr3	65668241	65668367	127	*	127	5	0.391689	0.628455	-0.236767	-18.0849	Promoter (2-3kb)	3	65666228	65831162	164935	1	624866	uc012cqf.1	2013	ENSMUSG00000074579	Lekr1	leucine, glutamate and lysine rich 1
chr7	77940710	77940980	271	*	271	5	0.617215	0.850401	-0.233185	-18.0596	Distal Intergenic	7	78300691	78377822	77132	2	18213	uc009hxg.2	436842	ENSMUSG00000059146	Ntrk3	neurotrophic tyrosine kinase, receptor, type 3
chr7	36901651	36901837	187	*	187	5	0.565942	0.776758	-0.210816	-18.0527	Distal Intergenic	7	36698118	36773457	75340	1	243931	uc009gkj.1	203533	ENSMUSG00000021217	Tshz3	teashirt zinc finger family member 3
chrX	20816999	20817165	167	*	167	5	0.269275	0.506974	-0.237698	-18.0429	Intron (uc009str.1/11836, intron 1 of 12)	20	20797814	20857924	60111	1	11836	uc009str.1	19185	ENSMUSG00000001127	Araf	Araf proto-oncogene, serine/threonine kinase
chrX	159963561	159963766	206	*	206	5	0.668983	0.441035	0.227948	18.0074	Intron (uc009ust.3/58194, intron 15 of 17)	20	159942693	159975920	33228	1	58194	uc009uta.3	20868	ENSMUSG00000040990	Sh3kbp1	SH3-domain kinase binding protein 1
chr1	26465674	26465842	169	*	169	5	0.674522	0.889214	-0.214692	-17.9912	Distal Intergenic	1	26681801	26687460	5660	2	210940	uc007amz.2	221618	ENSMUSG00000073722	4931408C20Rik	RIKEN cDNA 4931408C20 gene
chr10	108480139	108480352	214	*	214	5	0.656026	0.872136	-0.21611	-17.981	Distal Intergenic	10	108332688	108414391	81704	1	114774	uc011xnd.1	147451	ENSMUSG00000035873	Pawr	PRKC, apoptosis, WT1, regulator
chr16	69160320	69160538	219	*	219	4	0.850241	0.568546	0.281695	17.971	Distal Intergenic	16	69796141	69800381	4241	2	78110	uc056zcq.1	639843	ENSMUSG00000107073	4930428D20Rik	RIKEN cDNA 4930428D20 gene
chr1	155092515	155092873	359	*	359	5	0.606834	0.336295	0.270539	17.9707	Distal Intergenic	1	155096367	155099636	3270	2	15939	uc007dax.2	6763	ENSMUSG00000056708	Ier5	immediate early response 5
chr2	146137014	146137105	92	*	92	5	0.89779	0.612728	0.285062	17.9664	Intron (uc008msg.1/uc008msg.1, intron 6 of 10)	2	146221997	146225018	3022	1	53626	uc008msh.2	-84892	ENSMUSG00000068154	Insm1	insulinoma-associated 1
chrX	5292731	5292800	70	*	70	5	0.906882	0.68245	0.224432	17.9307	Distal Intergenic	20	5466904	5469265	2362	2	17870	uc009sks.2	176465	ENSMUSG00000044597	Mycs	myc-like oncogene, s-myc protein
chr1	107238328	107238425	98	*	98	4	0.567133	0.880684	-0.313551	-17.9165	Distal Intergenic	1	107271201	107278371	7171	2	381286	uc007chk.2	39946	ENSMUSG00000073601	Serpinb3c	serine (or cysteine) peptidase inhibitor, clade B, member 3C
chr15	75487300	75487488	189	*	189	5	0.597136	0.811098	-0.213962	-17.9016	Distal Intergenic	15	75427606	75431829	4224	2	105892	uc007wgt.2	-55471	ENSMUSG00000053168	9030619P08Rik	lymphocyte antigen 6 complex pseudogene
chrX	153803012	153803103	92	*	92	4	0.71305	0.893029	-0.179979	-17.8987	Distal Intergenic	20	153832293	153834240	1948	1	278240	uc009urb.1	-29190	ENSMUSG00000046550	Spin2c	spindlin family, member 2C
chr8	114997883	114998069	187	*	187	4	0.956196	0.777816	0.17838	17.8902	Intron (uc009nod.2/80707, intron 8 of 8)	8	114439652	115352712	913061	1	80707	uc009nod.2	558231	ENSMUSG00000004637	Wwox	WW domain-containing oxidoreductase
chr2	153509395	153509593	199	*	199	4	0.735505	0.564624	0.170881	17.8706	Intron (uc008nhv.2/329540, intron 1 of 10)	2	153459746	153492517	32772	2	329540	uc008nhw.1	-16878	ENSMUSG00000061411	Nol4l	nucleolar protein 4-like
chr15	75103767	75103884	118	*	118	5	0.680138	0.902079	-0.221941	-17.8434	Distal Intergenic	15	75108161	75111949	3789	2	100041546	uc007wgp.1	8065	ENSMUSG00000022584	Ly6c2	lymphocyte antigen 6 complex, locus C2
chr4	139218127	139218206	80	*	80	5	0.444007	0.679615	-0.235608	-17.8415	Intron (uc008vlv.2/12345, intron 1 of 9)	4	139194111	139291820	97710	1	12345	uc012dnq.2	24016	ENSMUSG00000028745	Capzb	capping protein (actin filament) muscle Z-line, beta
chr1	71396114	71396390	277	*	277	5	0.313829	0.561561	-0.247733	-17.8132	Intron (uc011wmq.1/74591, intron 2 of 52)	1	71243090	71414910	171821	2	74591	uc011wmq.1	18520	ENSMUSG00000050296	Abca12	ATP-binding cassette, sub-family A (ABC1), member 12
chr19	33371990	33372132	143	*	143	4	0.975461	0.731784	0.243677	17.8123	Intron (uc008hft.2/67795, intron 4 of 6)	19	33137745	33392295	254551	2	67795	uc008hft.2	20163	ENSMUSG00000071573	Rnls	renalase, FAD-dependent amine oxidase
chr10	106683944	106684166	223	*	223	5	0.378325	0.655339	-0.277013	-17.8086	Intron (uc007gyr.2/327814, intron 3 of 31)	10	106555195	106602480	47286	2	75833	uc007gyt.1	-81464	NA	4930532I03Rik	RIKEN cDNA 4930532I03 gene
chr16	56547046	56547195	150	*	150	5	0.586145	0.818619	-0.232474	-17.7975	Intron (uc007zmn.2/320712, intron 2 of 9)	16	56477846	56690135	212290	1	320712	uc012agr.1	69200	ENSMUSG00000035258	Abi3bp	ABI gene family, member 3 (NESH) binding protein
chr3	128144668	128144856	189	*	189	4	0.351457	0.693636	-0.342179	-17.783	Intron (uc008rht.2/402774, intron 3 of 5)	3	128117015	128231605	114591	2	402774	uc008rht.2	86749	ENSMUSG00000105816	D030025E07Rik	RIKEN cDNA D030025E07 gene
chr9	64640472	64640680	209	*	209	4	0.54859	0.844555	-0.295965	-17.7824	Intron (uc009qby.2/214058, intron 7 of 7)	9	64686363	64709205	22843	1	214058	uc009qcc.2	-45683	ENSMUSG00000036466	Megf11	multiple EGF-like-domains 11
chrX	70373969	70374375	407	*	407	5	0.477073	0.741174	-0.264101	-17.7707	Distal Intergenic	20	70343070	70365085	22016	2	15931	uc012hjl.1	-8884	ENSMUSG00000035847	Ids	iduronate 2-sulfatase
chr9	10765132	10765362	231	*	231	5	0.536336	0.78612	-0.249784	-17.7619	Intron (uc009odr.2/244682, intron 1 of 20)	9	9660891	10904775	1243885	2	244682	uc009odr.2	139413	ENSMUSG00000039488	Cntn5	contactin 5
chr4	77262382	77262787	406	*	406	4	0.906832	0.625988	0.280844	17.7517	Intron (uc008tjm.2/19266, intron 6 of 39)	4	76136811	76344226	207416	2	19266	uc008tjo.1	-918156	ENSMUSG00000028399	Ptprd	protein tyrosine phosphatase, receptor type, D
chr12	23199613	23199683	71	*	71	5	0.884411	0.590522	0.293889	17.7196	Distal Intergenic	12	22958352	23010243	51892	2	69732	uc007ned.2	-189370	ENSMUSG00000073164	2410018L13Rik	RIKEN cDNA 2410018L13 gene
chr5	128884551	128884676	126	*	126	5	0.619004	0.879486	-0.260482	-17.7194	Intron (uc008zsl.2/231760, intron 1 of 21)	5	128757794	128820058	62265	2	231760	uc008zsk.2	-64493	ENSMUSG00000029420	Rimbp2	RIMS binding protein 2
chr3	129949215	129949506	292	*	292	5	0.306949	0.571213	-0.264264	-17.7188	Intron (uc008rir.2/66815, intron 1 of 7)	3	129914960	129970206	55247	2	66815	uc008rir.2	20700	ENSMUSG00000027994	Mcub	mitochondrial calcium uniporter dominant negative beta subunit
chr2	163698028	163698110	83	*	83	4	0.450916	0.27095	0.179966	17.7168	Intron (uc008nth.2/18769, intron 1 of 2)	2	163694037	163726158	32122	1	18769	uc008ntk.1	3991	ENSMUSG00000035268	Pkig	protein kinase inhibitor, gamma
chr1	195281991	195282089	99	*	99	5	0.598074	0.889139	-0.291066	-17.7144	Distal Intergenic	1	195136811	195176715	39905	2	12902	uc011wzi.1	-105276	ENSMUSG00000026616	Cr2	complement receptor 2
chr13	101545760	101546096	337	*	337	5	0.712346	0.425817	0.286529	17.709	Distal Intergenic	13	101680761	101692630	11870	2	18708	uc007rrs.3	146534	ENSMUSG00000041417	Pik3r1	phosphatidylinositol 3-kinase, regulatory subunit, polypeptide 1 (p85 alpha)
chr13	23124877	23124983	107	*	107	5	0.633929	0.856004	-0.222076	-17.7077	Distal Intergenic	13	23113834	23114730	897	2	171273	uc007pth.1	-10147	ENSMUSG00000094600	Vmn1r217	vomeronasal 1 receptor 217
chr1	35973307	35973553	247	*	247	5	0.576005	0.376901	0.199104	17.695	Distal Intergenic	1	36068400	36106446	38047	1	50785	uc007apn.2	-94847	ENSMUSG00000045216	Hs6st1	heparan sulfate 6-O-sulfotransferase 1
chr1	70314615	70314909	295	*	295	4	0.407429	0.72972	-0.322291	-17.69	Intron (uc007bjh.2/66722, intron 13 of 16)	1	69951615	70725132	773518	1	66722	uc007bji.2	363000	ENSMUSG00000053153	Spag16	sperm associated antigen 16
chr1	83554804	83555125	322	*	322	5	0.593835	0.828962	-0.235127	-17.6673	Distal Intergenic	1	83265127	83408200	143074	2	77629	uc007bsr.2	-146604	ENSMUSG00000026163	Sphkap	SPHK1 interactor, AKAP domain containing
chr2	143023043	143023483	441	*	441	4	0.452279	0.781749	-0.32947	-17.6599	Distal Intergenic	2	143063069	143072052	8984	1	20639	uc008mqb.1	-39586	ENSMUSG00000008333	Snrpb2	U2 small nuclear ribonucleoprotein B
chr12	30278976	30279305	330	*	330	5	0.51171	0.767748	-0.256038	-17.6475	Intron (uc007ngr.2/268534, intron 6 of 16)	12	30174557	30243351	68795	2	268534	uc007ngq.2	-35625	ENSMUSG00000020672	Sntg2	syntrophin, gamma 2
chr2	144271635	144271834	200	*	200	4	0.43507	0.725575	-0.290505	-17.6456	Promoter (<=1kb)	2	144270904	144281227	10324	1	74528	uc008mqu.2	731	ENSMUSG00000027424	Mgme1	mitochondrial genome maintenance exonuclease 1
chr1	17270049	17270177	129	*	129	5	0.61368	0.828818	-0.215138	-17.6334	Distal Intergenic	1	17145373	17164270	18898	1	14545	uc007akc.2	124676	ENSMUSG00000025777	Gdap1	ganglioside-induced differentiation-associated-protein 1
chr3	84512333	84512436	104	*	104	5	0.459052	0.666326	-0.207275	-17.6292	Intron (uc008pqe.2/99889, intron 7 of 8)	3	84442196	84480439	38244	2	229474	uc008pqd.3	-31894	ENSMUSG00000041842	Fhdc1	FH2 domain containing 1
chr9	21037139	21037207	69	*	69	4	0.359988	0.193502	0.166487	17.616	Intron (uc009oka.2/15898, intron 9 of 10)	9	21032251	21032328	78	2	100316681	uc012gpa.1	-4811	ENSMUSG00000084663	Mir1900	microRNA 1900
chr4	23279044	23279103	60	*	60	4	0.674442	0.903266	-0.228824	-17.6152	Distal Intergenic	4	22490548	22493126	2579	1	105500046	uc057brm.1	788496	ENSMUSG00000107859	Gm30731	predicted gene, 30731
chr9	33893511	33894646	1136	*	1136	5	0.556609	0.817162	-0.260553	-17.584	Distal Intergenic	9	34042371	34059019	16649	1	77119	uc009ose.1	-147725	ENSMUSG00000098758	7630403G23Rik	RIKEN cDNA 7630403G23 gene
chrX	123275951	123276014	64	*	64	4	0.564284	0.800685	-0.236401	-17.5481	Distal Intergenic	20	123103523	123145654	42132	1	73061	uc057cft.1	172428	ENSMUSG00000079450	Cldn34c1	claudin 34C1
chr18	11514343	11514427	85	*	85	4	0.758838	0.966168	-0.20733	-17.5194	Distal Intergenic	18	11633276	11743207	109932	1	225182	uc008ebl.1	-118849	ENSMUSG00000041238	Rbbp8	retinoblastoma binding protein 8, endonuclease
chr2	137581459	137581761	303	*	303	4	0.573186	0.856715	-0.283529	-17.5133	Distal Intergenic	2	137081451	137116520	35070	2	16449	uc008moz.2	-464939	ENSMUSG00000027276	Jag1	jagged 1
chrX	135315778	135316128	351	*	351	4	0.462223	0.772168	-0.309945	-17.4987	Distal Intergenic	20	135302316	135312636	10321	1	83565	uc009uhd.2	13462	ENSMUSG00000067360	Pramel3	preferentially expressed antigen in melanoma-like 3
chr4	129758738	129758828	91	*	91	4	0.702583	0.94192	-0.239336	-17.4954	Distal Intergenic	4	129728880	129742303	13424	2	20218	uc008uye.2	-16435	ENSMUSG00000028790	Khdrbs1	KH domain containing, RNA binding, signal transduction associated 1
chr10	128273152	128273230	79	*	79	5	0.815519	0.598014	0.217505	17.4769	Promoter (2-3kb)	10	128270576	128292849	22274	1	20847	uc007hma.1	2576	ENSMUSG00000040033	Stat2	signal transducer and activator of transcription 2
chr10	55596573	55596894	322	*	322	5	0.483228	0.717463	-0.234235	-17.4523	Distal Intergenic	10	56106917	56116880	9964	1	73390	uc007fcb.1	-510023	ENSMUSG00000047669	Msl3l2	male-specific lethal 3-like 2 (Drosophila)
chr9	90581002	90581131	130	*	130	5	0.582909	0.82976	-0.246851	-17.4437	Distal Intergenic	9	90239029	90270769	31741	2	67016	uc009rad.2	-310233	ENSMUSG00000037410	Tbc1d2b	TBC1 domain family, member 2B
chr16	10507985	10508179	195	*	195	4	0.889346	0.712152	0.177194	17.4382	Intron (uc007ydq.1/12265, intron 7 of 9)	16	10489781	10527640	37860	1	12265	uc007ydw.2	18204	ENSMUSG00000022504	Ciita	class II transactivator
chr7	115712109	115712285	177	*	177	4	0.555279	0.827695	-0.272416	-17.4045	Intron (uc009jin.2/20679, intron 2 of 13)	7	115470872	115801609	330738	2	20679	uc009jin.2	89324	ENSMUSG00000051910	Sox6	SRY (sex determining region Y)-box 6
chr14	59777306	59777361	56	*	56	5	0.565511	0.779707	-0.214196	-17.3792	Intron (uc007uet.1/50769, intron 29 of 35)	14	59647741	59685041	37301	2	50769	uc007ues.1	-92265	ENSMUSG00000021983	Atp8a2	ATPase, aminophospholipid transporter-like, class I, type 8A, member 2
chr8	107616947	107617001	55	*	55	5	0.683409	0.940849	-0.257439	-17.35	Distal Intergenic	8	107580380	107588482	8103	2	17463	uc009nhz.2	-28465	ENSMUSG00000039067	Psmd7	proteasome (prosome, macropain) 26S subunit, non-ATPase, 7
chr12	94574015	94574201	187	*	187	4	0.56283	0.856179	-0.293349	-17.3476	Distal Intergenic	12	93927338	93927464	127	1	102465890	uc033ges.1	646677	ENSMUSG00000098498	Mir8099-1	microRNA 8099-1
chr18	23290003	23290120	118	*	118	4	0.439333	0.717247	-0.277914	-17.3454	Distal Intergenic	18	23310020	23634426	324407	1	13527	uc008efs.2	-19900	ENSMUSG00000024302	Dtna	dystrobrevin alpha
chr17	34758544	34758618	75	*	75	5	0.865686	0.59503	0.270656	17.343	Intron (uc008cdm.2/625018, intron 9 of 14)	17	34728381	34743897	15517	2	12268	uc008cdl.2	-14647	ENSMUSG00000073418	C4b	complement component 4B (Chido blood group)
chr18	86584565	86584682	118	*	118	4	0.663112	0.913495	-0.250382	-17.3343	Distal Intergenic	18	86711110	86718283	7174	1	12405	uc008fva.1	-126428	ENSMUSG00000024647	Cbln2	cerebellin 2 precursor protein
chr18	71348964	71349341	378	*	378	4	0.538164	0.88792	-0.349756	-17.3329	Intron (uc008fop.1/13176, intron 21 of 28)	18	70568292	70626131	57840	1	17191	uc008fon.2	780672	ENSMUSG00000024513	Mbd2	methyl-CpG binding domain protein 2
chr3	78463324	78463803	480	*	480	5	0.521776	0.769741	-0.247965	-17.3249	Distal Intergenic	3	79062511	79144887	82377	2	76089	uc008pnl.2	681084	ENSMUSG00000062232	Rapgef2	Rap guanine nucleotide exchange factor (GEF) 2
chr5	92113303	92113361	59	*	59	4	0.881851	0.71685	0.165001	17.3218	Distal Intergenic	5	92137938	92184055	46118	1	56041	uc008ycl.1	-24577	ENSMUSG00000029407	Uso1	USO1 vesicle docking factor
chr19	59224343	59224492	150	*	150	4	0.703956	0.891884	-0.187928	-17.3187	Intron (uc008ibh.1/332396, intron 1 of 2)	19	59219648	59237370	17723	1	332396	uc008ibh.1	4695	ENSMUSG00000040901	Kcnk18	potassium channel, subfamily K, member 18
chr2	122180503	122180693	191	*	191	5	0.342545	0.591325	-0.248779	-17.3175	Intron (uc008mae.1/67578, intron 1 of 17)	2	122120108	122186189	66082	2	67578	uc008mae.1	5496	ENSMUSG00000027233	Patl2	protein associated with topoisomerase II homolog 2 (yeast)
chr7	21244731	21244906	176	*	176	5	0.603853	0.879833	-0.27598	-17.3066	Distal Intergenic	7	21259694	21260617	924	2	670764	uc012fcy.1	15711	ENSMUSG00000094221	Vmn1r124	vomeronasal 1 receptor 124
chr2	16308499	16308562	64	*	64	4	0.570238	0.947859	-0.377621	-17.2858	Distal Intergenic	2	16356304	16755839	399536	1	67448	uc008ikz.2	-47742	ENSMUSG00000026748	Plxdc2	plexin domain containing 2
chr14	49616002	49616143	142	*	142	4	0.493376	0.781946	-0.28857	-17.2853	Distal Intergenic	14	49317055	49525837	208783	2	75288	uc007tkh.1	-90165	ENSMUSG00000021852	Slc35f4	solute carrier family 35, member F4
chr1	83986780	83986863	84	*	84	4	0.414801	0.844227	-0.429426	-17.2842	Distal Intergenic	1	84218849	84218961	113	2	102465181	uc033fka.1	232098	ENSMUSG00000098851	Mir6353	microRNA 6353
chr9	11557446	11557501	56	*	56	4	0.76058	0.925737	-0.165157	-17.279	Distal Intergenic	9	9660891	10904775	1243885	2	244682	uc012goa.1	-652671	ENSMUSG00000039488	Cntn5	contactin 5
chr3	93392421	93392619	199	*	199	4	0.743112	0.922909	-0.179797	-17.2738	Promoter (1-2kb)	3	93393699	93399442	5744	1	20129	uc008qfh.1	-1080	ENSMUSG00000041984	Rptn	repetin
chr12	70651372	70651521	150	*	150	4	0.683667	0.942099	-0.258432	-17.2706	Distal Intergenic	12	70825514	70902234	76721	1	319710	uc007ntv.1	-173993	ENSMUSG00000048285	Frmd6	FERM domain containing 6
chr6	10743281	10743557	277	*	277	4	0.691464	0.94828	-0.256816	-17.2667	Distal Intergenic	6	10971468	10974378	2911	2	57866	uc012eib.1	230821	NA	AA545190	EST AA545190
chr3	22932895	22932986	92	*	92	4	0.732784	0.914888	-0.182104	-17.2325	Distal Intergenic	3	22251370	22251607	238	1	19784	uc012cny.2	681525	NA	Rprl2	ribonuclease P RNA-like 2
chr4	98139829	98139993	165	*	165	4	0.565684	0.873337	-0.307653	-17.2165	Distal Intergenic	4	97911033	98042595	131563	1	18027	uc008ttx.1	228796	ENSMUSG00000028565	Nfia	nuclear factor I/A
chr17	70598293	70598518	226	*	226	5	0.64473	0.865234	-0.220504	-17.1936	Intron (uc008dla.1/224997, intron 7 of 8)	17	70561747	70816729	254983	1	224997	uc008dll.2	36546	ENSMUSG00000003279	Dlgap1	discs, large (Drosophila) homolog-associated protein 1
chr13	23943639	23943787	149	*	149	5	0.327125	0.56551	-0.238386	-17.1899	Distal Intergenic	13	23934462	23934913	452	1	319163	uc007pvj.2	9177	ENSMUSG00000060081	Hist1h2aa	histone cluster 1, H2aa
chr11	71881472	71881654	183	*	183	4	0.519653	0.814397	-0.294744	-17.1766	Distal Intergenic	11	71928471	71940122	11652	2	73816	uc029rmn.1	58468	ENSMUSG00000085528	4930401O10Rik	RIKEN cDNA 4930401O10 gene
chr12	23281005	23281860	856	*	856	5	0.59155	0.870588	-0.279038	-17.173	Intron (uc011yky.1/uc011yky.1, intron 4 of 4)	12	22958352	23010243	51892	2	69732	uc007ned.2	-270762	ENSMUSG00000073164	2410018L13Rik	RIKEN cDNA 2410018L13 gene
chr19	23369138	23369604	467	*	467	5	0.244963	0.484729	-0.239766	-17.1709	Intron (uc008hac.1/71738, intron 5 of 13)	19	23302609	23448322	145714	2	71738	uc008hac.1	78718	ENSMUSG00000033207	Mamdc2	MAM domain containing 2
chr10	106535943	106535999	57	*	57	4	0.606767	0.867283	-0.260517	-17.1658	Intron (uc007gyr.2/327814, intron 2 of 31)	10	106555195	106601055	45861	2	75833	uc056yic.1	65056	NA	4930532I03Rik	RIKEN cDNA 4930532I03 gene
chr2	140462495	140462604	110	*	110	4	0.545521	0.904299	-0.358778	-17.1479	Intron (uc008mpu.1/72899, intron 3 of 3)	2	140395430	142390050	1994621	1	72899	uc008mpv.1	67065	ENSMUSG00000068205	Macrod2	MACRO domain containing 2
chr17	75943740	75943850	111	*	111	5	0.677645	0.910268	-0.232623	-17.1455	Distal Intergenic	17	75861023	75889039	28017	1	100043885	uc008dos.1	82717	NA	Gm4710	predicted gene 4710
chr15	49531100	49531438	339	*	339	4	0.824984	0.56986	0.255124	17.1443	Distal Intergenic	15	48285611	48791989	506379	2	239420	uc007vqv.1	-739111	ENSMUSG00000022311	Csmd3	CUB and Sushi multiple domains 3
chr9	36322135	36322393	259	*	259	5	0.502201	0.778612	-0.276411	-17.1414	Distal Intergenic	9	36431884	36434938	3055	1	639025	uc012gqu.1	-109491	ENSMUSG00000023093	Gm7257	predicted gene 7257
chr5	35215821	35215961	141	*	141	4	0.121166	0.305332	-0.184166	-17.135	Distal Intergenic	5	35278566	35281763	3198	1	11553	uc009vdd.1	-62605	ENSMUSG00000045318	Adra2c	adrenergic receptor, alpha 2c
chr3	52612987	52613066	80	*	80	5	0.948132	0.740626	0.207505	17.1341	Distal Intergenic	3	52739724	52776654	36931	1	329639	uc008pek.2	-126658	ENSMUSG00000102785	Gm2447	predicted gene 2447
chrX	106139547	106139678	132	*	132	4	0.280418	0.473837	-0.193419	-17.1335	Distal Intergenic	20	106143275	106160493	17219	1	279572	uc009ubn.1	-3597	ENSMUSG00000033777	Tlr13	toll-like receptor 13
chr13	65018967	65019383	417	*	417	5	0.515792	0.728813	-0.213021	-17.1319	Distal Intergenic	13	65033058	65038004	4947	1	238683	uc007qzb.1	-13675	ENSMUSG00000074849	Spata31d1c	spermatogenesis associated 31 subfamily D, member 1C
chr1	106561541	106561597	57	*	57	4	0.433603	0.221277	0.212326	17.1263	Intron (uc007cgx.1/uc007cgx.1, intron 2 of 4)	1	106546496	106546631	136	2	102466254	uc056ydp.1	-14910	ENSMUSG00000098344	Mir3473f	microRNA 3473f
chr14	43630958	43631161	204	*	204	4	0.915062	0.642213	0.27285	17.1184	Distal Intergenic	14	43602627	43608013	5387	2	100042342	uc007tda.2	-22945	ENSMUSG00000095528	Gm10375	predicted gene 10375
chrX	66702156	66702336	181	*	181	5	0.576186	0.837539	-0.261354	-17.1143	Distal Intergenic	20	66653159	66661402	8244	1	245450	uc009tir.2	48997	ENSMUSG00000036790	Slitrk2	SLIT and NTRK-like family, member 2
chr12	92841753	92843180	1428	*	1428	5	0.546507	0.835817	-0.289309	-17.1142	Distal Intergenic	12	93416457	93444823	28367	2	75295	uc056yrw.1	601643	NA	4930559C10Rik	RIKEN cDNA 4930559C10 gene
chr8	109481443	109482089	647	*	647	5	0.663348	0.887407	-0.224058	-17.1097	Distal Intergenic	8	109494027	109542642	48616	1	56523	uc009nii.2	-11938	ENSMUSG00000031727	Pmfbp1	polyamine modulated factor 1 binding protein 1
chr16	86084181	86085138	958	*	958	6	0.622195	0.776867	-0.154672	-17.0999	Distal Intergenic	16	85858157	85901125	42969	2	23794	uc007ztw.1	-183056	ENSMUSG00000022894	Adamts5	a disintegrin-like and metallopeptidase (reprolysin type) with thrombospondin type 1 motif, 5 (aggrecanase-2)
chr18	84286095	84286217	123	*	123	5	0.797015	0.583029	0.213986	17.0949	Intron (uc008fuo.2/240476, intron 8 of 8)	18	84279820	84412420	132601	2	240476	uc008fup.1	126203	ENSMUSG00000048410	Zfp407	zinc finger protein 407
chr7	114141627	114141955	329	*	329	5	0.593552	0.357903	0.235649	17.0756	Distal Intergenic	7	114046782	114117781	71000	2	66922	uc012fsk.1	-23846	ENSMUSG00000055723	Rras2	related RAS viral (r-ras) oncogene 2
chr5	43011520	43011656	137	*	137	4	0.583596	0.920693	-0.337097	-17.064	Distal Intergenic	5	43233463	43237919	4457	1	231207	uc008xhj.2	-221807	ENSMUSG00000039782	Cpeb2	cytoplasmic polyadenylation element binding protein 2
chr15	39239014	39239315	302	*	302	4	0.529097	0.850849	-0.321752	-17.0621	Intron (uc007vod.2/116838, intron 1 of 26)	15	39198286	39684372	486087	1	116838	uc011zsk.2	40728	ENSMUSG00000037386	Rims2	regulating synaptic membrane exocytosis 2
chr6	93245773	93246193	421	*	421	5	0.472326	0.688611	-0.216285	-17.0525	Intron (uc009czg.2/330385, intron 6 of 9)	6	92940582	93272977	332396	1	330385	uc012eph.1	305191	ENSMUSG00000097462	9530026P05Rik	RIKEN cDNA 9530026P05 gene
chr8	115732335	115732413	79	*	79	4	0.583355	0.835419	-0.252064	-17.0204	Distal Intergenic	8	115703253	115706894	3642	2	17132	uc009nof.1	-25441	ENSMUSG00000055435	Maf	avian musculoaponeurotic fibrosarcoma oncogene homolog
chr9	58174987	58175222	236	*	236	5	0.379328	0.593415	-0.214087	-17.0094	Distal Intergenic	9	58156264	58159221	2958	2	26968	uc009pwk.2	-15766	ENSMUSG00000037206	Islr	immunoglobulin superfamily containing leucine-rich repeat
chrX	7290031	7290329	299	*	299	5	0.624964	0.87009	-0.245126	-17.0071	Intron (uc029xhv.1/12728, intron 2 of 13)	20	7158412	7319358	160947	2	12728	uc029xhv.1	29029	ENSMUSG00000004317	Clcn5	chloride channel, voltage-sensitive 5
chrX	13847409	13847497	89	*	89	4	0.410743	0.236457	0.174286	16.986	Promoter (<=1kb)	20	13554584	13846556	291973	2	12361	uc009srr.2	-853	ENSMUSG00000031012	Cask	calcium/calmodulin-dependent serine protein kinase (MAGUK family)
chr14	55097770	55097892	123	*	123	4	0.761955	0.573939	0.188016	16.9809	Promoter (2-3kb)	14	55094784	55098995	4212	1	105663	uc007tyb.2	2986	ENSMUSG00000045691	Thtpa	thiamine triphosphatase
chr9	43815605	43815733	129	*	129	4	0.536268	0.797049	-0.260781	-16.9789	Distal Intergenic	9	43744576	43807461	62886	1	58235	uc009pbj.1	71029	ENSMUSG00000032012	Nectin1	nectin cell adhesion molecule 1
chr6	30737751	30737809	59	*	59	4	0.528103	0.354208	0.173894	16.9436	Promoter (<=1kb)	6	30738050	30748466	10417	1	17294	uc009bft.2	-241	ENSMUSG00000051855	Mest	mesoderm specific transcript
chr19	49949332	49949454	123	*	123	4	0.5605	0.868394	-0.307894	-16.9424	Distal Intergenic	19	50147661	50252713	105053	2	58178	uc008hvz.2	303259	ENSMUSG00000043531	Sorcs1	sortilin-related VPS10 domain containing receptor 1
chr2	116976428	116976489	62	*	62	4	0.387168	0.1789	0.208268	16.9368	Distal Intergenic	2	116900152	116912791	12640	1	320975	uc029uec.1	76276	ENSMUSG00000085316	D330050G23Rik	RIKEN cDNA D330050G23 gene
chr4	144857509	144857771	263	*	263	4	0.630001	0.920777	-0.290776	-16.9366	Distal Intergenic	4	144892827	144927645	34819	1	20148	uc008vrm.2	-35056	ENSMUSG00000066026	Dhrs3	dehydrogenase/reductase (SDR family) member 3
chr3	50628920	50629086	167	*	167	4	0.661998	0.887046	-0.225048	-16.9283	Distal Intergenic	3	50415970	50443613	27644	2	26570	uc008pdj.1	-185307	ENSMUSG00000027737	Slc7a11	solute carrier family 7 (cationic amino acid transporter, y+ system), member 11
chr4	147212061	147212173	113	*	113	4	0.72343	0.899553	-0.176123	-16.9129	Intron (uc008vsu.2/195531, intron 1 of 2)	4	147175866	147513420	337555	1	195531	uc008vsu.2	36195	ENSMUSG00000078496	Zfp982	zinc finger protein 982
chr11	116405798	116406042	245	*	245	5	0.430958	0.673005	-0.242047	-16.9106	Intron (uc007mky.2/217340, intron 1 of 18)	11	116336345	116413032	76688	2	217340	uc007mky.2	6990	ENSMUSG00000052949	Rnf157	ring finger protein 157
chr19	48799549	48799723	175	*	175	5	0.607646	0.822343	-0.214697	-16.8815	Intron (uc008hvx.1/66673, intron 25 of 26)	19	48206025	48805505	599481	1	66673	uc008hvx.1	593524	ENSMUSG00000063434	Sorcs3	sortilin-related VPS10 domain containing receptor 3
chr6	50661408	50661554	147	*	147	4	0.62178	0.866806	-0.245026	-16.8769	Distal Intergenic	6	50650871	50654393	3523	2	60531	uc009bxg.1	-7015	ENSMUSG00000029831	Npvf	neuropeptide VF precursor
chr4	73998116	73998183	68	*	68	4	0.545791	0.920041	-0.37425	-16.8721	Distal Intergenic	4	74013603	74189928	176326	1	242506	uc008tjg.2	-15420	ENSMUSG00000049122	Frmd3	FERM domain containing 3
chr18	47400810	47401049	240	*	240	4	0.717838	0.944626	-0.226788	-16.8628	Distal Intergenic	18	47275658	47368870	93213	2	20358	uc008ewd.2	-31940	ENSMUSG00000019647	Sema6a	sema domain, transmembrane domain (TM), and cytoplasmic domain, (semaphorin) 6A
chr4	16362857	16362918	62	*	62	5	0.561121	0.902321	-0.3412	-16.8617	Distal Intergenic	4	16164110	16266225	102116	1	100415915	uc008sbt.2	198747	ENSMUSG00000085112	A530072M11Rik	RIKEN cDNA gene A530072M11
chr3	11550854	11550928	75	*	75	4	0.558565	0.839759	-0.281195	-16.8522	Distal Intergenic	3	11823229	11844359	21131	2	100038545	uc029ujs.1	293431	ENSMUSG00000104015	Gm10745	predicted gene 10745
chr1	43399538	43399617	80	*	80	4	0.592501	0.847603	-0.255102	-16.8338	Distal Intergenic	1	43445751	43462222	16472	1	17974	uc007avn.1	-46134	ENSMUSG00000066877	Nck2	non-catalytic region of tyrosine kinase adaptor protein 2
chr14	16055943	16056021	79	*	79	4	0.652464	0.953523	-0.301059	-16.8287	Distal Intergenic	14	16238659	16243327	4669	2	71147	uc007sgw.1	187306	ENSMUSG00000021786	Oxsm	3-oxoacyl-ACP synthase, mitochondrial
chr7	33981570	33981685	116	*	116	5	0.545598	0.810491	-0.264893	-16.8273	Distal Intergenic	7	34011919	34013942	2024	2	233099	uc009gip.3	32257	ENSMUSG00000066584	Scgb2b27	secretoglobin, family 2B, member 27
chr15	11065648	11065763	116	*	116	4	0.448892	0.259024	0.189868	16.77	Promoter (<=1kb)	15	11064790	11346867	282078	1	239337	uc007vhb.1	858	ENSMUSG00000047497	Adamts12	a disintegrin-like and metallopeptidase (reprolysin type) with thrombospondin type 1 motif, 12
chr2	98239729	98239908	180	*	180	4	0.559266	0.816234	-0.256969	-16.7615	Distal Intergenic	2	97467657	97631664	164008	1	241568	uc033hot.1	772072	ENSMUSG00000050587	Lrrc4c	leucine rich repeat containing 4C
chr4	13739806	13739873	68	*	68	4	0.262894	0.620211	-0.357316	-16.7559	Distal Intergenic	4	13743302	13895055	151754	1	12395	uc008sau.3	-3429	ENSMUSG00000006586	Runx1t1	runt-related transcription factor 1; translocated to, 1 (cyclin D-related)
chr8	71206151	71206247	97	*	97	4	0.312801	0.511903	-0.199102	-16.7471	Promoter (<=1kb)	8	71166044	71206948	40905	2	330796	uc057alw.1	701	NA	Gm38415	predicted gene, 38415
chr1	35517833	35517936	104	*	104	5	0.624662	0.855798	-0.231137	-16.7434	Distal Intergenic	1	36068400	36106446	38047	1	50785	uc007apn.2	-550464	ENSMUSG00000045216	Hs6st1	heparan sulfate 6-O-sulfotransferase 1
chr17	40608501	40608755	255	*	255	5	0.407741	0.67766	-0.26992	-16.739	Distal Intergenic	17	40598594	40602617	4024	1	100126777	uc012atk.1	9907	ENSMUSG00000095540	Esp4	exocrine gland secreted peptide 4
chr1	87460000	87460169	170	*	170	5	0.505401	0.734518	-0.229117	-16.7271	Distal Intergenic	1	87470264	87475459	5196	1	73234	uc007bww.2	-10095	ENSMUSG00000026258	3110079O15Rik	RIKEN cDNA 3110079O15 gene
chr2	47219976	47220054	79	*	79	4	0.533779	0.915589	-0.38181	-16.7243	Distal Intergenic	2	45696605	45698447	1843	1	69405	uc008jpm.1	1523371	ENSMUSG00000086202	1700019E08Rik	RIKEN cDNA 1700019E08 gene
chrX	101392739	101392795	57	*	57	4	0.365144	0.769783	-0.404639	-16.7242	Distal Intergenic	20	101383732	101385629	1898	1	14618	uc057asj.1	9007	ENSMUSG00000047797	Gjb1	gap junction protein, beta 1
chr1	140024595	140024730	136	*	136	4	0.523011	0.9242	-0.401189	-16.7124	Distal Intergenic	1	139810292	140018921	208630	2	545366	uc007cwr.1	-5674	ENSMUSG00000033898	Cfhr2	complement factor H-related 2
chr4	127694282	127694446	165	*	165	4	0.594781	0.817363	-0.222582	-16.7051	Distal Intergenic	4	127927592	127970841	43250	2	635169	uc012dln.1	276395	ENSMUSG00000028813	CK137956	cDNA sequence CK137956
chr8	40865387	40865595	209	*	209	4	0.281182	0.544526	-0.263344	-16.7032	Intron (uc009lnf.1/11988, intron 1 of 11)	8	40862367	40922070	59704	1	11988	uc009lng.1	3020	ENSMUSG00000031596	Slc7a2	solute carrier family 7 (cationic amino acid transporter, y+ system), member 2
chr18	74883503	74883693	191	*	191	4	0.49863	0.809871	-0.311241	-16.6991	Distal Intergenic	18	74939322	74961263	21942	2	16891	uc008fpu.2	77570	ENSMUSG00000053846	Lipg	lipase, endothelial
chr13	119756258	119756367	110	*	110	4	0.460057	0.288206	0.171851	16.6903	Promoter (<=1kb)	13	119710094	119755882	45789	2	245269	uc011zez.1	-376	ENSMUSG00000095930	Nim1k	NIM1 serine/threonine protein kinase
chr2	138520632	138520692	61	*	61	5	0.575208	0.85318	-0.277971	-16.6606	Distal Intergenic	2	138278493	138287422	8930	1	228662	uc008mpb.1	242139	ENSMUSG00000062098	Btbd3	BTB (POZ) domain containing 3
chr2	128441702	128441789	88	*	88	4	0.960371	0.763581	0.19679	16.6568	Distal Intergenic	2	128372108	128429351	57244	2	100043424	uc012cdr.1	-12351	NA	Gm14005	predicted gene 14005
chr2	106984628	106984887	260	*	260	5	0.719499	0.504424	0.215075	16.6515	Distal Intergenic	2	106967707	106974397	6691	2	212772	uc008lls.1	-10231	ENSMUSG00000027122	Arl14ep	ADP-ribosylation factor-like 14 effector protein
chr6	22121913	22122016	104	*	104	5	0.497213	0.263303	0.23391	16.6446	Intron (uc009bav.1/214642, intron 8 of 21)	6	21985910	22255606	269697	1	214642	uc009bav.1	136003	ENSMUSG00000062980	Cped1	cadherin-like and PC-esterase domain containing 1
chr14	99723358	99725540	2183	*	2183	5	0.50795	0.808116	-0.300166	-16.6078	Distal Intergenic	14	99870640	100149795	279156	2	16597	uc007uvh.2	424255	ENSMUSG00000072294	Klf12	Kruppel-like factor 12
chr4	48702530	48702607	78	*	78	4	0.613164	0.90066	-0.287496	-16.5846	Distal Intergenic	4	48663514	48673492	9979	1	68016	uc012ddz.1	39016	ENSMUSG00000028348	Murc	muscle-related coiled-coil protein
chr3	107680234	107680492	259	*	259	4	0.370349	0.63817	-0.267821	-16.5772	Intron (uc008qxj.1/229709, intron 1 of 16)	3	107663120	107670574	7455	2	229709	uc008qxi.1	-9660	ENSMUSG00000027893	Ahcyl1	S-adenosylhomocysteine hydrolase-like 1
chrX	89016226	89016304	79	*	79	5	0.83894	0.553829	0.285112	16.5762	Distal Intergenic	20	88759474	88759553	80	2	100316809	uc012hlo.1	-256673	ENSMUSG00000084535	Mir1906-1	microRNA 1906-1
chr17	73646151	73646260	110	*	110	4	0.285065	0.579444	-0.294379	-16.5727	Intron (uc008dnk.2/71685, intron 1 of 14)	17	73493751	73710451	216701	2	71685	uc008dnk.2	64191	ENSMUSG00000024064	Galnt14	UDP-N-acetyl-alpha-D-galactosamine:polypeptide N-acetylgalactosaminyltransferase 14
chr3	75370775	75370917	143	*	143	4	0.646865	0.922259	-0.275394	-16.5679	Distal Intergenic	3	75242357	75270078	27722	2	67931	uc008pna.2	-100697	ENSMUSG00000034139	Serpini2	serine (or cysteine) peptidase inhibitor, clade I, member 2
chr5	123939456	123939538	83	*	83	4	0.791682	0.587141	0.204541	16.5676	Intron (uc012edk.1/208908, intron 4 of 12)	5	123930689	123969895	39207	1	208908	uc012edk.1	8767	ENSMUSG00000061882	Ccdc62	coiled-coil domain containing 62
chrX	133078671	133078726	56	*	56	4	0.6413	0.839666	-0.198366	-16.559	Distal Intergenic	20	133582861	133688993	106133	2	279653	uc009uew.2	610267	ENSMUSG00000051323	Pcdh19	protocadherin 19
chrX	51606921	51607102	182	*	182	4	0.568987	0.858564	-0.289578	-16.5586	Intron (uc009tdw.2/50786, intron 1 of 1)	20	51386637	51680477	293841	2	50786	uc009tdw.2	73375	ENSMUSG00000062184	Hs6st2	heparan sulfate 6-O-sulfotransferase 2
chr9	123754520	123754744	225	*	225	5	0.62197	0.402462	0.219508	16.5576	Intron (uc009sgl.2/12769, intron 1 of 2)	9	123767211	123783457	16247	1	12769	uc009sgp.2	-12467	ENSMUSG00000029530	Ccr9	chemokine (C-C motif) receptor 9
chr9	7919850	7920090	241	*	241	4	0.700329	0.388052	0.312277	16.5523	Distal Intergenic	9	7857174	7873170	15997	2	11796	uc009odd.2	-46680	ENSMUSG00000032000	Birc3	baculoviral IAP repeat-containing 3
chr10	129216342	129216471	130	*	130	5	0.511236	0.817141	-0.305906	-16.5475	Distal Intergenic	10	129238151	129239089	939	1	258232	uc007hpp.1	-21680	ENSMUSG00000096229	Olfr774	olfactory receptor 774
chr1	56497100	56497196	97	*	97	4	0.540034	0.840467	-0.300433	-16.5107	Distal Intergenic	1	56636051	56637451	1401	2	71066	uc007bar.2	140255	ENSMUSG00000045336	Hsfy2	heat shock transcription factor, Y-linked 2
chr1	28477766	28477956	191	*	191	5	0.555053	0.799874	-0.244821	-16.4924	Distal Intergenic	1	28776122	28780252	4131	2	210962	uc007anb.1	302296	ENSMUSG00000048411	Gm597	predicted gene 597
chr12	94031328	94031504	177	*	177	4	0.596549	0.83409	-0.237542	-16.4908	Distal Intergenic	12	93927338	93927464	127	1	102465890	uc033ges.1	103990	ENSMUSG00000098498	Mir8099-1	microRNA 8099-1
chr3	68754123	68754198	76	*	76	4	0.945635	0.639771	0.305864	16.4804	Distal Intergenic	3	68691424	68698550	7127	1	16159	uc008plv.3	62699	ENSMUSG00000027776	Il12a	interleukin 12a
chr14	72451547	72451802	256	*	256	5	0.535261	0.773393	-0.238132	-16.4792	Distal Intergenic	14	72537953	72556359	18407	2	319448	uc011zog.1	104557	ENSMUSG00000033487	Fndc3a	fibronectin type III domain containing 3A
chr16	48550747	48550906	160	*	160	4	0.696928	0.919552	-0.222624	-16.4502	Intron (uc007zjp.1/17450, intron 14 of 26)	16	48611704	48630905	19202	1	17450	uc007zjq.1	-60798	ENSMUSG00000022652	Morc1	microrchidia 1
chr10	95085851	95085962	112	*	112	4	0.324017	0.560019	-0.236002	-16.4477	Distal Intergenic	10	95120582	95145825	25244	2	628062	uc056yhz.1	59863	NA	Gm29684	predicted gene, 29684
chr13	24036778	24037009	232	*	232	4	0.436165	0.241886	0.194278	16.4474	Intron (uc007pvm.2/68732, intron 19 of 25)	13	24012481	24022636	10156	2	68732	uc007pvl.2	-14142	ENSMUSG00000021338	Carmil1	capping protein regulator and myosin 1 linker 1
chr4	141752092	141752353	262	*	262	4	0.655858	0.372189	0.283669	16.441	Intron (uc008vpe.1/75986, intron 2 of 6)	4	141746675	141759263	12589	1	75986	uc008vpe.1	5417	ENSMUSG00000040706	Agmat	agmatine ureohydrolase (agmatinase)
chr13	108640303	108640632	330	*	330	4	0.700286	0.918885	-0.218599	-16.4386	Distal Intergenic	13	108654105	109955969	1301865	1	238871	uc007rvg.2	-13473	ENSMUSG00000021699	Pde4d	phosphodiesterase 4D, cAMP specific
chr16	81379827	81380187	361	*	361	4	0.645701	0.878779	-0.233079	-16.4337	Intron (uc007zta.2/17968, intron 1 of 15)	16	81200697	81624287	423591	1	17968	uc007ztb.2	179130	ENSMUSG00000022762	Ncam2	neural cell adhesion molecule 2
chr18	66641255	66641414	160	*	160	4	0.916956	0.679348	0.237608	16.4233	Distal Intergenic	18	66504178	66511737	7560	1	100503565	uc029tnj.1	137077	NA	Gm9926	predicted gene 9926
chr17	56007364	56007501	138	*	138	4	0.836682	0.634797	0.201885	16.4194	Promoter (1-2kb)	17	56009201	56016783	7583	1	68047	uc008dap.1	-1700	ENSMUSG00000003199	Mpnd	MPN domain containing
chr13	83024120	83024279	160	*	160	4	0.741414	0.938085	-0.196672	-16.4161	Distal Intergenic	13	82698275	82698333	59	2	100628621	uc056yul.1	-325787	ENSMUSG00000106655	Mir3961	microRNA 3961
chr1	134524871	134524934	64	*	64	4	0.649948	0.842488	-0.192539	-16.4149	Distal Intergenic	1	134540941	134549682	8742	2	71001	uc007csd.3	24748	ENSMUSG00000046367	Mgat4e	MGAT4 family, member E
chr11	25034680	25034931	252	*	252	4	0.671645	0.899967	-0.228323	-16.3956	Distal Intergenic	11	25326107	25367137	41031	1	71234	uc007iga.2	-291176	ENSMUSG00000033015	4933427E13Rik	RIKEN cDNA 4933427E13 gene
chrX	46286845	46287081	237	*	237	4	0.635581	0.915153	-0.279572	-16.3841	Intron (uc029xjs.1/75133, intron 2 of 2)	20	46267559	46328911	61353	2	75133	uc029xjs.1	41830	ENSMUSG00000085157	4930515L19Rik	RIKEN cDNA 4930515L19 gene
chr6	17480710	17480982	273	*	273	5	0.721589	0.476463	0.245126	16.3693	Intron (uc009azq.1/17295, intron 1 of 11)	6	17463957	17573980	110024	1	17295	uc009azr.1	16753	ENSMUSG00000009376	Met	met proto-oncogene
chr13	46227554	46227783	230	*	230	4	0.65917	0.880626	-0.221456	-16.3673	Distal Intergenic	13	46273721	46300115	26395	1	380842	uc007qhd.1	-45938	ENSMUSG00000063529	Stmnd1	stathmin domain containing 1
chr3	106784838	106785057	220	*	220	4	0.119548	0.360144	-0.240596	-16.3387	Intron (uc008qwm.2/12508, intron 1 of 7)	3	106758861	106790149	31289	2	12508	uc008qwm.2	5092	ENSMUSG00000040747	Cd53	CD53 antigen
chr3	103767101	103767262	162	*	162	4	0.536163	0.817674	-0.281511	-16.322	Intron (uc008qtg.2/15257, intron 3 of 15)	3	103739815	103791275	51461	2	15257	uc008qtg.2	24013	ENSMUSG00000008730	Hipk1	homeodomain interacting protein kinase 1
chr7	99254679	99254772	94	*	94	5	0.673736	0.452841	0.220895	16.3216	Distal Intergenic	7	99260481	99267218	6738	2	381967	uc033jao.1	12446	ENSMUSG00000097015	Gm26705	predicted gene, 26705
chr14	29506678	29507167	490	*	490	5	0.516035	0.739861	-0.223825	-16.3204	Intron (uc007sui.1/12294, intron 3 of 37)	14	28904943	29721864	816922	2	12294	uc007sui.1	214697	ENSMUSG00000021991	Cacna2d3	calcium channel, voltage-dependent, alpha2/delta subunit 3
chr8	61296543	61296688	146	*	146	4	0.748411	0.959118	-0.210707	-16.3133	Intron (uc009ltw.1/59009, intron 2 of 10)	8	61281522	61288872	7351	2	69279	uc009lty.1	-7671	ENSMUSG00000099419	1700001D01Rik	RIKEN cDNA 1700001D01 gene
chr19	55798632	55798820	189	*	189	4	0.626553	0.325026	0.301526	16.3133	Intron (uc008hya.2/21416, intron 3 of 4)	19	55741810	55933655	191846	1	21416	uc012bnp.1	56822	ENSMUSG00000024985	Tcf7l2	transcription factor 7 like 2, T cell specific, HMG box
chr1	99171714	99171814	101	*	101	4	0.591326	0.861007	-0.269681	-16.2981	Distal Intergenic	1	99772765	100485942	713178	1	241175	uc007cfy.1	-600951	ENSMUSG00000067028	Cntnap5b	contactin associated protein-like 5B
chr10	65833171	65833402	232	*	232	5	0.604992	0.84482	-0.239828	-16.2721	Distal Intergenic	10	66120609	66124064	3456	2	69433	uc007fkn.2	290662	ENSMUSG00000100000	1700023F02Rik	RIKEN cDNA 1700023F02 gene
chr11	28684357	28684602	246	*	246	4	0.453727	0.764978	-0.311251	-16.2714	Promoter (2-3kb)	11	28681564	28693276	11713	1	72818	uc029rkz.1	2793	ENSMUSG00000084966	2810471M01Rik	RIKEN cDNA 2810471M01 gene
chr17	19565362	19565712	351	*	351	4	0.472802	0.760292	-0.287491	-16.2711	Distal Intergenic	17	19577231	19612317	35087	1	627576	uc009vbf.1	-11519	ENSMUSG00000094892	Vmn2r101	vomeronasal 2, receptor 101
chr10	112751852	112751971	120	*	120	5	0.6827	0.905252	-0.222552	-16.2547	Intron (uc007haq.1/69355, intron 2 of 6)	10	112726926	112785599	58674	1	69355	uc007haq.1	24926	ENSMUSG00000100314	1700010J16Rik	RIKEN cDNA 1700010J16 gene
chrX	39002383	39002671	289	*	289	4	0.645391	0.873804	-0.228413	-16.253	Distal Intergenic	20	38772780	38962688	189909	1	77883	uc009tah.1	229603	ENSMUSG00000051361	6030498E09Rik	RIKEN cDNA 6030498E09 gene
chr6	48503787	48503839	53	*	53	5	0.289831	0.521072	-0.231241	-16.2292	Promoter (<=1kb)	6	48504339	48534832	30494	1	58894	uc009bun.2	-500	ENSMUSG00000107476	Zfp862-ps	zinc finger protein 862, pseudogene
chr1	142944330	142944777	448	*	448	4	0.629864	0.881841	-0.251976	-16.2213	Distal Intergenic	1	143640697	143649937	9241	1	26878	uc007cwy.2	-695920	ENSMUSG00000033849	B3galt2	UDP-Gal:betaGlcNAc beta 1,3-galactosyltransferase, polypeptide 2
chr2	128439562	128439872	311	*	311	4	0.536045	0.288913	0.247132	16.2115	Distal Intergenic	2	128372108	128429351	57244	2	100043424	uc012cdr.1	-10211	NA	Gm14005	predicted gene 14005
chr8	102370271	102370507	237	*	237	5	0.469835	0.757299	-0.287464	-16.2026	Distal Intergenic	8	102632095	102785111	153017	2	12552	uc009mzu.2	414604	ENSMUSG00000031673	Cdh11	cadherin 11
chr4	116216809	116217169	361	*	361	4	0.507633	0.814549	-0.306916	-16.2005	Distal Intergenic	4	116221914	116303056	81143	1	18710	uc008ugm.1	-4745	ENSMUSG00000028698	Pik3r3	phosphatidylinositol 3 kinase, regulatory subunit, polypeptide 3 (p55)
chr15	20012742	20013021	280	*	280	4	0.645456	0.905917	-0.260462	-16.1937	Distal Intergenic	15	20665214	20666750	1537	2	64833	uc007vio.1	653729	ENSMUSG00000047565	Acot10	acyl-CoA thioesterase 10
chr15	61973246	61973333	88	*	88	4	0.776066	0.952209	-0.176143	-16.1869	Distal Intergenic	15	61985341	61990361	5021	1	17869	uc007vyg.2	-12008	ENSMUSG00000022346	Myc	myelocytomatosis oncogene
chrX	22752117	22752372	256	*	256	4	0.894145	0.609794	0.284351	16.1601	Distal Intergenic	20	22461596	22463543	1948	1	76705	uc009sus.2	290521	NA	Ppp1r2-ps7	protein phosphatase 1, regulatory (inhibitor) subunit 2, pseudogene 7
chr5	96295099	96295383	285	*	285	4	0.502263	0.757874	-0.255611	-16.1526	Distal Intergenic	5	96373955	96545147	171193	1	231470	uc008yfj.1	-78572	ENSMUSG00000034687	Fras1	Fraser extracellular matrix complex subunit 1
chr1	28463541	28463775	235	*	235	4	0.315376	0.623138	-0.307762	-16.1478	Distal Intergenic	1	28776122	28780252	4131	2	210962	uc007anb.1	316477	ENSMUSG00000048411	Gm597	predicted gene 597
chr19	32932286	32932547	262	*	262	4	0.567432	0.873478	-0.306046	-16.1443	Distal Intergenic	19	32757577	32826160	68584	1	19211	uc008hfr.1	174709	ENSMUSG00000013663	Pten	phosphatase and tensin homolog
chr1	107766257	107766610	354	*	354	4	0.626754	0.875948	-0.249195	-16.1436	Distal Intergenic	1	107917259	107950947	33689	1	319596	uc007chu.1	-150649	ENSMUSG00000100457	D830032E09Rik	RIKEN cDNA D830032E09 gene
chr16	59704739	59704936	198	*	198	4	0.653351	0.926965	-0.273614	-16.1402	Intron (uc007zpo.1/13840, intron 14 of 17)	16	59613321	59639339	26019	2	56297	uc007zpm.2	-65400	ENSMUSG00000022722	Arl6	ADP-ribosylation factor-like 6
chr5	138066209	138066286	78	*	78	4	0.498601	0.781307	-0.282706	-16.129	3' UTR	5	138053195	138066539	13345	1	622486	uc057bvu.1	13014	ENSMUSG00000075598	Smok3c	sperm motility kinase 3C
chr3	145968877	145969121	245	*	245	4	0.615928	0.430917	0.185011	16.1176	Distal Intergenic	3	145987870	146021720	33851	1	214804	uc008rqv.2	-18749	ENSMUSG00000036863	Syde2	synapse defective 1, Rho GTPase, homolog 2 (C. elegans)
chr4	128965456	128965663	208	*	208	4	0.923059	0.738798	0.184261	16.1075	Distal Intergenic	4	128947237	128962455	15219	2	242669	uc008uvs.2	-3001	ENSMUSG00000028789	Azin2	antizyme inhibitor 2
chr8	112466300	112466453	154	*	154	4	0.669515	0.862049	-0.192534	-16.0962	Distal Intergenic	8	112554617	112569575	14959	2	102640845	uc057ccq.1	103122	ENSMUSG00000098075	Gm26994	predicted gene, 26994
chr13	68636463	68636688	226	*	226	4	0.576887	0.803998	-0.227111	-16.0887	Intron (uc007rcf.1/210044, intron 22 of 24)	13	68597439	68614231	16793	1	69315	uc007rcd.2	39024	ENSMUSG00000021534	1700001L19Rik	RIKEN cDNA 1700001L19 gene
chr15	36162604	36162975	372	*	372	4	0.144465	0.581063	-0.436598	-16.0846	Promoter (1-2kb)	15	36150060	36164884	14825	2	78803	uc007vmk.1	1909	ENSMUSG00000048230	Fbxo43	F-box protein 43
chr8	15712377	15712627	251	*	251	4	0.794822	0.51648	0.278342	16.0746	Distal Intergenic	8	15892545	15984884	92340	2	94109	uc009kzo.1	272257	ENSMUSG00000060924	Csmd1	CUB and Sushi multiple domains 1
chrX	141836440	141836835	396	*	396	5	0.634418	0.898524	-0.264106	-16.0666	Distal Intergenic	20	141710998	141725217	14220	2	16370	uc009ulp.1	-111223	ENSMUSG00000054667	Irs4	insulin receptor substrate 4
chr1	6526079	6526692	614	*	614	4	0.35848	0.688303	-0.329822	-16.0504	Intron (uc007afw.1/240690, intron 2 of 23)	1	6487231	6860940	373710	1	240690	uc007afx.1	38848	ENSMUSG00000033740	St18	suppression of tumorigenicity 18
chr9	85769754	85769957	204	*	204	4	0.379764	0.159743	0.220021	16.0421	Distal Intergenic	9	85687360	85749334	61975	2	108837	uc009qwx.2	-20420	ENSMUSG00000035941	Ibtk	inhibitor of Bruton agammaglobulinemia tyrosine kinase
chr9	43679100	43679177	78	*	78	4	0.454459	0.65478	-0.200321	-16.0279	Distal Intergenic	9	43744576	43807461	62886	1	58235	uc009pbj.1	-65399	ENSMUSG00000032012	Nectin1	nectin cell adhesion molecule 1
chr7	48130069	48130161	93	*	93	4	0.591653	0.825758	-0.234104	-16.0263	Distal Intergenic	7	48168017	48168985	969	2	404239	uc009ham.1	38824	ENSMUSG00000070551	Mrgprb5	MAS-related GPR, member B5
chr10	86681342	86681458	117	*	117	4	0.921769	0.578963	0.342805	15.9938	Distal Intergenic	10	86685527	86689954	4428	1	66263	uc007gqe.2	-4069	NA	1810014B01Rik	RIKEN cDNA 1810014B01 gene
chr13	100338057	100338386	330	*	330	4	0.716271	0.963173	-0.246901	-15.9811	Distal Intergenic	13	100283115	100317688	34574	2	53880	uc011zdt.1	-20369	ENSMUSG00000078942	Naip7	NLR family, apoptosis inhibitory protein 7
chr16	80257536	80257757	222	*	222	4	0.561912	0.846924	-0.285013	-15.9791	Distal Intergenic	16	81200697	81597805	397109	1	17968	uc007zta.2	-942940	ENSMUSG00000022762	Ncam2	neural cell adhesion molecule 2
chr14	101180332	101180608	277	*	277	4	0.563842	0.815968	-0.252126	-15.9698	Distal Intergenic	14	101197690	101200069	2380	2	76627	uc007uvk.1	19461	ENSMUSG00000042888	Prr30	proline rich 30
chr6	33609301	33609444	144	*	144	4	0.449225	0.713299	-0.264075	-15.9684	Intron (uc009bgt.1/20336, intron 10 of 17)	6	33249150	33972930	723781	1	20336	uc009bgt.1	360151	ENSMUSG00000029763	Exoc4	exocyst complex component 4
chr8	90088961	90089021	61	*	61	5	0.756741	0.982637	-0.225895	-15.9609	Distal Intergenic	8	90247112	90348252	101141	2	244579	uc009msb.2	259231	ENSMUSG00000043668	Tox3	TOX high mobility group box family member 3
chr7	25935907	25936022	116	*	116	4	0.595766	0.855594	-0.259828	-15.96	Distal Intergenic	7	25897658	25926624	28967	1	13088	uc009fue.2	38249	ENSMUSG00000030483	Cyp2b10	cytochrome P450, family 2, subfamily b, polypeptide 10
chr12	105481379	105481568	190	*	190	4	0.554727	0.860667	-0.30594	-15.9489	Intron (uc007oyk.2/268595, intron 1 of 1)	12	105453856	105493095	39240	1	268595	uc007oyk.2	27523	ENSMUSG00000094910	D430019H16Rik	RIKEN cDNA D430019H16 gene
chr1	118163923	118164045	123	*	123	5	0.890375	0.661308	0.229067	15.9302	Distal Intergenic	1	118298518	118311132	12615	2	22099	uc007cib.1	147087	ENSMUSG00000026374	Tsn	translin
chr17	48228188	48228339	152	*	152	4	0.465943	0.819177	-0.353234	-15.9246	Distal Intergenic	17	48232739	48246924	14186	1	58217	uc029tij.2	-4400	ENSMUSG00000042265	Trem1	triggering receptor expressed on myeloid cells 1
chr2	164456061	164456316	256	*	256	4	0.433101	0.709506	-0.276405	-15.9213	Distal Intergenic	2	164460971	164467327	6357	1	66460	uc008nur.1	-4655	ENSMUSG00000045503	Sys1	SYS1 Golgi-localized integral membrane protein homolog (S. cerevisiae)
chr3	145421027	145421183	157	*	157	4	0.388909	0.714107	-0.325198	-15.916	Intron (uc008rqm.2/71355, intron 24 of 59)	3	145544973	145552011	7039	1	71355	uc008rqn.2	-123790	ENSMUSG00000028197	Col24a1	collagen, type XXIV, alpha 1
chr2	77344816	77344904	89	*	89	4	0.562248	0.832169	-0.269921	-15.8872	Distal Intergenic	2	77180340	77280592	100253	2	228071	uc012bxt.2	-64224	ENSMUSG00000042272	Sestd1	SEC14 and spectrin domains 1
chr3	20025714	20025853	140	*	140	5	0.772676	0.54706	0.225617	15.8826	Exon (uc008osf.2/12807, exon 5 of 17)	3	19995945	20035310	39366	2	12807	uc008osf.2	9457	ENSMUSG00000027615	Hps3	HPS3, biogenesis of lysosomal organelles complex 2 subunit 1
chr6	70618062	70618112	51	*	51	4	0.731723	0.928502	-0.196778	-15.8767	Intron (uc057bxk.1/uc057bxk.1, intron 65 of 90)	6	70765720	70792175	26456	2	19895	uc009cfy.1	174063	ENSMUSG00000053604	Rpia	ribose 5-phosphate isomerase A
chr5	26091273	26092253	981	*	981	6	0.787759	0.602369	0.18539	15.8733	Promoter (2-3kb)	5	26082172	26089264	7093	2	100039045	uc012dtn.1	-2009	ENSMUSG00000073116	Gm10471	predicted gene 10471
chr14	119539915	119540219	305	*	305	4	0.675777	0.905718	-0.229941	-15.8713	Intron (uc007uzn.2/50787, intron 1 of 1)	14	119749227	119751564	2338	1	75432	uc029snc.1	-209008	ENSMUSG00000100274	1700006F04Rik	RIKEN cDNA 1700006F04 gene
chr19	28256758	28257017	260	*	260	4	0.595353	0.871455	-0.276102	-15.8711	Downstream (1-2kb)	19	28258851	28300376	41526	2	226075	uc008hcf.2	43359	ENSMUSG00000052942	Glis3	GLIS family zinc finger 3
chr15	94893403	94893624	222	*	222	4	0.908073	0.712971	0.195102	15.8684	Intron (uc007xjn.1/320709, intron 4 of 7)	15	95097622	95149318	51697	2	100043315	uc007xjo.2	255694	ENSMUSG00000100603	LOC100043315	uncharacterized LOC100043315
chr3	129643038	129643173	136	*	136	4	0.689713	0.434346	0.255367	15.8643	Distal Intergenic	3	129677577	129725086	47510	2	13645	uc008rig.3	81913	ENSMUSG00000028017	Egf	epidermal growth factor
chr4	52769535	52769849	315	*	315	4	0.547986	0.800969	-0.252983	-15.8613	Distal Intergenic	4	52814604	52828269	13666	1	75367	uc029uui.1	-44755	ENSMUSG00000070984	4930552N02Rik	RIKEN cDNA 4930552N02 gene
chr14	3760271	3760376	106	*	106	5	0.539211	0.818365	-0.279154	-15.8493	Intron (uc033gnr.1/544990, intron 4 of 4)	14	3743493	3783730	40238	1	73549	uc029seh.1	16778	ENSMUSG00000079407	1700110I01Rik	RIKEN cDNA 1700110I01 gene
chr3	88283481	88283558	78	*	78	4	0.728749	0.906599	-0.17785	-15.8488	Intron (uc012crp.1/58176, intron 1 of 6)	3	88245133	88287217	42085	2	58176	uc012crp.1	3659	ENSMUSG00000103766	Rhbg	Rhesus blood group-associated B glycoprotein
chr13	117382098	117382190	93	*	93	4	0.543244	0.792046	-0.248802	-15.8453	Distal Intergenic	13	117220573	117274415	53843	1	13723	uc007rym.2	161525	ENSMUSG00000021728	Emb	embigin
chr15	69238386	69238552	167	*	167	4	0.449472	0.75228	-0.302808	-15.8438	Distal Intergenic	15	69270533	69274718	4186	1	75076	uc056yza.1	-31981	NA	4930504C09Rik	RIKEN cDNA 4930504C09 gene
chr14	53066266	53066326	61	*	61	4	0.917492	0.601715	0.315777	15.8319	Intron (uc007tqs.2/uc007tqs.2, intron 2 of 2)	14	52489935	52495695	5761	2	57269	uc011zko.1	-570571	ENSMUSG00000059887	Olfr1507	olfactory receptor 1507
chr10	119397162	119397324	163	*	163	4	0.612228	0.815479	-0.203251	-15.8162	Distal Intergenic	10	119413444	119426864	13421	1	67081	uc007hee.1	-16120	ENSMUSG00000100558	1700025F24Rik	RIKEN cDNA 1700025F24 gene
chr12	20031532	20031890	359	*	359	5	0.459084	0.782765	-0.323682	-15.8071	Distal Intergenic	12	20804392	20815779	11388	2	69513	uc007nde.2	783889	ENSMUSG00000099759	1700030C10Rik	RIKEN cDNA 1700030C10 gene
chr13	37107767	37107952	186	*	186	4	0.827806	0.608581	0.219225	15.7996	Distal Intergenic	13	36867178	37050244	183067	2	74145	uc007qco.2	-57523	ENSMUSG00000039109	F13a1	coagulation factor XIII, A1 subunit
chr16	82443866	82444133	268	*	268	4	0.539842	0.825411	-0.285569	-15.782	Distal Intergenic	16	81200697	81624287	423591	1	17968	uc007ztb.2	1243169	ENSMUSG00000022762	Ncam2	neural cell adhesion molecule 2
chr7	71351595	71351664	70	*	70	4	0.472042	0.286429	0.185613	15.7628	Distal Intergenic	7	71909695	71939191	29497	1	78156	uc057ahv.1	-558031	ENSMUSG00000108669	4930441H08Rik	RIKEN cDNA 4930441H08 gene
chr11	33287944	33288215	272	*	272	5	0.761296	0.527484	0.233812	15.7552	Intron (uc007ikh.2/66011, intron 21 of 27)	11	33296394	33318491	22098	2	66011	uc007iki.1	30276	ENSMUSG00000040594	Ranbp17	RAN binding protein 17
chr12	60812338	60812527	190	*	190	4	0.619546	0.888531	-0.268984	-15.7475	Distal Intergenic	12	61499660	61521820	22161	2	100504101	uc007nql.1	709293	NA	Gm20063	predicted gene, 20063
chr6	69686552	69687170	619	*	619	5	0.505595	0.782427	-0.276831	-15.7457	Intron (uc057bxk.1/uc057bxk.1, intron 29 of 90)	6	69326937	69327174	238	2	19783	uc012end.2	-359378	ENSMUSG00000106222	Rprl1	ribonuclease P RNA-like 1
chr3	43902025	43902329	305	*	305	4	0.722923	0.92491	-0.201988	-15.7454	Distal Intergenic	3	45280439	45378260	97822	2	72511	uc008pcx.2	1475931	ENSMUSG00000097040	2610316D01Rik	RIKEN cDNA 2610316D01 gene
chr2	9259596	9259976	381	*	381	4	0.623997	0.866357	-0.24236	-15.7259	Distal Intergenic	2	9189515	9197484	7970	1	73438	uc008igz.2	70081	ENSMUSG00000085580	1700061F12Rik	RIKEN cDNA 1700061F12 gene
chr8	60340864	60340954	91	*	91	4	0.640893	0.854736	-0.213843	-15.7237	Distal Intergenic	8	60506124	60545677	39554	1	23923	uc009lte.1	-165170	ENSMUSG00000057228	Aadat	aminoadipate aminotransferase
chrX	57553069	57553348	280	*	280	4	0.477961	0.751115	-0.273153	-15.721	Distal Intergenic	20	57496668	57503757	7090	2	245424	uc009thn.2	-49312	ENSMUSG00000036357	Gpr101	G protein-coupled receptor 101
chr18	59496460	59496625	166	*	166	4	0.570411	0.862223	-0.291812	-15.7184	Distal Intergenic	18	59579630	59579735	106	1	102465182	uc033hhc.1	-83005	ENSMUSG00000098287	Mir6355	microRNA 6355
chr3	88740021	88740296	276	*	276	4	0.1818	0.435088	-0.253288	-15.7047	Distal Intergenic	3	88716854	88731048	14195	1	19769	uc012csb.1	23167	ENSMUSG00000028057	Rit1	Ras-like without CAAX 1
chrX	81608411	81608849	439	*	439	4	0.50234	0.802069	-0.299729	-15.7023	Distal Intergenic	20	81419575	81458122	38548	2	245492	uc009trf.1	-150289	ENSMUSG00000060673	4930595M18Rik	RIKEN cDNA 4930595M18 gene
chr7	10274278	10274408	131	*	131	4	0.367053	0.635149	-0.268096	-15.6998	Promoter (<=1kb)	7	10273828	10275351	1524	2	171264	uc009fdd.1	943	ENSMUSG00000043066	Vmn1r66	vomeronasal 1 receptor 66
chr4	148751768	148751874	107	*	107	4	0.85858	0.635928	0.222652	15.6987	Distal Intergenic	4	148804392	148891936	87545	1	69743	uc008vvk.1	-52518	ENSMUSG00000028977	Casz1	castor zinc finger 1
chr4	30063855	30064031	177	*	177	4	0.641638	0.87337	-0.231732	-15.6912	Distal Intergenic	4	30664596	30855744	191149	1	75332	uc029upw.1	-600565	NA	4930556G01Rik	RIKEN cDNA 4930556G01 gene
chr7	74910990	74911134	145	*	145	4	0.209637	0.451375	-0.241737	-15.6878	Distal Intergenic	7	75030211	75075166	44956	1	75205	uc009hwi.2	-119077	ENSMUSG00000108803	4930533N22Rik	RIKEN cDNA 4930533N22 gene
chr2	129614556	129614683	128	*	128	4	0.530839	0.752197	-0.221358	-15.6854	Intron (uc008mhz.1/19261, intron 3 of 8)	2	129593169	129632228	39060	1	19261	uc056zpm.1	21387	ENSMUSG00000037902	Sirpa	signal-regulatory protein alpha
chr5	83115144	83115310	167	*	167	4	0.975044	0.740584	0.23446	15.684	Distal Intergenic	5	83278122	83355195	77074	2	243078	uc008xwu.2	239885	ENSMUSG00000049537	Tecrl	trans-2,3-enoyl-CoA reductase-like
chr2	63742557	63742759	203	*	203	5	0.387708	0.623632	-0.235924	-15.684	Distal Intergenic	2	63971508	64098038	126531	2	60344	uc008jvv.3	355279	ENSMUSG00000075324	Fign	fidgetin
chr6	52332288	52332356	69	*	69	4	0.581029	0.364938	0.216091	15.6768	Distal Intergenic	6	52308389	52314832	6444	2	70593	uc009byu.1	-17456	ENSMUSG00000086126	Evx1os	even skipped homeotic gene 1, opposite strand
chr1	154767432	154767490	59	*	59	4	0.635353	0.855687	-0.220334	-15.676	Distal Intergenic	1	154392519	154725920	333402	2	12290	uc007dav.1	-41512	ENSMUSG00000004110	Cacna1e	calcium channel, voltage-dependent, R type, alpha 1E subunit
chr4	48249404	48249540	137	*	137	5	0.550997	0.823174	-0.272177	-15.6741	Intron (uc008suy.1/76299, intron 1 of 11)	4	48193331	48279589	86259	2	76299	uc008suy.1	30049	ENSMUSG00000028343	Erp44	endoplasmic reticulum protein 44
chr5	9679895	9680258	364	*	364	4	0.69188	0.919342	-0.227462	-15.6415	Intron (uc008wll.1/108069, intron 1 of 5)	5	9485236	9725352	240117	2	108069	uc008wll.1	45094	ENSMUSG00000003974	Grm3	glutamate receptor, metabotropic 3
chr5	126633341	126633502	162	*	162	4	0.529479	0.77071	-0.24123	-15.6391	Distal Intergenic	5	127030789	127088529	57741	1	71247	uc008zrw.1	-397287	ENSMUSG00000105490	4933438B17Rik	RIKEN cDNA 4933438B17 gene
chr11	81507887	81508123	237	*	237	4	0.822569	0.596083	0.226485	15.6251	Intron (uc007kmm.2/11418, intron 1 of 9)	11	81572502	81573539	1038	2	237880	uc007kmn.1	65416	ENSMUSG00000038845	1700071K01Rik	RIKEN cDNA 1700071K01 gene
chr4	79715010	79715326	317	*	317	4	0.593608	0.89904	-0.305432	-15.6165	Distal Intergenic	4	80834213	80851736	17524	1	22178	uc008tjq.3	-1118887	ENSMUSG00000005994	Tyrp1	tyrosinase-related protein 1
chrX	89358964	89359609	646	*	646	5	0.50571	0.778035	-0.272325	-15.607	Distal Intergenic	20	89403848	89409451	5604	2	18630	uc012hlp.1	49842	ENSMUSG00000035395	Pet2	plasmacytoma expressed transcript 2
chrX	82209040	82209124	85	*	85	4	0.584495	0.929688	-0.345193	-15.5985	Distal Intergenic	20	82814910	83136689	321780	1	13405	uc009trg.1	-605786	ENSMUSG00000045103	Dmd	dystrophin, muscular dystrophy
chr2	64403821	64403978	158	*	158	4	0.559228	0.830592	-0.271364	-15.5954	Distal Intergenic	2	63971508	64098038	126531	2	60344	uc012bvz.2	-305783	ENSMUSG00000075324	Fign	fidgetin
chr7	82192684	82192781	98	*	98	4	0.725716	0.467765	0.257951	15.5898	Distal Intergenic	7	82259908	82307420	47513	1	20408	uc029wml.2	-67127	ENSMUSG00000030638	Sh3gl3	SH3-domain GRB2-like 3
chr2	38824544	38824815	272	*	272	4	0.0733385	0.291382	-0.218044	-15.5672	Intron (uc012buu.1/14536, intron 3 of 10)	2	38852735	38852810	76	1	387176	uc012buv.1	-27920	ENSMUSG00000065423	Mir181a-2	microRNA 181a-2
chr7	108390995	108391235	241	*	241	4	0.496781	0.745955	-0.249173	-15.5607	Distal Intergenic	7	108395122	108396114	993	1	258361	uc009jcj.1	-3887	ENSMUSG00000110253	Olfr495	olfactory receptor 495
chr15	30103683	30103766	84	*	84	4	0.538674	0.865545	-0.326871	-15.5444	Distal Intergenic	15	30172593	31029343	856751	1	18163	uc007vjz.1	-68827	ENSMUSG00000022240	Ctnnd2	catenin (cadherin associated protein), delta 2
chr10	103929317	103929544	228	*	228	4	0.898906	0.674242	0.224664	15.5443	Distal Intergenic	10	104142987	104153965	10979	1	100043292	uc011xmv.1	-213443	ENSMUSG00000090854	Gm4340	predicted gene 4340
chr16	64090023	64090644	622	*	622	4	0.39924	0.722982	-0.323742	-15.5379	Distal Intergenic	16	63610312	63864157	253846	2	13837	uc007zpz.1	-225866	ENSMUSG00000052504	Epha3	Eph receptor A3
chr15	5044924	5045364	441	*	441	4	0.593836	0.844731	-0.250896	-15.5312	Intron (uc011zqy.2/109828, intron 6 of 17)	15	4988762	5063773	75012	2	109828	uc011zqy.2	18409	ENSMUSG00000079105	C7	complement component 7
chr5	111664663	111664826	164	*	164	4	0.532043	0.746543	-0.2145	-15.5264	Distal Intergenic	5	111582421	111604932	22512	1	330164	uc008ysh.1	82242	ENSMUSG00000052848	C130026L21Rik	RIKEN cDNA C130026L21 gene
chr16	51193704	51193760	57	*	57	4	0.752348	0.932991	-0.180643	-15.5198	Distal Intergenic	16	50783409	50784091	683	1	78639	uc056zcj.1	410295	ENSMUSG00000092276	1700116B05Rik	RIKEN cDNA 1700116B05 gene
chr12	105964359	105964427	69	*	69	4	0.659985	0.421859	0.238126	15.503	Distal Intergenic	12	106010263	106077410	67148	1	22367	uc007ozb.1	-45836	ENSMUSG00000021115	Vrk1	vaccinia related kinase 1
chr10	98562235	98562707	473	*	473	4	0.642042	0.871706	-0.229664	-15.4991	Distal Intergenic	10	98299927	98351867	51941	2	667438	uc029rev.1	-210368	NA	Gm8633	predicted gene 8633
chr13	13898329	13898421	93	*	93	4	0.799737	0.423144	0.376593	15.4989	Distal Intergenic	13	13954674	13977289	22616	1	97884	uc007pmm.1	-56253	ENSMUSG00000039242	B3galnt2	UDP-GalNAc:betaGlcNAc beta 1,3-galactosaminyltransferase, polypeptide 2
chr14	111371750	111372062	313	*	313	4	0.60057	0.866533	-0.265964	-15.4988	Distal Intergenic	14	111675115	111683135	8021	1	75409	uc011zpr.1	-303053	ENSMUSG00000033214	Slitrk5	SLIT and NTRK-like family, member 5
chr10	77068099	77068262	164	*	164	4	0.712922	0.913208	-0.200286	-15.4927	Intron (uc007fvg.1/12822, intron 25 of 40)	10	77042644	77050432	7789	1	20509	uc007fvf.2	25455	ENSMUSG00000001436	Slc19a1	solute carrier family 19 (folate transporter), member 1
chrX	152513985	152514309	325	*	325	4	0.545163	0.810164	-0.265	-15.4743	Distal Intergenic	20	152563334	152563969	636	1	635396	uc012hqw.1	-49025	ENSMUSG00000091863	Cldn34a	claudin 34A
chr4	3661420	3661584	165	*	165	4	0.669539	0.919181	-0.249642	-15.4732	Intron (uc008rwj.2/70143, intron 3 of 3)	4	3656506	3663108	6603	1	70143	uc008rwj.2	4914	ENSMUSG00000085394	2210414B05Rik	RIKEN cDNA 2210414B05 gene
chr4	40587294	40587501	208	*	208	4	0.56326	0.826285	-0.263025	-15.4731	Distal Intergenic	4	40482840	40525548	42709	2	71293	uc008shn.1	-61746	ENSMUSG00000086355	4933428C19Rik	RIKEN cDNA 4933428C19 gene
chr5	54978155	54978420	266	*	266	4	0.641603	0.891996	-0.250393	-15.4691	Distal Intergenic	5	54349992	54358542	8551	1	330086	uc029vhn.1	628163	ENSMUSG00000105912	Gm10440	predicted gene 10440
chr11	100400655	100400803	149	*	149	4	0.326229	0.572755	-0.246526	-15.4639	Promoter (2-3kb)	11	100398116	100403865	5750	1	102635937	uc057bab.1	2539	NA	Gm12348	predicted gene 12348
chr8	35172085	35172221	137	*	137	4	0.705926	0.912231	-0.206305	-15.463	Distal Intergenic	8	35375741	35388137	12397	1	244416	uc009lkw.1	-203520	ENSMUSG00000046794	Ppp1r3b	protein phosphatase 1, regulatory (inhibitor) subunit 3B
chr19	34518048	34518254	207	*	207	4	0.461141	0.697134	-0.235993	-15.4598	Intron (uc008hgm.2/16889, intron 3 of 9)	19	34492316	34527474	35159	2	16889	uc008hgm.2	9220	ENSMUSG00000024781	Lipa	lysosomal acid lipase A
chr16	81576053	81576172	120	*	120	4	0.710913	0.413945	0.296967	15.4545	Exon (uc007zta.2/17968, exon 13 of 16)	16	81200697	81624287	423591	1	17968	uc007ztb.2	375356	ENSMUSG00000022762	Ncam2	neural cell adhesion molecule 2
chr5	126885052	126885267	216	*	216	4	0.484961	0.734374	-0.249413	-15.4521	Distal Intergenic	5	127030789	127088529	57741	1	71247	uc008zrw.1	-145522	ENSMUSG00000105490	4933438B17Rik	RIKEN cDNA 4933438B17 gene
chr17	79538953	79539038	86	*	86	4	0.6873	0.393963	0.293337	15.4506	Distal Intergenic	17	79506049	79510486	4438	2	100038718	uc012axn.1	-28467	NA	Gm10494	predicted gene 10494
chr1	9831773	9831827	55	*	55	4	0.763505	0.941969	-0.178464	-15.4381	Intron (uc007agu.1/170755, intron 2 of 17)	1	9848281	9902568	54288	1	170755	uc007agx.1	-16454	ENSMUSG00000025915	Sgk3	serum/glucocorticoid regulated kinase 3
chr15	91795830	91796079	250	*	250	4	0.681361	0.926358	-0.244998	-15.422	Exon (uc007xhz.1/66725, exon 42 of 51)	15	91780378	91816124	35747	1	66725	uc007xia.1	15452	ENSMUSG00000036273	Lrrk2	leucine-rich repeat kinase 2
chr10	42892299	42892510	212	*	212	4	0.431261	0.192176	0.239085	15.4092	Intron (uc007eza.2/268297, intron 1 of 6)	10	42860512	42960782	100271	1	268297	uc011xdi.1	31787	ENSMUSG00000044770	Scml4	sex comb on midleg-like 4 (Drosophila)
chrX	169986610	169986860	251	*	251	4	0.245341	0.544684	-0.299343	-15.4053	Intron (uc009uxz.2/17318, intron 8 of 9)	20	169975043	169978917	3875	2	654820	uc009uyi.1	-7693	ENSMUSG00000072844	G530011O06Rik	RIKEN cDNA G530011O06 gene
chr9	14673697	14673913	217	*	217	4	0.62512	0.332687	0.292432	15.4001	Distal Intergenic	9	14541967	14643529	101563	2	75723	uc009oeq.1	-30168	ENSMUSG00000013076	Amotl1	angiomotin-like 1
chr5	121969959	121970012	54	*	54	4	0.750497	0.566623	0.183875	15.3872	Intron (uc008zkm.1/13048, intron 2 of 22)	5	121895409	121916734	21326	2	13048	uc008zkn.1	-53225	ENSMUSG00000042589	Cux2	cut-like homeobox 2
chr13	81691602	81691686	85	*	85	4	0.491828	0.698209	-0.206381	-15.3865	Intron (uc007rhy.1/67486, intron 3 of 7)	13	81673837	81687285	13449	2	67486	uc007rhx.1	-4317	ENSMUSG00000035834	Polr3g	polymerase (RNA) III (DNA directed) polypeptide G
chrX	138719933	138720230	298	*	298	4	0.432342	0.753794	-0.321452	-15.3658	Intron (uc009uju.2/60367, intron 6 of 7)	20	138914430	139009090	94661	1	27206	uc009ujx.2	-194200	ENSMUSG00000052854	Nrk	Nik related kinase
chr1	37554448	37554600	153	*	153	4	0.684025	0.91099	-0.226965	-15.3572	Distal Intergenic	1	37439340	37541016	101677	2	269181	uc007arv.3	-13432	ENSMUSG00000026110	Mgat4a	mannoside acetylglucosaminyltransferase 4, isoenzyme A
chr1	81564189	81564316	128	*	128	4	0.940474	0.731613	0.208861	15.3392	Distal Intergenic	1	81077407	81341764	264358	1	241134	uc007brn.1	486782	ENSMUSG00000054976	Nyap2	neuronal tyrosine-phophorylated phosphoinositide 3-kinase adaptor 2
chr19	48964433	48964777	345	*	345	4	0.461244	0.756063	-0.294819	-15.3269	Distal Intergenic	19	48206025	48805505	599481	1	66673	uc008hvx.1	758408	ENSMUSG00000063434	Sorcs3	sortilin-related VPS10 domain containing receptor 3
chr10	44349407	44349641	235	*	235	4	0.288976	0.559461	-0.270485	-15.3171	Intron (uc007ezt.2/11793, intron 7 of 7)	10	44359676	44359768	93	1	100316688	uc011xdn.1	-10035	ENSMUSG00000089260	Mir1929	microRNA 1929
chr2	86301522	86301872	351	*	351	4	0.534432	0.804267	-0.269836	-15.3167	Distal Intergenic	2	86297818	86298756	939	1	259012	uc008kmb.1	3704	ENSMUSG00000047149	Olfr1052	olfactory receptor 1052
chr10	93158443	93158514	72	*	72	4	0.863761	0.578985	0.284776	15.3165	Promoter (2-3kb)	10	93160876	93225368	64493	1	237459	uc007guk.2	-2362	ENSMUSG00000020015	Cdk17	cyclin-dependent kinase 17
chr7	104331407	104331469	63	*	63	4	0.503992	0.864626	-0.360634	-15.3064	Promoter (1-2kb)	7	104329471	104336617	7147	1	434218	uc012frg.2	1936	ENSMUSG00000090215	Trim34b	tripartite motif-containing 34B
chr4	114235785	114236184	400	*	400	5	0.536525	0.805077	-0.268552	-15.2929	Intron (uc008uea.1/230623, intron 3 of 3)	4	114163384	114245028	81645	1	230623	uc012div.1	72401	ENSMUSG00000057977	Skint11	selection and upkeep of intraepithelial T cells 11
chr13	83573420	83573587	168	*	168	4	0.756423	0.498761	0.257662	15.2927	Promoter (<=1kb)	13	83573618	83667079	93462	1	17260	uc007rih.2	-31	ENSMUSG00000005583	Mef2c	myocyte enhancer factor 2C
chr10	92283549	92283760	212	*	212	4	0.663956	0.881037	-0.217081	-15.2882	Intron (uc029rem.1/627800, intron 3 of 8)	10	92171301	92375373	204073	2	627800	uc029rem.1	91613	ENSMUSG00000098040	Gm20757	predicted gene, 20757
chr1	87741596	87741686	91	*	91	4	0.420215	0.679256	-0.25904	-15.2843	Distal Intergenic	1	87756011	87767983	11973	1	77040	uc007bxi.2	-14325	ENSMUSG00000026289	Atg16l1	autophagy related 16-like 1 (S. cerevisiae)
chr14	32532847	32532930	84	*	84	4	0.506078	0.736673	-0.230595	-15.2742	Intron (uc007szd.1/319955, intron 5 of 5)	14	32513521	32580989	67469	1	319955	uc007sze.1	19326	ENSMUSG00000054051	Ercc6	excision repair cross-complementing rodent repair deficiency, complementation group 6
chr6	9088889	9089097	209	*	209	4	0.882331	0.625322	0.257009	15.2694	Intron (uc009ayb.1/18231, intron 2 of 2)	6	8950019	9248578	298560	1	18231	uc009ayc.1	138870	ENSMUSG00000046178	Nxph1	neurexophilin 1
chr2	73361476	73361540	65	*	65	4	0.478765	0.818818	-0.340053	-15.2631	Intron (uc008kco.3/68526, intron 11 of 16)	2	73362270	73370141	7872	2	68526	uc008kcq.1	8601	ENSMUSG00000041762	Gpr155	G protein-coupled receptor 155
chr3	65107290	65107522	233	*	233	4	0.270094	0.569332	-0.299238	-15.2431	Promoter (1-2kb)	3	65109368	65378225	268858	1	16497	uc008pkj.2	-1846	ENSMUSG00000027827	Kcnab1	potassium voltage-gated channel, shaker-related subfamily, beta member 1
chr13	30098784	30098882	99	*	99	4	0.757233	0.553867	0.203366	15.238	Distal Intergenic	13	30136490	30246694	110205	1	218121	uc007pyt.1	-37608	ENSMUSG00000038732	Mboat1	membrane bound O-acyltransferase domain containing 1
chr12	48248560	48248805	246	*	246	4	0.553753	0.825473	-0.27172	-15.231	Distal Intergenic	12	49382883	49386867	3985	1	15228	uc011ylr.1	-1134078	ENSMUSG00000020950	Foxg1	forkhead box G1
chr1	111673349	111673430	82	*	82	4	0.678774	0.913619	-0.234845	-15.2265	Distal Intergenic	1	111858702	111864918	6217	2	319901	uc007chy.1	191488	ENSMUSG00000038702	Dsel	dermatan sulfate epimerase-like
chrX	109778892	109779157	266	*	266	4	0.473876	0.757294	-0.283419	-15.2228	Distal Intergenic	20	109196756	109200445	3690	1	622976	uc009ucu.2	582136	ENSMUSG00000048621	Gm6377	predicted gene 6377
chr15	84607628	84607690	63	*	63	4	0.633977	0.83845	-0.204473	-15.2219	Distal Intergenic	15	84553398	84557823	4426	2	223732	uc007xcc.1	-49805	ENSMUSG00000055745	Ldoc1l	leucine zipper, down-regulated in cancer 1-like
chr1	154231662	154231793	132	*	132	4	0.378156	0.633091	-0.254934	-15.2145	Distal Intergenic	1	154255689	154270416	14728	1	75233	uc007dau.1	-23896	ENSMUSG00000100221	4930532M18Rik	RIKEN cDNA 4930532M18 gene
chr4	138414094	138414169	76	*	76	4	0.702127	0.906972	-0.204845	-15.2069	Distal Intergenic	4	138394092	138396458	2367	2	625638	uc008vkx.2	-17636	ENSMUSG00000078235	Fam43b	family with sequence similarity 43, member B
chr13	12559694	12559754	61	*	61	4	0.585607	0.811277	-0.22567	-15.2035	Intron (uc007plq.1/uc007plq.1, intron 2 of 2)	13	12565883	12606112	40230	1	67475	uc007plr.1	-6129	ENSMUSG00000057069	Ero1lb	ERO1-like beta (S. cerevisiae)
chr12	75151759	75151905	147	*	147	4	0.703505	0.909885	-0.20638	-15.2033	Intron (uc007nwz.2/238271, intron 2 of 10)	12	74897217	75177332	280116	2	238271	uc007nwz.2	25427	ENSMUSG00000034402	Kcnh5	potassium voltage-gated channel, subfamily H (eag-related), member 5
chr1	41916909	41917116	208	*	208	4	0.699144	0.911046	-0.211902	-15.2015	Distal Intergenic	1	41167560	41181252	13693	2	74897	uc029qny.1	-735657	ENSMUSG00000104072	4930448I06Rik	RIKEN cDNA 4930448I06 gene
chr3	39158621	39158789	169	*	169	4	0.56199	0.808212	-0.246222	-15.1942	Distal Intergenic	3	38886940	39011983	125044	1	329628	uc008pbf.1	271681	ENSMUSG00000046743	Fat4	FAT atypical cadherin 4
chr11	89967167	89967284	118	*	118	4	0.592008	0.889418	-0.29741	-15.1911	Distal Intergenic	11	89982544	90002894	20351	2	18559	uc007kwl.2	35610	ENSMUSG00000020553	Pctp	phosphatidylcholine transfer protein
chr8	13022316	13022563	248	*	248	4	0.426378	0.668383	-0.242005	-15.1908	Distal Intergenic	8	13026034	13035805	9772	1	14068	uc009kwr.3	-3471	ENSMUSG00000031443	F7	coagulation factor VII
chr2	82884138	82884307	170	*	170	4	0.456298	0.795682	-0.339384	-15.1845	Distal Intergenic	2	82235173	82259878	24706	1	241514	uc008khv.1	648965	ENSMUSG00000070866	Zfp804a	zinc finger protein 804A
chr7	14375344	14375466	123	*	123	4	0.566897	0.877756	-0.310859	-15.1805	Distal Intergenic	7	14410686	14438551	27866	2	76971	uc009fgb.2	63085	ENSMUSG00000030378	Sult2a8	sulfotransferase family 2A, dehydroepiandrosterone (DHEA)-preferring, member 8
chr11	50446412	50446464	53	*	53	4	0.531416	0.871921	-0.340505	-15.1724	Distal Intergenic	11	50389303	50431111	41809	2	216724	uc007isn.1	-15301	ENSMUSG00000020375	Rufy1	RUN and FYVE domain containing 1
chrX	150192881	150193181	301	*	301	4	0.530866	0.840452	-0.309586	-15.1723	Distal Intergenic	20	150312951	150313364	414	2	333588	uc012hql.1	120183	NA	Gm15104	predicted gene 15104
chr5	102349687	102349751	65	*	65	4	0.954256	0.747053	0.207203	15.1705	Intron (uc008yiu.1/231532, intron 1 of 2)	5	102481391	102897937	416547	1	231532	uc008yiw.2	-131640	ENSMUSG00000057315	Arhgap24	Rho GTPase activating protein 24
chr1	53561940	53562009	70	*	70	4	0.963396	0.715515	0.247881	15.1632	Exon (uc029qom.1/627872, exon 26 of 66)	1	53397002	53706784	309783	2	627872	uc029qom.1	144775	ENSMUSG00000096141	Dnah7a	dynein, axonemal, heavy chain 7A
chr1	102112345	102112537	193	*	193	4	0.578693	0.854528	-0.275835	-15.1605	Distal Intergenic	1	101155768	101175202	19435	1	100504525	uc007cgb.2	956577	ENSMUSG00000100684	Gm20268	predicted gene, 20268
chr8	89056666	89056819	154	*	154	4	0.47329	0.714974	-0.241684	-15.1529	Distal Intergenic	8	89027243	89044162	16920	2	58198	uc009msa.3	-12504	ENSMUSG00000031665	Sall1	sal-like 1 (Drosophila)
chr1	111601133	111601396	264	*	264	4	0.414608	0.713822	-0.299215	-15.1484	Distal Intergenic	1	111858702	111864918	6217	2	319901	uc007chy.1	263522	ENSMUSG00000038702	Dsel	dermatan sulfate epimerase-like
chr1	166626204	166626398	195	*	195	4	0.626928	0.872796	-0.245867	-15.1357	Downstream (2-3kb)	1	166628971	166647693	18723	2	226604	uc011wvm.1	21295	ENSMUSG00000051081	Gm4847	predicted gene 4847
chr2	34397139	34397296	158	*	158	4	0.906167	0.691108	0.215059	15.1306	Distal Intergenic	2	34406771	34624958	218188	1	227743	uc008jil.2	-9475	ENSMUSG00000038696	Mapkap1	mitogen-activated protein kinase associated protein 1
chr14	88667334	88667555	222	*	222	4	0.569779	0.802836	-0.233056	-15.1212	Distal Intergenic	14	88464747	88471396	6650	2	219257	uc007uuh.2	-195938	ENSMUSG00000050505	Pcdh20	protocadherin 20
chrX	153778294	153778609	316	*	316	4	0.539851	0.820081	-0.28023	-15.1136	Distal Intergenic	20	153832293	153834240	1948	1	278240	uc009urb.1	-53684	ENSMUSG00000046550	Spin2c	spindlin family, member 2C
chr3	54525825	54525881	57	*	57	4	0.626679	0.878225	-0.251546	-15.1102	Distal Intergenic	3	54361107	54391041	29935	1	50706	uc056zsh.1	164718	ENSMUSG00000027750	Postn	periostin, osteoblast specific factor
chr8	68744669	68744830	162	*	162	4	0.616974	0.861647	-0.244673	-15.1072	Distal Intergenic	8	68388596	68735146	346551	2	234356	uc029wtm.1	-9523	ENSMUSG00000036356	Csgalnact1	chondroitin sulfate N-acetylgalactosaminyltransferase 1
chr4	144330071	144330200	130	*	130	4	0.293705	0.573732	-0.280027	-15.105	Promoter (<=1kb)	4	144330249	144333465	3217	1	626995	uc008vrb.1	-49	ENSMUSG00000078508	Gm13128	predicted gene 13128
chr4	76292570	76292769	200	*	200	4	0.689461	0.89247	-0.203009	-15.1034	Intron (uc008tjm.2/19266, intron 11 of 39)	4	76136811	76344226	207416	2	19266	uc008tjo.1	51457	ENSMUSG00000028399	Ptprd	protein tyrosine phosphatase, receptor type, D
chr2	45184868	45184928	61	*	61	4	0.595953	0.349209	0.246743	15.0948	Distal Intergenic	2	45110016	45117395	7380	2	24136	uc008jpj.1	-67473	ENSMUSG00000026872	Zeb2	zinc finger E-box binding homeobox 2
chr8	100607752	100607984	233	*	233	4	0.637256	0.869016	-0.23176	-15.0948	Distal Intergenic	8	99416674	99733438	316765	1	234624	uc009mzs.2	1191078	ENSMUSG00000052479	A330008L17Rik	RIKEN cDNA A330008L17 gene
chr13	116368137	116368365	229	*	229	4	0.631559	0.881362	-0.249804	-15.0727	Distal Intergenic	13	116306891	116309688	2798	2	16392	uc007ryg.2	-58449	ENSMUSG00000042258	Isl1	ISL1 transcription factor, LIM/homeodomain
chr14	123230945	123231056	112	*	112	4	0.53242	0.761896	-0.229476	-15.071	Distal Intergenic	14	123169186	123176176	6991	1	380934	uc007vbp.2	61759	NA	AA536875	expressed sequence AA536875
chr3	154049963	154050039	77	*	77	4	0.63676	0.849015	-0.212255	-15.0613	Intron (uc008ruk.1/242259, intron 1 of 21)	3	153973436	154271720	298285	1	242259	uc008ruk.1	76527	ENSMUSG00000028360	Slc44a5	solute carrier family 44, member 5
chrX	150143657	150143875	219	*	219	4	0.597164	0.827837	-0.230673	-15.0609	Distal Intergenic	20	150312951	150313364	414	2	333588	uc012hql.1	169489	NA	Gm15104	predicted gene 15104
chr9	74402662	74402883	222	*	222	4	0.52557	0.813472	-0.287901	-15.0561	Distal Intergenic	9	74110334	74283203	172870	1	546144	uc009qre.1	292328	ENSMUSG00000044976	Wdr72	WD repeat domain 72
chr14	64107056	64107173	118	*	118	4	0.390934	0.585692	-0.194758	-15.0557	Promoter (2-3kb)	14	64104323	64113751	9429	1	73382	uc007uie.1	2733	ENSMUSG00000021966	Prss52	protease, serine 52
chr4	5117549	5117755	207	*	207	4	0.274138	0.516438	-0.2423	-15.0496	Distal Intergenic	4	4764351	4793306	28956	2	242291	uc008rxc.2	-324243	ENSMUSG00000066324	Impad1	inositol monophosphatase domain containing 1
chr8	86178972	86179172	201	*	201	4	0.631929	0.890604	-0.258675	-15.0439	Distal Intergenic	8	85841002	86060642	219641	1	102093	uc009mqj.1	337970	ENSMUSG00000036879	Phkb	phosphorylase kinase beta
chr1	73687025	73687236	212	*	212	4	0.561298	0.795096	-0.233798	-15.0331	Intron (uc007bld.2/109198, intron 6 of 8)	1	73855477	73855575	99	2	102465179	uc056ydd.1	168339	ENSMUSG00000098504	Mir6351	microRNA 6351
chr1	71153590	71153797	208	*	208	4	0.621964	0.861342	-0.239378	-15.033	Distal Intergenic	1	71027535	71102972	75438	2	12021	uc007bjm.2	-50618	ENSMUSG00000026196	Bard1	BRCA1 associated RING domain 1
chr8	54660745	54660858	114	*	114	4	0.57207	0.287259	0.284811	15.0304	Exon (uc012gdy.1/244484, exon 17 of 31)	8	54629616	54648430	18815	2	244484	uc009lsg.2	-12315	ENSMUSG00000039375	Wdr17	WD repeat domain 17
chr3	78674271	78674508	238	*	238	4	0.64433	0.880105	-0.235774	-15.0227	Distal Intergenic	3	79062511	79144887	82377	2	76089	uc008pnl.2	470379	ENSMUSG00000062232	Rapgef2	Rap guanine nucleotide exchange factor (GEF) 2
chr16	33973964	33974040	77	*	77	4	0.468686	0.733225	-0.264539	-15.0162	3' UTR	16	33969073	33978726	9654	2	545156	uc007zar.2	4686	ENSMUSG00000061751	Kalrn	kalirin, RhoGEF kinase
chr15	39271766	39271961	196	*	196	4	0.273668	0.498005	-0.224337	-15.0129	Intron (uc007vod.2/116838, intron 1 of 26)	15	39198286	39684372	486087	1	116838	uc011zsk.2	73480	ENSMUSG00000037386	Rims2	regulating synaptic membrane exocytosis 2
chr4	64486408	64486601	194	*	194	4	0.480386	0.722754	-0.242368	-15.0113	Distal Intergenic	4	64012669	64047015	34347	2	21923	uc008thk.2	-439393	ENSMUSG00000028364	Tnc	tenascin C
chr10	120527641	120527711	71	*	71	4	0.604209	0.880425	-0.276216	-14.9952	Distal Intergenic	10	120470290	120476935	6646	2	15364	uc057axn.1	-50706	ENSMUSG00000056758	Hmga2	high mobility group AT-hook 2
chr4	148612684	148612878	195	*	195	4	0.79921	0.54855	0.250661	14.9934	3' UTR	4	148602568	148615480	12913	1	17175	uc008vuz.1	10116	ENSMUSG00000028979	Masp2	mannan-binding lectin serine peptidase 2
chr7	68901022	68901544	523	*	523	4	0.568956	0.841626	-0.27267	-14.9833	Distal Intergenic	7	68741593	68749238	7646	2	66412	uc009hji.1	-151784	ENSMUSG00000042659	Arrdc4	arrestin domain containing 4
chr9	96759718	96759959	242	*	242	4	0.48272	0.718779	-0.236059	-14.9783	Distal Intergenic	9	96765562	96774397	8836	1	319707	uc033jmf.1	-5603	ENSMUSG00000101581	C430002N11Rik	RIKEN cDNA C430002N11 gene
chr15	93951705	93951809	105	*	105	4	0.705114	0.898714	-0.1936	-14.974	Distal Intergenic	15	93904856	93927111	22256	2	77248	uc029suv.1	-24594	NA	9430014N10Rik	RIKEN cDNA 9430014N10 gene
chr11	38717504	38717614	111	*	111	4	0.672079	0.910968	-0.238889	-14.9675	Distal Intergenic	11	38491548	38520045	28498	2	100502917	uc007iln.2	-197459	NA	Gm12130	predicted gene 12130
chr5	31742739	31742900	162	*	162	4	0.63828	0.359088	0.279192	14.9652	Intron (uc008wyz.1/107976, intron 3 of 5)	5	31730957	32084739	353783	1	107976	uc008wzg.1	11782	ENSMUSG00000052139	Bre	brain and reproductive organ-expressed protein
chr14	120848283	120848413	131	*	131	4	0.493599	0.730167	-0.236568	-14.9589	Distal Intergenic	14	120911194	120927604	16411	1	70572	uc007uzy.1	-62781	ENSMUSG00000030662	Ipo5	importin 5
chr14	39684289	39684456	168	*	168	4	0.67852	0.904949	-0.226429	-14.9568	Intron (uc007tcc.1/73591, intron 3 of 3)	14	39655663	39685293	29631	1	73591	uc007tcc.1	28626	ENSMUSG00000101261	1700109I08Rik	RIKEN cDNA 1700109I08 gene
chr1	51895525	51895597	73	*	73	4	0.727306	0.916033	-0.188727	-14.9567	Intron (uc007axr.3/17912, intron 1 of 29)	1	51749758	51915978	166221	2	17912	uc007axr.3	20381	ENSMUSG00000018417	Myo1b	myosin IB
chr12	115314053	115314157	105	*	105	4	0.673525	0.91821	-0.244685	-14.9434	Intron (uc057bcp.1/uc057bcp.1, intron 97 of 1148)	12	115695720	115695794	75	2	102465205	uc033ggj.1	381637	ENSMUSG00000098336	Mir6388	microRNA 6388
chr19	10397971	10398074	104	*	104	4	0.571688	0.317148	0.25454	14.9317	Intron (uc008gpp.2/54525, intron 1 of 9)	19	10389090	10453181	64092	1	54525	uc012bin.1	8881	ENSMUSG00000024743	Syt7	synaptotagmin VII
chr9	109323032	109323373	342	*	342	4	0.511916	0.784838	-0.272922	-14.9274	3' UTR	9	109322886	109339659	16774	2	668758	uc009rsg.2	16286	ENSMUSG00000054087	Fbxw28	F-box and WD-40 domain protein 28
chr7	141134213	141134299	87	*	87	4	0.40952	0.633062	-0.223542	-14.9247	Promoter (2-3kb)	7	141131286	141156154	24869	1	27388	uc009kjq.1	2927	ENSMUSG00000025495	Ptdss2	phosphatidylserine synthase 2
chr19	34346187	34346391	205	*	205	4	0.477584	0.708699	-0.231114	-14.9147	Distal Intergenic	19	34290659	34327770	37112	1	14102	uc008hgi.2	55528	ENSMUSG00000024778	Fas	Fas (TNF receptor superfamily member 6)
chr7	53905844	53905998	155	*	155	4	0.653805	0.850005	-0.1962	-14.9114	Distal Intergenic	7	53891761	53891889	129	2	102466619	uc033izt.1	-13955	ENSMUSG00000099176	Mir6238	microRNA 6238
chr14	75634336	75634405	70	*	70	4	0.695938	0.887604	-0.191666	-14.8933	Distal Intergenic	14	75642259	75667137	24879	1	75272	uc007uqv.1	-7854	ENSMUSG00000022002	Erich6b	glutamate rich 6B
chr1	166907688	166907894	207	*	207	4	0.595879	0.827132	-0.231253	-14.8866	Distal Intergenic	1	166974023	166999730	25708	2	100503962	uc007dkr.2	91836	ENSMUSG00000102548	Gm16701	predicted gene, 16701
chr2	28913877	28914118	242	*	242	4	0.566824	0.28133	0.285493	14.8835	Promoter (2-3kb)	2	28907680	28916421	8742	2	54422	uc008izh.2	2303	ENSMUSG00000026805	Barhl1	BarH-like 1 (Drosophila)
chr2	123418495	123418681	187	*	187	4	0.753427	0.948117	-0.19469	-14.8824	Distal Intergenic	2	122781999	122809551	27553	1	59010	uc008mbj.1	636496	ENSMUSG00000005803	Sqrdl	sulfide quinone reductase-like (yeast)
chr7	10035334	10035575	242	*	242	4	0.73092	0.395805	0.335115	14.8761	Downstream (1-2kb)	7	10037235	10053178	15944	2	434117	uc012eyo.1	17603	ENSMUSG00000094606	Vmn2r50	vomeronasal 2, receptor 50
chr16	41178165	41178280	116	*	116	4	0.693893	0.899483	-0.205589	-14.8746	Intron (uc007zfr.1/268890, intron 2 of 8)	16	41533342	42146213	612872	1	268890	uc007zfs.1	-355062	ENSMUSG00000061080	Lsamp	limbic system-associated membrane protein
chr13	42229744	42229912	169	*	169	4	0.719731	0.937824	-0.218093	-14.874	Distal Intergenic	13	42301476	42307990	6515	1	13614	uc007qfl.3	-71564	ENSMUSG00000021367	Edn1	endothelin 1
chr10	6781494	6781623	130	*	130	4	0.572428	0.875362	-0.302934	-14.8723	Intron (uc007efy.1/18390, intron 1 of 4)	10	6788570	6830639	42070	1	18390	uc007egf.2	-6947	ENSMUSG00000000766	Oprm1	opioid receptor, mu 1
chr16	5321693	5321787	95	*	95	4	0.632811	0.441445	0.191366	14.8516	Distal Intergenic	16	5247387	5255956	8570	2	70511	uc007yca.1	-65737	ENSMUSG00000022544	Eef2kmt	eukaryotic elongation factor 2 lysine methyltransferase
chr18	60447441	60447558	118	*	118	4	0.840429	0.581555	0.258874	14.8446	Distal Intergenic	18	60474191	60501983	27793	2	106878	uc008fag.1	54425	ENSMUSG00000038059	Smim3	small integral membrane protein 3
chr8	69500597	69500760	164	*	164	4	0.697952	0.8995	-0.201548	-14.8339	Distal Intergenic	8	69394612	69395544	933	2	378466	uc029wtp.1	-105053	ENSMUSG00000110444	Gm10033	predicted gene 10033
chr3	85122231	85122476	246	*	246	4	0.670539	0.889085	-0.218546	-14.8315	Intron (uc008pqg.3/99889, intron 3 of 9)	3	84965056	84965580	525	2	654362	uc008pqm.1	-156651	NA	Fbxw7as1	F-box and WD-40 domain protein 7 antisense transcript 1
chr2	108373640	108373805	166	*	166	4	0.394211	0.66727	-0.273059	-14.8307	Distal Intergenic	2	109092300	109278290	185991	2	76894	uc008llv.1	904485	ENSMUSG00000057234	Mettl15	methyltransferase like 15
chr2	72285219	72285272	54	*	54	4	0.502919	0.294682	0.208237	14.8269	Promoter (<=1kb)	2	72285637	72389839	104203	1	65964	uc008kbs.2	-365	ENSMUSG00000004085	Map3k20	mitogen-activated protein kinase kinase kinase 20
chr19	56762469	56762520	52	*	52	4	0.749521	0.543798	0.205723	14.8241	Distal Intergenic	19	56722372	56724862	2491	1	11554	uc008hze.2	40097	ENSMUSG00000035283	Adrb1	adrenergic receptor, beta 1
chr8	76337104	76337218	115	*	115	4	0.835873	0.522757	0.313116	14.8143	Distal Intergenic	8	76749087	76900173	151087	2	100039211	uc009mhk.2	562955	ENSMUSG00000074235	Gm10649	predicted gene 10649
chr6	51044015	51044068	54	*	54	4	0.742276	0.925657	-0.183382	-14.8079	Distal Intergenic	6	51269812	51269910	99	2	387166	uc012elv.1	225842	ENSMUSG00000065505	Mir148a	microRNA 148a
chr10	113893183	113893376	194	*	194	4	0.831272	0.586473	0.244799	14.8057	Distal Intergenic	10	114398821	114801370	402550	2	237553	uc007hat.2	907994	ENSMUSG00000050663	Trhde	TRH-degrading enzyme
chr14	18074642	18074700	59	*	59	4	0.857586	0.490884	0.366702	14.8034	Distal Intergenic	14	17981644	18038088	56445	1	21834	uc007sho.2	92998	ENSMUSG00000021779	Thrb	thyroid hormone receptor beta
chr9	65197930	65198103	174	*	174	4	0.690738	0.479743	0.210996	14.7965	Distal Intergenic	9	65214690	65239219	24530	1	214424	uc009qcx.2	-16587	ENSMUSG00000032392	Parp16	poly (ADP-ribose) polymerase family, member 16
chr8	106000117	106000220	104	*	104	4	0.587313	0.286376	0.300937	14.7923	Distal Intergenic	8	105984946	105996423	11478	2	319446	uc009ney.2	-3694	ENSMUSG00000053687	Dpep2	dipeptidase 2
chr10	24324685	24324814	130	*	130	4	0.913953	0.696059	0.217894	14.7862	Distal Intergenic	10	24223517	24302783	79267	1	59012	uc007equ.1	101168	ENSMUSG00000020000	Moxd1	monooxygenase, DBH-like 1
chr1	124213292	124213630	339	*	339	4	0.449559	0.732709	-0.28315	-14.7858	Distal Intergenic	1	123332138	124045559	713422	2	269109	uc007cjx.2	-167733	ENSMUSG00000036815	Dpp10	dipeptidylpeptidase 10
chr3	115226892	115227107	216	*	216	4	0.674974	0.89704	-0.222066	-14.7823	Distal Intergenic	3	115080965	115125764	44800	1	229759	uc008rbn.2	145927	ENSMUSG00000027965	Olfm3	olfactomedin 3
chr11	6744988	6745133	146	*	146	4	0.645505	0.859333	-0.213828	-14.7761	Distal Intergenic	11	6716001	6720037	4037	2	626419	uc007hze.1	-24951	ENSMUSG00000086808	Gm11981	predicted gene 11981
chr9	58677808	58677875	68	*	68	4	0.737775	0.931552	-0.193776	-14.7734	Intron (uc009pxh.2/73673, intron 2 of 5)	9	58629105	58657955	28851	1	20320	uc009pxg.1	48703	ENSMUSG00000032336	Nptn	neuroplastin
chr7	57237475	57237712	238	*	238	4	0.423147	0.679738	-0.256591	-14.763	Intron (uc009hdz.1/14407, intron 3 of 9)	7	56724242	57386871	662630	2	14407	uc009hdz.1	149159	ENSMUSG00000055026	Gabrg3	gamma-aminobutyric acid (GABA) A receptor, subunit gamma 3
chr5	97550635	97550890	256	*	256	4	0.511469	0.808305	-0.296836	-14.7619	Intron (uc008yfx.2/75814, intron 4 of 7)	5	97455161	97457008	1848	2	14626	uc008yfz.1	-93627	ENSMUSG00000050553	Gk2	glycerol kinase 2
chr6	133841010	133841332	323	*	323	4	0.637429	0.876019	-0.23859	-14.7602	Distal Intergenic	6	133849855	133853667	3813	2	16483	uc009ekd.1	12335	ENSMUSG00000032758	Kap	kidney androgen regulated protein
chr10	66481091	66481196	106	*	106	4	0.581725	0.781559	-0.199835	-14.7586	Distal Intergenic	10	66145296	66179514	34219	1	77198	uc007fko.1	335795	NA	4930407I19Rik	RIKEN cDNA 4930407I19 gene
chr1	50407300	50407464	165	*	165	4	0.485505	0.821565	-0.33606	-14.7564	Distal Intergenic	1	50909962	50979920	69959	1	56363	uc007axi.1	-502498	ENSMUSG00000026109	Tmeff2	transmembrane protein with EGF-like and two follistatin-like domains 2
chr9	36257321	36257426	106	*	106	4	0.444629	0.701922	-0.257293	-14.7549	Distal Intergenic	9	36134287	36135630	1344	2	100041618	uc012gqs.1	-121691	ENSMUSG00000098390	Gm3434	predicted gene 3434
chr12	58458120	58458180	61	*	61	4	0.672958	0.872033	-0.199076	-14.7459	Distal Intergenic	12	58264720	58269258	4539	2	66864	uc007npv.2	-188862	ENSMUSG00000045930	Clec14a	C-type lectin domain family 14, member a
chr12	45858429	45858616	188	*	188	4	0.503448	0.741151	-0.237703	-14.7452	Distal Intergenic	12	44852486	45074483	221998	2	217517	uc007nmc.1	-783946	ENSMUSG00000046314	Stxbp6	syntaxin binding protein 6 (amisyn)
chr19	21014726	21014960	235	*	235	4	0.6112	0.883024	-0.271825	-14.742	Distal Intergenic	19	20783458	20954202	170745	2	13409	uc008gyp.1	-60524	ENSMUSG00000024749	Tmc1	transmembrane channel-like gene family 1
chr11	115144967	115145131	165	*	165	4	0.79327	0.578769	0.2145	14.7332	Intron (uc007mgl.2/58222, intron 1 of 8)	11	115154178	115162240	8063	1	58222	uc007mgo.2	-9047	ENSMUSG00000020732	Rab37	RAB37, member RAS oncogene family
chr2	147403883	147404081	199	*	199	4	0.645597	0.852169	-0.206572	-14.7328	Distal Intergenic	2	147368282	147393295	25014	1	18503	uc008msy.1	35601	ENSMUSG00000037034	Pax1	paired box 1
chr19	36185176	36185492	317	*	317	4	0.447458	0.72184	-0.274382	-14.7182	Distal Intergenic	19	36111965	36119844	7880	2	107765	uc008hhh.1	-65332	ENSMUSG00000024803	Ankrd1	ankyrin repeat domain 1 (cardiac muscle)
chr13	44351986	44352197	212	*	212	4	0.951525	0.677632	0.273893	14.7182	Distal Intergenic	13	44439727	44457567	17841	1	69491	uc007qgq.1	-87530	ENSMUSG00000098144	1700029N11Rik	RIKEN cDNA 1700029N11 gene
chr7	37250692	37250863	172	*	172	4	0.620688	0.84376	-0.223072	-14.7092	Distal Intergenic	7	37318643	37569991	251349	2	243937	uc009gkk.1	319128	ENSMUSG00000043456	Zfp536	zinc finger protein 536
chr15	47786036	47786366	331	*	331	4	0.490263	0.775636	-0.285373	-14.706	Intron (uc007vqr.1/239420, intron 17 of 53)	15	47580638	47615201	34564	2	239420	uc007vqq.1	-170835	ENSMUSG00000022311	Csmd3	CUB and Sushi multiple domains 3
chr1	138935189	138935424	236	*	236	4	0.64563	0.861468	-0.215838	-14.7055	Distal Intergenic	1	138963709	139063715	100007	1	329260	uc007cvy.2	-28285	ENSMUSG00000056268	Dennd1b	DENN/MADD domain containing 1B
chr14	124131913	124132363	451	*	451	4	0.474297	0.733772	-0.259475	-14.7012	Intron (uc007vbv.2/14169, intron 3 of 4)	14	123978291	124192546	214256	2	14169	uc007vbv.2	60183	ENSMUSG00000025551	Fgf14	fibroblast growth factor 14
chr6	109225263	109225477	215	*	215	4	0.516523	0.75753	-0.241007	-14.6953	Distal Intergenic	6	108828641	108859356	30716	1	192193	uc009ddr.1	396622	ENSMUSG00000030104	Edem1	ER degradation enhancer, mannosidase alpha-like 1
chr1	15301837	15302172	336	*	336	4	0.628931	0.852837	-0.223906	-14.6803	Distal Intergenic	1	15312452	15714214	401763	1	98741	uc007aje.1	-10280	ENSMUSG00000092083	Kcnb2	potassium voltage gated channel, Shab-related subfamily, member 2
chr6	76230294	76230574	281	*	281	4	0.629674	0.859247	-0.229573	-14.6739	Distal Intergenic	6	77242717	77245517	2801	1	74342	uc009cjt.1	-1012143	ENSMUSG00000060780	Lrrtm1	leucine rich repeat transmembrane neuronal 1
chr3	149565669	149565864	196	*	196	4	0.756639	0.950258	-0.193619	-14.6703	Intron (uc008rsh.1/uc008rsh.1, intron 5 of 5)	3	149274737	149279980	5244	1	381482	uc008rsd.1	290932	NA	Gm1653	predicted gene 1653
chrX	115317821	115317924	104	*	104	4	0.863291	0.624503	0.238788	14.6642	Distal Intergenic	20	114926989	114928597	1609	1	78086	uc057ass.1	390832	ENSMUSG00000085619	4930555B12Rik	RIKEN cDNA 4930555B12 gene
chr3	115287929	115288147	219	*	219	4	0.537206	0.833694	-0.296488	-14.6555	Distal Intergenic	3	115080965	115125764	44800	1	229759	uc008rbn.2	206964	ENSMUSG00000027965	Olfm3	olfactomedin 3
chr12	115494893	115495143	251	*	251	4	0.58776	0.850456	-0.262696	-14.6316	Intron (uc057bcp.1/uc057bcp.1, intron 69 of 1148)	12	115695720	115695794	75	2	102465205	uc033ggj.1	200651	ENSMUSG00000098336	Mir6388	microRNA 6388
chr19	9628775	9628884	110	*	110	4	0.591612	0.852387	-0.260775	-14.6286	Distal Intergenic	19	9557606	9559248	1643	2	619371	uc033hje.1	-69527	NA	Stxbp3-ps	syntaxin-binding protein 3, pseudogene
chr11	99592429	99592555	127	*	127	4	0.681661	0.88312	-0.201459	-14.6192	Promoter (1-2kb)	11	99590461	99591377	917	2	435273	uc007lje.3	-1052	ENSMUSG00000078131	Krtap1-3	keratin associated protein 1-3
chr8	89576121	89576333	213	*	213	4	0.619811	0.815974	-0.196164	-14.6154	Distal Intergenic	8	89027243	89044162	16920	2	58198	uc009msa.3	-531959	ENSMUSG00000031665	Sall1	sal-like 1 (Drosophila)
chr19	32303869	32304093	225	*	225	4	0.405378	0.627369	-0.221991	-14.6152	Intron (uc008hff.2/208449, intron 1 of 9)	19	32122727	32276953	154227	2	208449	uc008hfe.2	-26916	ENSMUSG00000040451	Sgms1	sphingomyelin synthase 1
chr3	140975615	140975955	341	*	341	4	0.586947	0.83305	-0.246102	-14.6094	Distal Intergenic	3	141210004	141212355	2352	2	18598	uc008rob.1	236400	ENSMUSG00000047674	Pdha2	pyruvate dehydrogenase E1 alpha 2
chr19	6020816	6020886	71	*	71	4	0.630076	0.838555	-0.208479	-14.6022	Distal Intergenic	19	5988545	6015825	27281	2	12333	uc008ggk.2	-4991	ENSMUSG00000024942	Capn1	calpain 1
chr11	108742952	108743235	284	*	284	4	0.623763	0.851056	-0.227293	-14.586	Intron (uc007mbr.1/76380, intron 22 of 27)	11	108682609	108860615	178007	1	76380	uc007mbt.1	60343	ENSMUSG00000020728	Cep112	centrosomal protein 112
chr10	31279086	31279243	158	*	158	4	0.583847	0.872389	-0.288542	-14.5838	Distal Intergenic	10	31313405	31328086	14682	1	69692	uc007etq.1	-34162	ENSMUSG00000000295	Hddc2	HD domain containing 2
chr7	94356423	94356604	182	*	182	4	0.5042	0.754137	-0.249937	-14.5768	Intron (uc009iin.1/uc009iin.1, intron 2 of 2)	7	92875253	92934581	59329	1	72461	uc012fpd.1	1481170	ENSMUSG00000061119	Prcp	prolylcarboxypeptidase (angiotensinase C)
chr7	128131582	128131685	104	*	104	4	0.458615	0.707454	-0.248838	-14.5684	Promoter (2-3kb)	7	128129568	128150657	21090	1	16411	uc009jyc.1	2014	ENSMUSG00000030789	Itgax	integrin alpha X
chr12	89192116	89192241	126	*	126	4	0.678424	0.934463	-0.256039	-14.567	Intron (uc007ojz.1/18191, intron 5 of 7)	12	88953390	90334933	1381544	1	18191	uc007okc.2	238726	ENSMUSG00000066392	Nrxn3	neurexin III
chr5	27986559	27986747	189	*	189	4	0.818164	0.517941	0.300223	14.5654	Distal Intergenic	5	28071412	28078662	7251	1	231070	uc012dtq.1	-84665	ENSMUSG00000045294	Insig1	insulin induced gene 1
chrX	126766797	126766889	93	*	93	4	0.537445	0.786973	-0.249528	-14.5589	Distal Intergenic	20	126812462	126834004	21543	2	237029	uc029xmp.1	67115	ENSMUSG00000058670	4932411N23Rik	RIKEN cDNA 4932411N23 gene
chr3	132247606	132247784	179	*	179	4	0.612538	0.836496	-0.223958	-14.5531	Distal Intergenic	3	132085292	132180304	95013	1	56811	uc008rjw.2	162314	ENSMUSG00000028031	Dkk2	dickkopf WNT signaling pathway inhibitor 2
chr12	89457295	89457395	101	*	101	4	0.660422	0.89704	-0.236618	-14.5497	Intron (uc007oka.1/18191, intron 7 of 18)	12	89812483	90334933	522451	1	18191	uc007oke.3	-355088	ENSMUSG00000066392	Nrxn3	neurexin III
chr15	9965063	9965206	144	*	144	4	0.561474	0.845153	-0.28368	-14.546	Distal Intergenic	15	10177238	10319990	142753	1	19116	uc007vfs.2	-212032	ENSMUSG00000005268	Prlr	prolactin receptor
chr14	97519643	97519837	195	*	195	4	0.708867	0.922258	-0.213391	-14.5459	Distal Intergenic	14	97786846	98169765	382920	2	13134	uc007uur.2	649928	ENSMUSG00000055639	Dach1	dachshund 1 (Drosophila)
chr4	50077348	50077510	163	*	163	4	0.524128	0.764639	-0.240511	-14.5437	Distal Intergenic	4	49769635	49845769	76135	2	242443	uc008swe.3	-231579	ENSMUSG00000039579	Grin3a	glutamate receptor ionotropic, NMDA3A
chr2	138169070	138169165	96	*	96	4	0.613651	0.865829	-0.252178	-14.5382	Distal Intergenic	2	138256584	138287422	30839	1	228662	uc008mpa.1	-87419	ENSMUSG00000062098	Btbd3	BTB (POZ) domain containing 3
chr5	82071671	82071958	288	*	288	4	0.479268	0.753174	-0.273906	-14.5359	Distal Intergenic	5	81660262	81795730	135469	1	319387	uc008xwr.1	411409	ENSMUSG00000037605	Adgrl3	adhesion G protein-coupled receptor L3
chr3	16233267	16233401	135	*	135	4	0.63927	0.954757	-0.315487	-14.5334	Distal Intergenic	3	16183183	16217037	33855	1	229096	uc008ori.3	50084	ENSMUSG00000047213	Ythdf3	YTH domain family 3
chr16	9108786	9109190	405	*	405	4	0.92576	0.703842	0.221918	14.5301	Distal Intergenic	16	8830100	8858924	28825	1	69053	uc007yda.2	278686	ENSMUSG00000022507	1810013L24Rik	RIKEN cDNA 1810013L24 gene
chr17	54996496	54996582	87	*	87	4	0.561518	0.878378	-0.31686	-14.5251	Distal Intergenic	17	55445717	55483032	37316	1	240119	uc008czz.1	-449135	ENSMUSG00000024172	St6gal2	beta galactoside alpha 2,6 sialyltransferase 2
chr4	81204867	81204946	80	*	80	4	0.682173	0.915431	-0.233258	-14.5225	Distal Intergenic	4	81278499	81442815	164317	2	17475	uc008tjw.3	237869	ENSMUSG00000028402	Mpdz	multiple PDZ domain protein
chr11	56742410	56742565	156	*	156	4	0.846797	0.629857	0.21694	14.5175	Distal Intergenic	11	57011618	57330244	318627	1	14799	uc007izr.3	-269053	ENSMUSG00000020524	Gria1	glutamate receptor, ionotropic, AMPA1 (alpha 1)
chr15	20270273	20270503	231	*	231	4	0.634845	0.845948	-0.211103	-14.5165	Distal Intergenic	15	20665214	20666750	1537	2	64833	uc007vio.1	396247	ENSMUSG00000047565	Acot10	acyl-CoA thioesterase 10
chr16	59683913	59684132	220	*	220	4	0.400812	0.611302	-0.21049	-14.5159	Intron (uc007zpo.1/13840, intron 14 of 17)	16	59613321	59639339	26019	2	56297	uc007zpm.2	-44574	ENSMUSG00000022722	Arl6	ADP-ribosylation factor-like 6
chr5	127222021	127222123	103	*	103	4	0.880121	0.669825	0.210297	14.5142	Distal Intergenic	5	127241826	127565790	323965	1	208213	uc008zry.2	-19703	ENSMUSG00000034324	Tmem132c	transmembrane protein 132C
chrX	114761637	114761727	91	*	91	4	0.901637	0.677466	0.224172	14.5103	Distal Intergenic	20	114905012	114905941	930	1	237009	uc009udy.1	-143285	ENSMUSG00000050435	Ube2dnl1	ubiquitin-conjugating enzyme E2D N-terminal like 1
chr3	143721960	143722155	196	*	196	4	0.692691	0.890435	-0.197744	-14.5087	Distal Intergenic	3	143670892	143712143	41252	2	621809	uc008rpj.1	-9817	ENSMUSG00000105279	Gm6260	predicted gene 6260
chr9	14767408	14767628	221	*	221	4	0.50302	0.730952	-0.227932	-14.502	Intron (uc009oex.1/69325, intron 1 of 4)	9	14756593	14771030	14438	2	69325	uc009oex.1	3402	ENSMUSG00000031927	1700012B09Rik	RIKEN cDNA 1700012B09 gene
chr7	62758000	62758178	179	*	179	4	0.677687	0.418455	0.259232	14.5009	Distal Intergenic	7	62461871	62464510	2640	2	27412	uc009hfj.1	-293490	ENSMUSG00000070526	Peg12	paternally expressed 12
chr6	6553758	6553954	197	*	197	4	0.926337	0.694918	0.231418	14.4979	Distal Intergenic	6	6558275	6578658	20384	2	20422	uc009aws.1	24704	ENSMUSG00000042541	Sem1	SEM1, 26S proteasome complex subunit
chr2	76275436	76275658	223	*	223	4	0.595653	0.862304	-0.266651	-14.4971	Intron (uc008kex.1/241489, intron 2 of 19)	2	76027665	76215407	187743	2	241489	uc012bxo.1	-60029	ENSMUSG00000075270	Pde11a	phosphodiesterase 11A
chr3	54362602	54362725	124	*	124	4	0.558262	0.803725	-0.245463	-14.4907	Promoter (1-2kb)	3	54361107	54391041	29935	1	50706	uc056zsh.1	1495	ENSMUSG00000027750	Postn	periostin, osteoblast specific factor
chr1	36028655	36028765	111	*	111	4	0.512001	0.828004	-0.316003	-14.4907	Distal Intergenic	1	36068400	36106446	38047	1	50785	uc007apn.2	-39635	ENSMUSG00000045216	Hs6st1	heparan sulfate 6-O-sulfotransferase 1
chr17	65997447	65997679	233	*	233	4	0.713365	0.927183	-0.213817	-14.4898	Intron (uc008dgs.1/106585, intron 8 of 12)	17	65923065	65951187	28123	2	65960	uc008dgr.2	-46260	ENSMUSG00000024098	Twsg1	twisted gastrulation BMP signaling modulator 1
chr4	3949690	3949864	175	*	175	4	0.870618	0.651926	0.218692	14.4783	Exon (uc008rwu.2/66433, exon 9 of 9)	4	3939424	3943525	4102	1	66433	uc033iaj.1	10266	ENSMUSG00000042198	Chchd7	coiled-coil-helix-coiled-coil-helix domain containing 7
chr6	26101997	26102242	246	*	246	4	0.651988	0.866327	-0.214339	-14.4768	Distal Intergenic	6	25954485	25958159	3675	1	626904	uc009bci.1	147512	ENSMUSG00000106799	Gm20756	predicted gene, 20756
chrX	157755627	157755858	232	*	232	4	0.412106	0.689362	-0.277256	-14.4721	Distal Intergenic	20	157698973	157752591	53619	1	66106	uc029xnz.1	56654	ENSMUSG00000041476	Smpx	small muscle protein, X-linked
chr2	137965577	137965744	168	*	168	4	0.647933	0.871497	-0.223564	-14.4629	Distal Intergenic	2	138256584	138287422	30839	1	228662	uc008mpa.1	-290840	ENSMUSG00000062098	Btbd3	BTB (POZ) domain containing 3
chr16	83655455	83655565	111	*	111	4	0.688615	0.900293	-0.211677	-14.4455	Distal Intergenic	16	84371143	84375505	4363	1	75247	uc029sym.1	-715578	NA	4930553E22Rik	RIKEN cDNA 4930553E22 gene
chr11	117454410	117454465	56	*	56	4	0.529509	0.319583	0.209926	14.444	Distal Intergenic	11	117484368	117489014	4647	1	432615	uc056ypf.1	-29903	ENSMUSG00000069588	Gm11733	predicted gene 11733
chr2	116668165	116668316	152	*	152	4	0.659992	0.878626	-0.218635	-14.4339	Distal Intergenic	2	116878691	116892500	13810	1	67356	uc008lre.2	-210375	ENSMUSG00000027355	Tmco5	transmembrane and coiled-coil domains 5
chr17	72252883	72253015	133	*	133	4	0.617762	0.829223	-0.211462	-14.4305	Intron (uc008dnb.1/11682, intron 3 of 28)	17	71868988	72604307	735320	2	11682	uc008dnb.1	351292	ENSMUSG00000055471	Alk	anaplastic lymphoma kinase
chr3	3697173	3697328	156	*	156	4	0.5903	0.819737	-0.229437	-14.4251	Distal Intergenic	3	3508030	3659800	151771	1	30942	uc008ony.2	189143	ENSMUSG00000017688	Hnf4g	hepatocyte nuclear factor 4, gamma
chr15	71754440	71754861	422	*	422	4	0.686819	0.890353	-0.203535	-14.4234	Distal Intergenic	15	71487411	71727838	240428	2	70363	uc007wbi.1	-26602	ENSMUSG00000036800	Fam135b	family with sequence similarity 135, member B
chr16	41688426	41688488	63	*	63	4	0.708856	0.902568	-0.193712	-14.4167	Intron (uc007zfr.1/268890, intron 3 of 8)	16	41533342	42176292	642951	1	268890	uc007zft.1	155084	ENSMUSG00000061080	Lsamp	limbic system-associated membrane protein
chr2	98632084	98632152	69	*	69	4	0.654676	0.880943	-0.226268	-14.4122	Distal Intergenic	2	97467657	97631664	164008	1	241568	uc033hot.1	1164427	ENSMUSG00000050587	Lrrc4c	leucine rich repeat containing 4C
chr3	88619868	88619984	117	*	117	4	0.427966	0.222109	0.205857	14.4118	Promoter (1-2kb)	3	88621106	88639536	18431	1	16800	uc008pvw.2	-1122	ENSMUSG00000028059	Arhgef2	rho/rac guanine nucleotide exchange factor (GEF) 2
chr18	15339940	15340145	206	*	206	4	0.657961	0.871761	-0.2138	-14.4084	Distal Intergenic	18	15389394	15400172	10779	2	11829	uc008edq.2	60027	ENSMUSG00000024411	Aqp4	aquaporin 4
chrX	85352710	85353153	444	*	444	4	0.383415	0.665524	-0.282109	-14.3987	Distal Intergenic	20	85249677	85270291	20615	1	71996	uc009trs.2	103033	ENSMUSG00000035491	Fthl17a	ferritin, heavy polypeptide-like 17, member A
chrX	48451863	48452117	255	*	255	4	0.446705	0.677992	-0.231287	-14.3949	Promoter (2-3kb)	20	48411049	48454169	43121	2	56501	uc009tce.2	2052	ENSMUSG00000031103	Elf4	E74-like factor 4 (ets domain transcription factor)
chr7	65780236	65780321	86	*	86	4	0.524531	0.714789	-0.190258	-14.3916	Distal Intergenic	7	65804052	65806223	2172	1	100503969	uc009hgv.1	-23731	NA	1810008I18Rik	RIKEN cDNA 1810008I18 gene
chr17	75752680	75753004	325	*	325	4	0.373851	0.678231	-0.30438	-14.3871	Distal Intergenic	17	75861023	75889039	28017	1	100043885	uc008dos.1	-108019	NA	Gm4710	predicted gene 4710
chr11	118416779	118416855	77	*	77	4	0.632906	0.850507	-0.217601	-14.3836	Promoter (<=1kb)	11	118406289	118415800	9512	2	76025	uc007mpa.2	-979	ENSMUSG00000025575	Cant1	calcium activated nucleotidase 1
chr8	15174665	15174806	142	*	142	4	0.562836	0.823008	-0.260173	-14.3792	Distal Intergenic	8	15060190	15073840	13651	1	17930	uc009kzn.1	114475	ENSMUSG00000031461	Myom2	myomesin 2
chr6	28004452	28004624	173	*	173	4	0.490899	0.73052	-0.239621	-14.3786	Intron (uc009bcj.1/14823, intron 1 of 9)	6	27936655	27936750	96	2	735266	uc012eir.1	-67702	ENSMUSG00000076067	Mir592	microRNA 592
chr10	65131534	65131836	303	*	303	4	0.537718	0.77972	-0.242002	-14.3739	Distal Intergenic	10	66120609	66124064	3456	2	69433	uc007fkn.2	992228	ENSMUSG00000100000	1700023F02Rik	RIKEN cDNA 1700023F02 gene
chr14	96506051	96506719	669	*	669	4	0.418883	0.729983	-0.3111	-14.365	Intron (uc007uuq.1/93688, intron 1 of 10)	14	96105265	96519034	413770	2	93688	uc007uuq.1	12315	ENSMUSG00000022076	Klhl1	kelch-like 1
chrX	78775255	78775331	77	*	77	4	0.570152	0.818779	-0.248627	-14.3445	Distal Intergenic	20	78737763	78739410	1648	1	70864	uc012hlk.1	37492	ENSMUSG00000078315	Fam47c	family with sequence similarity 47, member C
chr7	15558669	15559214	546	*	546	4	0.468445	0.135104	0.333342	14.344	Distal Intergenic	7	15547257	15556846	9590	1	71468	uc009fgh.1	11412	ENSMUSG00000054310	Obox1	oocyte specific homeobox 1
chr12	77136883	77137015	133	*	133	4	0.515838	0.76775	-0.251912	-14.3434	Distal Intergenic	12	77238104	77475996	237893	1	53618	uc007nyy.2	-101089	ENSMUSG00000021065	Fut8	fucosyltransferase 8
chr12	22893505	22893639	135	*	135	4	0.638024	0.911688	-0.273664	-14.3407	Distal Intergenic	12	22953997	23010243	56247	2	69732	uc007nef.2	116604	ENSMUSG00000073164	2410018L13Rik	RIKEN cDNA 2410018L13 gene
chr11	27362469	27362522	54	*	54	4	0.665224	0.880873	-0.215649	-14.3401	Distal Intergenic	11	26785108	26787859	2752	1	654472	uc007igj.1	577361	NA	Gm12070	glyceraldehyde-3-phosphate dehydrogenase pseudogene
chr13	11380907	11381047	141	*	141	4	0.906726	0.63335	0.273376	14.3162	Distal Intergenic	13	11522052	11525682	3631	1	664793	uc007plc.1	-141005	NA	Zp4-ps	zona pellucida glycoprotein 4, pseudogene
chr14	95868475	95868612	138	*	138	4	0.556265	0.779168	-0.222903	-14.3083	Distal Intergenic	14	95881266	95882775	1510	1	66732	uc007uup.1	-12654	ENSMUSG00000034689	4921530L21Rik	RIKEN cDNA 4921530L21 gene
chr4	37357031	37357401	371	*	371	4	0.484488	0.78755	-0.303063	-14.3061	Distal Intergenic	4	35706648	36951744	1245097	2	242384	uc008shb.2	-405287	ENSMUSG00000045083	Lingo2	leucine rich repeat and Ig domain containing 2
chr10	112401560	112401839	280	*	280	4	0.744833	0.949652	-0.204819	-14.303	Intron (uc007hao.1/268345, intron 2 of 4)	10	112455608	112465874	10267	1	268345	uc011xnj.1	-53769	ENSMUSG00000035681	Kcnc2	potassium voltage gated channel, Shaw-related subfamily, member 2
chr9	10523423	10524107	685	*	685	4	0.606677	0.858129	-0.251452	-14.3003	Intron (uc009odr.2/244682, intron 2 of 20)	9	9660891	10904775	1243885	2	244682	uc009odr.2	380668	ENSMUSG00000039488	Cntn5	contactin 5
chr15	37267343	37267423	81	*	81	4	0.862624	0.662427	0.200196	14.2989	Intron (uc007vne.2/252973, intron 1 of 15)	15	37233036	37363568	130533	1	252973	uc007vne.2	34307	ENSMUSG00000022286	Grhl2	grainyhead-like 2 (Drosophila)
chr1	18303660	18303836	177	*	177	4	0.585244	0.840486	-0.255242	-14.2952	Distal Intergenic	1	18250978	18265138	14161	2	77673	uc007akn.2	-38522	ENSMUSG00000067773	Defb41	defensin beta 41
chr6	67871423	67871649	227	*	227	4	0.659433	0.889818	-0.230385	-14.2874	Intron (uc057bxk.1/uc057bxk.1, intron 9 of 90)	6	67565234	67565699	466	2	75070	uc009cfs.1	-305724	NA	4930515G16Rik	myc induced nuclear antigen pseudogene
chr15	29448019	29448613	595	*	595	4	0.386429	0.674918	-0.288489	-14.282	Distal Intergenic	15	30172593	31029343	856751	1	18163	uc007vjz.1	-723980	ENSMUSG00000022240	Ctnnd2	catenin (cadherin associated protein), delta 2
chr17	38661717	38661831	115	*	115	4	0.547286	0.815748	-0.268463	-14.2775	Distal Intergenic	17	38639447	38645653	6207	1	100126768	uc012ate.1	22270	ENSMUSG00000092342	Esp31	exocrine gland secreted peptide 31
chr4	82690885	82691277	393	*	393	4	0.541715	0.79493	-0.253215	-14.2691	Distal Intergenic	4	82798738	82859661	60924	2	68268	uc008tkj.2	168384	ENSMUSG00000028403	Zdhhc21	zinc finger, DHHC domain containing 21
chr7	52327247	52327370	124	*	124	4	0.587606	0.852027	-0.264421	-14.2599	Distal Intergenic	7	52011680	52015716	4037	2	100503036	uc009hco.2	-311531	ENSMUSG00000094445	1700015G11Rik	RIKEN cDNA 1700015G11 gene
chr13	112735155	112735239	85	*	85	4	0.650405	0.440245	0.210161	14.2523	3' UTR	13	112700229	112704961	4733	1	268706	uc007rwp.1	34926	ENSMUSG00000047789	Slc38a9	solute carrier family 38, member 9
chr2	116944825	116944985	161	*	161	4	0.859947	0.585012	0.274935	14.2427	Distal Intergenic	2	116900152	116912791	12640	1	320975	uc029uec.1	44673	ENSMUSG00000085316	D330050G23Rik	RIKEN cDNA D330050G23 gene
chr17	85765003	85765297	295	*	295	4	0.635907	0.871391	-0.235485	-14.2375	Distal Intergenic	17	85684268	85688254	3987	2	20472	uc008duc.2	-76749	ENSMUSG00000024134	Six2	sine oculis-related homeobox 2
chr5	70566008	70566079	72	*	72	4	0.681469	0.960749	-0.27928	-14.2311	Distal Intergenic	5	70751047	70842617	91571	2	14405	uc008xqr.1	276538	ENSMUSG00000001260	Gabrg1	gamma-aminobutyric acid (GABA) A receptor, subunit gamma 1
chr14	38561698	38561875	178	*	178	4	0.612654	0.83061	-0.217955	-14.224	Intron (uc007tbz.2/18183, intron 3 of 9)	14	38898302	38958794	60493	1	75170	uc029sic.1	-336427	ENSMUSG00000093528	Nrg3os	neuregulin 3, opposite strand
chr14	95812708	95812879	172	*	172	4	0.643831	0.854545	-0.210714	-14.2119	Distal Intergenic	14	95881266	95882775	1510	1	66732	uc007uup.1	-68387	ENSMUSG00000034689	4921530L21Rik	RIKEN cDNA 4921530L21 gene
chr3	46597309	46598333	1025	*	1025	4	0.629001	0.875346	-0.246345	-14.2056	Distal Intergenic	3	46442197	46447941	5745	2	241989	uc008pdb.2	-149368	ENSMUSG00000090919	Pabpc4l	poly(A) binding protein, cytoplasmic 4-like
chrX	105634078	105634218	141	*	141	4	0.634296	0.874266	-0.23997	-14.2006	Distal Intergenic	20	105764477	105776532	12056	1	80903	uc009uba.1	-130259	ENSMUSG00000031230	Fgf16	fibroblast growth factor 16
chr11	68602586	68602676	91	*	91	4	0.528532	0.321498	0.207034	14.2003	Distal Intergenic	11	68594055	68597951	3897	1	276920	uc007jnw.2	8531	ENSMUSG00000045915	Ccdc42	coiled-coil domain containing 42
chr7	101083860	101084000	141	*	141	4	0.262423	0.508193	-0.24577	-14.1934	Distal Intergenic	7	101108775	101141129	32355	1	207278	uc009iob.2	-24775	ENSMUSG00000030691	Fchsd2	FCH and double SH3 domains 2
chr6	14199266	14199580	315	*	315	4	0.513349	0.778318	-0.264969	-14.191	Distal Intergenic	6	13871569	14044385	172817	1	76311	uc009ayv.2	327697	ENSMUSG00000097616	1110019D14Rik	RIKEN cDNA 1110019D14 gene
chr3	117354154	117354543	390	*	390	4	0.660923	0.894298	-0.233375	-14.1879	Intron (uc008rcz.2/229791, intron 1 of 6)	3	117319146	117360876	41731	2	229791	uc008rcz.2	6333	ENSMUSG00000044667	Plppr4	phospholipid phosphatase related 4
chrX	160016910	160017072	163	*	163	4	0.614453	0.838354	-0.223901	-14.1833	Intron (uc009utb.2/270672, intron 3 of 28)	20	159988433	160123351	134919	1	270672	uc009utb.2	28477	ENSMUSG00000031303	Map3k15	mitogen-activated protein kinase kinase kinase 15
chr1	78705170	78705246	77	*	77	4	0.196331	0.403592	-0.207261	-14.1829	Exon (uc007bqo.2/74205, exon 15 of 16)	1	78658440	78667601	9162	1	195434	uc011wnv.1	46730	ENSMUSG00000079470	Utp14b	UTP14B small subunit processome component
chr18	22961688	22961790	103	*	103	4	0.566464	0.80711	-0.240647	-14.1815	Intron (uc008efq.2/319211, intron 1 of 10)	18	22693155	23038663	345509	2	319211	uc008efq.2	76873	ENSMUSG00000041923	Nol4	nucleolar protein 4
chr3	72048136	72048362	227	*	227	4	0.662074	0.881588	-0.219514	-14.1748	Distal Intergenic	3	72888560	72966866	78307	2	69983	uc008pmq.1	918504	ENSMUSG00000027790	Sis	sucrase isomaltase (alpha-glucosidase)
chr4	25209181	25209383	203	*	203	4	0.605762	0.835545	-0.229783	-14.1746	Intron (uc008sef.1/57756, intron 4 of 5)	4	25199909	25242876	42968	2	57756	uc008sef.1	33493	ENSMUSG00000028259	Fhl5	four and a half LIM domains 5
chr18	83054064	83054270	207	*	207	4	0.87441	0.618999	0.255411	14.1661	Intron (uc008fui.1/uc008fui.1, intron 2 of 2)	18	82919940	82920560	621	2	75853	uc008fue.2	-133504	NA	4930592I03Rik	RIKEN cDNA 4930592I03 gene
chrX	98684089	98684220	132	*	132	4	0.865442	0.649472	0.21597	14.1554	Intron (uc009tux.2/94190, intron 16 of 25)	20	98554280	98891025	336746	2	94190	uc009tux.2	206805	ENSMUSG00000031214	Ophn1	oligophrenin 1
chr17	55400205	55400977	773	*	773	4	0.606482	0.859536	-0.253054	-14.149	Distal Intergenic	17	55445717	55483032	37316	1	240119	uc008czz.1	-44740	ENSMUSG00000024172	St6gal2	beta galactoside alpha 2,6 sialyltransferase 2
chr12	51111369	51111701	333	*	333	4	0.520891	0.766104	-0.245213	-14.1479	Distal Intergenic	12	51005156	51062543	57388	1	75494	uc056yqh.1	106213	NA	1700008C04Rik	RIKEN cDNA 1700008C04 gene
chr4	48242511	48242777	267	*	267	4	0.755477	0.509133	0.246344	14.1462	Intron (uc008suy.1/76299, intron 2 of 11)	4	48193331	48279589	86259	2	76299	uc008suy.1	36812	ENSMUSG00000028343	Erp44	endoplasmic reticulum protein 44
chrX	20449289	20449485	197	*	197	4	0.552063	0.814007	-0.261944	-14.1425	Intron (uc009ssy.2/382207, intron 3 of 7)	20	20425688	20519939	94252	1	382207	uc009sta.2	23601	ENSMUSG00000037315	Jade3	jade family PHD finger 3
chr18	44171093	44171160	68	*	68	4	0.69166	0.902693	-0.211033	-14.14	Intron (uc008eut.1/77424, intron 2 of 4)	18	44166358	44175073	8716	2	77424	uc008eut.1	3913	ENSMUSG00000053729	Spinkl	serine protease inhibitor, Kazal type-like
chr15	31525278	31525344	67	*	67	4	0.736777	0.93865	-0.201874	-14.1387	Intron (uc007vkh.1/223455, intron 1 of 25)	15	31455899	31531037	75139	2	223455	uc007vkh.1	5693	ENSMUSG00000039100	2006-03-01	membrane-associated ring finger (C3HC4) 6
chr1	188279726	188279887	162	*	162	4	0.684076	0.895617	-0.211541	-14.1355	Intron (uc007ead.1/22283, intron 2 of 4)	1	188262838	188965039	702202	1	22283	uc007eaf.1	16888	ENSMUSG00000026609	Ush2a	usherin
chr4	126116938	126117133	196	*	196	4	0.66462	0.893427	-0.228807	-14.1281	Intron (uc008usl.2/74178, intron 1 of 10)	4	126103957	126141029	37073	1	74178	uc008usm.2	12981	ENSMUSG00000042608	Stk40	serine/threonine kinase 40
chr7	32215425	32215593	169	*	169	4	0.573491	0.859083	-0.285591	-14.1199	Distal Intergenic	7	32209173	32211142	1970	2	100043842	uc057bzn.1	-4283	ENSMUSG00000099729	Scgb2b11	secretoglobin, family 2B, member 11
chr12	45404572	45404757	186	*	186	4	0.719302	0.482301	0.237001	14.1158	Distal Intergenic	12	44852486	45074483	221998	2	217517	uc007nmc.1	-330089	ENSMUSG00000046314	Stxbp6	syntaxin binding protein 6 (amisyn)
chr6	118266452	118266876	425	*	425	4	0.57244	0.808434	-0.235994	-14.112	Distal Intergenic	6	118246695	118248454	1760	2	73531	uc029vyg.1	-17998	ENSMUSG00000107637	1700069P05Rik	RIKEN cDNA 1700069P05 gene
chr7	21280424	21280518	95	*	95	4	0.8255	0.535366	0.290133	14.1117	Distal Intergenic	7	21272179	21273102	924	1	667215	uc012fcz.1	8245	ENSMUSG00000095309	Vmn1r125	vomeronasal 1 receptor 125
chr6	146361512	146361572	61	*	61	4	0.704443	0.942743	-0.238299	-14.1111	Intron (uc009erw.2/16439, intron 21 of 56)	6	146108299	146502223	393925	2	16439	uc009erw.2	140651	ENSMUSG00000030287	Itpr2	inositol 1,4,5-triphosphate receptor 2
chr2	119505309	119505445	137	*	137	4	0.708658	0.911468	-0.20281	-14.1022	Distal Intergenic	2	119373042	119477629	104588	2	68142	uc008ltt.2	-27680	ENSMUSG00000034154	Ino80	INO80 complex subunit
chr4	54261074	54262030	957	*	957	4	0.672018	0.891093	-0.219075	-14.1018	Distal Intergenic	4	53826045	53862018	35974	1	52076	uc008sxh.2	435029	ENSMUSG00000028420	Tmem38b	transmembrane protein 38B
chr8	100702005	100702250	246	*	246	4	0.479703	0.764351	-0.284648	-14.0995	Distal Intergenic	8	99416674	99733438	316765	1	234624	uc009mzs.2	1285331	ENSMUSG00000052479	A330008L17Rik	RIKEN cDNA A330008L17 gene
chr1	16260214	16260381	168	*	168	4	0.438306	0.668462	-0.230156	-14.0994	Intron (uc007ajn.2/29819, intron 12 of 13)	1	16105882	16132550	26669	1	98711	uc007ajm.1	154332	ENSMUSG00000025921	Rdh10	retinol dehydrogenase 10 (all-trans)
chr11	71090492	71090567	76	*	76	4	0.681508	0.934478	-0.25297	-14.0863	Downstream (<1kb)	11	71092236	71107760	15525	2	195046	uc011xye.1	17193	ENSMUSG00000069830	Nlrp1a	NLR family, pyrin domain containing 1A
chr18	47850973	47851058	86	*	86	4	0.389082	0.623447	-0.234365	-14.0825	Distal Intergenic	18	47922841	48107980	185140	1	414127	uc008ewf.1	-71783	NA	G630055G22Rik	RIKEN cDNA G630055G22 gene
chr6	111489422	111489570	149	*	149	4	0.694212	0.896759	-0.202547	-14.0706	Intron (uc009dds.1/108073, intron 9 of 9)	6	112210708	112212518	1811	1	67336	uc009ddu.2	-721138	ENSMUSG00000100219	1700054K19Rik	RIKEN cDNA 1700054K19 gene
chr2	161261314	161261380	67	*	67	4	0.674182	0.902091	-0.227909	-14.0532	Distal Intergenic	2	161008034	161109086	101053	2	71389	uc008nrr.2	-152228	ENSMUSG00000057133	Chd6	chromodomain helicase DNA binding protein 6
chr5	82486824	82486945	122	*	122	4	0.575602	0.796124	-0.220522	-14.0508	Distal Intergenic	5	82798944	82799065	122	2	100316803	uc012dxs.1	312120	ENSMUSG00000080586	Mir1187	microRNA 1187
chr13	41827652	41827821	170	*	170	4	0.546667	0.297299	0.249368	14.0404	Intron (uc007qfh.1/109254, intron 2 of 6)	13	41763148	41847488	84341	2	109254	uc007qfh.1	19667	ENSMUSG00000058022	Adtrp	androgen dependent TFPI regulating protein
chr10	11848806	11849143	338	*	338	4	0.552693	0.808357	-0.255664	-14.0301	Distal Intergenic	10	11609224	11610438	1215	1	30058	uc057awg.1	239582	ENSMUSG00000048007	Timm8a1	translocase of inner mitochondrial membrane 8A1
chr9	3013740	3013816	77	*	77	4	0.482166	0.759594	-0.277428	-14.0197	Distal Intergenic	9	3038669	3038743	75	2	100628572	uc029wxb.1	24927	ENSMUSG00000106183	Mir101c	microRNA 101c
chr5	19183148	19183272	125	*	125	4	0.583281	0.797246	-0.213965	-14.0106	Distal Intergenic	5	19202368	19226555	24188	2	70832	uc008wnu.1	43283	ENSMUSG00000097626	4921504A21Rik	RIKEN cDNA 4921504A21 gene
chr16	81623828	81624086	259	*	259	4	0.561967	0.78772	-0.225753	-14.0101	3' UTR	16	81200697	81624287	423591	1	17968	uc007ztb.2	423131	ENSMUSG00000022762	Ncam2	neural cell adhesion molecule 2
chr16	44133144	44133420	277	*	277	4	0.538185	0.788177	-0.249992	-14.0096	Intron (uc007zgu.1/11964, intron 1 of 14)	16	44085404	44139019	53616	2	11964	uc007zgu.1	5599	ENSMUSG00000052459	Atp6v1a	ATPase, H+ transporting, lysosomal V1 subunit A
chrX	86321077	86321251	175	*	175	4	0.598819	0.810577	-0.211759	-14.0088	Distal Intergenic	20	86345475	86354994	9520	2	245502	uc012hlm.1	33743	NA	Gm41	melanoma antigen, family B, 4 pseudogene
chrX	153184754	153185032	279	*	279	4	0.5323	0.780561	-0.248261	-14.0032	Distal Intergenic	20	153139958	153171943	31986	1	245670	uc012hqx.1	44796	ENSMUSG00000041658	Rragb	Ras-related GTP binding B
chr2	122941256	122941506	251	*	251	4	0.697057	0.937458	-0.240402	-13.9997	Distal Intergenic	2	122781999	122809551	27553	1	59010	uc008mbj.1	159257	ENSMUSG00000005803	Sqrdl	sulfide quinone reductase-like (yeast)
chr10	31665264	31665673	410	*	410	4	0.86593	0.559011	0.306919	13.9952	Distal Intergenic	10	31501887	31609725	107839	2	268291	uc007etu.2	-55539	ENSMUSG00000063760	Rnf217	ring finger protein 217
chr11	104444722	104444858	137	*	137	4	0.401312	0.653329	-0.252017	-13.9934	Promoter (2-3kb)	11	104421060	104442706	21647	2	76719	uc007lwp.1	-2016	ENSMUSG00000018412	Kansl1	KAT8 regulatory NSL complex subunit 1
chr12	50831015	50831256	242	*	242	4	0.793307	0.570054	0.223253	13.9836	Distal Intergenic	12	51005156	51062543	57388	1	75494	uc056yqh.1	-173900	NA	1700008C04Rik	RIKEN cDNA 1700008C04 gene
chr11	4032464	4032703	240	*	240	4	0.480586	0.740468	-0.259882	-13.9818	Promoter (<=1kb)	11	4031782	4048009	16228	1	103655	uc007hue.1	682	ENSMUSG00000019368	Sec14l4	SEC14-like lipid binding 4
chr7	99869508	99869730	223	*	223	4	0.372179	0.177092	0.195088	13.975	Intron (uc009ime.2/446101, intron 3 of 18)	7	99859218	99917824	58607	1	446101	uc009ime.2	10290	ENSMUSG00000035211	Xrra1	X-ray radiation resistance associated 1
chr3	91242410	91242853	444	*	444	4	0.505078	0.771098	-0.26602	-13.9688	Distal Intergenic	3	91088137	91090805	2669	2	229550	uc008qdh.1	-151605	ENSMUSG00000091175	9130204L05Rik	RIKEN cDNA 9130204L05 gene
chr18	77740089	77740155	67	*	67	4	0.613488	0.829713	-0.216225	-13.962	Distal Intergenic	18	77633281	77714486	81206	2	212163	uc008fro.1	-25603	ENSMUSG00000047466	8030462N17Rik	RIKEN cDNA 8030462N17 gene
chr9	24990847	24991047	201	*	201	4	0.462791	0.695714	-0.232924	-13.9565	Distal Intergenic	9	25108130	25151781	43652	2	80517	uc009oph.2	160734	ENSMUSG00000008429	Herpud2	HERPUD family member 2
chrX	14536122	14536312	191	*	191	4	0.485632	0.733176	-0.247544	-13.9499	Distal Intergenic	20	14211148	14211657	510	1	385328	uc009srw.1	324974	ENSMUSG00000078346	H2al1n	H2A histone family member L1N
chr4	143644902	143644958	57	*	57	4	0.67536	0.889044	-0.213684	-13.9421	Distal Intergenic	4	143653760	143657246	3487	2	277668	uc012dop.1	12288	ENSMUSG00000078513	Gm13088	predicted gene 13088
chr3	52039856	52039979	124	*	124	4	0.628045	0.839835	-0.21179	-13.938	Intron (uc008pef.2/433586, intron 1 of 4)	3	51687613	52105006	417394	2	433586	uc008pef.2	65027	ENSMUSG00000061143	Maml3	mastermind like 3 (Drosophila)
chr19	60234614	60234716	103	*	103	4	0.279159	0.535671	-0.256513	-13.9321	Distal Intergenic	19	60198586	60226701	28116	2	76539	uc008ibt.1	-7913	ENSMUSG00000057858	Fam204a	family with sequence similarity 204, member A
chr18	24495291	24495401	111	*	111	4	0.561202	0.773121	-0.211919	-13.927	Intron (uc008egu.1/225283, intron 6 of 6)	18	24470871	24477767	6897	1	68046	uc012bai.1	24420	ENSMUSG00000024273	2700062C07Rik	RIKEN cDNA 2700062C07 gene
chr12	88303694	88303972	279	*	279	4	0.555926	0.796358	-0.240432	-13.9199	Distal Intergenic	12	88282867	88287070	4204	2	633093	uc011ypt.1	-16624	NA	Gm7104	REX1, RNA exonuclease 1 homolog pseudogene
chr14	96883083	96883328	246	*	246	4	0.378691	0.641573	-0.262881	-13.9177	Distal Intergenic	14	96105265	96519034	413770	2	93688	uc007uuq.1	-364049	ENSMUSG00000022076	Klhl1	kelch-like 1
chr14	12055453	12055817	365	*	365	4	0.857983	0.637637	0.220346	13.9168	Intron (uc007sfm.2/19270, intron 5 of 29)	14	12189943	12242039	52097	1	19270	uc007sfn.2	-134126	ENSMUSG00000021745	Ptprg	protein tyrosine phosphatase, receptor type, G
chr6	124288727	124288801	75	*	75	4	0.508402	0.77801	-0.269608	-13.9129	Distal Intergenic	6	124304651	124330527	25877	1	93671	uc009dqn.2	-15850	ENSMUSG00000008845	Cd163	CD163 antigen
chr17	43767798	43768001	204	*	204	4	0.496399	0.746379	-0.24998	-13.9099	Distal Intergenic	17	43801851	44039516	237666	1	53901	uc008cpo.1	-33850	ENSMUSG00000039601	Rcan2	regulator of calcineurin 2
chr1	77543713	77543976	264	*	264	4	0.478678	0.719951	-0.241274	-13.9063	Distal Intergenic	1	77396797	77515088	118292	2	13838	uc007bqa.1	-28625	ENSMUSG00000026235	Epha4	Eph receptor A4
chr18	45555596	45555811	216	*	216	4	0.391695	0.636592	-0.244897	-13.8983	Intron (uc008evd.2/140492, intron 2 of 10)	18	45559351	45593065	33715	1	140492	uc008eve.1	-3540	ENSMUSG00000054477	Kcnn2	potassium intermediate/small conductance calcium-activated channel, subfamily N, member 2
chr18	6401297	6401458	162	*	162	4	0.456483	0.755926	-0.299442	-13.8975	Distal Intergenic	18	6490564	6490646	83	2	100316773	uc012azb.1	89188	ENSMUSG00000084514	Mir1893	microRNA 1893
chr16	7917201	7917321	121	*	121	4	0.499105	0.82438	-0.325275	-13.8876	Distal Intergenic	16	8409276	8425136	15861	2	74720	uc007yck.1	507815	ENSMUSG00000022715	Tmem114	transmembrane protein 114
chr5	62135312	62135588	277	*	277	4	0.852774	0.648734	0.20404	13.8865	Distal Intergenic	5	61808843	61810477	1635	1	14380	uc008xly.2	326469	ENSMUSG00000089992	G6pd2	glucose-6-phosphate dehydrogenase 2
chr1	35048337	35048412	76	*	76	4	0.601334	0.901207	-0.299873	-13.885	Distal Intergenic	1	34849959	34879585	29627	1	226971	uc007apl.1	198378	ENSMUSG00000026123	Plekhb2	pleckstrin homology domain containing, family B (evectins) member 2
chr3	132303921	132304025	105	*	105	4	0.531191	0.834096	-0.302905	-13.8748	Distal Intergenic	3	132085292	132180304	95013	1	56811	uc008rjw.2	218629	ENSMUSG00000028031	Dkk2	dickkopf WNT signaling pathway inhibitor 2
chr12	76191538	76191730	193	*	193	4	0.725202	0.504712	0.22049	13.8652	Distal Intergenic	12	76120419	76177259	56841	2	13983	uc007nxw.1	-14279	ENSMUSG00000021055	Esr2	estrogen receptor 2 (beta)
chrX	113073745	113073812	68	*	68	4	0.666417	0.921017	-0.2546	-13.8549	Promoter (1-2kb)	20	113074824	113074893	70	2	723850	uc057asq.1	1081	ENSMUSG00000065510	Mir361	microRNA 361
chr7	50548560	50548803	244	*	244	4	0.502882	0.742887	-0.240005	-13.8528	Intron (uc012flf.1/338352, intron 9 of 9)	7	50517309	50575884	58576	2	73515	uc009hbz.1	27081	ENSMUSG00000085265	Nell1os	NEL-like 1, opposite strand
chr14	52870993	52871087	95	*	95	4	0.415985	0.724152	-0.308168	-13.8497	Intron (uc007tpu.1/uc007tpu.1, intron 1 of 1)	14	52489935	52495695	5761	2	57269	uc011zko.1	-375298	ENSMUSG00000059887	Olfr1507	olfactory receptor 1507
chr7	15012744	15012979	236	*	236	4	0.566783	0.798017	-0.231234	-13.8406	Distal Intergenic	7	14659708	14665996	6289	1	194588	uc009fge.1	353036	ENSMUSG00000055942	Obox7	oocyte specific homeobox 7
chr16	77987979	77988145	167	*	167	4	0.650531	0.874796	-0.224265	-13.8393	Distal Intergenic	16	78250863	78255454	4592	2	100503619	uc029syd.1	267309	ENSMUSG00000109841	E330011O21Rik	RIKEN cDNA E330011O21 gene
chr12	109876415	109876651	237	*	237	4	0.6319	0.888283	-0.256383	-13.8233	Distal Intergenic	12	109747878	109747960	83	1	100499517	uc011yul.1	128537	ENSMUSG00000093351	Mir3072	microRNA 3072
chr9	59044581	59044713	133	*	133	4	0.529874	0.76067	-0.230796	-13.8229	Distal Intergenic	9	58912299	59036441	124143	2	18007	uc009pxn.1	-8140	ENSMUSG00000032340	Neo1	neogenin
chr18	86489362	86489645	284	*	284	4	0.495655	0.752953	-0.257298	-13.8077	Intron (uc008fuz.2/246317, intron 7 of 10)	18	86394952	86501897	106946	1	246317	uc008fuz.2	94410	ENSMUSG00000050321	Neto1	neuropilin (NRP) and tolloid (TLL)-like 1
chr7	115517457	115517729	273	*	273	4	0.561068	0.806251	-0.245183	-13.805	Intron (uc009jin.2/20679, intron 10 of 13)	7	115470872	115801609	330738	2	20679	uc009jin.2	283880	ENSMUSG00000051910	Sox6	SRY (sex determining region Y)-box 6
chr19	18266694	18266830	137	*	137	4	0.527278	0.829913	-0.302635	-13.8004	Distal Intergenic	19	18580364	18631813	51450	2	20409	uc008gxs.2	364983	ENSMUSG00000024725	Ostf1	osteoclast stimulating factor 1
chr4	21032178	21032282	105	*	105	4	0.517833	0.829549	-0.311717	-13.7791	Distal Intergenic	4	20282816	20778668	495853	2	269513	uc008scn.1	-253510	ENSMUSG00000055761	Nkain3	Na+/K+ transporting ATPase interacting 3
chr12	12159948	12160168	221	*	221	4	0.583309	0.826806	-0.243496	-13.778	Distal Intergenic	12	12262139	12376361	114223	1	76820	uc007nbc.2	-101971	ENSMUSG00000020589	Fam49a	family with sequence similarity 49, member A
chr14	6660992	6661206	215	*	215	4	0.394068	0.685054	-0.290986	-13.7747	Intron (uc029sep.2/100041515, intron 1 of 6)	14	6264553	6593957	329405	2	100861615	uc029sey.1	-67035	ENSMUSG00000079396	LOC100861615	alpha takusan-like
chrX	75858493	75858589	97	*	97	4	0.859874	0.598733	0.261142	13.7726	Intron (uc009tqj.2/102866, intron 1 of 15)	20	75785654	75843021	57368	2	102866	uc009tqi.3	-15472	ENSMUSG00000016382	Pls3	plastin 3 (T-isoform)
chrX	26144826	26145149	324	*	324	4	0.527332	0.826533	-0.299201	-13.7718	Distal Intergenic	20	26200883	26231323	30441	2	100039030	uc029xiv.1	86174	ENSMUSG00000082639	Gm2012	predicted gene 2012
chrX	102930343	102930665	323	*	323	4	0.499109	0.773741	-0.274632	-13.7714	Promoter (1-2kb)	20	102928372	102929107	736	1	69388	uc009tzg.2	1971	ENSMUSG00000109745	1700018G05Rik	RIKEN cDNA 1700018G05 gene
chr2	38031915	38032005	91	*	91	4	0.535615	0.827363	-0.291748	-13.7651	Intron (uc008jng.2/227801, intron 8 of 21)	2	37798990	38287384	488395	2	227801	uc008jng.2	255379	ENSMUSG00000035392	Dennd1a	DENN/MADD domain containing 1A
chr11	56022777	56022917	141	*	141	4	0.615451	0.821562	-0.206111	-13.7641	Downstream (2-3kb)	11	56024990	56040987	15998	2	216749	uc007izq.1	18070	ENSMUSG00000037393	Nmur2	neuromedin U receptor 2
chr11	29114682	29114861	180	*	180	4	0.605515	0.852842	-0.247327	-13.7623	Distal Intergenic	11	29130751	29161828	31078	1	71701	uc007igp.1	-15890	ENSMUSG00000020464	Pnpt1	polyribonucleotide nucleotidyltransferase 1
chr11	25999984	26000117	134	*	134	4	0.642742	0.84884	-0.206098	-13.7579	Intron (uc011xsi.1/70626, intron 1 of 5)	11	26202240	26202348	109	1	102466154	uc033fuc.1	-202123	ENSMUSG00000099015	Mir6372	microRNA 6372
chr17	89499124	89499311	188	*	188	4	0.626005	0.845012	-0.219007	-13.7464	Distal Intergenic	17	89379241	89384993	5753	1	100043904	uc029tlh.1	119883	NA	Gm4719	predicted gene 4719
chr4	59981751	59982054	304	*	304	4	0.642871	0.848381	-0.20551	-13.7313	Distal Intergenic	4	59956806	59960665	3860	2	17843	uc008tag.1	-21086	ENSMUSG00000041333	Mup4	major urinary protein 4
chr18	82266834	82266996	163	*	163	4	0.446986	0.739463	-0.292477	-13.7252	Distal Intergenic	18	82392496	82406777	14282	2	14427	uc008ftq.1	139781	ENSMUSG00000024553	Galr1	galanin receptor 1
chr4	53963873	53964077	205	*	205	4	0.582952	0.830481	-0.247529	-13.7242	Distal Intergenic	4	53826045	53862018	35974	1	52076	uc008sxh.2	137828	ENSMUSG00000028420	Tmem38b	transmembrane protein 38B
chr14	100906057	100906209	153	*	153	4	0.514816	0.743609	-0.228794	-13.7225	Distal Intergenic	14	101197690	101200069	2380	2	76627	uc007uvk.1	293860	ENSMUSG00000042888	Prr30	proline rich 30
chr14	19970317	19970431	115	*	115	4	0.828345	0.53723	0.291115	13.721	Intron (uc033gok.1/14702, intron 1 of 3)	14	19872559	19976693	104135	2	14702	uc033gok.1	6262	ENSMUSG00000043004	Gng2	guanine nucleotide binding protein (G protein), gamma 2
chr9	14554392	14554568	177	*	177	4	0.62299	0.831124	-0.208134	-13.7045	Intron (uc009oep.1/75723, intron 9 of 12)	9	14500619	14510620	10002	1	66070	uc009oeo.1	53773	ENSMUSG00000004096	Cwc15	CWC15 spliceosome-associated protein
chr15	20294903	20295042	140	*	140	4	0.555849	0.83651	-0.280662	-13.7021	Distal Intergenic	15	20665214	20666750	1537	2	64833	uc007vio.1	371708	ENSMUSG00000047565	Acot10	acyl-CoA thioesterase 10
chrX	55763242	55763331	90	*	90	4	0.509588	0.835571	-0.325983	-13.693	Distal Intergenic	20	55551596	55722219	170624	1	100039055	uc012hht.1	211646	ENSMUSG00000096468	Gm16404	predicted gene 16404
chr6	96071091	96071289	199	*	199	4	0.610977	0.351631	0.259346	13.6927	Distal Intergenic	6	96113154	96657198	544045	1	320265	uc009dae.2	-41865	ENSMUSG00000059187	Fam19a1	family with sequence similarity 19, member A1
chr10	36891954	36892164	211	*	211	4	0.582515	0.799113	-0.216598	-13.6927	Distal Intergenic	10	36974544	36996111	21568	1	15182	uc007eve.1	-82380	ENSMUSG00000019777	Hdac2	histone deacetylase 2
chr5	50399123	50399607	485	*	485	4	0.648298	0.867652	-0.219354	-13.6814	Distal Intergenic	5	50252762	50252868	107	1	102465903	uc056zzt.1	146361	ENSMUSG00000099124	Mir8117	microRNA 8117
chr11	21044007	21044202	196	*	196	4	0.806952	0.59764	0.209312	13.6757	Distal Intergenic	11	21091324	21143005	51682	1	67245	uc007idk.1	-47122	ENSMUSG00000020134	Peli1	pellino 1
chr7	41829836	41829973	138	*	138	4	0.476468	0.769973	-0.293505	-13.6742	Distal Intergenic	7	41836881	41872670	35790	2	628422	uc012fit.1	42697	ENSMUSG00000090383	Vmn2r58	vomeronasal 2, receptor 58
chr3	94214589	94214643	55	*	55	4	0.898166	0.660503	0.237663	13.6725	Distal Intergenic	3	94174412	94178193	3782	2	100043188	uc008qfr.1	-36396	ENSMUSG00000074424	Gm10696	predicted gene 10696
chr9	58096903	58097106	204	*	204	4	0.770796	0.544528	0.226268	13.6713	Intron (uc009pwf.1/20897, intron 1 of 4)	9	58028674	58102297	73624	2	382077	uc009pwb.2	5191	ENSMUSG00000037716	Ccdc33	coiled-coil domain containing 33
chr6	136755231	136755340	110	*	110	4	0.615468	0.853899	-0.238431	-13.6709	Intron (uc009emb.2/14917, intron 7 of 25)	6	136697284	136781742	84459	2	14917	uc009emb.2	26402	ENSMUSG00000042638	Gucy2c	guanylate cyclase 2c
chr2	111090916	111091036	121	*	121	4	0.532946	0.789023	-0.256077	-13.6703	Distal Intergenic	2	111193254	111229600	36347	2	67575	uc008lnb.2	138564	ENSMUSG00000027157	4930430A15Rik	RIKEN cDNA 4930430A15 gene
chr16	18994296	18994406	111	*	111	4	0.415591	0.666713	-0.251123	-13.6672	Distal Intergenic	16	18877037	18928011	50975	1	15260	uc007yor.1	117259	ENSMUSG00000022702	Hira	histone cell cycle regulator
chr7	11180624	11180948	325	*	325	4	0.289942	0.554863	-0.264921	-13.6658	Distal Intergenic	7	11161643	11166148	4506	2	545913	uc009fdm.1	-14476	ENSMUSG00000090714	Zscan4d	zinc finger and SCAN domain containing 4D
chr9	83740976	83741048	73	*	73	4	0.665448	0.883764	-0.218316	-13.6625	Distal Intergenic	9	83691475	83693247	1773	1	100039222	uc029xfc.1	49501	ENSMUSG00000100155	Gm2109	predicted gene 2109
chr7	71859631	71859764	134	*	134	4	0.539022	0.758951	-0.21993	-13.6613	Distal Intergenic	7	71909695	71939191	29497	1	78156	uc057ahv.1	-49931	ENSMUSG00000108669	4930441H08Rik	RIKEN cDNA 4930441H08 gene
chr14	10086870	10086963	94	*	94	4	0.59189	0.882486	-0.290596	-13.6612	Intron (uc007sfj.2/14198, intron 2 of 6)	14	9884095	9886868	2774	1	100042415	uc011zfy.1	202775	NA	Mnd1-ps	Mnd1 retrotransposed pseudogene
chr6	29986900	29986956	57	*	57	4	0.558899	0.341247	0.217652	13.6591	Promoter (1-2kb)	6	29985329	29993531	8203	1	76419	uc009beq.2	1571	ENSMUSG00000045709	Smkr-ps	smal lysine rich protein 1, pseudogene
chr4	60596127	60596459	333	*	333	4	0.771966	0.458248	0.313718	13.658	Intron (uc029uuo.2/17841, intron 5 of 5)	4	60578241	60582155	3915	2	100039008	uc012dff.2	-13972	ENSMUSG00000078680	Mup10	major urinary protein 10
chr1	49321354	49321411	58	*	58	4	0.563984	0.834614	-0.27063	-13.6484	Intron (uc007axf.1/uc007axf.1, intron 2 of 4)	1	50909962	50979920	69959	1	56363	uc007axi.1	-1588551	ENSMUSG00000026109	Tmeff2	transmembrane protein with EGF-like and two follistatin-like domains 2
chr11	93232084	93232189	106	*	106	4	0.520993	0.750075	-0.229082	-13.6416	Intron (uc007kxg.1/72605, intron 3 of 4)	11	93099290	93601751	502462	1	72605	uc007kxj.2	132794	ENSMUSG00000056158	Car10	carbonic anhydrase 10
chr6	41443942	41445269	1328	*	1328	4	0.458498	0.763697	-0.305199	-13.6286	Promoter (<=1kb)	6	41442214	41446097	3884	2	100040233	uc009vdt.1	828	ENSMUSG00000071517	Gm10334	predicted gene 10334
chr14	6906079	6906387	309	*	309	4	0.557651	0.800188	-0.242537	-13.6276	Intron (uc029sfa.3/100038847, intron 2 of 2)	14	6259747	6885012	625266	2	100861615	uc029sex.1	-21067	ENSMUSG00000079396	LOC100861615	alpha takusan-like
chr17	82142121	82142184	64	*	64	4	0.713303	0.942136	-0.228833	-13.624	Distal Intergenic	17	81373105	81738387	365283	2	20541	uc033hfg.1	-403734	ENSMUSG00000054640	Slc8a1	solute carrier family 8 (sodium/calcium exchanger), member 1
chr2	132112380	132112514	135	*	135	4	0.457718	0.676872	-0.219154	-13.6125	Intron (uc008mmi.1/54338, intron 1 of 15)	2	132052496	132089667	37172	2	54338	uc008mmh.1	-22713	ENSMUSG00000027340	Slc23a2	solute carrier family 23 (nucleobase transporters), member 2
chr10	6485913	6486011	99	*	99	4	0.471972	0.72721	-0.255239	-13.6108	Distal Intergenic	10	6758593	6850107	91515	1	18390	uc007efy.1	-272582	ENSMUSG00000000766	Oprm1	opioid receptor, mu 1
chr6	10179584	10179745	162	*	162	4	0.499899	0.745487	-0.245588	-13.609	Distal Intergenic	6	10971468	10974378	2911	2	57866	uc012eib.1	794633	NA	AA545190	EST AA545190
chr13	27264511	27264818	308	*	308	4	0.517973	0.768408	-0.250435	-13.6073	Intron (uc007pxj.1/67000, intron 1 of 4)	13	27259489	27276660	17172	1	67000	uc007pxj.1	5022	ENSMUSG00000038883	Prl3a1	prolactin family 3, subfamily a, member 1
chr2	139381264	139381497	234	*	234	4	0.624223	0.862601	-0.238378	-13.596	Distal Intergenic	2	139493913	139637674	143762	1	228677	uc008mpd.1	-112416	ENSMUSG00000039092	Sptlc3	serine palmitoyltransferase, long chain base subunit 3
chr3	50865714	50865854	141	*	141	4	0.248185	0.471208	-0.223023	-13.5893	Distal Intergenic	3	51224447	51251654	27208	1	12457	uc008pdm.2	-358593	ENSMUSG00000023087	Noct	nocturnin
chr4	89968093	89968305	213	*	213	4	0.59358	0.807051	-0.213471	-13.5754	Distal Intergenic	4	90218820	90225687	6868	1	236537	uc008tom.1	-250515	ENSMUSG00000070902	Zfp352	zinc finger protein 352
chr3	23009236	23011366	2131	*	2131	4	0.877549	0.602395	0.275153	13.5684	Distal Intergenic	3	22251370	22251607	238	1	19784	uc012cny.2	757866	NA	Rprl2	ribonuclease P RNA-like 2
chr1	86935372	86935551	180	*	180	4	0.697043	0.930604	-0.233561	-13.5587	Intron (uc007bvu.2/208718, intron 11 of 20)	1	87086691	87089928	3238	2	11650	uc007bvy.1	154377	ENSMUSG00000026246	Alppl2	alkaline phosphatase, placental-like 2
chr4	85717219	85717329	111	*	111	4	0.592532	0.818456	-0.225924	-13.5551	Intron (uc008tlp.1/uc008tlp.1, intron 1 of 2)	4	86053915	86199516	145602	1	77739	uc008tlq.2	-336586	ENSMUSG00000066113	Adamtsl1	ADAMTS-like 1
chr3	26217941	26218189	249	*	249	4	0.559622	0.828673	-0.269051	-13.5537	Intron (uc008otc.1/192167, intron 1 of 7)	3	25431841	26153307	721467	2	192167	uc008otb.1	-64634	ENSMUSG00000063887	Nlgn1	neuroligin 1
chr16	72357908	72358073	166	*	166	4	0.59349	0.815492	-0.222002	-13.5534	Distal Intergenic	16	72226383	72234327	7945	2	319533	uc056zcr.1	-123581	NA	8030451O07Rik	RIKEN cDNA 8030451O07 gene
chr9	25448903	25449122	220	*	220	4	0.919641	0.663888	0.255754	13.5531	Distal Intergenic	9	25481597	25604110	122514	1	67484	uc009opn.1	-32475	ENSMUSG00000036611	Eepd1	endonuclease/exonuclease/phosphatase family domain containing 1
chr3	129747177	129747456	280	*	280	4	0.594288	0.821434	-0.227146	-13.5442	Intron (uc008rih.3/13645, intron 1 of 23)	3	129753758	129763882	10125	1	319224	uc008rik.1	-6302	ENSMUSG00000105960	6330410L21Rik	RIKEN cDNA 6330410L21 gene
chr9	37451743	37451805	63	*	63	4	0.272799	0.515403	-0.242605	-13.5417	Distal Intergenic	9	37416045	37433175	17131	2	19649	uc012gqz.1	-18568	ENSMUSG00000032128	Robo3	roundabout guidance receptor 3
chr4	21081280	21081514	235	*	235	4	0.453943	0.711652	-0.257709	-13.5371	Distal Intergenic	4	20282816	20778668	495853	2	269513	uc008scn.1	-302612	ENSMUSG00000055761	Nkain3	Na+/K+ transporting ATPase interacting 3
chr3	11868158	11868302	145	*	145	4	0.481649	0.733154	-0.251505	-13.5102	Distal Intergenic	3	11823229	11844359	21131	2	100038545	uc029ujs.1	-23799	ENSMUSG00000104015	Gm10745	predicted gene 10745
chr6	75545080	75545307	228	*	228	4	0.605811	0.870174	-0.264363	-13.5099	Distal Intergenic	6	77242717	77245517	2801	1	74342	uc009cjt.1	-1697410	ENSMUSG00000060780	Lrrtm1	leucine rich repeat transmembrane neuronal 1
chr14	104566466	104567072	607	*	607	4	0.550151	0.793908	-0.243757	-13.5031	Distal Intergenic	14	104502618	104522666	20049	2	72486	uc007uxe.1	-43800	ENSMUSG00000022120	Rnf219	ring finger protein 219
chr14	124596323	124596751	429	*	429	4	0.444148	0.703444	-0.259295	-13.5008	Intron (uc007vbw.2/14169, intron 1 of 4)	14	123978291	124677127	698837	2	14169	uc007vbw.2	80376	ENSMUSG00000025551	Fgf14	fibroblast growth factor 14
chr6	144259094	144259283	190	*	190	4	0.552905	0.768663	-0.215758	-13.4961	Intron (uc009eqn.1/20678, intron 4 of 13)	6	144021142	144209568	188427	2	20678	uc009eqp.3	-49526	ENSMUSG00000041540	Sox5	SRY (sex determining region Y)-box 5
chr11	39225186	39225276	91	*	91	4	0.522162	0.774514	-0.252352	-13.4843	Distal Intergenic	11	39307703	39390225	82523	2	75315	uc007ilo.1	164949	NA	4930553C11Rik	RIKEN cDNA 4930553C11 gene
chrX	26876260	26876483	224	*	224	4	0.555726	0.861504	-0.305778	-13.4833	Distal Intergenic	20	26912744	26935669	22926	2	619991	uc012hfn.1	59186	ENSMUSG00000080725	Gm6121	predicted gene 6121
chr13	55578166	55578413	248	*	248	4	0.609688	0.349384	0.260304	13.4819	Distal Intergenic	13	55539316	55571120	31805	2	212483	uc011yzv.1	-7046	ENSMUSG00000021495	Fam193b	family with sequence similarity 193, member B
chr3	108718337	108718569	233	*	233	4	0.474561	0.725973	-0.251412	-13.4755	Intron (uc008qzo.2/76123, intron 1 of 14)	3	108678638	108722299	43662	2	76123	uc008qzo.2	3730	ENSMUSG00000027883	Gpsm2	G-protein signalling modulator 2 (AGS3-like, C. elegans)
chr9	12365563	12365658	96	*	96	4	0.570282	0.892756	-0.322474	-13.4715	Distal Intergenic	9	13091267	13105855	14589	2	78219	uc009odt.1	740197	ENSMUSG00000111830	4930568E12Rik	RIKEN cDNA 4930568E12 gene
chr2	167134368	167134496	129	*	129	4	0.312658	0.513253	-0.200595	-13.4637	Intron (uc008nzh.2/16500, intron 1 of 1)	2	167095969	167188818	92850	2	16500	uc008nzh.2	54322	ENSMUSG00000050556	Kcnb1	potassium voltage gated channel, Shab-related subfamily, member 1
chr7	136656655	136656822	168	*	168	4	0.659793	0.882814	-0.223021	-13.4594	Distal Intergenic	7	136667955	136710604	42650	2	621677	uc029wpd.1	53782	ENSMUSG00000110101	Gm6249	predicted gene 6249
chr1	7735009	7735257	249	*	249	4	0.576164	0.798671	-0.222507	-13.4442	Distal Intergenic	1	7160085	7173628	13544	1	319263	uc007agd.1	574924	ENSMUSG00000051285	Pcmtd1	protein-L-isoaspartate (D-aspartate) O-methyltransferase domain containing 1
chr8	32051985	32052174	190	*	190	4	0.467887	0.708073	-0.240186	-13.4392	Distal Intergenic	8	31848696	32009491	160796	2	211323	uc009ljt.1	-42494	ENSMUSG00000062991	Nrg1	neuregulin 1
chr7	123484063	123484216	154	*	154	4	0.574544	0.81552	-0.240976	-13.4381	Intron (uc009jps.2/210162, intron 6 of 6)	7	123478639	123500449	21811	2	210162	uc009jps.2	16233	ENSMUSG00000030757	Zkscan2	zinc finger with KRAB and SCAN domains 2
chr17	6274763	6274970	208	*	208	4	0.293771	0.571926	-0.278154	-13.4375	Intron (uc008agj.2/77106, intron 1 of 16)	17	6270470	6308314	37845	1	77106	uc008agj.2	4293	ENSMUSG00000038141	Tmem181a	transmembrane protein 181A
chr5	109645715	109650276	4562	*	4562	4	0.450604	0.774806	-0.324203	-13.4194	Distal Intergenic	5	109554709	109558993	4285	2	57914	uc008ypi.2	-86722	ENSMUSG00000033467	Crlf2	cytokine receptor-like factor 2
chr4	115353921	115354135	215	*	215	4	0.540674	0.820599	-0.279926	-13.4149	Distal Intergenic	4	115299046	115332815	33770	1	277753	uc008uer.1	54875	ENSMUSG00000066071	Cyp4a12a	cytochrome P450, family 4, subfamily a, polypeptide 12a
chrX	102035095	102035210	116	*	116	4	0.259451	0.48747	-0.228018	-13.4045	Intron (uc012hmz.1/100042480, intron 1 of 7)	20	102066542	102071307	4766	2	331474	uc009tyi.3	36097	ENSMUSG00000049191	Rgag4	retrotransposon gag domain containing 4
chr1	93864362	93864600	239	*	239	4	0.629451	0.875909	-0.246458	-13.403	Intron (uc007ceq.2/98314, intron 9 of 9)	1	93861344	93876494	15151	1	381334	uc007ces.1	3018	ENSMUSG00000094651	Gal3st2	galactose-3-O-sulfotransferase 2
chr1	60790905	60790992	88	*	88	4	0.904506	0.655247	0.249259	13.4004	Intron (uc007bey.1/uc007bey.1, intron 1 of 3)	1	60746388	60773359	26972	1	12487	uc007bew.2	44517	ENSMUSG00000026012	Cd28	CD28 antigen
chr1	70382708	70383055	348	*	348	4	0.617505	0.867724	-0.25022	-13.3977	Intron (uc007bjh.2/66722, intron 14 of 16)	1	70725715	70732202	6488	1	320460	uc007bjj.1	-342660	ENSMUSG00000045648	Vwc2l	von Willebrand factor C domain-containing protein 2-like
chr6	80116365	80116475	111	*	111	4	0.474089	0.769733	-0.295644	-13.3956	Intron (uc009ckf.2/243499, intron 2 of 2)	6	80019643	80024932	5290	1	243499	uc012enq.1	96722	ENSMUSG00000052581	Lrrtm4	leucine rich repeat transmembrane neuronal 4
chrX	23589875	23590332	458	*	458	5	0.899732	0.626439	0.273293	13.3915	Distal Intergenic	20	23693051	23806001	112951	1	72404	uc009suw.2	-102719	ENSMUSG00000036769	Wdr44	WD repeat domain 44
chr13	73558692	73558746	55	*	55	4	0.639419	0.864674	-0.225254	-13.3904	Intron (uc007rdn.1/13162, intron 6 of 14)	13	73536747	73578672	41926	1	13162	uc007rdn.1	21945	ENSMUSG00000021609	Slc6a3	solute carrier family 6 (neurotransmitter transporter, dopamine), member 3
chr3	74622582	74622638	57	*	57	4	0.779433	0.570633	0.2088	13.3842	Distal Intergenic	3	75037895	75143772	105878	2	213234	uc008pmy.2	521134	ENSMUSG00000034151	Zbbx	zinc finger, B-box domain containing
chr12	98525132	98525223	92	*	92	4	0.778298	0.55646	0.221838	13.376	Intron (uc007oqy.1/uc007oqy.1, intron 2 of 2)	12	98489797	98532057	42261	2	72258	uc007oqx.1	6834	ENSMUSG00000033854	Kcnk10	potassium channel, subfamily K, member 10
chr5	13411787	13412012	226	*	226	4	0.580048	0.802104	-0.222056	-13.3752	Intron (uc008wma.1/20346, intron 4 of 8)	5	13399309	13603485	204177	1	20346	uc008wmc.3	12478	ENSMUSG00000028883	Sema3a	sema domain, immunoglobulin domain (Ig), short basic domain, secreted, (semaphorin) 3A
chr8	86247972	86248046	75	*	75	4	0.695504	0.917193	-0.221688	-13.3656	Distal Intergenic	8	86504841	86566607	61767	2	244562	uc009mqk.1	318561	ENSMUSG00000036872	Abcc12	ATP-binding cassette, sub-family C (CFTR/MRP), member 12
chr5	38741818	38741962	145	*	145	4	0.689002	0.445793	0.243209	13.3644	Intron (uc008xgv.2/27278, intron 12 of 18)	5	38668484	38684826	16343	2	100515	uc012dvr.1	-56992	ENSMUSG00000046572	Zfp518b	zinc finger protein 518B
chr3	62627537	62627937	401	*	401	4	0.582801	0.821025	-0.238224	-13.3622	Distal Intergenic	3	62529963	62605140	75178	2	229357	uc008pjo.1	-22397	ENSMUSG00000043441	Gpr149	G protein-coupled receptor 149
chr6	97739735	97740065	331	*	331	4	0.624966	0.847862	-0.222896	-13.3588	Distal Intergenic	6	97807058	97942179	135122	1	17342	uc009day.1	-66993	ENSMUSG00000035158	Mitf	microphthalmia-associated transcription factor
chr7	118433105	118433321	217	*	217	4	0.586024	0.888246	-0.302223	-13.3583	Intron (uc009jjt.1/110058, intron 3 of 5)	7	118381856	118442514	60659	2	110058	uc009jjt.1	9193	ENSMUSG00000058420	Syt17	synaptotagmin XVII
chr13	106211733	106212144	412	*	412	4	0.607129	0.874525	-0.267397	-13.355	Distal Intergenic	13	106794439	106836426	41988	2	76582	uc007rtv.1	624282	ENSMUSG00000042590	Ipo11	importin 11
chr13	72523482	72523662	181	*	181	4	0.331924	0.630599	-0.298675	-13.3548	Distal Intergenic	13	72623466	72628564	5099	2	328287	uc011zbn.1	104902	NA	Gm20554	predicted gene, 20554
chr3	46258714	46258992	279	*	279	4	0.831078	0.612471	0.218607	13.3377	Distal Intergenic	3	46442197	46447941	5745	2	241989	uc008pdb.2	188949	ENSMUSG00000090919	Pabpc4l	poly(A) binding protein, cytoplasmic 4-like
chr17	54741110	54741477	368	*	368	4	0.462765	0.733433	-0.270668	-13.3122	Distal Intergenic	17	54352583	54370074	17492	2	69418	uc029tiv.1	-371036	ENSMUSG00000099747	1700025K24Rik	RIKEN cDNA 1700025K24 gene
chr3	5664039	5664131	93	*	93	4	0.820123	0.553524	0.266599	13.2905	Distal Intergenic	3	5560188	5576248	16061	2	19302	uc033hsb.1	-87791	ENSMUSG00000040374	Pex2	peroxisomal biogenesis factor 2
chrX	106222647	106222841	195	*	195	4	0.632972	0.855566	-0.222594	-13.2898	Promoter (1-2kb)	20	106206874	106221158	14285	2	407786	uc009ubp.2	-1489	ENSMUSG00000047242	Taf9b	TATA-box binding protein associated factor 9B
chr12	65524819	65525058	240	*	240	4	0.415887	0.645878	-0.229991	-13.2782	Distal Intergenic	12	65225517	65228454	2938	1	70948	uc007nrk.1	299302	ENSMUSG00000035560	Wdr20rt	WD repeat domain 20, retrogene
chr15	54419375	54419524	150	*	150	4	0.548723	0.778238	-0.229515	-13.2576	Intron (uc007vrl.1/239447, intron 1 of 5)	15	54410774	54466358	55585	1	239447	uc007vrl.1	8601	ENSMUSG00000038591	Colec10	collectin sub-family member 10
chr15	22446648	22446908	261	*	261	4	0.796523	0.573283	0.22324	13.244	Distal Intergenic	15	22549022	23382970	833949	1	320865	uc007viq.1	-102114	ENSMUSG00000040420	Cdh18	cadherin 18
chr6	9574675	9576209	1535	*	1535	4	0.512962	0.844182	-0.33122	-13.227	Distal Intergenic	6	8950019	9248578	298560	1	18231	uc009ayc.1	624656	ENSMUSG00000046178	Nxph1	neurexophilin 1
chr3	77442267	77442377	111	*	111	4	0.529192	0.779495	-0.250303	-13.2208	Distal Intergenic	3	76075583	76710005	634423	1	213262	uc029umr.1	1366684	ENSMUSG00000034098	Fstl5	follistatin-like 5
chr6	74612717	74613032	316	*	316	4	0.363207	0.603634	-0.240427	-13.2115	Distal Intergenic	6	73436965	73471021	34057	2	73408	uc009cjn.1	-1141696	ENSMUSG00000107408	1700065L07Rik	RIKEN cDNA 1700065L07 gene
chr9	40858243	40858426	184	*	184	4	0.347364	0.582089	-0.234725	-13.2036	Distal Intergenic	9	40874127	40877972	3846	1	244813	uc009paa.1	-15701	ENSMUSG00000054360	Bsx	brain specific homeobox
chr4	7986808	7986891	84	*	84	4	0.349505	0.553316	-0.203812	-13.2002	Distal Intergenic	4	8141493	8239041	97549	2	12319	uc008rxv.1	252150	ENSMUSG00000041261	Car8	carbonic anhydrase 8
chrX	50112005	50112101	97	*	97	4	0.602371	0.824874	-0.222502	-13.1996	Distal Intergenic	20	50009306	50010235	930	2	258385	uc009tdl.1	-101770	ENSMUSG00000050504	Olfr1323	olfactory receptor 1323
chr8	99736681	99736900	220	*	220	4	0.830845	0.61271	0.218134	13.198	Distal Intergenic	8	99416674	99733438	316765	1	234624	uc009mzs.2	320007	ENSMUSG00000052479	A330008L17Rik	RIKEN cDNA A330008L17 gene
chr10	104240805	104241228	424	*	424	4	0.801803	0.502275	0.299528	13.1921	Distal Intergenic	10	104287269	104287376	108	1	102465222	uc033fso.1	-46041	ENSMUSG00000099264	Mir6411	microRNA 6411
chr5	47143340	47143511	172	*	172	4	0.62048	0.905702	-0.285222	-13.1889	Distal Intergenic	5	47983155	47990332	7178	1	20563	uc008xjm.2	-839644	ENSMUSG00000031558	Slit2	slit homolog 2 (Drosophila)
chr10	92216355	92216483	129	*	129	4	0.655187	0.872674	-0.217487	-13.1868	Intron (uc029rem.1/627800, intron 7 of 8)	10	92162148	92165178	3031	2	110333	uc007guc.2	-51177	NA	Rmst	rhabdomyosarcoma 2 associated transcript (non-coding RNA)
chr3	62010797	62010925	129	*	129	4	0.532893	0.74819	-0.215296	-13.1848	Distal Intergenic	3	62338777	62462221	123445	1	622434	uc008pjm.1	-327852	ENSMUSG00000036885	Arhgef26	Rho guanine nucleotide exchange factor (GEF) 26
chr6	104687057	104687448	392	*	392	4	0.639091	0.883876	-0.244785	-13.1807	Intron (uc009dco.1/53870, intron 4 of 22)	6	104493044	104863405	370362	1	53870	uc012ept.1	194013	ENSMUSG00000030092	Cntn6	contactin 6
chr3	22265164	22265242	79	*	79	4	0.588985	0.820098	-0.231113	-13.1633	Distal Intergenic	3	22251370	22251607	238	1	19784	uc012cny.2	13794	NA	Rprl2	ribonuclease P RNA-like 2
chr3	80654205	80654364	160	*	160	4	0.576983	0.803371	-0.226389	-13.1625	Distal Intergenic	3	80706353	80741198	34846	2	14800	uc008pof.1	86834	ENSMUSG00000033981	Gria2	glutamate receptor, ionotropic, AMPA2 (alpha 2)
chr3	137587729	137587928	200	*	200	4	0.454643	0.756731	-0.302089	-13.1526	Distal Intergenic	3	137550045	137552622	2578	2	229862	uc008rmm.1	-35107	ENSMUSG00000055138	Gm4861	predicted gene 4861
chr10	40288198	40288298	101	*	101	4	0.581433	0.899319	-0.317886	-13.1501	3' UTR	10	40287458	40302188	14731	2	11702	uc007ews.3	13890	ENSMUSG00000075232	Amd1	S-adenosylmethionine decarboxylase 1
chr1	192796393	192796620	228	*	228	4	0.586026	0.369773	0.216252	13.1448	Distal Intergenic	1	192543149	192771219	228071	2	226861	uc007edq.2	-25174	ENSMUSG00000037375	Hhat	hedgehog acyltransferase
chr14	104452482	104452606	125	*	125	4	0.535642	0.766627	-0.230985	-13.1433	Intron (uc007uxa.1/uc007uxa.1, intron 1 of 4)	14	104462325	104467999	5675	2	18996	uc007uxb.2	15393	ENSMUSG00000048349	Pou4f1	POU domain, class 4, transcription factor 1
chr7	27236428	27236606	179	*	179	4	0.567598	0.315875	0.251723	13.1409	Intron (uc009fvm.1/76889, intron 4 of 14)	7	27233361	27257949	24589	1	76889	uc009fvn.1	3067	ENSMUSG00000003762	Coq8b	coenzyme Q8B
chr19	11424104	11424169	66	*	66	5	0.806511	0.527468	0.279043	13.1337	Intron (uc008gsc.2/64380, intron 6 of 6)	19	11414792	11427246	12455	1	64380	uc012biw.1	9312	ENSMUSG00000024675	Ms4a4c	membrane-spanning 4-domains, subfamily A, member 4C
chr3	27347959	27348153	195	*	195	4	0.737542	0.513608	0.223934	13.131	Distal Intergenic	3	27371351	27378010	6660	1	208188	uc008oto.1	-23198	ENSMUSG00000051136	Ghsr	growth hormone secretagogue receptor
chr6	19388485	19388607	123	*	123	4	0.880778	0.65083	0.229948	13.1308	Distal Intergenic	6	19247899	19278843	30945	2	74725	uc057acj.1	-109642	ENSMUSG00000107217	4930524B17Rik	RIKEN cDNA 4930524B17 gene
chr15	37304766	37304910	145	*	145	4	0.358244	0.586698	-0.228454	-13.1296	Intron (uc007vne.2/252973, intron 7 of 15)	15	37318403	37363568	45166	1	252973	uc007vnf.2	-13493	ENSMUSG00000022286	Grhl2	grainyhead-like 2 (Drosophila)
chr11	119320747	119321015	269	*	269	4	0.687101	0.930335	-0.243234	-13.1289	Promoter (<=1kb)	11	119321823	119345375	23553	1	170720	uc011yir.1	-808	ENSMUSG00000013483	Card14	caspase recruitment domain family, member 14
chr1	28717254	28717465	212	*	212	4	0.489866	0.776401	-0.286535	-13.1281	Distal Intergenic	1	28776122	28780252	4131	2	210962	uc007anb.1	62787	ENSMUSG00000048411	Gm597	predicted gene 597
chr19	51454832	51455040	209	*	209	4	0.604088	0.828919	-0.224832	-13.1122	Distal Intergenic	19	50152953	50678646	525694	2	58178	uc008hwc.3	-776186	ENSMUSG00000043531	Sorcs1	sortilin-related VPS10 domain containing receptor 1
chr12	23679981	23680031	51	*	51	4	0.817796	0.537126	0.28067	13.1113	Distal Intergenic	12	24043202	24097269	54068	2	66808	uc007neh.1	417238	ENSMUSG00000073158	9030624G23Rik	RIKEN cDNA 9030624G23 gene
chr3	144742823	144743547	725	*	725	4	0.554371	0.856679	-0.302309	-13.1085	Intron (uc008rpx.2/12722, intron 11 of 13)	3	144729677	144760977	31301	2	12722	uc008rpx.2	17430	ENSMUSG00000056025	Clca3a1	chloride channel accessory 3A1
chr4	21292088	21292369	282	*	282	4	0.533851	0.774758	-0.240907	-13.1073	Distal Intergenic	4	21677480	21685963	8484	2	230025	uc008sco.1	393594	ENSMUSG00000040478	Prdm13	PR domain containing 13
chr12	18398022	18398249	228	*	228	4	0.507088	0.757805	-0.250717	-13.1055	Distal Intergenic	12	18514510	18535254	20745	1	236366	uc007ndb.2	-116261	ENSMUSG00000073197	5730507C01Rik	RIKEN cDNA 5730507C01 gene
chr6	144216839	144217028	190	*	190	4	0.642284	0.856526	-0.214242	-13.1051	Intron (uc009eqn.1/20678, intron 4 of 13)	6	144021142	144209568	188427	2	20678	uc009eqp.3	-7271	ENSMUSG00000041540	Sox5	SRY (sex determining region Y)-box 5
chr14	84023794	84024039	246	*	246	4	0.551436	0.776448	-0.225012	-13.0991	Distal Intergenic	14	84443563	84479227	35665	1	219228	uc007uto.2	-419524	ENSMUSG00000035566	Pcdh17	protocadherin 17
chr11	73648588	73648793	206	*	206	4	0.621394	0.887792	-0.266398	-13.0974	Distal Intergenic	11	73688778	73713808	25031	1	76390	uc007kaz.2	-39985	ENSMUSG00000060630	Zfp735	zinc finger protein 735
chr14	108938294	108938409	116	*	116	4	0.582022	0.791642	-0.20962	-13.0914	Distal Intergenic	14	108909989	108914239	4251	2	76965	uc007uyc.1	-24055	ENSMUSG00000075478	Slitrk1	SLIT and NTRK-like family, member 1
chr8	61198725	61198835	111	*	111	4	0.731779	0.954603	-0.222824	-13.079	Distal Intergenic	8	61224171	61386641	162471	1	59009	uc009ltw.1	-25336	ENSMUSG00000031642	Sh3rf1	SH3 domain containing ring finger 1
chr1	3345203	3345301	99	*	99	4	0.656784	0.896628	-0.239844	-13.0575	Intron (uc007aeu.1/497097, intron 2 of 2)	1	3214482	3671498	457017	2	497097	uc007aeu.1	326197	ENSMUSG00000051951	Xkr4	X-linked Kx blood group related 4
chr8	68440665	68441117	453	*	453	4	0.548084	0.803197	-0.255113	-13.0525	Intron (uc009lwf.3/234356, intron 4 of 9)	8	68368459	68375710	7252	1	73609	uc009lwi.1	72206	ENSMUSG00000085197	1700125H03Rik	RIKEN cDNA 1700125H03 gene
chr12	18956409	18956584	176	*	176	4	0.580605	0.808267	-0.227661	-13.0491	Distal Intergenic	12	18514510	18535254	20745	1	236366	uc011ykq.1	441899	ENSMUSG00000073197	5730507C01Rik	RIKEN cDNA 5730507C01 gene
chr18	56974243	56974525	283	*	283	4	0.361999	0.62645	-0.264451	-13.0436	Promoter (<=1kb)	18	56955831	56975321	19491	2	77422	uc008eyx.2	796	ENSMUSG00000024592	C330018D20Rik	RIKEN cDNA C330018D20 gene
chr7	33423905	33424002	98	*	98	4	0.595935	0.816801	-0.220866	-13.0416	Distal Intergenic	7	33373234	33374558	1325	1	545948	uc033iyt.1	50671	ENSMUSG00000094978	Scgb1b20	secretoglobin, family 1B, member 20
chr17	93375729	93376059	331	*	331	4	0.565217	0.852614	-0.287397	-13.0371	Distal Intergenic	17	93199168	93206537	7370	1	11516	uc057bka.1	176561	ENSMUSG00000024256	Adcyap1	adenylate cyclase activating polypeptide 1
chrX	131880638	131880706	69	*	69	4	0.59025	0.800379	-0.210129	-13.0165	Distal Intergenic	20	130259077	130328857	69781	1	54004	uc012hog.1	1621561	ENSMUSG00000034480	Diaph2	diaphanous related formin 2
chr6	106582226	106582434	209	*	209	4	0.542308	0.769036	-0.226729	-12.9997	Intron (uc009dcr.2/269784, intron 14 of 19)	6	106509368	106672936	163569	1	269784	uc009dcw.1	72858	ENSMUSG00000064293	Cntn4	contactin 4
chr11	99610014	99610098	85	*	85	4	0.456948	0.718722	-0.261773	-12.9952	Promoter (<=1kb)	11	99609794	99610189	396	2	100041488	uc007ljg.1	91	ENSMUSG00000058725	Gm11937	predicted gene 11937
chr14	37830280	37830540	261	*	261	4	0.398077	0.697637	-0.29956	-12.9946	Distal Intergenic	14	37120445	37135322	14878	2	66092	uc007tby.3	-694958	ENSMUSG00000041028	Ghitm	growth hormone inducible transmembrane protein
chr16	88103412	88103662	251	*	251	4	0.534218	0.758525	-0.224307	-12.9921	Intron (uc007zur.2/14805, intron 1 of 16)	16	87912419	87923831	11413	2	14805	uc007zuu.1	-179581	ENSMUSG00000022935	Grik1	glutamate receptor, ionotropic, kainate 1
chr7	54900132	54900379	248	*	248	4	0.768622	0.533061	0.235561	12.9879	Intron (uc009hcw.1/233271, intron 1 of 9)	7	54835245	55268888	433644	1	233271	uc009hcx.1	64887	ENSMUSG00000063297	Luzp2	leucine zipper protein 2
chr10	114498250	114498645	396	*	396	4	0.662315	0.899229	-0.236914	-12.9822	Intron (uc007hat.2/237553, intron 10 of 18)	10	114398821	114801370	402550	2	237553	uc007hat.2	302725	ENSMUSG00000050663	Trhde	TRH-degrading enzyme
chr8	60629193	60629375	183	*	183	4	0.607312	0.831177	-0.223865	-12.9576	Distal Intergenic	8	60632825	60676731	43907	1	71306	uc009ltf.3	-3450	ENSMUSG00000031647	Mfap3l	microfibrillar-associated protein 3-like
chr4	36276696	36276832	137	*	137	4	0.558477	0.851251	-0.292775	-12.9447	Intron (uc008sha.2/242384, intron 3 of 8)	4	36645373	36645453	81	2	100124458	uc012dbs.1	368621	ENSMUSG00000077851	Mir876	microRNA 876
chr1	97812874	97813983	1110	*	1110	4	0.607044	0.871213	-0.264169	-12.9358	Distal Intergenic	1	97770172	97793708	23537	1	252876	uc011wpx.2	42702	ENSMUSG00000026333	Gin1	gypsy retrotransposon integrase 1
chr8	7260051	7260128	78	*	78	4	0.658058	0.900165	-0.242107	-12.9301	Distal Intergenic	8	8617439	8660773	43335	2	13642	uc009kue.1	1400645	ENSMUSG00000001300	Efnb2	ephrin B2
chr8	71167582	71167650	69	*	69	4	0.440021	0.73996	-0.299939	-12.9299	Exon (uc057alw.1/330796, exon 5 of 5)	8	71166044	71206948	40905	2	330796	uc057alw.1	39298	NA	Gm38415	predicted gene, 38415
chr5	51038593	51038818	226	*	226	4	0.481264	0.7691	-0.287836	-12.9227	Distal Intergenic	5	51454249	51553921	99673	2	19017	uc008xkc.2	515103	ENSMUSG00000029167	Ppargc1a	peroxisome proliferative activated receptor, gamma, coactivator 1 alpha
chr7	83581044	83581231	188	*	188	4	0.555831	0.774534	-0.218704	-12.9205	Distal Intergenic	7	83584931	83591863	6933	1	233424	uc009idm.1	-3700	ENSMUSG00000038540	Tmc3	transmembrane channel-like gene family 3
chr10	43193690	43193756	67	*	67	4	0.634783	0.905296	-0.270514	-12.9205	Distal Intergenic	10	43174699	43176565	1867	1	74530	uc011xdj.2	18991	ENSMUSG00000045008	9030612E09Rik	RIKEN cDNA 9030612E09 gene
chr1	185711295	185711982	688	*	688	4	0.521362	0.783765	-0.262403	-12.9078	Distal Intergenic	1	185497306	185498014	709	1	114668	uc011wyd.1	213989	ENSMUSG00000102185	5033404E19Rik	NSA2 ribosome biogenesis homolog pseudogene
chr6	58379920	58380980	1061	*	1061	4	0.554911	0.86763	-0.312718	-12.8994	Distal Intergenic	6	58434937	58435845	909	2	171195	uc009ccz.1	54865	ENSMUSG00000095670	Vmn1r30	vomeronasal 1 receptor 30
chr19	51448040	51448244	205	*	205	4	0.412654	0.655833	-0.243179	-12.8681	Distal Intergenic	19	50152953	50678646	525694	2	58178	uc008hwc.3	-769394	ENSMUSG00000043531	Sorcs1	sortilin-related VPS10 domain containing receptor 1
chr9	4198245	4198841	597	*	597	4	0.577127	0.811717	-0.23459	-12.861	Distal Intergenic	9	4294793	4309469	14677	2	67618	uc009obg.2	110628	ENSMUSG00000025894	Aasdhppt	aminoadipate-semialdehyde dehydrogenase-phosphopantetheinyl transferase
chr17	6964967	6965099	133	*	133	4	0.780251	0.547403	0.232848	12.8425	Distal Intergenic	17	6954965	6961156	6192	2	380608	uc008aia.1	-3811	ENSMUSG00000052031	Tagap1	T cell activation GTPase activating protein 1
chrX	137874203	137874315	113	*	113	4	0.328663	0.601341	-0.272679	-12.8335	Intron (uc009ujt.2/60367, intron 2 of 5)	20	137570754	138849077	1278324	1	60367	uc009ujv.2	303449	ENSMUSG00000059203	Il1rapl2	interleukin 1 receptor accessory protein-like 2
chrX	122360463	122360693	231	*	231	4	0.538909	0.83594	-0.297031	-12.8313	Distal Intergenic	20	122394561	122397385	2825	2	54561	uc009uel.1	36692	ENSMUSG00000055733	Nap1l3	nucleosome assembly protein 1-like 3
chr9	98180995	98181061	67	*	67	4	0.420765	0.65113	-0.230365	-12.8277	Distal Intergenic	9	98287455	98368160	80706	1	74080	uc009rdg.1	-106394	ENSMUSG00000032456	Nmnat3	nicotinamide nucleotide adenylyltransferase 3
chr1	169196483	169196621	139	*	139	4	0.542083	0.811242	-0.269159	-12.8263	Distal Intergenic	1	169497934	169531464	33531	2	66977	uc007dlj.1	334843	ENSMUSG00000026683	Nuf2	NUF2, NDC80 kinetochore complex component
chr14	4500520	4500608	89	*	89	4	0.57214	0.321305	0.250836	12.8263	Intron (uc007sbo.2/100041306, intron 2 of 3)	14	4430992	4875851	444860	1	100041306	uc007sbr.2	69528	ENSMUSG00000094132	Gm3264	predicted gene 3264
chr9	83385617	83385682	66	*	66	4	0.506169	0.72509	-0.218921	-12.8146	Distal Intergenic	9	83431547	83454574	23028	1	100039186	uc009qwk.2	-45865	ENSMUSG00000099718	Gm2087	predicted gene 2087
chr4	29407020	29407090	71	*	71	4	0.640387	0.866478	-0.226091	-12.8139	Distal Intergenic	4	28813131	28967503	154373	1	13841	uc012dbe.2	593889	ENSMUSG00000028289	Epha7	Eph receptor A7
chr9	34677705	34677841	137	*	137	4	0.540182	0.784844	-0.244662	-12.8088	Intron (uc009osg.1/67703, intron 1 of 13)	9	34488704	35036307	547604	1	67703	uc012gqb.1	189001	ENSMUSG00000032036	Kirrel3	kin of IRRE like 3 (Drosophila)
chr15	89689416	89689664	249	*	249	4	0.556277	0.81179	-0.255513	-12.7982	Distal Intergenic	15	89586232	89591923	5692	2	68708	uc007xhh.1	-97493	ENSMUSG00000022621	Rabl2	RAB, member RAS oncogene family-like 2
chr5	9340675	9340850	176	*	176	4	0.573715	0.837614	-0.263899	-12.7947	Intron (uc008wlh.1/231014, intron 1 of 3)	5	9375704	9375779	76	1	100124492	uc012dsf.1	-34854	ENSMUSG00000077896	Mir879	microRNA 879
chrX	41329787	41329897	111	*	111	4	0.622472	0.867523	-0.245051	-12.7876	Distal Intergenic	20	41400854	41613554	212701	1	53623	uc009taj.1	-70957	ENSMUSG00000001986	Gria3	glutamate receptor, ionotropic, AMPA3 (alpha 3)
chr3	91962775	91962843	69	*	69	4	0.597876	0.821774	-0.223898	-12.7864	Distal Intergenic	3	92014583	92031584	17002	1	242100	uc008qdi.2	-51740	ENSMUSG00000042244	Pglyrp3	peptidoglycan recognition protein 3
chr12	52847121	52847219	99	*	99	4	0.313688	0.542107	-0.228419	-12.753	Intron (uc007nnm.1/238161, intron 2 of 13)	12	52854721	52888063	33343	1	238161	uc007nnn.1	-7502	ENSMUSG00000061603	Akap6	A kinase (PRKA) anchor protein 6
chr1	7703894	7703997	104	*	104	4	0.831952	0.573696	0.258256	12.741	Distal Intergenic	1	7160085	7173628	13544	1	319263	uc007agd.1	543809	ENSMUSG00000051285	Pcmtd1	protein-L-isoaspartate (D-aspartate) O-methyltransferase domain containing 1
chr3	134865211	134865326	116	*	116	4	0.899716	0.657126	0.24259	12.7334	Intron (uc008rky.2/21338, intron 3 of 4)	3	134829007	134934581	105575	1	21338	uc008rky.2	36204	ENSMUSG00000028172	Tacr3	tachykinin receptor 3
chr1	191526535	191526601	67	*	67	4	0.696875	0.930955	-0.23408	-12.7325	Distal Intergenic	1	191537356	191541562	4207	2	76843	uc007ecj.2	14961	ENSMUSG00000037474	Dtl	denticleless E3 ubiquitin protein ligase
chr6	59307998	59308279	282	*	282	4	0.752641	0.488017	0.264624	12.7293	Distal Intergenic	6	59208870	59212033	3164	1	68140	uc009cdj.1	99128	ENSMUSG00000049232	Tigd2	tigger transposable element derived 2
chrX	145192078	145192375	298	*	298	4	0.506051	0.747965	-0.241914	-12.7292	Distal Intergenic	20	145039344	145039414	71	1	100499526	uc057ata.1	152734	ENSMUSG00000092917	Mir3472	microRNA 3472
chr15	93888531	93888729	199	*	199	4	0.585587	0.804068	-0.218481	-12.7277	Distal Intergenic	15	93904856	93927111	22256	2	77248	uc029suv.1	38382	NA	9430014N10Rik	RIKEN cDNA 9430014N10 gene
chr3	47182162	47182907	746	*	746	4	0.570532	0.887126	-0.316594	-12.7243	Distal Intergenic	3	46900668	46900782	115	2	102465199	uc056zsa.1	-281380	ENSMUSG00000098417	Mir6379	microRNA 6379
chr2	59494376	59494525	150	*	150	4	0.757964	0.497975	0.259989	12.7213	Exon (uc008jti.3/76747, exon 2 of 4)	2	59484653	59505020	20368	1	76747	uc012bvq.2	9723	ENSMUSG00000026989	Dapl1	death associated protein-like 1
chr14	98228102	98228217	116	*	116	4	0.487366	0.812818	-0.325453	-12.7181	Distal Intergenic	14	97825866	98169765	343900	2	13134	uc007uut.2	-58337	ENSMUSG00000055639	Dach1	dachshund 1 (Drosophila)
chr18	86284617	86284760	144	*	144	4	0.649228	0.430316	0.218911	12.6949	Distal Intergenic	18	86394952	86501897	106946	1	246317	uc008fuz.2	-110192	ENSMUSG00000050321	Neto1	neuropilin (NRP) and tolloid (TLL)-like 1
chr18	12325407	12325654	248	*	248	4	0.589825	0.879792	-0.289967	-12.6938	Distal Intergenic	18	12334024	12583012	248989	1	16774	uc008ecf.2	-8370	ENSMUSG00000024421	Lama3	laminin, alpha 3
chr3	88782572	88782668	97	*	97	4	0.473903	0.843807	-0.369904	-12.683	Intron (uc008pwo.1/100302730, intron 2 of 3)	3	88776984	88829371	52388	1	100302730	uc008pwv.2	5588	NA	5830417I10Rik	gon-4-like pseudogene
chr3	43285577	43286237	661	*	661	4	0.538443	0.823916	-0.285473	-12.6616	Distal Intergenic	3	41744684	41758939	14256	1	73852	uc008pcw.1	1540893	ENSMUSG00000025766	D3Ertd751e	DNA segment, Chr 3, ERATO Doi 751, expressed
chr3	156692875	156693168	294	*	294	4	0.474593	0.720727	-0.246134	-12.6592	Intron (uc008rvb.1/320840, intron 1 of 6)	3	156561794	157316464	754671	1	320840	uc008rvc.2	131081	ENSMUSG00000040037	Negr1	neuronal growth regulator 1
chr14	40131578	40131660	83	*	83	4	0.585373	0.88926	-0.303887	-12.649	Distal Intergenic	14	39655663	39685293	29631	1	73591	uc007tcc.1	475915	ENSMUSG00000101261	1700109I08Rik	RIKEN cDNA 1700109I08 gene
chr1	8853484	8854382	899	*	899	4	0.419343	0.714724	-0.295381	-12.6395	Intron (uc007agh.2/71096, intron 4 of 20)	1	8359739	8470519	110781	2	71096	uc007agg.2	-382965	ENSMUSG00000025909	Sntg1	syntrophin, gamma 1
chr18	45680796	45681188	393	*	393	4	0.590285	0.852579	-0.262294	-12.6353	Intron (uc008evd.2/140492, intron 9 of 10)	18	45559351	45685883	126533	1	140492	uc012bco.1	121445	ENSMUSG00000054477	Kcnn2	potassium intermediate/small conductance calcium-activated channel, subfamily N, member 2
chr2	53680728	53680835	108	*	108	4	0.631822	0.398368	0.233455	12.6046	Distal Intergenic	2	54084093	54085552	1460	2	67874	uc008jrp.1	404717	ENSMUSG00000075334	Rprm	reprimo, TP53 dependent G2 arrest mediator candidate
chr3	111637407	111637672	266	*	266	4	0.487094	0.722348	-0.235254	-12.6018	Distal Intergenic	3	111881903	112082001	200099	1	625585	uc029uof.1	-244231	ENSMUSG00000104543	Gm6602	predicted gene 6602
chr2	173473838	173474025	188	*	188	4	0.552653	0.790351	-0.237698	-12.5919	Distal Intergenic	2	173522592	173528502	5911	1	72221	uc008odt.2	-48567	ENSMUSG00000027518	1700021F07Rik	RIKEN cDNA 1700021F07 gene
chr4	58256623	58257727	1105	*	1105	4	0.445898	0.802265	-0.356366	-12.5847	Distal Intergenic	4	58285962	58356093	70132	1	18198	uc033icc.1	-28235	ENSMUSG00000057280	Musk	muscle, skeletal, receptor tyrosine kinase
chr9	19325416	19325630	215	*	215	4	0.534863	0.794767	-0.259904	-12.5312	Distal Intergenic	9	19338459	19339400	942	1	258249	uc009ohg.2	-12829	ENSMUSG00000061614	Olfr845	olfactory receptor 845
chr1	174053158	174053444	287	*	287	4	0.558868	0.332376	0.226492	12.5255	Promoter (2-3kb)	1	174050375	174051313	939	1	258711	uc007dso.1	2783	ENSMUSG00000047048	Olfr432	olfactory receptor 432
chr7	14055030	14055166	137	*	137	4	0.608126	0.870477	-0.262351	-12.519	Distal Intergenic	7	13909677	13989588	79912	2	434121	uc012ezr.1	-65442	ENSMUSG00000074377	Sult2a4	sulfotransferase family 2A, dehydroepiandrosterone (DHEA)-preferring, member 4
chrX	69005409	69005467	59	*	59	4	0.871798	0.611307	0.260491	12.5189	Distal Intergenic	20	68892373	68893053	681	2	627927	uc009tja.2	-112356	ENSMUSG00000056815	Gm6812	predicted gene 6812
chr14	9098146	9098269	124	*	124	4	0.466845	0.754085	-0.28724	-12.5048	Distal Intergenic	14	8666390	8673378	6989	1	74859	uc007sfi.1	431756	ENSMUSG00000097898	4930455B14Rik	RIKEN cDNA 4930455B14 gene
chr17	38165552	38165713	162	*	162	4	0.41069	0.659278	-0.248588	-12.4988	Distal Intergenic	17	38175086	38176024	939	1	258829	uc008coa.1	-9373	ENSMUSG00000096009	Olfr134	olfactory receptor 134
chr2	12163106	12163196	91	*	91	4	0.491291	0.851248	-0.359957	-12.4953	Intron (uc008ijk.1/241226, intron 23 of 29)	2	12301246	12312315	11070	1	338535	uc008ijm.2	-138050	ENSMUSG00000086843	E030013I19Rik	RIKEN cDNA E030013I19 gene
chr2	108958330	108959731	1402	*	1402	4	0.327202	0.681531	-0.354329	-12.4802	Distal Intergenic	2	109092300	109278290	185991	2	76894	uc008llv.1	318559	ENSMUSG00000057234	Mettl15	methyltransferase like 15
chr14	82897888	82898967	1080	*	1080	4	0.601594	0.851381	-0.249788	-12.4647	Distal Intergenic	14	84443563	84479227	35665	1	219228	uc007uto.2	-1544596	ENSMUSG00000035566	Pcdh17	protocadherin 17
chr7	12063404	12063514	111	*	111	4	0.453425	0.695945	-0.24252	-12.447	Distal Intergenic	7	12041299	12042219	921	1	628946	uc012eyx.1	22105	ENSMUSG00000095864	Vmn1r77	vomeronasal 1 receptor 77
chr3	36286379	36286435	57	*	57	4	0.858931	0.601895	0.257036	12.4432	Distal Intergenic	3	36187805	36222275	34471	2	229214	uc008ozi.1	-64104	ENSMUSG00000058400	Qrfpr	pyroglutamylated RFamide peptide receptor
chr7	142839673	142841378	1706	*	1706	7	0.606101	0.760892	-0.154791	-12.4073	Distal Intergenic	7	142892776	142899966	7191	2	21823	uc009koi.1	58588	ENSMUSG00000000214	Th	tyrosine hydroxylase
chr11	37627373	37628145	773	*	773	4	0.404643	0.665243	-0.2606	-12.4014	Distal Intergenic	11	37658989	37673166	14178	1	100039148	uc056ykl.1	-30844	ENSMUSG00000087388	Gm12128	predicted gene 12128
chr5	9614846	9614998	153	*	153	4	0.407091	0.657529	-0.250438	-12.3673	Intron (uc008wll.1/108069, intron 1 of 5)	5	9485236	9725352	240117	2	108069	uc008wll.1	110354	ENSMUSG00000003974	Grm3	glutamate receptor, metabotropic 3
chr10	47753070	47753154	85	*	85	4	0.607966	0.869574	-0.261608	-12.3537	Distal Intergenic	10	49093681	49095843	2163	2	100418235	uc029qxc.1	1342689	NA	C130030K03Rik	proteasome (prosome, macropain) subunit, alpha type 6 pseudogene
chr8	55562455	55562862	408	*	408	4	0.689347	0.457196	0.232151	12.351	Distal Intergenic	8	55870912	55906964	36053	2	244486	uc009lsm.2	344102	ENSMUSG00000046258	Adam29	a disintegrin and metallopeptidase domain 29
chr2	109454237	109454571	335	*	335	4	0.48538	0.720631	-0.235251	-12.3502	Distal Intergenic	2	109280738	109341746	61009	1	228421	uc008lmc.1	173499	ENSMUSG00000027115	Kif18a	kinesin family member 18A
chr5	37878566	37879129	564	*	564	4	0.490752	0.794901	-0.304149	-12.33	Distal Intergenic	5	37820491	37824585	4095	2	17701	uc008xfw.1	-53981	ENSMUSG00000048450	Msx1	msh homeobox 1
chr6	17593617	17593863	247	*	247	4	0.342648	0.600264	-0.257616	-12.3259	Distal Intergenic	6	17637098	17659609	22512	1	12343	uc009azs.1	-43235	ENSMUSG00000015733	Capza2	capping protein (actin filament) muscle Z-line, alpha 2
chr7	13069010	13069064	55	*	55	4	0.620116	0.837755	-0.217638	-12.3149	Distal Intergenic	7	13048548	13054764	6217	2	109889	uc009ffg.2	-14246	ENSMUSG00000030380	Mzf1	myeloid zinc finger 1
chr18	26711933	26712080	148	*	148	4	0.386686	0.678425	-0.291739	-12.2883	Distal Intergenic	18	25677880	25753983	76104	2	108013	uc012baq.1	-957950	ENSMUSG00000024268	Celf4	CUGBP, Elav-like family member 4
chr16	26938974	26939070	97	*	97	4	0.293409	0.609562	-0.316153	-12.272	Distal Intergenic	16	26957235	26968245	11011	2	239789	uc007yvi.1	29175	ENSMUSG00000068428	Gmnc	geminin coiled-coil domain containing
chr10	130555560	130555671	112	*	112	4	0.661463	0.933734	-0.272271	-12.2448	Intron (uc029rjz.1/uc029rjz.1, intron 1 of 2)	10	130471821	130497379	25559	2	625131	uc009vae.1	-58181	ENSMUSG00000091511	Vmn2r87	vomeronasal 2, receptor 87
chr3	4110304	4110537	234	*	234	4	0.550412	0.814907	-0.264495	-12.2423	Distal Intergenic	3	3508030	3659800	151771	1	30942	uc008ony.2	602274	ENSMUSG00000017688	Hnf4g	hepatocyte nuclear factor 4, gamma
chr6	50061419	50061541	123	*	123	4	0.365186	0.599915	-0.234729	-12.2284	Distal Intergenic	6	50110241	50198598	88358	1	56524	uc009bwu.2	-48700	ENSMUSG00000038388	Mpp6	membrane protein, palmitoylated 6 (MAGUK p55 subfamily member 6)
chr14	52797626	52797991	366	*	366	4	0.44864	0.696083	-0.247443	-12.2166	Intron (uc007tpu.1/uc007tpu.1, intron 1 of 1)	14	52489935	52495695	5761	2	57269	uc011zko.1	-301931	ENSMUSG00000059887	Olfr1507	olfactory receptor 1507
chr6	15501960	15502244	285	*	285	4	0.372527	0.667719	-0.295192	-12.2046	Distal Intergenic	6	15720661	15773304	52644	1	16543	uc009azb.2	-218417	ENSMUSG00000041390	Mdfic	MyoD family inhibitor domain containing
chr10	68693465	68694072	608	*	608	4	0.91577	0.670075	0.245696	12.2023	Distal Intergenic	10	68723746	68782654	58909	1	327766	uc007fmm.2	-29674	ENSMUSG00000060044	Tmem26	transmembrane protein 26
chrX	68611908	68612081	174	*	174	4	0.836268	0.552364	0.283904	12.1957	Distal Intergenic	20	68667514	68678399	10886	2	100038638	uc012hjf.1	66318	ENSMUSG00000096946	Fmr1os	fragile X mental retardation syndrome 1, opposite strand
chrX	158927667	158928440	774	*	774	4	0.283267	0.589721	-0.306453	-12.195	Distal Intergenic	20	159210307	159368244	157938	1	110651	uc009usj.2	-281867	ENSMUSG00000031309	Rps6ka3	ribosomal protein S6 kinase polypeptide 3
chr1	3963442	3963766	325	*	325	4	0.427448	0.675349	-0.247901	-12.1868	Distal Intergenic	1	3214482	3671498	457017	2	497097	uc007aeu.1	-291944	ENSMUSG00000051951	Xkr4	X-linked Kx blood group related 4
chr4	97082670	97082907	238	*	238	4	0.817185	0.564397	0.252788	12.1544	Distal Intergenic	4	96723887	96785160	61274	2	620779	uc008ttm.1	-297510	ENSMUSG00000078639	Gm12695	predicted gene 12695
chr3	31519183	31520056	874	*	874	4	0.438625	0.753805	-0.31518	-12.1437	Distal Intergenic	3	31202856	31310319	107464	2	241919	uc008ovx.2	-208864	ENSMUSG00000069072	Slc7a14	solute carrier family 7 (cationic amino acid transporter, y+ system), member 14
chr8	46347631	46347720	90	*	90	4	0.254507	0.510182	-0.255675	-12.1388	Distal Intergenic	8	46292048	46294671	2624	2	234219	uc009lqd.1	-52960	ENSMUSG00000047171	Helt	helt bHLH transcription factor
chrX	24699611	24699855	245	*	245	4	0.528962	0.817349	-0.288387	-12.1125	Distal Intergenic	20	24753162	24775164	22003	2	546282	uc009svc.1	75309	ENSMUSG00000093923	Gm5935	predicted gene 5935
chr2	100356024	100356131	108	*	108	4	0.508038	0.744885	-0.236847	-12.1121	Distal Intergenic	2	101560781	101621046	60266	2	68170	uc008lhg.1	1264915	ENSMUSG00000027165	B230118H07Rik	RIKEN cDNA B230118H07 gene
chr5	82160547	82160813	267	*	267	4	0.774337	0.530601	0.243736	12.1061	Distal Intergenic	5	81660262	81795730	135469	1	319387	uc008xwr.1	500285	ENSMUSG00000037605	Adgrl3	adhesion G protein-coupled receptor L3
chr6	81280797	81280871	75	*	75	4	0.671315	0.927735	-0.25642	-12.0891	Distal Intergenic	6	81895590	81895663	74	2	102465711	uc009cki.3	614792	ENSMUSG00000106154	Mir7232	microRNA 7232
chr1	117000303	117002599	2297	*	2297	4	0.516036	0.776007	-0.259971	-12.089	Distal Intergenic	1	118298518	118311132	12615	2	22099	uc007cib.1	1308533	ENSMUSG00000026374	Tsn	translin
chr11	64792453	64792505	53	*	53	4	0.856785	0.563287	0.293498	12.0749	Distal Intergenic	11	64979035	65002076	23042	1	68626	uc007jks.2	-186530	ENSMUSG00000020549	Elac2	elaC ribonuclease Z 2
chr6	130692311	130692633	323	*	323	4	0.494296	0.75222	-0.257924	-12.0573	Distal Intergenic	6	130382404	130386874	4471	2	16627	uc057byo.1	-305437	ENSMUSG00000079853	Klra1	killer cell lectin-like receptor, subfamily A, member 1
chr1	118148076	118148183	108	*	108	4	0.47967	0.760607	-0.280936	-12.0255	Distal Intergenic	1	118298518	118311132	12615	2	22099	uc007cib.1	162949	ENSMUSG00000026374	Tsn	translin
chr13	77233198	77233261	64	*	64	4	0.600832	0.888567	-0.287735	-11.9352	Intron (uc007rgx.2/72371, intron 4 of 19)	13	77135536	77613679	478144	1	72371	uc007rgx.2	97662	ENSMUSG00000071252	2210408I21Rik	RIKEN cDNA 2210408I21 gene
chr4	136973306	136973543	238	*	238	4	0.604368	0.362238	0.24213	11.9099	Distal Intergenic	4	136929419	136956816	27398	2	13842	uc008vis.1	-16490	ENSMUSG00000028661	Epha8	Eph receptor A8
chr1	34455127	34455181	55	*	55	4	0.600554	0.830411	-0.229857	-11.8945	Distal Intergenic	1	34459746	34473779	14034	1	19253	uc007aos.1	-4565	ENSMUSG00000026126	Ptpn18	protein tyrosine phosphatase, non-receptor type 18
chr10	121355565	121355724	160	*	160	4	0.757032	0.49856	0.258471	11.6964	Distal Intergenic	10	121365090	121372250	7161	1	75612	uc007hfn.1	-9366	ENSMUSG00000034707	Gns	glucosamine (N-acetyl)-6-sulfatase
chr5	10676370	10677667	1298	*	1298	4	0.480395	0.763523	-0.283128	-11.6723	Distal Intergenic	5	10865029	10870808	5780	1	623849	uc008wln.2	-187362	ENSMUSG00000091422	Gm6455	predicted gene 6455
chr3	57720083	57720247	165	*	165	4	0.631226	0.888219	-0.256993	-11.6591	Distal Intergenic	3	57736062	57748104	12043	1	24017	uc008phg.2	-15815	ENSMUSG00000036503	Rnf13	ring finger protein 13
chr11	47422720	47422806	87	*	87	4	0.597981	0.852852	-0.254871	-11.333	Intron (uc007ioy.1/24052, intron 3 of 7)	11	46978783	47379302	400520	2	24052	uc007ioz.1	-43418	ENSMUSG00000020354	Sgcd	sarcoglycan, delta (dystrophin-associated glycoprotein)
chrX	68573336	68573441	106	*	106	4	0.465377	0.781265	-0.315887	-11.0277	Distal Intergenic	20	68667514	68678399	10886	2	100038638	uc012hjf.1	104958	ENSMUSG00000096946	Fmr1os	fragile X mental retardation syndrome 1, opposite strand
chr8	63548463	63549212	750	*	750	5	0.676313	0.800878	-0.124564	-10.9678	Distal Intergenic	8	63924694	63952170	27477	2	244495	uc012geg.1	402958	ENSMUSG00000094443	Sgol2b	shugoshin like 2b (S. pombe)
chrX	24648638	24650134	1497	*	1497	6	0.718437	0.559952	0.158485	10.4186	Distal Intergenic	20	24552250	24573305	21056	2	100043216	uc009svb.2	-75333	ENSMUSG00000081218	Gm4297	predicted gene 4297
chr5	43316380	43317444	1065	*	1065	4	0.775477	0.833555	-0.0580781	-10.2522	Distal Intergenic	5	43151686	43235354	83669	2	665934	uc012dvs.1	-81026	ENSMUSG00000085720	Gm7854	predicted gene 7854
chr5	82219943	82220642	700	*	700	4	0.736054	0.522029	0.214025	10.111	Distal Intergenic	5	81660262	81795730	135469	1	319387	uc008xwr.1	559681	ENSMUSG00000037605	Adgrl3	adhesion G protein-coupled receptor L3
chr2	87791548	87792602	1055	*	1055	7	0.547076	0.749578	-0.202502	-9.71241	Distal Intergenic	2	87782536	87783486	951	1	258640	uc008koq.1	9012	ENSMUSG00000068816	Olfr152	olfactory receptor 152
chr9	88771531	88772037	507	*	507	4	0.591739	0.763222	-0.171483	-9.06911	Exon (uc009qzb.1/uc009qzb.1, exon 10 of 26)	9	88723288	88731850	8563	2	12047	uc009qzc.1	-39681	ENSMUSG00000099974	Bcl2a1d	B cell leukemia/lymphoma 2 related protein A1d
chr7	106411987	106412672	686	*	686	8	0.688042	0.793841	-0.105799	-9.01286	Distal Intergenic	7	106421550	106441073	19524	2	209380	uc009izr.1	28401	NA	Gm4759	GTPase, very large interferon inducible 1 pseudogene
chr18	37471136	37472281	1146	*	1146	6	0.489165	0.584499	-0.0953343	-8.81909	Promoter (1-2kb)	18	37473546	37476340	2795	1	93886	uc008eqa.1	-1265	ENSMUSG00000047033	Pcdhb15	protocadherin beta 15
chr4	22157203	22157895	693	*	693	6	0.759461	0.824677	-0.065216	-8.36615	Distal Intergenic	4	22357543	22434091	76549	1	269514	uc008sdo.2	-199648	ENSMUSG00000040410	Fbxl4	F-box and leucine-rich repeat protein 4
chr9	18185870	18187358	1489	*	1489	4	0.714614	0.783511	-0.0688964	-7.87971	Distal Intergenic	9	18292267	18314000	21734	1	66917	uc009ogm.1	-104909	ENSMUSG00000001774	Chordc1	cysteine and histidine-rich domain (CHORD)-containing, zinc-binding protein 1
chr7	38532826	38534170	1345	*	1345	4	0.430025	0.547555	-0.117531	-7.69639	Distal Intergenic	7	38518139	38528193	10055	2	434171	uc009gkx.1	-4633	ENSMUSG00000060565	Gm5591	predicted gene 5591
chr16	64248108	64248620	513	*	513	4	0.811572	0.701609	0.109963	7.64393	Distal Intergenic	16	64477811	64479134	1324	2	224291	uc012aha.1	230514	ENSMUSG00000068167	Csnka2ip	casein kinase 2, alpha prime interacting protein
chrX	128189304	128189648	345	*	345	4	0.732549	0.810459	-0.07791	-7.387	Distal Intergenic	20	127721176	127736554	15379	2	73934	uc033jsl.1	-452750	ENSMUSG00000043569	Cldn34c4	claudin 34C4
chr7	11172119	11176212	4094	*	4094	4	0.514478	0.731471	-0.216993	-6.34877	Distal Intergenic	7	11161643	11166148	4506	2	545913	uc009fdm.1	-5971	ENSMUSG00000090714	Zscan4d	zinc finger and SCAN domain containing 4D
chr14	94397868	94398495	628	*	628	5	0.625629	0.734873	-0.109244	-5.84296	Distal Intergenic	14	93013700	93890669	876970	2	211712	uc007uuo.2	-507199	ENSMUSG00000055421	Pcdh9	protocadherin 9
chr5	38890738	38891465	728	*	728	4	0.773398	0.688388	0.08501	5.77808	Distal Intergenic	5	38706457	38876693	170237	2	27278	uc008xgv.2	-14045	ENSMUSG00000039315	Clnk	cytokine-dependent hematopoietic cell linker
chr10	106184902	106185644	743	*	743	4	0.884332	0.752251	0.132081	5.53596	Distal Intergenic	10	106470310	106933468	463159	1	327814	uc007gyr.2	-284666	ENSMUSG00000053825	Ppfia2	protein tyrosine phosphatase, receptor type, f polypeptide (PTPRF), interacting protein (liprin), alpha 2
chrX	169976476	169978777	2302	*	2302	4	0.707112	0.543	0.164112	5.24267	Promoter (<=1kb)	20	169975043	169978917	3875	2	654820	uc009uyi.1	140	ENSMUSG00000072844	G530011O06Rik	RIKEN cDNA G530011O06 gene
chr3	123819016	123822726	3711	*	3711	5	0.677247	0.77869	-0.101443	-4.87109	Distal Intergenic	3	123526166	123690852	164687	2	83398	uc008rfq.1	-128164	ENSMUSG00000027977	Ndst3	N-deacetylase/N-sulfotransferase (heparan glucosaminyl) 3
chr11	88894774	88895216	443	*	443	6	0.572835	0.701956	-0.12912	-4.39731	Distal Intergenic	11	88905928	88936061	30134	1	73921	uc029rnj.1	-10712	ENSMUSG00000087338	Scpep1os	serine carboxypeptidase 1, opposite strand
chr7	121348158	121348811	654	*	654	5	0.783998	0.755173	0.0288249	4.37764	Distal Intergenic	7	121391859	121398067	6209	1	195646	uc009jnq.1	-43048	ENSMUSG00000046321	Hs3st2	heparan sulfate (glucosamine) 3-O-sulfotransferase 2
chr12	6510882	6512677	1796	*	1796	5	0.602855	0.670744	-0.0678884	-4.28252	Distal Intergenic	12	7372039	7380330	8292	2	73575	uc007mza.2	867653	ENSMUSG00000102096	1700101O22Rik	RIKEN cDNA 1700101O22 gene
chr5	98006440	98007829	1390	*	1390	5	0.725856	0.854679	-0.128823	-3.93904	Intron (uc008yga.1/71914, intron 3 of 16)	5	97884688	98030962	146275	2	71914	uc008yga.1	23133	ENSMUSG00000029338	Antxr2	anthrax toxin receptor 2
chrX	105798461	105799116	656	*	656	4	0.600085	0.695059	-0.0949743	-3.33935	3' UTR	20	105764477	105776532	12056	1	80903	uc009uba.1	33984	ENSMUSG00000031230	Fgf16	fibroblast growth factor 16
chr19	52380407	52380926	520	*	520	5	0.73244	0.781354	-0.048914	-2.99714	Distal Intergenic	19	52264297	52265009	713	1	16333	uc008hwd.2	116110	ENSMUSG00000035804	Ins1	insulin I
chr5	69885914	69886704	791	*	791	5	0.680359	0.776694	-0.0963346	-2.52631	Distal Intergenic	5	69575002	69592285	17284	2	67980	uc008xqq.1	-293629	ENSMUSG00000029209	Gnpda2	glucosamine-6-phosphate deaminase 2
chr5	10718414	10718910	497	*	497	6	0.741715	0.783873	-0.0421581	-2.48396	Distal Intergenic	5	10865029	10870808	5780	1	623849	uc008wln.2	-146119	ENSMUSG00000091422	Gm6455	predicted gene 6455
[truncated: 25 more rows]
