# Supplementary material for: Epigenetic reprogramming of airway macrophages promotes polarization and inflammation in muco-obstructive lung disease
Source: Nat Commun. 2021 Nov 11;12:6520. doi: 10.1038/s41467-021-26777-9 (PMC8586227; doi:10.1038/s41467-021-26777-9)
Supplement: Supplementary file 4 — Supplementary Data 2 [file 41467_2021_26777_MOESM4_ESM.xlsx]

## Sheet: baseline_fresh
seqnames	start	end	width	strand	Conc	Conc_wt	Conc_tg	Fold	p.value	FDR	annotation	geneChr	geneStart	geneEnd	geneLength	geneStrand	geneId	transcriptId	distanceToTSS	ENSEMBL	SYMBOL	GENENAME	AM_wt_rep1	AM_wt_rep2	AM_wt_rep3	AM_tg_rep1	AM_tg_rep2	AM_tg_rep3	AM_tg_rep4
chr6	49096155	49097834	1680	*	8.85	7.8	9.32	1.52	2.71e-52	2.45e-47	Promoter (1-2kb)	6	49088128	49094211	6084	2	140488	ENSMUST00000205057.1	-1944	ENSMUSG00000029814	Igf2bp3	insulin-like growth factor 2 mRNA binding protein 3	255.971	215.825	218.094	639.084	644.584	700.611	647.876
chr6	88971542	88972333	792	*	7.16	5.96	7.66	1.7	4.19e-37	1.89e-32	Intron (ENSMUST00000168837.6/232217, intron 1 of 2)	6	88950683	89110030	159348	1	232217	ENSMUST00000168837.6	20859	ENSMUSG00000055403	4933427D06Rik	RIKEN cDNA 4933427D06 gene	44.221	68.7794	79.9297	131.469	228.46	210.342	265.291
chr6	88973616	88974528	913	*	7.3	6.08	7.81	1.74	1.35e-36	4.08e-32	Intron (ENSMUST00000168837.6/232217, intron 1 of 2)	6	88950683	89110030	159348	1	232217	ENSMUST00000168837.6	22933	ENSMUSG00000055403	4933427D06Rik	RIKEN cDNA 4933427D06 gene	32.3153	74.7087	101.625	109.557	254.751	264.113	299.067
chr8	87314520	87314995	476	*	4.86	2.46	5.54	3.08	1.24e-26	2.81e-22	Distal Intergenic	8	87195088	87199850	4763	2	100038706	ENSMUST00000184702.1	-114670	ENSMUSG00000099207	Gm10637	predicted gene 10637	4.25202	4.74341	7.99297	58.4305	53.4887	36.3749	43.6011
chr4	133613674	133615275	1602	*	6.73	5.32	7.28	1.96	2.15e-25	3.88e-21	Promoter (<=1kb)	4	133613316	133615342	2027	2	503610	ENSMUST00000138639.1	67	ENSMUSG00000037553	Zdhhc18	zinc finger, DHHC domain containing 18	36.5673	41.5048	45.6741	102.253	121.483	191.363	227.217
chr8	87318054	87318713	660	*	6.76	5.39	7.31	1.92	1.18e-24	1.78e-20	Distal Intergenic	8	87195088	87199850	4763	2	100038706	ENSMUST00000184702.1	-118204	ENSMUSG00000099207	Gm10637	predicted gene 10637	61.229	24.9029	43.3904	249.547	114.23	191.363	98.2561
chr19	43896029	43897020	992	*	7.16	6.31	7.57	1.26	1.57e-23	2.02e-19	Intron (ENSMUST00000212396.1/71972, intron 4 of 15)	19	43847763	43890691	42929	2	71972	ENSMUST00000212048.1	-5338	ENSMUSG00000025195	Dnmbp	dynamin binding protein	69.7331	84.1955	91.3482	176.509	201.263	197.689	208.794
chr6	88957746	88958613	868	*	7.25	5.77	7.82	2.04	3.09e-23	3.49e-19	Intron (ENSMUST00000168837.6/232217, intron 1 of 2)	6	88950683	89110030	159348	1	232217	ENSMUST00000168837.6	7063	ENSMUSG00000055403	4933427D06Rik	RIKEN cDNA 4933427D06 gene	47.6226	46.2482	75.3623	101.036	194.916	327.374	307.05
chr10	13861026	13862210	1185	*	9.2	8.63	9.51	0.88	1.61e-22	1.62e-18	Promoter (<=1kb)	10	13798147	13861326	63180	2	66253	ENSMUST00000162798.1	0	ENSMUSG00000019806	Aig1	androgen-induced 1	418.398	328.481	479.578	771.77	567.524	882.486	784.821
chr12	86950164	86950974	811	*	9.01	8.54	9.29	0.75	1.73e-21	1.56e-17	Promoter (1-2kb)	12	86952657	86962833	10177	1	217732	ENSMUST00000191463.1	-1683	ENSMUSG00000034157	Cipc	CLOCK interacting protein, circadian	369.925	339.154	441.897	617.172	614.667	623.117	722.796
chr4	69823283	69823921	639	*	5.93	4.66	6.46	1.8	5.4e-21	4.44e-17	Distal Intergenic	4	70242471	70243852	1382	2	214444	ENSMUST00000124251.1	419931	ENSMUSG00000039298	Cdk5rap2	CDK5 regulatory subunit associated protein 2	28.9137	29.6463	19.4115	104.688	96.0983	96.4724	64.4806
chr8	87324392	87324930	539	*	4.66	2.27	5.35	3.08	7.42e-21	5.59e-17	Distal Intergenic	8	87195088	87199850	4763	2	100038706	ENSMUST00000184702.1	-124542	ENSMUSG00000099207	Gm10637	predicted gene 10637	6.80323	2.3717	5.70926	42.6056	49.8623	42.7009	32.5473
chr10	8870321	8870803	483	*	7.53	6.44	8.01	1.57	1.81e-20	1.26e-16	Intron (ENSMUST00000015449.5/70097, intron 1 of 19)	10	8813722	8886052	72331	2	70097	ENSMUST00000213032.1	15249	ENSMUSG00000015305	Sash1	SAM and SH3 domain containing 1	100.348	96.054	71.9367	217.897	216.674	384.308	242.57
chr12	112795282	112796138	857	*	9.42	8.97	9.68	0.71	3.59e-20	2.32e-16	Intron (ENSMUST00000124526.1/ENSMUST00000124526.1, intron 1 of 6)	12	112808937	112816252	7316	1	217887	ENSMUST00000037014.10	-12799	ENSMUSG00000037594	Clba1	clathrin binding box of aftiphilin containing 1	470.273	604.785	479.578	718.208	986.368	920.442	756.572
chr4	135763079	135764383	1305	*	7.39	6.5	7.82	1.32	4.41e-20	2.52e-16	Exon (ENSMUST00000105854.1/242702, exon 3 of 37)	4	135759715	135815564	55850	1	242702	ENSMUST00000105854.1	3364	ENSMUSG00000037139	Myom3	myomesin family, member 3	69.7331	104.355	105.05	130.251	272.883	286.254	242.57
chr5	138774976	138775852	877	*	6.94	5.94	7.4	1.47	4.45e-20	2.52e-16	Intron (ENSMUST00000026972.7/80752, intron 3 of 9)	5	138786500	138809159	22660	1	80752	ENSMUST00000159176.7	-10648	ENSMUSG00000025854	Fam20c	family with sequence similarity 20, member C	66.3315	58.1068	65.0856	132.686	164.092	207.179	194.056
chr7	79858327	79859831	1505	*	8.03	7.3	8.41	1.11	6.02e-20	3.2e-16	Promoter (1-2kb)	7	79842056	79861059	19004	2	16790	ENSMUST00000206235.1	1228	ENSMUSG00000039062	Anpep	alanyl (membrane) aminopeptidase	92.694	142.302	253.491	217.897	259.284	430.172	495.579
chr16	5777753	5778890	1138	*	7.95	8.43	7.45	-0.98	3.04e-18	1.53e-14	Distal Intergenic	16	5885355	7353045	1467691	1	268859	ENSMUST00000230658.1	-106465	ENSMUSG00000008658	Rbfox1	RNA binding protein, fox-1 homolog (C. elegans) 1	507.691	324.923	234.08	273.893	193.103	129.684	125.891
chr8	10017216	10018224	1009	*	7.7	8.11	7.3	-0.8	1.74e-17	8.3e-14	Exon (ENSMUST00000207195.1/ENSMUST00000207195.1, exon 1 of 1)	8	10006654	10035618	28965	1	24099	ENSMUST00000033892.8	10562	ENSMUSG00000031497	Tnfsf13b	tumor necrosis factor (ligand) superfamily, member 13b	346.965	239.542	266.052	186.247	123.296	189.782	152.297
chr16	91556608	91557451	844	*	7.37	6.51	7.79	1.27	3.43e-17	1.55e-13	Intron (ENSMUST00000023687.8/15980, intron 2 of 6)	16	91561323	91565169	3847	1	15980	ENSMUST00000130404.1	-3872	ENSMUSG00000022965	Ifngr2	interferon gamma receptor 2	106.3	91.3106	84.4971	189.899	213.955	297.325	208.794
chr5	132466498	132467667	1170	*	8.03	8.38	7.69	-0.69	5.04e-17	2.17e-13	Intron (ENSMUST00000161226.8/319974, intron 1 of 18)	5	132030990	132449360	418371	2	319974	ENSMUST00000160135.3	-17138	ENSMUSG00000029673	Auts2	autism susceptibility candidate 2	371.626	372.358	288.889	228.853	196.73	273.602	154.753
chr16	5784273	5785845	1573	*	8.57	9.04	8.07	-0.97	5.49e-17	2.26e-13	Distal Intergenic	16	5885355	7353045	1467691	1	268859	ENSMUST00000230658.1	-99510	ENSMUSG00000008658	Rbfox1	RNA binding protein, fox-1 homolog (C. elegans) 1	803.631	462.482	361.967	451.619	296.454	172.385	184.844
chr10	8873537	8874495	959	*	8.18	7.58	8.52	0.94	1.61e-16	6.33e-13	Intron (ENSMUST00000015449.5/70097, intron 1 of 19)	10	8813722	8886052	72331	2	70097	ENSMUST00000213032.1	11557	ENSMUSG00000015305	Sash1	SAM and SH3 domain containing 1	246.617	174.32	168.994	446.75	288.295	404.868	368.46
chr11	86519347	86520764	1418	*	7.54	6.85	7.9	1.06	1.9e-16	7.15e-13	Promoter (<=1kb)	11	86513618	86520039	6422	2	72508	ENSMUST00000131194.1	0	ENSMUSG00000020516	Rps6kb1	ribosomal protein S6 kinase, polypeptide 1	156.474	118.585	81.0715	284.849	227.554	276.765	198.355
chr17	86787747	86788766	1020	*	6.67	5.82	7.09	1.27	3.87e-16	1.4e-12	Intron (ENSMUST00000024954.10/13819, intron 1 of 15)	17	86753700	86833410	79711	1	13819	ENSMUST00000024954.10	34047	ENSMUSG00000024140	Epas1	endothelial PAS domain protein 1	67.1819	61.6643	45.6741	160.684	166.812	148.662	84.1318
chr6	88959859	88960265	407	*	5.94	4.53	6.49	1.96	4.92e-16	1.71e-12	Intron (ENSMUST00000168837.6/232217, intron 1 of 2)	6	88950683	89110030	159348	1	232217	ENSMUST00000168837.6	9176	ENSMUSG00000055403	4933427D06Rik	RIKEN cDNA 4933427D06 gene	18.7089	29.6463	22.837	29.2153	106.071	128.103	106.854
chr11	109434156	109434792	637	*	6.84	6.15	7.2	1.06	7.34e-16	2.46e-12	Promoter (<=1kb)	11	109433992	109437251	3260	1	13929	ENSMUST00000131181.1	164	ENSMUSG00000020610	Amz2	archaelysin family metallopeptidase 2	60.3786	56.9209	101.625	105.905	134.175	117.032	250.553
chr8	77444252	77445150	899	*	7.1	6.32	7.49	1.16	7.72e-16	2.49e-12	Intron (ENSMUST00000076316.5/78514, intron 3 of 22)	8	77517056	77518579	1524	1	70345	ENSMUST00000184762.1	-71906	ENSMUSG00000097882	0610038B21Rik	RIKEN cDNA 0610038B21 gene	60.3786	87.7531	99.3412	136.338	168.625	230.901	203.881
chr2	180580945	180581319	375	*	6.67	5.74	7.11	1.36	1.21e-15	3.79e-12	Promoter (<=1kb)	2	180581304	180585634	4331	1	73247	ENSMUST00000169630.7	0	ENSMUSG00000027569	Mrgbp	MRG/MORF4L binding protein	51.0242	42.6907	71.9367	104.688	136.895	172.385	153.525
chr3	50868859	50869682	824	*	6.12	5.08	6.59	1.51	2.83e-15	8.54e-12	Distal Intergenic	3	51224447	51251644	27198	1	12457	ENSMUST00000023849.14	-354765	ENSMUSG00000023087	Noct	nocturnin	34.0161	49.8058	20.5533	98.6015	101.538	120.195	77.3767
chr9	50723333	50723722	390	*	5.3	3.76	5.88	2.13	3.03e-15	8.84e-12	Intron (ENSMUST00000034566.14/330938, intron 1 of 19)	9	50710137	50727938	17802	2	330938	ENSMUST00000118707.1	4216	ENSMUSG00000032064	Dixdc1	DIX domain containing 1	16.1577	13.0444	12.5604	35.3018	58.9282	82.2388	66.937
chr14	63899477	63899924	448	*	4.36	2.53	4.99	2.45	3.97e-15	1.12e-11	Promoter (<=1kb)	14	63899769	63919384	19616	1	72400	ENSMUST00000225644.1	0	ENSMUSG00000021958	Pinx1	PIN2/TERF1 interacting, telomerase inhibitor 1	5.10242	5.92926	6.85111	19.4768	43.5162	25.3042	42.3729
chr1	150863095	150864338	1244	*	7.63	8.06	7.19	-0.86	5.7e-15	1.56e-11	Intron (ENSMUST00000074783.11/545370, intron 2 of 106)	1	150562524	150993051	430528	2	545370	ENSMUST00000074783.11	128713	ENSMUSG00000066842	Hmcn1	hemicentin 1	271.279	257.33	294.598	157.032	150.494	128.103	167.649
chr4	128787085	128788122	1038	*	7	6.29	7.38	1.09	7.1e-15	1.89e-11	Promoter (1-2kb)	4	128789321	128790092	772	2	230761	ENSMUST00000138371.1	1970	ENSMUSG00000028799	Zfp362	zinc finger protein 362	78.2371	87.7531	75.3623	202.072	155.027	172.385	155.367
chrX	73191875	73192312	438	*	5.37	3.83	5.95	2.12	1.15e-14	2.97e-11	Promoter (<=1kb)	20	73192207	73202930	10724	1	574437	ENSMUST00000137641.7	0	ENSMUSG00000073125	Xlr3b	X-linked lymphocyte-regulated 3B	13.6065	15.4161	14.8441	124.165	46.236	53.7715	30.705
chr8	12855503	12856809	1307	*	7.78	7.25	8.09	0.84	1.36e-14	3.4e-11	Promoter (<=1kb)	8	12856960	12862205	5246	1	50770	ENSMUST00000143359.7	-151	ENSMUSG00000031441	Atp11a	ATPase, class VI, type 11A	141.167	187.365	140.448	223.984	368.075	270.439	258.536
chr10	8875210	8875624	415	*	7.13	6.17	7.57	1.41	2.35e-14	5.75e-11	Intron (ENSMUST00000015449.5/70097, intron 1 of 19)	10	8813722	8886052	72331	2	70097	ENSMUST00000213032.1	10428	ENSMUSG00000015305	Sash1	SAM and SH3 domain containing 1	122.458	66.4077	33.1137	250.764	139.615	262.532	132.646
chr9	16046337	16047319	983	*	8.37	7.98	8.61	0.64	2.94e-14	7e-11	Intron (ENSMUST00000217308.1/270120, intron 4 of 25)	9	15936701	15957822	21122	2	270120	ENSMUST00000215388.1	-88515	ENSMUSG00000074505	Fat3	FAT atypical cadherin 3	302.744	301.206	174.703	495.442	457.827	359.004	302.138
chr12	3823175	3824204	1030	*	7.85	7.38	8.12	0.75	4.49e-14	1.04e-10	Intron (ENSMUST00000173700.1/13435, intron 1 of 1)	12	3807160	3913491	106332	1	13435	ENSMUST00000174817.7	16015	ENSMUSG00000020661	Dnmt3a	DNA methyltransferase 3A	135.214	176.692	202.108	243.46	310.053	270.439	324.859
chr18	76062001	76062518	518	*	5	3.52	5.56	2.04	4.9e-14	1.11e-10	Promoter (2-3kb)	18	76059458	76146443	86986	1	207259	ENSMUST00000167921.1	2543	ENSMUSG00000044646	Zbtb7c	zinc finger and BTB domain containing 7C	1.70081	20.1595	13.7022	27.998	67.0875	56.9345	42.987
chr10	8885651	8886760	1110	*	9.33	8.94	9.57	0.63	5.94e-14	1.31e-10	Promoter (<=1kb)	10	8813722	8886052	72331	2	70097	ENSMUST00000213032.1	0	ENSMUSG00000015305	Sash1	SAM and SH3 domain containing 1	440.509	460.111	620.026	628.128	709.858	899.882	897.201
chr11	113008498	113009058	561	*	5.6	4.36	6.12	1.76	8e-14	1.72e-10	Distal Intergenic	11	113043895	113173077	129183	2	72386	ENSMUST00000136438.7	164019	ENSMUSG00000087259	2610035D17Rik	RIKEN cDNA 2610035D17 gene	12.7561	10.6727	39.9648	55.9959	59.8348	86.9833	84.1318
chr15	10229142	10229646	505	*	5.65	6.26	4.93	-1.32	8.23e-14	1.73e-10	Intron (ENSMUST00000005400.12/19116, intron 1 of 8)	15	10223986	10349180	125195	1	19116	ENSMUST00000128921.7	5156	ENSMUSG00000005268	Prlr	prolactin receptor	82.4891	78.2662	75.3623	35.3018	19.0383	37.9564	33.7755
chr18	65592876	65594238	1363	*	9.96	9.51	10.23	0.72	8.57e-14	1.76e-10	Intron (ENSMUST00000049016.11/328977, intron 2 of 5)	18	65583937	65623193	39257	1	328977	ENSMUST00000182973.1	8939	ENSMUSG00000042439	Zfp532	zinc finger protein 532	629.299	735.228	882.652	943.409	1340.84	1328.47	1330.76
chr4	118137841	118138579	739	*	8.8	8.41	9.03	0.63	1.06e-13	2.14e-10	Promoter (2-3kb)	4	117932158	118134914	202757	2	20441	ENSMUST00000106410.7	-2927	ENSMUSG00000028538	St3gal3	ST3 beta-galactoside alpha-2,3-sialyltransferase 3	355.469	343.897	350.549	513.702	538.513	551.949	556.375
chr17	28280075	28281153	1079	*	9.48	9.07	9.73	0.65	1.28e-13	2.52e-10	Intron (ENSMUST00000002320.15/19015, intron 2 of 7)	17	28272119	28298716	26598	1	19015	ENSMUST00000169040.2	7956	ENSMUSG00000002250	Ppard	peroxisome proliferator activator receptor delta	406.493	545.492	713.658	577.001	903.868	952.072	1061.17
chr11	54936008	54936780	773	*	7.57	7.06	7.86	0.8	1.32e-13	2.54e-10	Exon (ENSMUST00000108889.9/57783, exon 5 of 18)	11	54918611	54921075	2465	2	57783	ENSMUST00000132224.1	-14933	ENSMUSG00000020400	Tnip1	TNFAIP3 interacting protein 1	145.419	109.098	158.717	228.853	218.488	207.179	303.366
chr3	137193873	137194483	611	*	6.33	6.87	5.72	-1.15	1.6e-13	3.02e-10	Distal Intergenic	3	137341067	137432185	91119	1	59308	ENSMUST00000122064.7	-146584	ENSMUSG00000054690	Emcn	endomucin	154.773	85.3814	121.036	86.4285	31.7306	52.19	47.2858
chr9	14619915	14620484	570	*	5.16	3.9	5.68	1.79	1.79e-13	3.23e-10	Intron (ENSMUST00000160770.8/75723, intron 2 of 13)	9	14593444	14615483	22040	2	75723	ENSMUST00000162901.7	-4432	ENSMUSG00000013076	Amotl1	angiomotin-like 1	17.0081	13.0444	15.9859	68.1689	43.5162	56.9345	42.987
chr18	60605985	60606648	664	*	7.1	6.41	7.47	1.06	1.76e-13	3.23e-10	Exon (ENSMUST00000137894.1/ENSMUST00000137894.1, exon 4 of 4)	18	60600207	60610105	9899	2	104027	ENSMUST00000115318.3	3457	ENSMUSG00000043079	Synpo	synaptopodin	80.7883	83.0097	98.1993	129.034	179.504	183.456	238.271
chr2	154692575	154693042	468	*	5.38	3.96	5.94	1.97	2.34e-13	4.15e-10	Promoter (1-2kb)	2	154691070	154694281	3212	1	75608	ENSMUST00000136788.1	1505	ENSMUSG00000038467	Chmp4b	charged multivesicular body protein 4B	13.6065	8.30097	26.2626	30.4326	41.703	91.7279	88.4305
chr19	10210113	10211767	1655	*	7.65	7.11	7.96	0.85	3.08e-13	5.36e-10	3' UTR	19	10206033	10207824	1792	1	69038	ENSMUST00000166412.1	4080	ENSMUSG00000036372	Tmem258	transmembrane protein 258	110.552	168.391	147.299	182.595	333.624	264.113	245.64
chr7	79881133	79881534	402	*	5.65	4.65	6.11	1.47	3.58e-13	6.11e-10	Intron (ENSMUST00000075657.7/11778, intron 5 of 5)	7	79842056	79861059	19004	2	16790	ENSMUST00000206235.1	-20074	ENSMUSG00000039062	Anpep	alanyl (membrane) aminopeptidase	29.7641	22.5312	25.1208	63.2997	65.2743	74.3312	82.2895
chr6	88960540	88960977	438	*	5.29	4.1	5.8	1.7	3.87e-13	6.38e-10	Intron (ENSMUST00000168837.6/232217, intron 1 of 2)	6	88950683	89110030	159348	1	232217	ENSMUST00000168837.6	9857	ENSMUSG00000055403	4933427D06Rik	RIKEN cDNA 4933427D06 gene	14.4569	26.0887	12.5604	40.171	76.1534	63.2606	49.7422
chr9	107579357	107579899	543	*	7.86	7.47	8.1	0.64	3.88e-13	6.38e-10	Promoter (<=1kb)	9	107580117	107584050	3934	1	56441	ENSMUST00000093785.5	-218	ENSMUSG00000079334	Naa80	N(alpha)-acetyltransferase 80, NatH catalytic subunit	130.112	145.86	270.619	219.114	248.405	227.738	436.626
chr5	124636492	124637803	1312	*	8.05	7.35	8.41	1.06	4.55e-13	7.34e-10	Exon (ENSMUST00000200292.4/21871, exon 4 of 4)	5	124629169	124641606	12438	1	21871	ENSMUST00000197931.1	7323	ENSMUSG00000038023	Atp6v0a2	ATPase, H+ transporting, lysosomal V0 subunit A2	170.081	169.577	165.569	265.372	403.432	412.775	323.017
chr10	8858124	8859723	1600	*	7.76	7.12	8.11	0.98	5.44e-13	8.62e-10	Intron (ENSMUST00000015449.5/70097, intron 1 of 19)	10	8813722	8886052	72331	2	70097	ENSMUST00000213032.1	26329	ENSMUSG00000015305	Sash1	SAM and SH3 domain containing 1	136.915	118.585	175.845	293.37	227.554	341.607	275.117
chr1	138937865	138938337	473	*	7.45	6.94	7.75	0.81	6.17e-13	9.61e-10	Distal Intergenic	1	138963435	139063718	100284	1	329260	ENSMUST00000200533.4	-25098	ENSMUSG00000056268	Dennd1b	DENN/MADD domain containing 1B	137.765	100.797	140.448	238.591	163.186	208.76	273.889
chr1	84881228	84882408	1181	*	8.24	7.75	8.52	0.77	1.03e-12	1.57e-09	Intron (ENSMUST00000097672.3/66153, intron 2 of 3)	1	84869151	84900487	31337	1	66153	ENSMUST00000151737.1	12077	ENSMUSG00000073633	Fbxo36	F-box protein 36	223.656	189.736	252.349	382.233	274.696	423.846	434.169
chr3	9581183	9581660	478	*	4.67	2.71	5.31	2.6	1.51e-12	2.28e-09	Intron (ENSMUST00000041124.12/170753, intron 1 of 8)	3	9438292	9565299	127008	2	170753	ENSMUST00000193947.1	-15884	ENSMUSG00000040209	Zfp704	zinc finger protein 704	5.10242	7.11511	7.99297	15.8249	29.9174	66.4236	51.5845
chr8	24399383	24400715	1333	*	10.14	10.46	9.85	-0.61	1.74e-12	2.57e-09	Distal Intergenic	8	24437180	24438984	1805	2	69068	ENSMUST00000052622.5	38269	ENSMUSG00000056313	Tcim	transcriptional and immune response regulator	1842.82	1048.29	1467.28	1281.82	673.595	751.22	1091.26
chr16	51985475	51985830	356	*	5.1	3.47	5.69	2.22	2.07e-12	3.02e-09	Promoter (<=1kb)	16	51982484	51985785	3302	2	629091	ENSMUST00000231890.1	0	NA	Gm29686	predicted gene, 29686	20.4097	4.74341	9.13482	51.1267	40.7965	85.4018	35.6178
chr12	3894442	3894956	515	*	7.35	6.87	7.63	0.76	3.72e-12	5.34e-09	Promoter (<=1kb)	12	3894824	3895676	853	1	13435	ENSMUST00000172879.1	0	ENSMUSG00000020661	Dnmt3a	DNA methyltransferase 3A	81.6387	152.975	127.887	174.074	267.443	169.222	205.724
chrX	100571941	100572699	759	*	5.52	4.1	6.07	1.97	4.01e-12	5.67e-09	Promoter (<=1kb)	20	100572251	100578205	5955	1	245533	ENSMUST00000096361.4	0	ENSMUSG00000015665	Awat1	acyl-CoA wax alcohol acyltransferase 1	17.0081	15.4161	20.5533	32.8672	88.8456	104.38	50.9704
chr9	120667830	120668790	961	*	7.71	7.1	8.04	0.94	4.2e-12	5.84e-09	Distal Intergenic	9	120577346	120578072	727	1	76100	ENSMUST00000064646.4	90484	ENSMUSG00000052658	5830454E08Rik	RIKEN cDNA 5830454E08 gene	146.269	196.851	81.0715	253.199	317.306	328.955	187.301
chr8	77443081	77443489	409	*	5.62	4.6	6.08	1.48	5.28e-12	7.23e-09	Intron (ENSMUST00000076316.5/78514, intron 3 of 22)	8	77517056	77518579	1524	1	70345	ENSMUST00000184762.1	-73567	ENSMUSG00000097882	0610038B21Rik	RIKEN cDNA 0610038B21 gene	17.0081	26.0887	31.9719	52.344	58.0216	83.8203	85.36
chr8	89938910	89939200	291	*	4.53	2.69	5.15	2.46	1.06e-11	1.4e-08	Distal Intergenic	8	90257946	90348126	90181	2	244579	ENSMUST00000176034.1	408926	ENSMUSG00000043668	Tox3	TOX high mobility group box family member 3	5.95282	7.11511	6.85111	31.6499	28.1042	55.353	31.3191
chr15	77913140	77913900	761	*	7.34	6.85	7.62	0.77	1.04e-11	1.4e-08	Downstream (1-2kb)	15	77919534	77927735	8202	2	56551	ENSMUST00000174529.1	13835	ENSMUSG00000005354	Txn2	thioredoxin 2	136.915	79.4521	140.448	248.33	168.625	177.13	219.234
chr11	34864949	34865576	628	*	7.04	6.37	7.39	1.03	1.41e-11	1.84e-08	Distal Intergenic	11	34809190	34833641	24452	2	70385	ENSMUST00000093191.2	-31308	ENSMUSG00000069910	Spdl1	spindle apparatus coiled-coil protein 1	115.655	92.4965	46.8159	247.112	160.466	205.597	79.219
chr3	50848315	50849267	953	*	6.8	6.19	7.14	0.95	1.44e-11	1.86e-08	Distal Intergenic	3	51224447	51251644	27198	1	12457	ENSMUST00000023849.14	-375180	ENSMUSG00000023087	Noct	nocturnin	68.0323	83.0097	74.2204	177.726	159.559	121.777	120.364
chr1	72144203	72144888	686	*	6.42	5.65	6.8	1.16	1.73e-11	2.2e-08	Distal Intergenic	1	72159442	72212307	52866	2	381269	ENSMUST00000048860.8	67419	ENSMUSG00000039395	Mreg	melanoregulin	65.4811	41.5048	47.9578	131.469	99.7247	139.173	90.2728
chr17	50421007	50422166	1160	*	7.61	7.13	7.89	0.76	1.79e-11	2.25e-08	Distal Intergenic	17	50509403	50688484	179082	1	224860	ENSMUST00000043938.7	-87237	ENSMUSG00000038910	Plcl2	phospholipase C-like 2	134.364	144.674	154.15	247.112	263.817	235.646	229.674
chr11	58143743	58144493	751	*	6.38	5.62	6.77	1.16	1.87e-11	2.32e-08	Intron (ENSMUST00000172035.7/216766, intron 15 of 27)	11	58136923	58139473	2551	2	216766	ENSMUST00000134733.1	-4270	ENSMUSG00000037275	Gemin5	gem nuclear organelle associated protein 5	69.7331	50.9916	30.83	120.513	166.812	94.8909	68.7793
chr11	100291183	100291985	803	*	7.76	8.18	7.32	-0.86	2.08e-11	2.51e-08	Exon (ENSMUST00000153030.1/ENSMUST00000153030.1, exon 1 of 2)	11	100262887	100269871	6985	2	68239	ENSMUST00000017270.7	-21312	ENSMUSG00000053654	Krt42	keratin 42	295.09	346.269	256.917	150.946	203.982	131.266	174.405
chrX	73191501	73191738	238	*	4.13	2.44	4.73	2.3	2.07e-11	2.51e-08	Promoter (<=1kb)	20	73192207	73202930	10724	1	574437	ENSMUST00000137641.7	-469	ENSMUSG00000073125	Xlr3b	X-linked lymphocyte-regulated 3B	5.10242	5.92926	5.70926	57.2132	22.6647	23.7227	6.14101
chr9	114016186	114016906	721	*	7.47	6.31	7.98	1.67	2.55e-11	3.03e-08	Intron (ENSMUST00000117537.7/72179, intron 2 of 15)	9	113978037	114026726	48690	2	72179	ENSMUST00000143180.7	9820	ENSMUSG00000032507	Fbxl2	F-box and leucine-rich repeat protein 2	110.552	86.5672	47.9578	202.072	264.724	302.069	268.976
chr3	146851868	146852794	927	*	7.41	7.81	7.02	-0.8	2.76e-11	3.23e-08	Promoter (<=1kb)	3	146852367	146940256	87890	1	70892	ENSMUST00000038090.11	0	ENSMUSG00000036745	Ttll7	tubulin tyrosine ligase-like family, member 7	222.806	224.126	247.782	143.642	110.604	128.103	151.069
chr17	34295816	34296995	1180	*	8.56	8.2	8.78	0.57	2.89e-11	3.35e-08	Intron (ENSMUST00000174074.1/ENSMUST00000174074.1, intron 2 of 2)	17	34282744	34287827	5084	2	14960	ENSMUST00000040655.12	-7989	ENSMUSG00000036594	H2-Aa	histocompatibility 2, class II antigen A, alpha	369.075	218.197	323.144	553.873	373.514	415.939	462.418
chr4	69821781	69822452	672	*	5.63	4.82	6.03	1.21	3.92e-11	4.48e-08	Distal Intergenic	4	70242471	70243852	1382	2	214444	ENSMUST00000124251.1	421400	ENSMUSG00000039298	Cdk5rap2	CDK5 regulatory subunit associated protein 2	24.6617	49.8058	12.5604	80.342	87.939	53.7715	47.2858
chr19	34877693	34879440	1748	*	8.97	9.18	8.79	-0.39	4.13e-11	4.66e-08	Promoter (<=1kb)	19	34810895	34877917	67023	2	75735	ENSMUST00000112460.1	0	ENSMUSG00000033610	Pank1	pantothenate kinase 1	523.849	541.934	723.934	362.756	389.833	553.53	515.23
chr1	172493267	172494016	750	*	6.59	7.11	6.02	-1.09	5.09e-11	5.68e-08	Promoter (<=1kb)	1	172493934	172495722	1789	1	93842	ENSMUST00000140816.7	0	ENSMUSG00000037995	Igsf9	immunoglobulin superfamily, member 9	164.978	87.7531	174.703	58.4305	53.4887	60.0976	95.1856
chr12	21227037	21228022	986	*	7.66	6.44	8.18	1.74	5.31e-11	5.86e-08	Intron (ENSMUST00000064595.14/211914, intron 13 of 28)	12	21270704	21272123	1420	2	16413	ENSMUST00000173688.1	44101	ENSMUSG00000062352	Itgb1bp1	integrin beta 1 binding protein 1	112.253	64.036	91.3482	181.378	273.79	412.775	323.631
chr12	116230869	116231240	372	*	5.18	4.17	5.64	1.46	7.04e-11	7.67e-08	Promoter (<=1kb)	12	116207446	116231897	24452	2	217935	ENSMUST00000222764.1	657	ENSMUSG00000042050	Wdr60	WD repeat domain 60	24.6617	9.48682	21.6952	63.2997	42.6096	49.027	50.3563
chr4	139422424	139423229	806	*	7.42	6.72	7.79	1.07	7.22e-11	7.77e-08	Exon (ENSMUST00000165860.7/69116, exon 39 of 106)	4	139416212	139417026	815	1	69116	ENSMUST00000149995.1	6212	ENSMUSG00000066036	Ubr4	ubiquitin protein ligase E3 component n-recognin 4	133.513	111.47	81.0715	220.332	198.543	272.021	222.304
chr4	47491082	47491902	821	*	6.21	5.5	6.58	1.08	8.02e-11	8.53e-08	Distal Intergenic	4	47474948	47480791	5844	1	66212	ENSMUST00000136685.1	16134	ENSMUSG00000053317	Sec61b	Sec61 beta subunit	43.3706	37.9473	58.2345	91.2977	70.7139	104.38	127.119
chr6	88962786	88962968	183	*	4.35	2.77	4.94	2.17	8.64e-11	9.08e-08	Intron (ENSMUST00000168837.6/232217, intron 1 of 2)	6	88950683	89110030	159348	1	232217	ENSMUST00000168837.6	12103	ENSMUSG00000055403	4933427D06Rik	RIKEN cDNA 4933427D06 gene	5.95282	7.11511	7.99297	25.5634	35.3569	36.3749	28.8627
chr9	75077050	75078050	1001	*	7.83	7.35	8.1	0.76	9.79e-11	1.02e-07	Intron (ENSMUST00000149823.1/17918, intron 1 of 1)	9	75071600	75218953	147354	1	17918	ENSMUST00000136731.7	5450	ENSMUSG00000034593	Myo5a	myosin VA	198.994	163.648	140.448	286.066	312.773	283.091	251.167
chr17	83057376	83058551	1176	*	8.37	7.98	8.61	0.64	1.17e-10	1.2e-07	Intron (ENSMUST00000234063.1/100503434, intron 2 of 3)	17	83033594	83078225	44632	2	100503434	ENSMUST00000234063.1	19674	ENSMUSG00000117399	Gm19689	predicted gene, 19689	295.94	290.534	192.973	456.488	505.876	382.727	269.59
chr3	79551843	79553194	1352	*	7.98	7.6	8.22	0.61	1.23e-10	1.25e-07	Exon (ENSMUST00000161319.1/ENSMUST00000161319.1, exon 1 of 2)	3	79505943	79567679	61737	2	329679	ENSMUST00000139171.1	14485	ENSMUSG00000061175	Fnip2	folliculin interacting protein 2	184.538	166.019	251.208	261.72	306.427	249.879	407.763
chr2	30245879	30246291	413	*	5.65	4.92	6.03	1.1	1.34e-10	1.34e-07	Intron (ENSMUST00000113654.7/241296, intron 1 of 2)	2	30240567	30282148	41582	1	241296	ENSMUST00000139454.2	5312	ENSMUSG00000007476	Lrrc8a	leucine rich repeat containing 8A	33.1657	36.7614	23.9789	73.0381	76.1534	53.7715	66.3229
chr5	144909612	144910170	559	*	5.68	4.88	6.08	1.2	1.44e-10	1.43e-07	Intron (ENSMUST00000110677.7/75788, intron 1 of 18)	5	144884592	144897994	13403	2	75788	ENSMUST00000198621.1	-11618	ENSMUSG00000038780	Smurf1	SMAD specific E3 ubiquitin protein ligase 1	39.969	26.0887	25.1208	79.1247	67.0875	66.4236	65.7088
chr8	12842207	12843586	1380	*	9.04	8.65	9.28	0.63	1.5e-10	1.47e-07	3' UTR	8	12847855	12857270	9416	1	50770	ENSMUST00000152273.1	-4269	ENSMUSG00000031441	Atp11a	ATPase, class VI, type 11A	443.06	356.942	439.613	601.347	620.106	566.182	771.925
chr10	37335185	37335521	337	*	5.63	4.89	6.02	1.13	1.65e-10	1.61e-07	Distal Intergenic	10	37133375	37138920	5546	2	17118	ENSMUST00000092584.5	-196265	ENSMUSG00000069662	Marcks	myristoylated alanine rich protein kinase C substrate	34.8665	21.3453	35.3974	65.7343	60.7414	53.7715	86.5882
chr17	86676784	86678072	1289	*	9.35	8.98	9.58	0.6	1.69e-10	1.62e-07	Distal Intergenic	17	86753700	86833410	79711	1	13819	ENSMUST00000024954.10	-75628	ENSMUSG00000024140	Epas1	endothelial PAS domain protein 1	534.053	683.051	339.13	836.287	931.972	782.85	596.906
chr19	57200455	57200840	386	*	5.65	4.58	6.14	1.56	1.92e-10	1.82e-07	Promoter (2-3kb)	19	57033274	57197631	164358	2	226251	ENSMUST00000099294.8	-2824	ENSMUSG00000025085	Ablim1	actin-binding LIM protein 1	23.8113	21.3453	28.5463	35.3018	72.527	99.6355	82.2895
chr6	89000324	89000887	564	*	5.45	4.3	5.95	1.65	2.44e-10	2.3e-07	Intron (ENSMUST00000168837.6/232217, intron 1 of 2)	6	88950683	89110030	159348	1	232217	ENSMUST00000168837.6	49641	ENSMUSG00000055403	4933427D06Rik	RIKEN cDNA 4933427D06 gene	17.0081	11.8585	31.9719	42.6056	48.0492	93.3094	70.6216
chr11	74881028	74881388	361	*	5.19	4.18	5.65	1.47	2.87e-10	2.68e-07	Intron (ENSMUST00000057631.11/97761, intron 2 of 22)	11	74867429	74869092	1664	2	97761	ENSMUST00000156287.7	-11936	ENSMUSG00000038351	Sgsm2	small G protein signaling modulator 2	15.3073	22.5312	18.2696	57.2132	73.4336	49.027	27.0204
chr3	57487101	57487951	851	*	8.4	8	8.64	0.65	3.31e-10	3.03e-07	Intron (ENSMUST00000029380.13/97064, intron 3 of 6)	3	57425314	57441677	16364	1	229302	ENSMUST00000029377.7	61787	ENSMUSG00000027801	Tm4sf4	transmembrane 4 superfamily member 4	301.043	250.215	237.505	427.273	370.794	445.987	405.921
chr11	103392427	103393312	886	*	6.78	6.21	7.09	0.89	3.31e-10	3.03e-07	Promoter (1-2kb)	11	103366617	103394768	28152	2	353047	ENSMUST00000184350.1	1456	ENSMUSG00000034247	Plekhm1	pleckstrin homology domain containing, family M (with RUN domain) member 1	96.0956	86.5672	45.6741	208.159	125.109	118.614	110.538
chr12	112794012	112794841	830	*	7.8	7.38	8.06	0.68	3.51e-10	3.17e-07	Intron (ENSMUST00000124526.1/ENSMUST00000124526.1, intron 1 of 6)	12	112808937	112816252	7316	1	217887	ENSMUST00000037014.10	-14096	ENSMUSG00000037594	Clba1	clathrin binding box of aftiphilin containing 1	144.569	226.498	142.732	254.416	334.531	286.254	224.147
chr7	27562270	27562602	333	*	6.83	6.41	7.09	0.68	3.95e-10	3.53e-07	Promoter (1-2kb)	7	27560497	27573327	12831	1	66367	ENSMUST00000186826.1	1773	ENSMUSG00000049643	2310022A10Rik	RIKEN cDNA 2310022A10 gene	88.442	92.4965	81.0715	158.249	167.719	101.217	133.874
chr10	61201421	61202297	877	*	8.14	7.72	8.38	0.66	4.08e-10	3.62e-07	Intron (ENSMUST00000092486.10/237360, intron 19 of 21)	10	61175942	61188839	12898	1	65971	ENSMUST00000126831.1	25479	ENSMUSG00000020096	Tbata	thymus, brain and testes associated	161.577	188.55	303.733	292.153	288.295	352.678	440.924
chr13	31292952	31293481	530	*	5.54	4.71	5.95	1.24	4.29e-10	3.77e-07	Distal Intergenic	13	31213410	31241086	27677	2	73924	ENSMUST00000153175.2	-51866	ENSMUSG00000087460	4930401O12Rik	RIKEN cDNA 4930401O12 gene	27.2129	24.9029	28.5463	53.5613	84.3127	58.5161	58.3396
chr1	93080787	93082260	1474	*	9.66	9.42	9.81	0.4	4.7e-10	4.08e-07	Promoter (<=1kb)	1	93018457	93082421	63965	2	16560	ENSMUST00000086819.11	161	ENSMUSG00000014602	Kif1a	kinesin family member 1A	699.882	613.086	799.297	906.89	862.165	868.252	1069.15
chr18	65730442	65731264	823	*	6.53	5.94	6.85	0.9	4.79e-10	4.13e-07	Intron (ENSMUST00000115097.7/319888, intron 7 of 14)	18	65749014	65750390	1377	1	319888	ENSMUST00000134343.1	-17750	ENSMUSG00000046610	Oacyl	O-acyltransferase like	76.5363	52.1775	61.66	118.078	131.455	101.217	124.048
chr7	130668994	130669831	838	*	6.58	7.02	6.14	-0.88	5.21e-10	4.44e-07	Intron (ENSMUST00000207918.1/57752, intron 5 of 6)	7	130692556	130764724	72169	1	57752	ENSMUST00000208743.1	-22725	ENSMUSG00000030852	Tacc2	transforming, acidic coiled-coil containing protein 2	115.655	117.399	167.852	69.3862	65.2743	66.4236	89.6587
chr5	66165443	66166396	954	*	6.42	5.63	6.82	1.2	6.24e-10	5.22e-07	Intron (ENSMUST00000180652.2/ENSMUST00000180652.2, intron 4 of 5)	5	66016549	66173118	156570	2	245945	ENSMUST00000201544.3	6722	ENSMUSG00000070780	Rbm47	RNA binding motif protein 47	55.2762	41.5048	55.9508	87.6458	122.389	147.081	109.924
chr6	88990400	88990682	283	*	4.33	3.07	4.85	1.79	6.24e-10	5.22e-07	Intron (ENSMUST00000168837.6/232217, intron 1 of 2)	6	88950683	89110030	159348	1	232217	ENSMUST00000168837.6	39717	ENSMUSG00000055403	4933427D06Rik	RIKEN cDNA 4933427D06 gene	8.50403	8.30097	9.13482	24.346	39.8899	23.7227	31.3191
chr12	3870824	3871505	682	*	9.42	9.14	9.6	0.46	7.56e-10	6.27e-07	Intron (ENSMUST00000172719.7/13435, intron 4 of 5)	12	3866191	3876062	9872	1	13435	ENSMUST00000173197.1	4633	ENSMUSG00000020661	Dnmt3a	DNA methyltransferase 3A	438.808	623.758	681.686	680.472	813.209	729.079	986.246
chr4	59329454	59329774	321	*	7.87	7.5	8.09	0.6	7.77e-10	6.39e-07	Exon (ENSMUST00000040166.13/634731, exon 14 of 17)	4	59329210	59333022	3813	2	634731	ENSMUST00000136562.1	3248	ENSMUSG00000038578	Susd1	sushi domain containing 1	224.507	189.736	145.015	328.672	287.388	264.113	246.868
chr12	105979611	105979887	277	*	5.63	6.07	5.17	-0.9	8.26e-10	6.73e-07	Distal Intergenic	12	106010228	106075220	64993	1	22367	ENSMUST00000072040.6	-30341	ENSMUSG00000021115	Vrk1	vaccinia related kinase 1	85.0403	74.7087	47.9578	45.0402	33.5438	53.7715	15.9666
chr14	76099498	76099913	416	*	4.94	3.69	5.46	1.77	8.79e-10	7.09e-07	Intron (ENSMUST00000022585.4/67467, intron 4 of 7)	14	76086236	76110760	24525	2	67467	ENSMUST00000022585.4	10847	ENSMUSG00000022008	Gpalpp1	GPALPP motifs containing 1	17.8585	8.30097	13.7022	49.9094	31.7306	61.6791	38.0742
chr5	41281105	41281401	297	*	3.89	4.72	2.64	-2.08	9e-10	7.2e-07	Exon (ENSMUST00000200907.1/ENSMUST00000200907.1, exon 1 of 1)	5	41625733	41627502	1770	2	100972	ENSMUST00000200702.1	346101	ENSMUSG00000029128	Rab28	RAB28, member RAS oncogene family	38.2682	24.9029	18.2696	9.73842	9.97247	4.74455	1.2282
chr12	21208042	21208889	848	*	5.59	4.57	6.06	1.49	1.15e-09	9.14e-07	Intron (ENSMUST00000064595.14/211914, intron 7 of 28)	12	21270704	21272123	1420	2	16413	ENSMUST00000173688.1	63234	ENSMUSG00000062352	Itgb1bp1	integrin beta 1 binding protein 1	24.6617	26.0887	22.837	57.2132	61.648	99.6355	56.4973
chrX	170008963	170010426	1464	*	9.83	9.76	9.87	0.12	1.19e-09	9.33e-07	Exon (ENSMUST00000179760.1/ENSMUST00000179760.1, exon 1 of 7)	20	169979451	169990798	11348	1	17318	ENSMUST00000079443.5	29512	ENSMUSG00000035299	Mid1	midline 1	1156.55	699.653	820.992	856.981	545.766	1886.75	580.325
chr9	53705531	53706980	1450	*	10.2	10.42	10.01	-0.41	1.26e-09	9.8e-07	Promoter (<=1kb)	9	53684110	53706232	22123	2	270160	ENSMUST00000068449.3	0	ENSMUSG00000055069	Rab39	RAB39, member RAS oncogene family	1174.41	1527.38	1533.51	919.063	1075.21	1083.34	1177.85
chr5	92767355	92768605	1251	*	7.49	7.03	7.75	0.72	1.32e-09	1.02e-06	Intron (ENSMUST00000113055.8/27428, intron 1 of 10)	5	92788451	92788562	112	2	100316841	ENSMUST00000158643.1	19957	ENSMUSG00000089268	Mir1961	microRNA 1961	125.009	136.373	143.873	186.247	249.312	226.157	225.375
chr11	74874866	74875965	1100	*	6.03	5.43	6.36	0.93	1.37e-09	1.05e-06	Intron (ENSMUST00000057631.11/97761, intron 2 of 22)	11	74867429	74869092	1664	2	97761	ENSMUST00000156287.7	-5774	ENSMUSG00000038351	Sgsm2	small G protein signaling modulator 2	43.3706	50.9916	38.823	66.9516	124.203	63.2606	84.7459
chr11	70528239	70529380	1142	*	10.1	9.81	10.28	0.47	1.48e-09	1.12e-06	Promoter (1-2kb)	11	70527072	70527858	787	1	19175	ENSMUST00000128870.1	1167	ENSMUSG00000018286	Psmb6	proteasome (prosome, macropain) subunit, beta type 6	985.618	885.832	900.921	1247.74	1296.42	1309.49	1281.01
chr5	63959028	63959800	773	*	5.67	4.82	6.08	1.27	1.51e-09	1.14e-06	Intron (ENSMUST00000154169.3/100532, intron 1 of 6)	5	63909065	63968823	59759	2	100532	ENSMUST00000087327.12	9023	ENSMUSG00000047881	Rell1	RELT-like 1	34.8665	22.5312	29.6882	58.4305	84.3127	72.7497	63.8665
chr13	20386502	20387155	654	*	4.46	3.03	5.02	1.98	1.66e-09	1.24e-06	Intron (ENSMUST00000072519.6/140580, intron 15 of 21)	13	20472726	20592444	119719	1	140580	ENSMUST00000180767.1	-85571	ENSMUSG00000041112	Elmo1	engulfment and cell motility 1	10.2048	5.92926	9.13482	29.2153	20.8515	42.7009	40.5306
chr17	83304514	83304919	406	*	5.32	4.52	5.72	1.21	1.84e-09	1.36e-06	Distal Intergenic	17	83350931	83480357	129427	1	78798	ENSMUST00000096766.11	-46012	ENSMUSG00000032624	Eml4	echinoderm microtubule associated protein like 4	15.3073	15.4161	39.9648	45.0402	52.5821	45.8639	74.3062
chr11	113062652	113063825	1174	*	9.95	9.69	10.11	0.42	1.92e-09	1.41e-06	Intron (ENSMUST00000136438.7/72386, intron 2 of 2)	11	113043895	113173077	129183	2	72386	ENSMUST00000136438.7	109252	ENSMUSG00000087259	2610035D17Rik	RIKEN cDNA 2610035D17 gene	820.639	662.891	1072.2	1160.09	842.22	1149.76	1416.12
chr11	106165062	106165725	664	*	7.09	7.43	6.76	-0.67	1.97e-09	1.44e-06	Intron (ENSMUST00000122989.1/72149, intron 9 of 11)	11	106158651	106160860	2210	2	67803	ENSMUST00000106875.1	-4202	ENSMUSG00000040699	Limd2	LIM domain containing 2	150.521	188.55	194.115	94.9496	117.856	121.777	112.995
chr2	170449072	170449964	893	*	6.99	6.33	7.34	1.02	2.23e-09	1.61e-06	Distal Intergenic	2	170397532	170427845	30314	2	76960	ENSMUST00000145920.1	-21227	ENSMUSG00000013523	Bcas1	breast carcinoma amplified sequence 1	93.5444	73.5228	81.0715	135.121	141.428	205.597	187.915
chr5	41187125	41188026	902	*	7.57	8.13	6.95	-1.17	2.28e-09	1.64e-06	Distal Intergenic	5	41625733	41627502	1770	2	100972	ENSMUST00000200702.1	439476	ENSMUSG00000029128	Rab28	RAB28, member RAS oncogene family	368.225	326.109	168.994	220.332	88.8456	117.032	84.7459
chr8	77442291	77442829	539	*	6.61	5.96	6.96	1	2.58e-09	1.84e-06	Intron (ENSMUST00000076316.5/78514, intron 3 of 22)	8	77517056	77518579	1524	1	70345	ENSMUST00000184762.1	-74227	ENSMUSG00000097882	0610038B21Rik	RIKEN cDNA 0610038B21 gene	51.8746	59.2926	81.0715	122.948	88.8456	151.825	147.998
chr6	145828980	145829515	536	*	7.54	7.13	7.78	0.64	2.73e-09	1.93e-06	Distal Intergenic	6	145808383	145817584	9202	1	71323	ENSMUST00000032388.4	20597	ENSMUSG00000030259	Rassf8	Ras association (RalGDS/AF-6) domain family (N-terminal) member 8	128.411	150.603	155.292	198.42	219.394	188.2	297.839
chr1	183397941	183398685	745	*	6.5	5.83	6.85	1.02	2.97e-09	2.06e-06	Intron (ENSMUST00000097043.10/21339, intron 4 of 12)	1	183388985	183406638	17654	1	21339	ENSMUST00000192076.1	8956	ENSMUSG00000072258	Taf1a	TATA-box binding protein associated factor, RNA polymerase I, A	73.9851	49.8058	52.5252	124.165	135.988	128.103	87.8164
chr9	75195643	75196961	1319	*	7.77	7.33	8.02	0.69	2.94e-09	2.06e-06	Promoter (1-2kb)	9	75193773	75203752	9980	1	17918	ENSMUST00000153404.1	1870	ENSMUSG00000034593	Myo5a	myosin VA	150.521	161.276	187.264	221.549	274.696	297.325	278.802
chr3	50437944	50438593	650	*	8.16	7.81	8.37	0.57	3.1e-09	2.14e-06	Intron (ENSMUST00000194462.5/26570, intron 2 of 11)	3	50364938	50443611	78674	2	26570	ENSMUST00000029297.5	5018	ENSMUSG00000027737	Slc7a11	solute carrier family 7 (cationic amino acid transporter, y+ system), member 11	206.648	192.108	293.456	329.889	291.921	338.444	407.149
chr10	13851425	13852535	1111	*	8.72	8.39	8.92	0.53	3.24e-09	2.22e-06	Intron (ENSMUST00000162610.7/66253, intron 1 of 5)	10	13653588	13844286	190699	2	66253	ENSMUST00000162174.7	-7139	ENSMUSG00000019806	Aig1	androgen-induced 1	391.186	345.083	302.591	558.742	538.513	495.014	402.85
chr19	32980172	32980886	715	*	6.3	6.78	5.79	-0.98	3.28e-09	2.23e-06	Distal Intergenic	19	32811225	32817977	6753	1	19211	ENSMUST00000154806.1	168947	ENSMUSG00000013663	Pten	phosphatase and tensin homolog	144.569	122.143	71.9367	74.2554	71.6204	44.2824	38.6883
chr17	34286537	34288066	1530	*	8.33	7.99	8.54	0.56	3.52e-09	2.37e-06	Promoter (<=1kb)	17	34282744	34287827	5084	2	14960	ENSMUST00000040655.12	0	ENSMUSG00000036594	H2-Aa	histocompatibility 2, class II antigen A, alpha	329.957	226.498	227.229	484.486	362.635	381.145	308.893
chr6	88999853	89000070	218	*	3.9	1.63	4.57	2.94	3.61e-09	2.41e-06	Intron (ENSMUST00000168837.6/232217, intron 1 of 2)	6	88950683	89110030	159348	1	232217	ENSMUST00000168837.6	49170	ENSMUSG00000055403	4933427D06Rik	RIKEN cDNA 4933427D06 gene	2.55121	4.74341	2.2837	13.3903	28.1042	41.1194	15.3525
chr1	170149232	170150345	1114	*	7.48	7.11	7.71	0.6	3.89e-09	2.59e-06	Exon (ENSMUST00000111350.9/107652, exon 7 of 10)	1	170142034	170143713	1680	2	107652	ENSMUST00000161492.1	-5519	ENSMUSG00000026670	Uap1	UDP-N-acetylglucosamine pyrophosphorylase 1	142.017	154.161	130.171	202.072	268.35	180.293	210.022
chr8	13616998	13617757	760	*	6.21	5.54	6.56	1.02	4.02e-09	2.65e-06	Intron (ENSMUST00000117551.3/19414, intron 2 of 23)	8	13595809	13606108	10300	2	19414	ENSMUST00000132637.7	-10890	ENSMUSG00000031453	Rasa3	RAS p21 protein activator 3	51.8746	41.5048	50.2415	85.2112	108.791	102.798	92.1151
chr12	21160026	21160892	867	*	5.79	4.97	6.2	1.23	4.44e-09	2.91e-06	Intron (ENSMUST00000174530.1/211914, intron 6 of 9)	12	21111954	21268179	156226	1	211914	ENSMUST00000050990.9	48072	ENSMUSG00000052632	Asap2	ArfGAP with SH3 domain, ankyrin repeat and PH domain 2	23.8113	34.3897	38.823	42.6056	69.8073	93.3094	97.0279
chr9	120706679	120706903	225	*	5.91	5.15	6.3	1.15	5.14e-09	3.34e-06	Distal Intergenic	9	120577346	120578072	727	1	76100	ENSMUST00000064646.4	129333	ENSMUSG00000052658	5830454E08Rik	RIKEN cDNA 5830454E08 gene	31.4649	40.319	37.6811	49.9094	99.7247	93.3094	81.0613
chr4	19923268	19923950	683	*	9.49	9.22	9.66	0.44	5.19e-09	3.35e-06	Promoter (<=1kb)	4	19876841	19922605	45765	2	242341	ENSMUST00000029900.5	-663	ENSMUSG00000028238	Atp6v0d2	ATPase, H+ transporting, lysosomal V0 subunit D2	722.843	554.979	568.642	1122.35	802.33	684.796	729.552
chr7	65802235	65803339	1105	*	7.11	7.45	6.8	-0.65	5.34e-09	3.43e-06	Promoter (<=1kb)	7	65803111	65806286	3176	1	100503969	ENSMUST00000187848.1	0	NA	1810008I18Rik	RIKEN cDNA 1810008I18 gene	201.546	156.532	182.696	120.513	97.0049	123.358	117.293
chr18	46611305	46613424	2120	*	8.32	8.01	8.52	0.51	5.39e-09	3.43e-06	Distal Intergenic	18	46597708	46609171	11464	1	13664	ENSMUST00000168382.1	13597	ENSMUSG00000057561	Eif1a	eukaryotic translation initiation factor 1A	220.254	265.631	310.584	356.67	391.646	343.189	421.887
chr8	12846198	12847168	971	*	7.84	7.4	8.1	0.7	5.48e-09	3.46e-06	Promoter (<=1kb)	8	12847855	12857270	9416	1	50770	ENSMUST00000152273.1	-687	ENSMUSG00000031441	Atp11a	ATPase, class VI, type 11A	165.829	233.613	122.178	320.151	317.306	251.461	243.184
chr19	15537405	15538044	640	*	6.33	6.7	5.98	-0.71	5.58e-09	3.5e-06	Distal Intergenic	19	15905130	15909712	4583	2	107272	ENSMUST00000161707.1	371668	ENSMUSG00000024640	Psat1	phosphoserine aminotransferase 1	97.7964	92.4965	130.171	57.2132	36.2635	90.1464	77.3767
chr15	9528061	9528643	583	*	6.31	5.73	6.63	0.9	5.86e-09	3.65e-06	Promoter (1-2kb)	15	9511898	9529766	17869	2	16197	ENSMUST00000227234.1	1123	ENSMUSG00000003882	Il7r	interleukin 7 receptor	62.0794	36.7614	65.0856	129.034	83.4061	96.4724	100.098
chr2	91507649	91508961	1313	*	7.34	6.66	7.69	1.03	6.05e-09	3.72e-06	Exon (ENSMUST00000028689.3/228357, exon 37 of 38)	2	91526762	91620664	93903	1	75786	ENSMUST00000111338.9	-17801	ENSMUSG00000040549	Ckap5	cytoskeleton associated protein 5	122.458	87.7531	102.767	189.899	246.592	240.39	176.861
chr11	31824348	31825173	826	*	6.62	5.93	6.98	1.04	6.06e-09	3.72e-06	Promoter (<=1kb)	11	31790113	31824473	34361	2	414116	ENSMUST00000129425.7	0	ENSMUSG00000085772	D630024D03Rik	RIKEN cDNA D630024D03 gene	38.2682	61.6643	89.0645	103.471	109.697	164.478	141.857
chr5	144898314	144899111	798	*	5.74	4.78	6.19	1.41	6.26e-09	3.82e-06	Promoter (<=1kb)	5	144884592	144897994	13403	2	75788	ENSMUST00000198621.1	-320	ENSMUSG00000038780	Smurf1	SMAD specific E3 ubiquitin protein ligase 1	28.0633	20.1595	36.5393	68.1689	83.4061	94.8909	54.0409
chr5	138754348	138756096	1749	*	7.85	7.27	8.16	0.89	6.49e-09	3.92e-06	Promoter (<=1kb)	5	138754514	138810077	55564	1	80752	ENSMUST00000026972.7	0	ENSMUSG00000025854	Fam20c	family with sequence similarity 20, member C	105.45	196.851	174.703	167.988	292.828	327.374	394.253
chr8	24412026	24412568	543	*	4.95	5.6	4.14	-1.46	6.5e-09	3.92e-06	Exon (ENSMUST00000208709.1/ENSMUST00000208709.1, exon 1 of 5)	8	24437180	24438984	1805	2	69068	ENSMUST00000052622.5	26416	ENSMUSG00000056313	Tcim	transcriptional and immune response regulator	60.3786	26.0887	63.9437	19.4768	16.3186	11.0706	25.7922
chr5	74925504	74926411	908	*	8.3	7.82	8.57	0.75	7.03e-09	4.16e-06	Distal Intergenic	5	74949190	74966368	17179	1	619945	ENSMUST00000101121.2	-22779	ENSMUSG00000072874	Gm6116	predicted gene 6116	164.978	227.684	308.3	232.505	321.839	498.177	517.687
chr14	17920265	17920536	272	*	3.62	1.43	4.29	2.86	7.04e-09	4.16e-06	Intron (ENSMUST00000224470.1/21834, intron 2 of 3)	14	17962821	18011261	48441	1	21834	ENSMUST00000224934.1	-42285	ENSMUSG00000021779	Thrb	thyroid hormone receptor beta	2.55121	1.18585	4.56741	15.8249	28.1042	26.8858	9.82561
chr14	118619428	118620231	804	*	6.29	5.69	6.62	0.93	7.03e-09	4.16e-06	Intron (ENSMUST00000036554.13/239273, intron 8 of 30)	14	118592369	118592472	104	2	102465208	ENSMUST00000184391.1	-26956	ENSMUSG00000098433	Mir6391	microRNA 6391	60.3786	60.4785	38.823	105.905	101.538	104.38	92.7292
chr6	89064796	89065643	848	*	6.74	6.05	7.1	1.06	7.13e-09	4.18e-06	Intron (ENSMUST00000168837.6/232217, intron 1 of 2)	6	89096110	89107834	11725	1	232217	ENSMUST00000153517.7	-30467	ENSMUSG00000055403	4933427D06Rik	RIKEN cDNA 4933427D06 gene	54.4258	66.4077	83.3552	69.3862	145.961	167.641	183.002
chr15	58999109	58999658	550	*	6.27	5.57	6.63	1.06	7.18e-09	4.18e-06	Intron (ENSMUST00000080371.7/211401, intron 3 of 14)	15	58947457	58972539	25083	2	211401	ENSMUST00000227290.1	-26570	ENSMUSG00000022353	Mtss1	MTSS I-BAR domain containing 1	57.8274	24.9029	63.9437	97.3842	77.9666	120.195	112.995
chr14	63900446	63901639	1194	*	7.07	6.43	7.41	0.98	7.56e-09	4.38e-06	Promoter (<=1kb)	14	63899769	63919384	19616	1	72400	ENSMUST00000225644.1	677	ENSMUSG00000021958	Pinx1	PIN2/TERF1 interacting, telomerase inhibitor 1	69.7331	101.983	94.7737	132.686	203.982	229.32	133.874
chr4	101307278	101307597	320	*	3.98	2.9	4.46	1.56	8e-09	4.6e-06	Intron (ENSMUST00000131864.1/ENSMUST00000131864.1, intron 2 of 2)	4	101346945	101347027	83	2	387143	ENSMUST00000083517.1	39430	ENSMUSG00000065451	Mir101a	microRNA 101a	6.80323	5.92926	10.2767	24.346	27.1976	7.90758	31.3191
chr18	13076988	13078314	1327	*	8.18	7.74	8.44	0.7	8.17e-09	4.67e-06	Distal Intergenic	18	13007037	13021823	14787	1	225192	ENSMUST00000234565.1	69951	ENSMUSG00000037346	Hrh4	histamine receptor H4	197.294	257.33	205.533	309.195	359.009	464.965	299.681
chr4	105260962	105261608	647	*	8.34	7.96	8.57	0.61	9.35e-09	5.32e-06	Distal Intergenic	4	105157347	105232764	75418	1	67916	ENSMUST00000064139.7	103615	ENSMUSG00000028517	Plpp3	phospholipid phosphatase 3	222.806	273.932	275.186	357.887	368.075	316.303	523.214
chr5	92419784	92420012	229	*	4.22	2.94	4.75	1.81	1.08e-08	6.09e-06	Promoter (1-2kb)	5	92416209	92417972	1764	2	269113	ENSMUST00000123694.1	-1812	ENSMUSG00000034826	Nup54	nucleoporin 54	5.95282	16.6019	1.14185	30.4326	24.4779	28.4673	27.6345
chr3	36941522	36941965	444	*	4.62	3.67	5.07	1.39	1.13e-08	6.33e-06	Intron (ENSMUST00000057272.14/229227, intron 25 of 85)	3	36946221	36948149	1929	1	229227	ENSMUST00000139219.1	-4256	ENSMUSG00000037270	4932438A13Rik	RIKEN cDNA 4932438A13 gene	19.5593	13.0444	6.85111	49.9094	32.6372	26.8858	28.8627
chr3	118730750	118731663	914	*	7.4	6.99	7.64	0.65	1.14e-08	6.33e-06	Intron (ENSMUST00000039177.11/99586, intron 3 of 22)	3	118811222	118899831	88610	1	99586	ENSMUST00000129148.1	-79559	ENSMUSG00000033308	Dpyd	dihydropyrimidine dehydrogenase	155.624	149.417	89.0645	248.33	226.647	205.597	141.243
chr1	40840634	40842005	1372	*	9.46	9.68	9.28	-0.41	1.23e-08	6.81e-06	Intron (ENSMUST00000114765.3/381339, intron 4 of 4)	1	40805601	40856887	51287	1	381339	ENSMUST00000114765.3	35033	ENSMUSG00000079588	Tmem182	transmembrane protein 182	819.789	805.194	913.482	642.736	563.898	656.329	692.706
chr3	54239536	54239840	305	*	4.48	3.04	5.04	2	1.24e-08	6.81e-06	Intron (ENSMUST00000029311.10/22066, intron 3 of 10)	3	54156615	54318416	161802	1	22066	ENSMUST00000200341.1	82921	ENSMUSG00000027748	Trpc4	transient receptor potential cation channel, subfamily C, member 4	6.80323	8.30097	10.2767	40.171	23.5713	49.027	22.7217
chr12	116231559	116232021	463	*	5.36	4.62	5.75	1.13	1.24e-08	6.81e-06	Promoter (<=1kb)	12	116207446	116231897	24452	2	217935	ENSMUST00000222764.1	0	ENSMUSG00000042050	Wdr60	WD repeat domain 60	27.2129	22.5312	26.2626	80.342	52.5821	45.8639	42.3729
chr1	90900194	90901396	1203	*	8.04	7.58	8.31	0.73	1.3e-08	7.05e-06	Distal Intergenic	1	90915085	90951142	36058	1	171531	ENSMUST00000027528.6	-13689	ENSMUSG00000026303	Mlph	melanophilin	153.073	179.064	259.2	245.895	341.784	360.585	356.792
chr3	146833159	146834317	1159	*	8.29	8.67	7.93	-0.74	1.31e-08	7.07e-06	Distal Intergenic	3	146852367	146940256	87890	1	70892	ENSMUST00000038090.11	-18050	ENSMUSG00000036745	Ttll7	tubulin tyrosine ligase-like family, member 7	516.195	386.588	353.974	262.937	245.685	238.809	258.536
chr10	61661810	61663004	1195	*	8.64	8.28	8.86	0.58	1.33e-08	7.14e-06	Promoter (<=1kb)	10	61662688	61665425	2738	1	67895	ENSMUST00000160607.1	0	ENSMUSG00000020089	Ppa1	pyrophosphatase (inorganic) 1	250.869	250.215	456.741	390.754	349.943	553.53	618.399
chr13	72599323	72599808	486	*	5.44	4.6	5.85	1.24	1.33e-08	7.14e-06	Distal Intergenic	13	72626213	72628564	2352	2	328287	ENSMUST00000177421.3	28756	NA	Gm20554	predicted gene, 20554	22.9609	23.717	28.5463	57.2132	44.4228	68.0052	67.5511
chr11	76695836	76696116	281	*	4.14	2.77	4.69	1.92	1.39e-08	7.4e-06	Intron (ENSMUST00000062024.2/237858, intron 2 of 2)	11	76679808	76698664	18857	1	237858	ENSMUST00000062024.2	16028	ENSMUSG00000046275	Trarg1	trafficking regulator of GLUT4 (SLC2A4) 1	9.35444	7.11511	4.56741	21.9114	26.291	28.4673	29.4768
chr12	106658163	106658774	612	*	6.09	6.43	5.76	-0.67	1.41e-08	7.42e-06	Distal Intergenic	12	106695716	106716324	20609	2	71033	ENSMUST00000124363.7	57550	ENSMUSG00000085820	4933406K04Rik	RIKEN cDNA 4933406K04 gene	85.0403	85.3814	95.9156	52.344	48.9557	83.8203	38.6883
chr14	47916263	47916490	228	*	4.23	4.85	3.5	-1.35	1.4e-08	7.42e-06	Intron (ENSMUST00000227343.1/73961, intron 2 of 3)	14	47898853	47944189	45337	1	73961	ENSMUST00000227343.1	17410	ENSMUSG00000115609	4930447J18Rik	RIKEN cDNA 4930447J18 gene	30.6145	37.9473	20.5533	17.0422	4.53294	18.9782	6.14101
chr9	106236105	106236707	603	*	5.36	4.67	5.73	1.05	1.43e-08	7.45e-06	Promoter (<=1kb)	9	106235389	106237084	1696	2	11655	ENSMUST00000123115.1	377	ENSMUSG00000032786	Alas1	aminolevulinic acid synthase 1	22.1105	23.717	33.1137	32.8672	72.527	37.9564	74.9203
chr17	25982670	25983894	1225	*	11.14	10.97	11.25	0.28	1.48e-08	7.71e-06	Promoter (1-2kb)	17	25958369	25985680	27312	2	50817	ENSMUST00000212789.1	1786	ENSMUSG00000037326	Capn15	calpain 15	1965.28	2095.4	2159.24	2351.83	2516.69	2511.45	2676.25
chr6	88988579	88988834	256	*	4.15	2.81	4.69	1.88	1.55e-08	8.01e-06	Intron (ENSMUST00000168837.6/232217, intron 1 of 2)	6	88950683	89110030	159348	1	232217	ENSMUST00000168837.6	37896	ENSMUSG00000055403	4933427D06Rik	RIKEN cDNA 4933427D06 gene	7.65363	8.30097	5.70926	12.173	34.4503	26.8858	33.1614
chr14	25208227	25209288	1062	*	7.9	8.15	7.68	-0.48	1.59e-08	8.15e-06	Distal Intergenic	14	25139795	25143241	3447	2	75862	ENSMUST00000225429.1	-64986	ENSMUSG00000114916	4930572O13Rik	RIKEN cDNA 4930572O13 gene	246.617	307.136	326.57	170.422	172.252	270.439	230.288
chr5	96197505	96198131	627	*	6.01	5.4	6.34	0.94	1.61e-08	8.24e-06	Distal Intergenic	5	96209493	96266727	57235	1	94061	ENSMUST00000117766.7	-11362	ENSMUSG00000029486	Mrpl1	mitochondrial ribosomal protein L1	37.4178	45.0624	47.9578	85.2112	93.3785	79.0758	76.7626
chr3	36942149	36942411	263	*	4.15	2.92	4.67	1.74	1.72e-08	8.74e-06	3' UTR	3	36946221	36948149	1929	1	229227	ENSMUST00000139219.1	-3810	ENSMUSG00000037270	4932438A13Rik	RIKEN cDNA 4932438A13 gene	2.55121	9.48682	11.4185	38.9537	29.9174	20.5597	15.3525
chr10	42892158	42893469	1312	*	9.96	10.22	9.73	-0.49	1.76e-08	8.88e-06	Intron (ENSMUST00000063063.13/268297, intron 1 of 8)	10	42902473	42935139	32667	1	268297	ENSMUST00000125576.1	-9004	ENSMUSG00000044770	Scml4	Scm polycomb group protein like 4	1518.82	971.213	1198.94	1141.83	686.287	978.958	697.004
chr13	31312531	31314101	1571	*	8.98	8.67	9.17	0.5	1.77e-08	8.91e-06	Distal Intergenic	13	31213410	31241086	27677	2	73924	ENSMUST00000153175.2	-71445	ENSMUSG00000087460	4930401O12Rik	RIKEN cDNA 4930401O12 gene	432.005	475.527	355.116	622.042	689.007	618.372	451.978
chr10	79633069	79633661	593	*	5.42	4.41	5.88	1.47	1.81e-08	9e-06	Intron (ENSMUST00000020564.6/216148, intron 1 of 12)	10	79618652	79637918	19267	2	216148	ENSMUST00000020564.6	4257	ENSMUSG00000020312	Shc2	SHC (Src homology 2 domain containing) transforming protein 2	23.8113	21.3453	20.5533	54.7786	54.3953	88.5649	44.8293
chr19	58522904	58524567	1664	*	7.57	7.13	7.83	0.69	1.8e-08	9e-06	Intron (ENSMUST00000069419.6/75645, intron 3 of 8)	19	58512002	58553085	41084	1	75645	ENSMUST00000069419.6	10902	ENSMUSG00000025090	Ccdc172	coiled-coil domain containing 172	151.372	148.232	134.739	230.07	229.367	273.602	203.881
chr3	100439062	100440579	1518	*	10.98	10.77	11.12	0.35	1.83e-08	9.06e-06	Exon (ENSMUST00000199065.1/ENSMUST00000199065.1, exon 1 of 1)	3	100426439	100437754	11316	1	73806	ENSMUST00000152827.1	12623	ENSMUSG00000086923	4930406D18Rik	RIKEN cDNA 4930406D18 gene	1654.89	1632.92	2101.01	2063.33	2155.87	2383.34	2554.66
chr7	27561045	27562138	1094	*	7.93	7.66	8.1	0.44	1.88e-08	9.21e-06	Promoter (<=1kb)	7	27560497	27573327	12831	1	66367	ENSMUST00000186826.1	548	ENSMUSG00000049643	2310022A10Rik	RIKEN cDNA 2310022A10 gene	203.246	217.011	204.392	314.064	301.894	218.249	296.611
chr2	90527975	90528675	701	*	6.84	6.17	7.2	1.03	1.94e-08	9.46e-06	Intron (ENSMUST00000168621.2/19271, intron 1 of 23)	2	90429756	90479170	49415	2	19271	ENSMUST00000111495.8	-48805	ENSMUSG00000025314	Ptprj	protein tyrosine phosphatase, receptor type, J	118.206	54.5492	49.0996	171.64	140.521	191.363	101.941
chr13	69514830	69516040	1211	*	8.44	7.99	8.7	0.71	2e-08	9.73e-06	5' UTR	13	69499558	69532432	32875	2	210106	ENSMUST00000223344.2	16392	ENSMUSG00000034575	Tent4a	terminal nucleotidyltransferase 4A	231.31	254.958	300.307	422.404	446.041	450.732	393.024
chr11	117138013	117138562	550	*	5.87	4.69	6.37	1.68	2.07e-08	1e-05	Intron (ENSMUST00000127090.7/74136, intron 2 of 11)	11	117155069	117156475	1407	1	74136	ENSMUST00000153437.1	-16507	ENSMUSG00000020823	Sec14l1	SEC14-like lipid binding 1	22.1105	41.5048	15.9859	53.5613	78.8731	166.059	42.3729
chr12	100391923	100392695	773	*	6.36	5.41	6.8	1.39	2.19e-08	1.05e-05	Intron (ENSMUST00000062957.7/104718, intron 9 of 19)	12	100383633	100385900	2268	2	104718	ENSMUST00000221975.1	-6023	ENSMUSG00000033530	Ttc7b	tetratricopeptide repeat domain 7B	44.221	47.4341	39.9648	59.6478	133.268	181.874	84.7459
chr19	15356635	15357139	505	*	5.5	5.84	5.18	-0.65	2.26e-08	1.08e-05	Distal Intergenic	19	15905130	15909712	4583	2	107272	ENSMUST00000161707.1	552573	ENSMUSG00000024640	Psat1	phosphoserine aminotransferase 1	65.4811	47.4341	63.9437	38.9537	24.4779	68.0052	18.423
chr10	73341435	73342584	1150	*	9.95	9.67	10.13	0.46	2.29e-08	1.09e-05	Intron (ENSMUST00000123398.8/11994, intron 1 of 13)	10	73099342	74317264	1217923	1	11994	ENSMUST00000123398.8	242093	ENSMUSG00000052613	Pcdh15	protocadherin 15	895.475	790.963	831.268	1293.99	1141.39	1138.69	1031.69
chr4	145221858	145222465	608	*	7.24	6.84	7.48	0.64	2.38e-08	1.12e-05	Intron (ENSMUST00000030336.10/21938, intron 8 of 9)	4	145213463	145246870	33408	2	21938	ENSMUST00000030336.10	24405	ENSMUSG00000028599	Tnfrsf1b	tumor necrosis factor receptor superfamily, member 1b	107.151	105.541	141.59	177.726	174.971	173.967	207.566
chr8	77422565	77423565	1001	*	7	6.48	7.29	0.81	2.38e-08	1.12e-05	Intron (ENSMUST00000076316.5/78514, intron 5 of 22)	8	77517056	77518579	1524	1	70345	ENSMUST00000184762.1	-93491	ENSMUSG00000097882	0610038B21Rik	RIKEN cDNA 0610038B21 gene	72.2843	79.4521	124.462	98.6015	174.065	162.896	211.251
chr17	34261394	34261889	496	*	8.2	7.84	8.42	0.58	2.75e-08	1.29e-05	Promoter (1-2kb)	17	34263209	34269418	6210	1	14961	ENSMUST00000040828.5	-1320	ENSMUSG00000073421	H2-Ab1	histocompatibility 2, class II antigen A, beta 1	312.948	145.86	251.208	421.187	280.136	311.559	398.551
chr8	89866281	89866578	298	*	3.88	2.08	4.49	2.42	2.79e-08	1.3e-05	Distal Intergenic	8	90257946	90348126	90181	2	244579	ENSMUST00000176034.1	481548	ENSMUSG00000043668	Tox3	TOX high mobility group box family member 3	2.55121	5.92926	4.56741	14.6076	23.5713	33.2118	21.4935
chr5	66617915	66619716	1802	*	8.11	7.67	8.37	0.7	2.89e-08	1.33e-05	Promoter (<=1kb)	5	66298725	66618758	320034	2	11787	ENSMUST00000162366.7	0	ENSMUSG00000029207	Apbb2	amyloid beta (A4) precursor protein-binding, family B, member 2	126.71	209.896	294.598	193.551	302.8	450.732	419.431
chr6	87875279	87876817	1539	*	7.87	8.11	7.65	-0.46	2.9e-08	1.33e-05	Distal Intergenic	6	87887814	87913595	25782	1	54161	ENSMUST00000113607.9	-10997	ENSMUSG00000030058	Copg1	coatomer protein complex, subunit gamma 1	272.979	343.897	236.363	178.943	235.713	246.716	168.264
chr15	78401748	78402201	454	*	7.1	6.7	7.35	0.65	2.87e-08	1.33e-05	Intron (ENSMUST00000058659.8/22117, intron 1 of 1)	15	78399556	78405907	6352	2	22117	ENSMUST00000058659.8	3706	ENSMUSG00000044986	Tst	thiosulfate sulfurtransferase, mitochondrial	123.308	113.842	83.3552	187.465	197.636	156.57	130.189
chr6	88964080	88964351	272	*	4.17	2.65	4.75	2.09	3.05e-08	1.39e-05	Intron (ENSMUST00000168837.6/232217, intron 1 of 2)	6	88950683	89110030	159348	1	232217	ENSMUST00000168837.6	13397	ENSMUSG00000055403	4933427D06Rik	RIKEN cDNA 4933427D06 gene	6.80323	2.3717	10.2767	13.3903	29.0108	36.3749	31.9332
chr15	27987554	27988539	986	*	8.89	8.53	9.11	0.59	3.18e-08	1.44e-05	Intron (ENSMUST00000090247.6/223435, intron 1 of 56)	15	27919133	27995363	76231	2	223435	ENSMUST00000228950.1	6824	ENSMUSG00000022263	Trio	triple functional domain (PTPRF interacting)	371.626	339.154	431.62	501.529	536.7	668.981	577.869
chr2	61582980	61583516	537	*	7.44	7.03	7.69	0.66	3.27e-08	1.48e-05	Intron (ENSMUST00000112502.7/21353, intron 1 of 7)	2	61578611	61654090	75480	1	21353	ENSMUST00000136688.7	4369	ENSMUSG00000064289	Tank	TRAF family member-associated Nf-kappa B activator	168.38	135.187	100.483	247.112	202.169	227.738	175.019
chr17	83823069	83824290	1222	*	7.24	7.53	6.99	-0.54	3.37e-08	1.51e-05	Distal Intergenic	17	83835191	83835968	778	2	107766	ENSMUST00000234750.1	11678	ENSMUSG00000000673	Haao	3-hydroxyanthranilate 3,4-dioxygenase	132.663	180.25	256.917	79.1247	120.576	156.57	166.421
chr1	6309479	6309917	439	*	4.73	3.98	5.11	1.13	3.49e-08	1.56e-05	Distal Intergenic	1	6270678	6275575	4898	1	12421	ENSMUST00000159656.1	38801	ENSMUSG00000025907	Rb1cc1	RB1-inducible coiled-coil 1	17.0081	22.5312	9.13482	40.171	48.9557	18.9782	34.3896
chr17	34304681	34305452	772	*	8.46	8.11	8.68	0.56	3.52e-08	1.57e-05	Promoter (<=1kb)	17	34305877	34316199	10323	1	14969	ENSMUST00000074557.9	-425	ENSMUSG00000060586	H2-Eb1	histocompatibility 2, class II antigen E beta	425.202	249.029	182.696	620.824	393.459	436.498	235.201
chr2	70118391	70119657	1267	*	7.71	7.22	8	0.77	3.58e-08	1.58e-05	Intron (ENSMUST00000060208.10/329421, intron 7 of 34)	2	70096298	70183267	86970	1	329421	ENSMUST00000112241.1	22093	ENSMUSG00000042064	Myo3b	myosin IIIB	96.0956	91.3106	274.045	233.722	154.12	262.532	401.622
chr6	88999405	88999670	266	*	3.47	1.33	4.13	2.81	3.57e-08	1.58e-05	Intron (ENSMUST00000168837.6/232217, intron 1 of 2)	6	88950683	89110030	159348	1	232217	ENSMUST00000168837.6	48722	ENSMUSG00000055403	4933427D06Rik	RIKEN cDNA 4933427D06 gene	0.850403	1.18585	5.70926	12.173	10.8791	25.3042	23.9499
chr2	168429636	168429952	317	*	5.5	5.98	5	-0.98	3.66e-08	1.6e-05	Distal Intergenic	2	168476413	168552276	75864	2	18019	ENSMUST00000151292.7	122324	ENSMUSG00000027544	Nfatc2	nuclear factor of activated T cells, cytoplasmic, calcineurin dependent 2	51.8746	66.4077	76.5041	36.5191	22.6647	37.9564	34.3896
chr10	122861263	122862490	1228	*	6.58	6.08	6.87	0.79	3.68e-08	1.6e-05	Intron (ENSMUST00000162853.7/319468, intron 5 of 5)	10	122895368	122941449	46082	1	319468	ENSMUST00000162969.1	-32878	ENSMUSG00000034613	Ppm1h	protein phosphatase 1H (PP2C domain containing)	75.6859	100.797	33.1137	131.469	155.027	118.614	76.7626
chr18	76059862	76060563	702	*	4.9	3.74	5.4	1.66	3.65e-08	1.6e-05	Promoter (<=1kb)	18	76059458	76146443	86986	1	207259	ENSMUST00000167921.1	404	ENSMUSG00000044646	Zbtb7c	zinc finger and BTB domain containing 7C	11.0552	15.4161	14.8441	15.8249	53.4887	60.0976	44.8293
chr11	100288625	100289579	955	*	8.18	8.46	7.94	-0.52	3.78e-08	1.64e-05	Intron (ENSMUST00000132973.1/ENSMUST00000132973.1, intron 1 of 3)	11	100262887	100269871	6985	2	68239	ENSMUST00000017270.7	-18754	ENSMUSG00000053654	Krt42	keratin 42	353.768	405.561	327.712	236.157	300.987	243.553	231.516
chr13	74008861	74010594	1734	*	9.63	9.89	9.41	-0.48	3.83e-08	1.65e-05	Promoter (<=1kb)	13	74009407	74031371	21965	1	72948	ENSMUST00000140217.7	0	ENSMUSG00000021573	Tppp	tubulin polymerization promoting protein	733.048	1023.39	1176.11	501.529	730.71	629.443	939.574
chr14	21525726	21526034	309	*	3.75	2.58	4.25	1.67	3.85e-08	1.65e-05	Intron (ENSMUST00000183201.7/54169, intron 1 of 5)	14	21500889	21620605	119717	1	54169	ENSMUST00000183055.1	24837	ENSMUSG00000021767	Kat6b	K(lysine) acetyltransferase 6B	6.80323	8.30097	3.42556	26.7807	29.0108	7.90758	14.7384
chr4	127008437	127008789	353	*	4.24	3.12	4.73	1.6	3.98e-08	1.7e-05	Distal Intergenic	4	127021324	127031236	9913	1	71514	ENSMUST00000030623.7	-12535	ENSMUSG00000028820	Sfpq	splicing factor proline/glutamine rich (polypyrimidine tract binding protein associated)	0.850403	24.9029	1.14185	34.0845	41.703	14.2336	19.0371
chr16	14307351	14307707	357	*	4.51	3.45	4.98	1.54	4.1e-08	1.74e-05	Intron (ENSMUST00000120707.1/66086, intron 3 of 4)	16	14299442	14317332	17891	2	66086	ENSMUST00000148278.1	9625	ENSMUSG00000022677	Fopnl	Fgfr1op N-terminal like	10.2048	17.7878	5.70926	25.5634	29.0108	31.6303	44.2152
chr6	92443475	92443916	442	*	5.07	3.83	5.59	1.76	4.62e-08	1.95e-05	Intron (ENSMUST00000113447.7/243548, intron 2 of 7)	6	92375384	92481392	106009	2	243548	ENSMUST00000113445.1	37476	ENSMUSG00000030020	Prickle2	prickle planar cell polarity protein 2	12.7561	14.2302	17.1278	40.171	29.9174	83.8203	44.8293
chr18	65599532	65600679	1148	*	10.01	9.8	10.14	0.34	4.63e-08	1.95e-05	5' UTR	18	65583937	65623193	39257	1	328977	ENSMUST00000182973.1	15595	ENSMUSG00000042439	Zfp532	zinc finger protein 532	681.173	822.981	1256.04	858.198	1056.17	1186.14	1560.43
chr3	107674072	107674599	528	*	5.82	5.25	6.13	0.88	4.75e-08	1.99e-05	Exon (ENSMUST00000138091.7/229709, exon 3 of 15)	3	107663118	107677767	14650	2	229709	ENSMUST00000138091.7	3168	ENSMUSG00000027893	Ahcyl1	S-adenosylhomocysteine hydrolase-like 1	34.8665	43.8765	38.823	65.7343	72.527	60.0976	90.8869
chr9	120676831	120677066	236	*	4.92	3.91	5.38	1.48	4.83e-08	2e-05	Intron (ENSMUST00000215086.1/ENSMUST00000215086.1, intron 3 of 4)	9	120577346	120578072	727	1	76100	ENSMUST00000064646.4	99485	ENSMUSG00000052658	5830454E08Rik	RIKEN cDNA 5830454E08 gene	13.6065	20.1595	12.5604	30.4326	67.9941	49.027	24.564
chr14	47916666	47916999	334	*	4.82	5.37	4.21	-1.16	4.83e-08	2e-05	Intron (ENSMUST00000227343.1/73961, intron 2 of 3)	14	47898853	47944189	45337	1	73961	ENSMUST00000227343.1	17813	ENSMUSG00000115609	4930447J18Rik	RIKEN cDNA 4930447J18 gene	56.1266	50.9916	20.5533	30.4326	11.7856	25.3042	8.59741
chr11	83534718	83535177	460	*	5.33	4.58	5.71	1.13	4.86e-08	2.01e-05	Distal Intergenic	11	83525778	83530518	4741	2	20304	ENSMUST00000035938.2	-4200	ENSMUSG00000035042	Ccl5	chemokine (C-C motif) ligand 5	19.5593	14.2302	39.9648	47.4748	48.9557	50.6085	68.7793
chr10	24086803	24088052	1250	*	8.46	8.03	8.71	0.68	5.02e-08	2.06e-05	Distal Intergenic	10	24091260	24092294	1035	2	382348	ENSMUST00000092654.3	4242	ENSMUSG00000100186	Taar8b	trace amine-associated receptor 8B	232.16	317.808	258.059	389.537	428.816	551.949	361.705
chr15	100236915	100237760	846	*	7.32	6.95	7.54	0.6	5.1e-08	2.09e-05	Intron (ENSMUST00000023769.10/11908, intron 2 of 6)	15	100232751	100260123	27373	1	11908	ENSMUST00000168103.1	4164	ENSMUSG00000023027	Atf1	activating transcription factor 1	134.364	112.656	134.739	247.112	166.812	161.315	194.056
chr16	4276083	4276776	694	*	6.21	5.41	6.62	1.2	5.25e-08	2.14e-05	Distal Intergenic	16	4230301	4231099	799	1	436332	ENSMUST00000161633.1	45782	ENSMUSG00000089645	Gm5766	ribosomal protein L7a pseudogene	42.5202	59.2926	29.6882	113.209	77.9666	134.429	78.6049
chr17	86706085	86707017	933	*	7.65	7.15	7.94	0.79	5.55e-08	2.25e-05	Distal Intergenic	17	86753700	86833410	79711	1	13819	ENSMUST00000024954.10	-46683	ENSMUSG00000024140	Epas1	endothelial PAS domain protein 1	141.167	179.064	117.611	216.68	282.855	343.189	166.421
chr13	31349549	31350164	616	*	6.95	6.46	7.24	0.78	5.63e-08	2.27e-05	Exon (ENSMUST00000148552.1/ENSMUST00000148552.1, exon 3 of 3)	13	31213410	31241086	27677	2	73924	ENSMUST00000153175.2	-108463	ENSMUSG00000087460	4930401O12Rik	RIKEN cDNA 4930401O12 gene	96.0956	115.028	60.5182	142.424	184.944	175.548	118.521
chr8	77507663	77508256	594	*	4.64	3.78	5.06	1.28	5.71e-08	2.29e-05	Intron (ENSMUST00000076316.5/78514, intron 1 of 22)	8	77517056	77518579	1524	1	70345	ENSMUST00000184762.1	-8800	ENSMUSG00000097882	0610038B21Rik	RIKEN cDNA 0610038B21 gene	5.10242	23.717	13.7022	35.3018	44.4228	25.3042	32.5473
chr10	121582299	121583386	1088	*	9.69	9.5	9.82	0.32	5.74e-08	2.29e-05	Intron (ENSMUST00000020316.3/56480, intron 2 of 20)	10	121571901	121586741	14841	2	56480	ENSMUST00000219493.1	3355	ENSMUSG00000020115	Tbk1	TANK-binding kinase 1	703.284	658.148	883.794	914.194	903.868	812.899	1100.47
chr18	76053160	76053647	488	*	4.86	3.3	5.44	2.14	5.9e-08	2.35e-05	Intron (ENSMUST00000058997.13/207259, intron 3 of 4)	18	76059458	76146443	86986	1	207259	ENSMUST00000167921.1	-5811	ENSMUSG00000044646	Zbtb7c	zinc finger and BTB domain containing 7C	8.50403	7.11511	14.8441	12.173	65.2743	74.3312	27.0204
chr4	105219672	105220060	389	*	4.61	3.51	5.1	1.59	6.03e-08	2.39e-05	Intron (ENSMUST00000064139.7/67916, intron 5 of 5)	4	105157347	105232764	75418	1	67916	ENSMUST00000064139.7	62325	ENSMUSG00000028517	Plpp3	phospholipid phosphatase 3	5.95282	18.9736	10.2767	30.4326	32.6372	42.7009	35.6178
chr3	122327910	122328756	847	*	6.36	6.91	5.74	-1.17	6.27e-08	2.47e-05	Exon (ENSMUST00000196134.1/29815, exon 5 of 7)	3	122294136	122427148	133013	1	29815	ENSMUST00000196134.1	33774	ENSMUSG00000028121	Bcar3	breast cancer anti-estrogen resistance 3	138.616	87.7531	146.157	38.9537	67.9941	61.6791	51.5845
chr11	119824816	119826523	1708	*	8.73	8.43	8.91	0.49	6.34e-08	2.49e-05	Promoter (1-2kb)	11	119822947	119856298	33352	1	74370	ENSMUST00000124401.1	1869	ENSMUSG00000025583	Rptor	regulatory associated protein of MTOR, complex 1	334.209	257.33	473.869	429.708	407.965	479.199	671.826
chr13	15993674	15994339	666	*	6.39	5.74	6.74	0.99	6.5e-08	2.54e-05	Intron (ENSMUST00000220672.1/100503142, intron 1 of 3)	13	16011851	16031621	19771	1	16323	ENSMUST00000042603.13	-17512	ENSMUSG00000041324	Inhba	inhibin beta-A	47.6226	37.9473	79.9297	88.8631	67.9941	143.918	138.787
chr5	35164434	35166573	2140	*	8.08	7.52	8.38	0.86	6.74e-08	2.61e-05	Distal Intergenic	5	35091501	35105766	14266	2	16976	ENSMUST00000030986.14	-58668	ENSMUSG00000029103	Lrpap1	low density lipoprotein receptor-related protein associated protein 1	141.167	200.409	227.229	249.547	330.905	498.177	298.453
chr10	39451036	39451680	645	*	8.35	8.03	8.55	0.52	6.7e-08	2.61e-05	Intron (ENSMUST00000148152.7/14360, intron 2 of 4)	10	39454805	39564355	109551	1	14360	ENSMUST00000135242.7	-3125	ENSMUSG00000019843	Fyn	Fyn proto-oncogene	259.373	311.879	235.222	344.497	441.508	366.912	393.024
chr3	49083623	49084192	570	*	4.79	3.92	5.22	1.3	6.85e-08	2.65e-05	Intron (ENSMUST00000194963.1/ENSMUST00000194963.1, intron 2 of 2)	3	49752421	49755464	3044	2	73173	ENSMUST00000194603.1	671272	ENSMUSG00000037892	Pcdh18	protocadherin 18	22.1105	16.6019	7.99297	42.6056	41.703	34.7933	34.3896
chr5	113975595	113976326	732	*	6.5	5.97	6.8	0.83	7e-08	2.69e-05	Intron (ENSMUST00000159592.7/231637, intron 2 of 14)	5	113965602	113966756	1155	2	231637	ENSMUST00000162396.1	-8839	ENSMUSG00000042121	Ssh1	slingshot protein phosphatase 1	41.6698	59.2926	92.49	63.2997	99.7247	120.195	176.861
chr8	77484690	77485494	805	*	7.36	6.97	7.59	0.62	7.27e-08	2.78e-05	Intron (ENSMUST00000076316.5/78514, intron 1 of 22)	8	77517056	77518579	1524	1	70345	ENSMUST00000184762.1	-31562	ENSMUSG00000097882	0610038B21Rik	RIKEN cDNA 0610038B21 gene	106.3	136.373	145.015	170.422	188.57	196.108	240.113
chr16	91623062	91624038	977	*	7.71	7.35	7.93	0.58	7.78e-08	2.97e-05	Promoter (<=1kb)	16	91621404	91623017	1614	2	14450	ENSMUST00000232643.1	-45	ENSMUSG00000022962	Gart	phosphoribosylglycinamide formyltransferase	176.034	157.718	170.136	243.46	257.471	251.461	249.939
chr8	10026098	10026659	562	*	5.64	6.11	5.16	-0.95	8.15e-08	3.1e-05	Exon (ENSMUST00000207551.1/24099, exon 5 of 5)	8	10031318	10035850	4533	1	24099	ENSMUST00000208770.1	-4659	ENSMUSG00000031497	Tnfsf13b	tumor necrosis factor (ligand) superfamily, member 13b	100.348	59.2926	53.6671	55.9959	18.1318	41.1194	31.9332
chr6	51059839	51060625	787	*	7.33	7.63	7.07	-0.56	8.22e-08	3.11e-05	Distal Intergenic	6	51269812	51269910	99	2	387166	ENSMUST00000083571.1	209285	ENSMUSG00000065505	Mir148a	microRNA 148a	258.523	157.718	195.257	132.686	98.8181	180.293	141.243
chr4	140971552	140972064	513	*	7.79	7.51	7.97	0.46	8.35e-08	3.13e-05	Intron (ENSMUST00000010007.8/67680, intron 3 of 7)	4	140961403	140974297	12895	1	67680	ENSMUST00000125780.1	10149	ENSMUSG00000009863	Sdhb	succinate dehydrogenase complex, subunit B, iron sulfur (Ip)	137.765	124.514	302.591	199.638	203.076	204.015	426.186
chr8	117070553	117071016	464	*	6.01	5.42	6.34	0.91	8.31e-08	3.13e-05	Intron (ENSMUST00000098375.5/76645, intron 5 of 42)	8	116995679	117082449	86771	2	76645	ENSMUST00000098375.5	11433	ENSMUSG00000034416	Pkd1l2	polycystic kidney disease 1 like 2	45.0714	26.0887	61.66	90.0804	58.0216	83.8203	101.327
chr15	78401306	78401620	315	*	6.02	5.44	6.34	0.89	8.45e-08	3.15e-05	Intron (ENSMUST00000058659.8/22117, intron 1 of 1)	15	78399556	78405907	6352	2	22117	ENSMUST00000058659.8	4287	ENSMUSG00000044986	Tst	thiosulfate sulfurtransferase, mitochondrial	45.0714	66.4077	22.837	108.34	97.0049	75.9127	51.5845
chr12	100328498	100329677	1180	*	8.34	7.87	8.61	0.74	8.85e-08	3.29e-05	Intron (ENSMUST00000062957.7/104718, intron 18 of 19)	12	100301610	100332909	31300	2	104718	ENSMUST00000223255.1	3232	ENSMUSG00000033530	Ttc7b	tetratricopeptide repeat domain 7B	267.027	276.304	180.413	344.497	516.755	444.406	302.138
chr16	10694353	10695374	1022	*	6.53	5.88	6.88	1	9.05e-08	3.35e-05	3' UTR	16	10630060	10641490	11431	1	74374	ENSMUST00000145866.1	64293	ENSMUSG00000068663	Clec16a	C-type lectin domain family 16, member A	57.8274	50.9916	73.0785	122.948	98.8181	159.733	104.397
chr15	31612595	31614364	1770	*	7.68	7.34	7.9	0.56	9.27e-08	3.42e-05	Intron (ENSMUST00000160146.1/68073, intron 1 of 1)	15	31602118	31618609	16492	1	68073	ENSMUST00000161061.2	10477	ENSMUSG00000039065	Atpsckmt	ATP synthase C subunit lysine N-methyltransferase	122.458	220.569	156.434	203.29	312.773	240.39	224.761
chr11	35317819	35318326	508	*	4.72	3.52	5.23	1.71	9.54e-08	3.49e-05	Intron (ENSMUST00000069837.3/20564, intron 4 of 35)	11	35177783	35510128	332346	1	20564	ENSMUST00000153098.1	140036	ENSMUSG00000056427	Slit3	slit guidance ligand 3	11.0552	10.6727	13.7022	25.5634	51.6755	52.19	25.1781
chr18	14191563	14192253	691	*	5.83	6.26	5.4	-0.86	9.53e-08	3.49e-05	Distal Intergenic	18	14232309	14278542	46234	1	74529	ENSMUST00000234218.1	-40056	ENSMUSG00000117633	8430422H06Rik	RIKEN cDNA 8430422H06 gene	69.7331	88.9389	78.7878	53.5613	35.3569	53.7715	31.3191
chr6	89008205	89010148	1944	*	7.6	7.22	7.84	0.62	9.7e-08	3.53e-05	Intron (ENSMUST00000168837.6/232217, intron 1 of 2)	6	88950683	89110030	159348	1	232217	ENSMUST00000168837.6	57522	ENSMUSG00000055403	4933427D06Rik	RIKEN cDNA 4933427D06 gene	116.505	199.223	143.873	166.77	294.641	257.787	223.533
chrX	164013082	164013982	901	*	8.43	8.6	8.29	-0.31	9.82e-08	3.56e-05	Exon (ENSMUST00000126650.1/56078, exon 2 of 2)	20	164011885	164027981	16097	2	56078	ENSMUST00000126650.1	13999	ENSMUSG00000031373	Car5b	carbonic anhydrase 5b, mitochondrial	467.722	377.101	355.116	345.714	248.405	434.917	265.291
chr16	10996566	10996926	361	*	7.89	7.59	8.08	0.49	9.9e-08	3.58e-05	Intron (ENSMUST00000162323.1/56722, intron 1 of 2)	16	10959275	10993121	33847	2	56722	ENSMUST00000023143.13	-3445	ENSMUSG00000022500	Litaf	LPS-induced TN factor	181.136	209.896	204.392	255.634	306.427	260.95	292.312
chr8	120552433	120553013	581	*	4.36	3.47	4.79	1.32	1.02e-07	3.66e-05	Intron (ENSMUST00000127664.1/108148, intron 1 of 15)	8	120562623	120563834	1212	1	382034	ENSMUST00000211997.1	-9610	ENSMUSG00000031822	Gse1	genetic suppressor element 1, coiled-coil protein	5.10242	17.7878	11.4185	25.5634	43.5162	17.3967	27.6345
chr9	120702806	120703902	1097	*	8.22	7.96	8.38	0.42	1.07e-07	3.81e-05	Distal Intergenic	9	120577346	120578072	727	1	76100	ENSMUST00000064646.4	125460	ENSMUSG00000052658	5830454E08Rik	RIKEN cDNA 5830454E08 gene	223.656	334.41	213.526	294.587	473.239	286.254	318.718
chr9	121413740	121414631	892	*	5.33	4.59	5.71	1.12	1.06e-07	3.81e-05	Promoter (1-2kb)	9	121415975	121462610	46636	1	67095	ENSMUST00000211187.1	-1344	ENSMUSG00000032536	Trak1	trafficking protein, kinesin binding 1	28.0633	18.9736	27.4045	54.7786	33.5438	53.7715	73.078
chr6	49217492	49218272	781	*	8.51	8.2	8.71	0.51	1.09e-07	3.89e-05	Promoter (2-3kb)	6	49085223	49214957	129735	2	140488	ENSMUST00000031838.8	-2535	ENSMUSG00000029814	Igf2bp3	insulin-like growth factor 2 mRNA binding protein 3	251.719	343.897	312.868	342.062	528.541	444.406	413.904
chr15	86266602	86267713	1112	*	7.47	7.1	7.7	0.6	1.13e-07	4e-05	Intron (ENSMUST00000063414.8/223754, intron 4 of 12)	15	86235505	86292162	56658	1	223754	ENSMUST00000229242.1	31097	ENSMUSG00000051864	Tbc1d22a	TBC1 domain family, member 22a	121.608	155.347	147.299	192.334	236.619	218.249	209.408
chr5	31627610	31629313	1704	*	7.31	7.72	6.91	-0.8	1.14e-07	4.01e-05	Intron (ENSMUST00000201999.3/ENSMUST00000201999.3, intron 2 of 3)	5	31624439	31640538	16100	2	71336	ENSMUST00000201744.1	11225	ENSMUSG00000029136	Rbks	ribokinase	222.806	228.869	198.682	153.38	135.988	68.0052	140.015
chr3	107056138	107056756	619	*	6.3	6.7	5.9	-0.8	1.16e-07	4.05e-05	Intron (ENSMUST00000182400.7/ENSMUST00000182400.7, intron 1 of 5)	3	107039504	107054347	14844	1	229694	ENSMUST00000070085.5	16634	ENSMUSG00000056145	AI504432	expressed sequence AI504432	45.0714	54.5492	221.519	35.3018	29.9174	71.1682	109.924
chr10	8874683	8874944	262	*	5.7	4.79	6.13	1.34	1.16e-07	4.05e-05	Intron (ENSMUST00000015449.5/70097, intron 1 of 19)	10	8813722	8886052	72331	2	70097	ENSMUST00000213032.1	11108	ENSMUSG00000015305	Sash1	SAM and SH3 domain containing 1	39.1186	27.2746	19.4115	76.6901	44.4228	110.706	57.1114
chr17	14203127	14203931	805	*	5.14	4.11	5.61	1.5	1.16e-07	4.05e-05	Promoter (<=1kb)	17	14195052	14204094	9043	2	240025	ENSMUST00000053218.6	163	ENSMUSG00000048826	Dact2	dishevelled-binding antagonist of beta-catenin 2	11.9056	8.30097	33.1137	23.1287	52.5821	66.4236	58.9537
chr12	100482148	100482593	446	*	5.7	4.96	6.08	1.13	1.18e-07	4.11e-05	Intron (ENSMUST00000221602.1/ENSMUST00000221602.1, intron 2 of 3)	12	100445755	100495406	49652	2	104718	ENSMUST00000222036.1	12813	ENSMUSG00000033530	Ttc7b	tetratricopeptide repeat domain 7B	30.6145	41.5048	23.9789	66.9516	69.8073	86.9833	55.8832
chr8	11786974	11787743	770	*	7.17	6.73	7.43	0.69	1.21e-07	4.19e-05	Intron (ENSMUST00000110909.8/54126, intron 5 of 18)	8	11782641	11835219	52579	1	54126	ENSMUST00000110904.1	4333	ENSMUSG00000031511	Arhgef7	Rho guanine nucleotide exchange factor (GEF7)	83.3395	131.63	114.185	180.161	187.664	167.641	175.019
chr5	113164544	113165774	1231	*	7.88	8.13	7.65	-0.48	1.25e-07	4.3e-05	Promoter (1-2kb)	5	113086323	113163351	77029	2	243219	ENSMUST00000050125.8	-1193	ENSMUSG00000051339	2900026A02Rik	RIKEN cDNA 2900026A02 gene	272.979	233.613	360.825	187.465	166.812	219.831	254.238
chr5	148837047	148837435	389	*	5.57	5.94	5.21	-0.74	1.29e-07	4.43e-05	Intron (ENSMUST00000136919.2/ENSMUST00000136919.2, intron 3 of 3)	5	148875683	148879079	3397	2	231912	ENSMUST00000139269.1	41644	ENSMUSG00000041298	Katnal1	katanin p60 subunit A-like 1	64.6307	55.7351	69.653	26.7807	26.291	58.5161	40.5306
chr13	73536428	73536977	550	*	4.66	3.74	5.1	1.37	1.29e-07	4.43e-05	Promoter (<=1kb)	13	73536747	73578672	41926	1	13162	ENSMUST00000022100.6	0	ENSMUSG00000021609	Slc6a3	solute carrier family 6 (neurotransmitter transporter, dopamine), member 3	13.6065	5.92926	21.6952	29.2153	30.824	33.2118	48.514
chrX	42050971	42051254	284	*	4.19	4.86	3.35	-1.52	1.3e-07	4.45e-05	Distal Intergenic	20	42059679	42072637	12959	1	11798	ENSMUST00000141316.7	-8425	ENSMUSG00000025860	Xiap	X-linked inhibitor of apoptosis	23.8113	27.2746	38.823	4.86921	8.15929	11.0706	17.8089
chr12	3911367	3911752	386	*	3.94	4.69	2.89	-1.8	1.32e-07	4.47e-05	3' UTR	12	3906816	3908547	1732	1	13435	ENSMUST00000172913.1	4551	ENSMUSG00000020661	Dnmt3a	DNA methyltransferase 3A	27.2129	35.5756	17.1278	3.65191	12.6922	6.32606	7.98331
chr6	135183483	135184581	1099	*	9.15	8.98	9.27	0.29	1.33e-07	4.49e-05	Intron (ENSMUST00000204730.1/15199, intron 1 of 1)	6	135188480	135194960	6481	1	100502888	ENSMUST00000204330.1	-3899	ENSMUSG00000108239	Gm19434	predicted gene, 19434	546.809	413.862	599.472	701.166	559.365	509.248	771.925
chr8	57540071	57541830	1760	*	7.7	7.17	8	0.83	1.36e-07	4.58e-05	Promoter (1-2kb)	8	57526024	57538453	12430	2	108150	ENSMUST00000139417.1	-1618	ENSMUSG00000031608	Galnt7	polypeptide N-acetylgalactosaminyltransferase 7	136.915	120.957	188.406	322.585	225.74	256.205	251.167
chr19	5074563	5074954	392	*	7.38	7.03	7.59	0.57	1.43e-07	4.82e-05	Intron (ENSMUST00000140389.7/381199, intron 1 of 2)	19	5068078	5070637	2560	1	70445	ENSMUST00000070630.6	6485	ENSMUSG00000056481	Cd248	CD248 antigen, endosialin	146.269	117.399	139.306	199.638	202.169	178.711	216.163
chr1	20997008	20997895	888	*	6.88	7.25	6.53	-0.72	1.48e-07	4.95e-05	3' UTR	1	20951688	20990841	39154	1	71877	ENSMUST00000038447.5	45320	ENSMUSG00000041809	Efhc1	EF-hand domain (C-terminal) containing 1	159.876	130.444	180.413	74.2554	93.3785	98.0539	114.837
chr1	191239490	191240155	666	*	8.01	7.77	8.17	0.4	1.55e-07	5.15e-05	Distal Intergenic	1	191224454	191225835	1382	1	100504360	ENSMUST00000139056.2	15036	NA	D730003I15Rik	RIKEN cDNA D730003I15 gene	269.578	183.807	221.519	401.71	277.416	218.249	289.856
chr3	50865737	50866419	683	*	4.78	3.78	5.24	1.46	1.55e-07	5.15e-05	Distal Intergenic	3	51224447	51251644	27198	1	12457	ENSMUST00000023849.14	-358028	ENSMUSG00000023087	Noct	nocturnin	13.6065	10.6727	18.2696	40.171	51.6755	41.1194	23.3358
chr9	75080253	75081081	829	*	6.35	5.48	6.78	1.3	1.55e-07	5.15e-05	Intron (ENSMUST00000149823.1/17918, intron 1 of 1)	9	75071600	75218953	147354	1	17918	ENSMUST00000136731.7	8653	ENSMUSG00000034593	Myo5a	myosin VA	42.5202	36.7614	58.2345	125.382	95.1917	156.57	74.9203
chr1	150472478	150472870	393	*	5.17	4.5	5.53	1.03	1.59e-07	5.22e-05	Distal Intergenic	1	150458192	150466165	7974	2	96875	ENSMUST00000159035.1	-6313	ENSMUSG00000006014	Prg4	proteoglycan 4 (megakaryocyte stimulating factor, articular superficial zone protein)	22.1105	24.9029	22.837	55.9959	29.9174	34.7933	70.0075
chr18	46635103	46635638	536	*	4.92	3.82	5.41	1.59	1.59e-07	5.22e-05	Distal Intergenic	18	46597708	46609171	11464	1	13664	ENSMUST00000168382.1	37395	ENSMUSG00000057561	Eif1a	eukaryotic translation initiation factor 1A	5.10242	20.1595	18.2696	27.998	50.7689	63.2606	33.1614
chr6	85828683	85829403	721	*	8.07	7.62	8.34	0.72	1.62e-07	5.29e-05	Promoter (2-3kb)	6	85830388	85832082	1695	2	68396	ENSMUST00000032073.6	2679	ENSMUSG00000030004	Nat8	N-acetyltransferase 8 (GCN5-related)	269.578	224.126	114.185	398.058	306.427	463.384	168.264
chr8	73291675	73291939	265	*	5.55	5.05	5.84	0.79	1.74e-07	5.66e-05	Intron (ENSMUST00000004497.10/16795, intron 1 of 14)	8	72814599	73352556	537958	2	16795	ENSMUST00000004497.10	60617	ENSMUSG00000004383	Large1	LARGE xylosyl- and glucuronyltransferase 1	34.8665	37.9473	29.6882	79.1247	64.3677	34.7933	57.7255
chr10	82923180	82924354	1175	*	7.91	7.53	8.14	0.61	1.75e-07	5.69e-05	Distal Intergenic	10	82886846	82896312	9467	1	50493	ENSMUST00000218724.1	36334	ENSMUSG00000020250	Txnrd1	thioredoxin reductase 1	233.861	163.648	172.42	310.412	267.443	327.374	257.922
chr10	128909102	128911889	2788	*	9.9	9.71	10.03	0.33	1.85e-07	6e-05	Promoter (<=1kb)	10	128909345	128912227	2883	1	12512	ENSMUST00000220308.1	0	ENSMUSG00000025351	Cd63	CD63 antigen	678.622	938.009	969.433	832.635	1197.6	1080.17	1210.39
chr4	135450408	135451300	893	*	6.96	6.31	7.3	1	1.86e-07	6.02e-05	3' UTR	4	135452177	135455063	2887	2	74552	ENSMUST00000183397.1	3763	ENSMUSG00000028803	Nipal3	NIPA-like domain containing 3	91.8436	88.9389	63.9437	186.247	224.834	162.896	77.3767
chr3	131868124	131869156	1033	*	8.26	8.49	8.05	-0.45	1.89e-07	6.05e-05	Intron (ENSMUST00000197726.1/ENSMUST00000197726.1, intron 1 of 3)	3	132085292	132180304	95013	1	56811	ENSMUST00000029665.6	-216136	ENSMUSG00000028031	Dkk2	dickkopf WNT signaling pathway inhibitor 2	466.021	381.844	266.052	359.104	252.031	295.743	183.616
chr12	100330227	100330744	518	*	6.11	5.53	6.43	0.9	1.89e-07	6.05e-05	Promoter (2-3kb)	12	100301610	100332909	31300	2	104718	ENSMUST00000223255.1	2165	ENSMUSG00000033530	Ttc7b	tetratricopeptide repeat domain 7B	47.6226	45.0624	50.2415	90.0804	100.631	90.1464	73.6921
chr16	17341469	17342216	748	*	5.34	4.54	5.73	1.2	1.89e-07	6.05e-05	Exon (ENSMUST00000083397.1/ENSMUST00000083397.1, exon 1 of 1)	16	17322927	17350794	27868	2	224020	ENSMUST00000231961.1	8578	ENSMUSG00000041720	Pi4ka	phosphatidylinositol 4-kinase alpha	39.1186	18.9736	13.7022	59.6478	72.527	55.353	31.9332
chr1	167023234	167024421	1188	*	8.01	7.61	8.25	0.64	1.94e-07	6.19e-05	Intron (ENSMUST00000165874.7/226610, intron 1 of 2)	1	167001589	167091009	89421	1	226610	ENSMUST00000128373.1	21645	ENSMUSG00000060568	Fam78b	family with sequence similarity 78, member B	228.759	202.781	172.42	292.153	385.3	289.417	292.312
chr3	100436616	100437110	495	*	8.11	7.79	8.31	0.52	2.05e-07	6.49e-05	Intron (ENSMUST00000152827.1/73806, intron 2 of 2)	3	100426439	100437754	11316	1	73806	ENSMUST00000152827.1	10177	ENSMUSG00000086923	4930406D18Rik	RIKEN cDNA 4930406D18 gene	193.042	169.577	322.002	271.458	222.114	287.836	526.284
chr4	123742223	123743397	1175	*	7.5	7.18	7.71	0.53	2.06e-07	6.51e-05	Promoter (<=1kb)	4	123737814	123743507	5694	2	68050	ENSMUST00000142778.1	110	ENSMUSG00000023075	Akirin1	akirin 1	157.325	142.302	147.299	216.68	240.246	189.782	215.549
chr14	13882570	13882732	163	*	3.35	3.94	2.67	-1.27	2.16e-07	6.8e-05	Intron (ENSMUST00000144914.2/ENSMUST00000144914.2, intron 4 of 18)	14	13949069	13950296	1228	2	66231	ENSMUST00000224392.1	67564	ENSMUSG00000053453	Thoc7	THO complex 7	16.1577	11.8585	19.4115	4.86921	1.81318	15.8152	3.6846
chr7	84384668	84385245	578	*	5.15	4.28	5.56	1.28	2.23e-07	6.99e-05	Intron (ENSMUST00000085077.4/11864, intron 1 of 18)	7	84347436	84372658	25223	2	11864	ENSMUST00000208863.1	-12010	ENSMUSG00000015709	Arnt2	aryl hydrocarbon receptor nuclear translocator 2	13.6065	23.717	22.837	71.8208	34.4503	45.8639	42.987
chr7	97305894	97306256	363	*	4.52	3.65	4.94	1.29	2.23e-07	6.99e-05	3' UTR	7	97312473	97315025	2553	2	244144	ENSMUST00000181351.7	8769	ENSMUSG00000035713	Usp35	ubiquitin specific peptidase 35	14.4569	9.48682	14.8441	31.6499	35.3569	23.7227	35.6178
chr10	69257266	69258417	1152	*	6.97	7.21	6.76	-0.45	2.25e-07	7.01e-05	Intron (ENSMUST00000164034.7/69288, intron 4 of 10)	10	69265637	69270209	4573	1	69288	ENSMUST00000169569.1	-7220	ENSMUSG00000019944	Rhobtb1	Rho-related BTB domain containing 1	181.136	148.232	129.029	133.903	80.6863	161.315	71.2357
chr3	29278007	29278733	727	*	6.4	6.76	6.06	-0.7	2.36e-07	7.26e-05	Intron (ENSMUST00000146943.7/75740, intron 4 of 5)	3	29416823	29416920	98	1	791072	ENSMUST00000102165.1	-138090	ENSMUSG00000076120	Mir551b	microRNA 551b	90.1428	117.399	127.887	63.2997	73.4336	85.4018	52.8127
chr10	42899693	42900240	548	*	7.38	7.77	7.01	-0.76	2.36e-07	7.26e-05	Promoter (2-3kb)	10	42902473	42935139	32667	1	268297	ENSMUST00000125576.1	-2233	ENSMUSG00000044770	Scml4	Scm polycomb group protein like 4	242.365	189.736	240.931	143.642	106.071	99.6355	182.388
chr16	5735269	5735570	302	*	4.49	5.09	3.79	-1.3	2.35e-07	7.26e-05	Distal Intergenic	16	5885355	7353045	1467691	1	268859	ENSMUST00000230658.1	-149785	ENSMUSG00000008658	Rbfox1	RNA binding protein, fox-1 homolog (C. elegans) 1	44.221	20.1595	41.1067	23.1287	5.43953	14.2336	14.1243
chr17	27868457	27869490	1034	*	7.29	6.86	7.55	0.69	2.35e-07	7.26e-05	Exon (ENSMUST00000233253.1/ENSMUST00000233253.1, exon 1 of 2)	17	27857243	27879761	22519	1	224648	ENSMUST00000130810.1	11214	ENSMUSG00000039512	Uhrf1bp1	UHRF1 (ICBP90) binding protein 1	68.0323	118.585	172.42	143.642	181.318	204.015	244.412
chr11	86955752	86956072	321	*	4.67	3.54	5.17	1.63	2.4e-07	7.35e-05	Intron (ENSMUST00000018571.4/77864, intron 2 of 4)	11	86936425	86993707	57283	2	77864	ENSMUST00000018571.4	37635	ENSMUSG00000018427	Ypel2	yippee like 2	10.2048	15.4161	10.2767	31.6499	42.6096	50.6085	23.3358
chr2	61578351	61579863	1513	*	9.17	8.66	9.46	0.79	2.45e-07	7.49e-05	Promoter (<=1kb)	2	61578585	61654171	75587	1	21353	ENSMUST00000112502.7	0	ENSMUSG00000064289	Tank	TRAF family member-associated Nf-kappa B activator	454.115	321.366	477.294	902.021	537.607	846.111	612.258
chr12	15656359	15658426	2068	*	9.12	8.78	9.33	0.55	2.53e-07	7.71e-05	Intron (ENSMUST00000222542.1/ENSMUST00000222542.1, intron 1 of 4)	12	15800994	15801101	108	2	102465204	ENSMUST00000184042.1	142675	ENSMUSG00000098480	Mir6387	microRNA 6387	540.006	447.066	369.96	674.386	612.853	842.948	524.442
chr5	113672048	113673198	1151	*	8.04	8.22	7.88	-0.34	2.56e-07	7.77e-05	Distal Intergenic	5	113612354	113650426	38073	2	14747	ENSMUST00000047936.12	-21622	ENSMUSG00000042190	Cmklr1	chemokine-like receptor 1	346.965	282.233	292.314	243.46	214.861	322.629	192.828
chr8	125776813	125777300	488	*	5.5	4.69	5.9	1.21	2.58e-07	7.8e-05	Promoter (2-3kb)	8	125751511	125774128	22618	2	270109	ENSMUST00000119305.2	-2685	ENSMUSG00000060212	Pcnx2	pecanex homolog 2	23.8113	27.2746	28.5463	54.7786	69.8073	77.4942	44.2152
chr18	65580418	65581612	1195	*	7.28	6.77	7.58	0.8	2.75e-07	8.3e-05	Promoter (<=1kb)	18	65581087	65623508	42422	1	328977	ENSMUST00000182140.7	0	ENSMUSG00000042439	Zfp532	zinc finger protein 532	62.9299	107.913	166.71	126.599	177.691	251.461	230.288
chr18	10229329	10230265	937	*	7.57	7.11	7.84	0.73	2.84e-07	8.53e-05	Intron (ENSMUST00000234829.1/ENSMUST00000234829.1, intron 4 of 5)	18	10064401	10182045	117645	2	19877	ENSMUST00000067947.6	-47284	ENSMUSG00000024290	Rock1	Rho-associated coiled-coil containing protein kinase 1	156.474	145.86	123.32	231.287	228.46	308.395	173.79
chrX	145504252	145506233	1982	*	8.62	8.95	8.31	-0.65	2.85e-07	8.53e-05	Promoter (<=1kb)	20	145446425	145505144	58720	2	27494	ENSMUST00000112835.7	0	ENSMUSG00000041688	Amot	angiomotin	444.761	550.235	537.812	354.235	304.614	300.488	345.125
chr19	53799764	53800957	1194	*	6.63	6.19	6.89	0.69	2.93e-07	8.75e-05	Intron (ENSMUST00000095969.9/73713, intron 1 of 8)	19	53793308	53813573	20266	1	73713	ENSMUST00000162910.1	6456	ENSMUSG00000043639	Rbm20	RNA binding motif protein 20	63.7803	69.9653	92.49	96.1669	117.856	117.032	157.21
chr5	66620181	66620648	468	*	5.63	4.98	5.98	1	2.98e-07	8.87e-05	Promoter (1-2kb)	5	66298728	66618784	320057	2	11787	ENSMUST00000159512.7	-1397	ENSMUSG00000029207	Apbb2	amyloid beta (A4) precursor protein-binding, family B, member 2	12.7561	39.1331	45.6741	26.7807	80.6863	68.0052	85.36
chr11	86914209	86914926	718	*	6.36	5.59	6.75	1.16	3.02e-07	8.96e-05	Distal Intergenic	11	86936425	86993707	57283	2	77864	ENSMUST00000018571.4	78781	ENSMUSG00000018427	Ypel2	yippee like 2	51.8746	35.5756	61.66	63.2997	83.4061	150.244	147.998
chr1	187899455	187900208	754	*	6.16	6.65	5.66	-0.99	3.05e-07	8.97e-05	Intron (ENSMUST00000127489.7/26381, intron 3 of 3)	1	187997827	188214885	217059	1	26381	ENSMUST00000027906.12	-97619	ENSMUSG00000026610	Esrrg	estrogen-related receptor gamma	107.151	104.355	98.1993	49.9094	58.0216	31.6303	68.1652
chr17	43589645	43590322	678	*	6.41	5.77	6.75	0.98	3.04e-07	8.97e-05	Promoter (1-2kb)	17	43588340	43591509	3170	2	73504	ENSMUST00000169733.7	1187	ENSMUSG00000090307	1700071M16Rik	RIKEN cDNA 1700071M16 gene	68.0323	50.9916	50.2415	147.294	77.9666	142.336	77.3767
chr9	14631697	14632075	379	*	5.01	4.13	5.44	1.3	3.16e-07	9.28e-05	Intron (ENSMUST00000160770.8/75723, intron 2 of 13)	9	14547505	14643529	96025	2	75723	ENSMUST00000160770.8	11454	ENSMUSG00000013076	Amotl1	angiomotin-like 1	20.4097	16.6019	17.1278	49.9094	48.9557	50.6085	28.8627
chr11	118414861	118415986	1126	*	9.78	9.57	9.92	0.35	3.23e-07	9.44e-05	Promoter (<=1kb)	11	118407644	118415794	8151	2	76025	ENSMUST00000164927.1	0	ENSMUSG00000025575	Cant1	calcium activated nucleotidase 1	709.236	942.752	698.814	872.806	1175.84	1018.5	915.01
chr11	120554508	120555768	1261	*	8.7	8.42	8.87	0.45	3.26e-07	9.51e-05	Distal Intergenic	11	120549979	120551132	1154	2	68701	ENSMUST00000026121.2	-3376	ENSMUSG00000025129	Ppp1r27	protein phosphatase 1, regulatory subunit 27	326.555	315.437	416.776	446.75	415.217	520.319	549.006
chr6	72395939	72396415	477	*	4.65	3.71	5.09	1.38	3.33e-07	9.67e-05	Distal Intergenic	6	72385223	72390703	5481	2	22320	ENSMUST00000059983.9	-5236	ENSMUSG00000050732	Vamp8	vesicle-associated membrane protein 8	6.80323	14.2302	19.4115	19.4768	17.2252	34.7933	68.7793
chr1	10323818	10324157	340	*	4.46	4.96	3.93	-1.03	3.47e-07	0.000101	Downstream (<1kb)	1	10173075	10232670	59596	2	211673	ENSMUST00000131556.1	-91148	ENSMUSG00000067851	Arfgef1	ADP-ribosylation factor guanine nucleotide-exchange factor 1(brefeldin A-inhibited)	39.969	30.8322	25.1208	8.52112	6.34612	30.0488	17.8089
chr1	40799309	40800270	962	*	7.75	8.08	7.44	-0.64	3.54e-07	0.000102	Distal Intergenic	1	40805601	40856887	51287	1	381339	ENSMUST00000114765.3	-5331	ENSMUSG00000079588	Tmem182	transmembrane protein 182	235.562	288.162	314.009	186.247	175.878	145.499	206.952
chr3	144553167	144554477	1311	*	7.67	7.24	7.92	0.67	3.56e-07	0.000102	Intron (ENSMUST00000043325.8/23908, intron 1 of 6)	3	144453963	144569881	115919	2	23908	ENSMUST00000160690.1	15404	ENSMUSG00000040151	Hs2st1	heparan sulfate 2-O-sulfotransferase 1	114.804	149.417	204.392	189.899	229.367	302.069	275.117
chr8	127539629	127540619	991	*	10.45	10.68	10.25	-0.44	3.56e-07	0.000102	Intron (ENSMUST00000162309.7/93742, intron 22 of 24)	8	127579724	127610848	31125	1	93742	ENSMUST00000159940.1	-39105	ENSMUSG00000025812	Pard3	par-3 family cell polarity regulator	1671.89	1447.93	1965.13	1235.56	941.038	1246.23	1586.84
chr9	75092199	75092850	652	*	7.57	7.24	7.78	0.54	3.68e-07	0.000105	Intron (ENSMUST00000149823.1/17918, intron 1 of 1)	9	75071600	75218953	147354	1	17918	ENSMUST00000136731.7	20599	ENSMUSG00000034593	Myo5a	myosin VA	167.529	179.064	119.894	244.678	253.845	224.575	180.546
chr10	3931756	3932306	551	*	6.68	6.16	6.98	0.82	3.69e-07	0.000105	Intron (ENSMUST00000120274.7/213783, intron 6 of 16)	10	3957891	3963526	5636	1	213783	ENSMUST00000141367.1	-25585	ENSMUSG00000040624	Plekhg1	pleckstrin homology domain containing, family G (with RhoGef domain) member 1	87.5916	85.3814	47.9578	144.859	141.428	156.57	76.7626
chr11	120682393	120683338	946	*	8.36	7.86	8.65	0.78	3.72e-07	0.000106	Intron (ENSMUST00000026135.14/68938, intron 4 of 15)	11	120686693	120709443	22751	1	68938	ENSMUST00000168510.1	-3355	ENSMUSG00000025142	Aspscr1	alveolar soft part sarcoma chromosome region, candidate 1 (human)	280.633	207.524	230.654	407.796	419.75	509.248	313.805
chr2	170459828	170460262	435	*	4.52	3.22	5.05	1.83	3.87e-07	0.000108	Distal Intergenic	2	170397532	170427845	30314	2	76960	ENSMUST00000145920.1	-31983	ENSMUSG00000013523	Bcas1	breast carcinoma amplified sequence 1	4.25202	15.4161	9.13482	19.4768	14.5054	50.6085	51.5845
chr7	117567774	117568701	928	*	5.75	5.14	6.09	0.95	3.83e-07	0.000108	Intron (ENSMUST00000160035.7/233781, intron 3 of 6)	7	117475492	117549359	73868	1	233781	ENSMUST00000161889.1	92282	ENSMUSG00000030657	Xylt1	xylosyltransferase 1	29.7641	33.2039	45.6741	66.9516	55.3019	74.3312	84.1318
chr8	81341347	81342977	1631	*	8.85	9.03	8.71	-0.32	3.85e-07	0.000108	Promoter (<=1kb)	8	81342556	81745902	403347	1	234515	ENSMUST00000172167.8	0	ENSMUSG00000037940	Inpp4b	inositol polyphosphate-4-phosphatase, type II	448.163	521.775	644.005	320.151	350.85	539.297	511.546
chr9	27851108	27852458	1351	*	8.38	8.04	8.58	0.54	3.86e-07	0.000108	Intron (ENSMUST00000115243.8/330908, intron 1 of 7)	9	27790947	28925410	1134464	1	330908	ENSMUST00000115243.8	60161	ENSMUSG00000062257	Opcml	opioid binding protein/cell adhesion molecule-like	295.94	307.136	212.385	410.231	493.184	403.286	273.275
chr11	106583070	106583791	722	*	6.41	5.81	6.74	0.93	3.85e-07	0.000108	Promoter (2-3kb)	11	106568483	106580600	12118	2	21763	ENSMUST00000153870.1	-2470	ENSMUSG00000040548	Tex2	testis expressed gene 2	67.1819	65.2219	41.1067	124.165	85.2193	115.451	115.451
chr1	138939717	138940908	1192	*	10.26	9.98	10.44	0.46	4.09e-07	0.000114	Distal Intergenic	1	138963435	139063718	100284	1	329260	ENSMUST00000200533.4	-22527	ENSMUSG00000056268	Dennd1b	DENN/MADD domain containing 1B	1185.46	757.76	1172.68	1588.58	1078.84	1636.87	1417.96
chr4	13281419	13281913	495	*	4.77	5.29	4.2	-1.09	4.11e-07	0.000114	Distal Intergenic	4	12917967	12981070	63104	1	208820	ENSMUST00000156536.2	363452	ENSMUSG00000055963	Triqk	triple QxxK/R motif containing	52.725	29.6463	38.823	29.2153	13.5988	22.1412	11.0538
chr5	73153949	73154407	459	*	4.13	3.21	4.56	1.35	4.15e-07	0.000115	Intron (ENSMUST00000101127.11/72313, intron 3 of 62)	5	73021211	73148136	126926	2	72313	ENSMUST00000094700.10	-5813	ENSMUSG00000070733	Fryl	FRY like transcription coactivator	13.6065	5.92926	9.13482	23.1287	41.703	11.0706	21.4935
chr8	93019531	93020086	556	*	5.48	5.9	5.05	-0.86	4.17e-07	0.000115	Intron (ENSMUST00000210764.1/ENSMUST00000210764.1, intron 2 of 2)	8	93035950	93041103	5154	2	244595	ENSMUST00000209753.1	21017	ENSMUSG00000071047	Ces1a	carboxylesterase 1A	80.7883	66.4077	37.6811	42.6056	29.9174	42.7009	20.8794
chr6	147194605	147195902	1298	*	7.15	7.46	6.87	-0.59	4.22e-07	0.000116	Intron (ENSMUST00000151979.7/100039641, intron 2 of 2)	6	147180262	147202764	22503	1	100039641	ENSMUST00000133471.1	14343	ENSMUSG00000085600	E330012B07Rik	RIKEN cDNA E330012B07 gene	208.349	166.019	168.994	127.817	96.0983	131.266	125.891
chr2	90509127	90509570	444	*	7.4	7.04	7.62	0.58	4.33e-07	0.000119	Intron (ENSMUST00000168621.2/19271, intron 1 of 23)	2	90429756	90479170	49415	2	19271	ENSMUST00000111495.8	-29957	ENSMUSG00000025314	Ptprj	protein tyrosine phosphatase, receptor type, J	130.962	119.771	155.292	242.243	203.982	162.896	199.583
chr8	104846537	104847402	866	*	7.26	6.91	7.48	0.57	4.39e-07	0.00012	Promoter (<=1kb)	8	104847068	104854483	7416	1	234671	ENSMUST00000055052.5	0	ENSMUSG00000061825	Ces2c	carboxylesterase 2C	148.821	136.373	85.6389	199.638	223.021	169.222	144.314
chr4	89457965	89459308	1344	*	6.96	6.53	7.22	0.7	4.42e-07	0.000121	Intron (ENSMUST00000139272.1/102633081, intron 2 of 3)	4	89421848	89463487	41640	1	102633081	ENSMUST00000139272.1	36117	NA	Gm12610	predicted gene 12610	121.608	91.3106	71.9367	202.072	169.532	151.825	92.7292
chr17	43147451	43148745	1295	*	7.23	7.55	6.92	-0.63	4.59e-07	0.000125	Intron (ENSMUST00000233163.1/545207, intron 5 of 5)	17	43149357	43158196	8840	2	545207	ENSMUST00000233120.1	9451	ENSMUSG00000117011	E130008D07Rik	RIKEN cDNA E130008D07 gene	256.822	219.383	103.909	157.032	162.279	118.614	62.0242
chr11	20921976	20923449	1474	*	6.58	6.9	6.28	-0.62	4.66e-07	0.000126	Distal Intergenic	11	20829312	20831056	1745	2	216551	ENSMUST00000154300.7	-90920	ENSMUSG00000042363	Lgalsl	lectin, galactoside binding-like	128.411	119.771	119.894	82.7766	78.8731	91.7279	66.937
chr9	117241106	117241816	711	*	5	4.25	5.38	1.14	4.7e-07	0.000127	Intron (ENSMUST00000111773.9/207181, intron 1 of 14)	9	116943123	117251597	308475	2	207181	ENSMUST00000084824.6	9781	ENSMUSG00000039607	Rbms3	RNA binding motif, single stranded interacting protein	20.4097	18.9736	19.4115	45.0402	32.6372	41.1194	53.4268
chr2	18607983	18610059	2077	*	9.14	9.32	9	-0.32	4.77e-07	0.000129	Distal Intergenic	2	18672384	18676230	3847	1	12238	ENSMUST00000171845.7	-62325	ENSMUSG00000051154	Commd3	COMM domain containing 3	429.454	702.024	840.403	332.324	516.755	594.65	666.299
chr9	75273532	75274010	479	*	6.71	6.08	7.04	0.96	4.81e-07	0.000129	3' UTR	9	75287831	75305451	17621	1	208943	ENSMUST00000215620.1	-13821	ENSMUSG00000033590	Myo5c	myosin VC	62.0794	59.2926	87.9226	118.078	126.922	181.874	117.293
chr15	80097006	80099299	2294	*	9.39	9.1	9.58	0.47	4.83e-07	0.000129	Promoter (<=1kb)	15	80097870	80111662	13793	1	20972	ENSMUST00000143928.1	0	ENSMUSG00000022415	Syngr1	synaptogyrin 1	404.792	683.051	610.891	572.132	837.687	828.714	909.483
chr6	88785845	88787008	1164	*	8.17	7.85	8.37	0.52	4.93e-07	0.000131	Exon (ENSMUST00000204640.1/ENSMUST00000204640.1, exon 1 of 1)	6	88823130	88825833	2704	1	23945	ENSMUST00000205045.1	-36122	ENSMUSG00000033174	Mgll	monoglyceride lipase	225.357	309.507	179.271	316.499	404.338	362.167	278.802
chr8	46386329	46386733	405	*	5.55	4.68	5.98	1.3	4.91e-07	0.000131	Distal Intergenic	8	46471037	46536051	65015	1	14081	ENSMUST00000034046.12	-84304	ENSMUSG00000018796	Acsl1	acyl-CoA synthetase long-chain family member 1	34.8665	24.9029	19.4115	65.7343	58.9282	96.4724	38.6883
chr6	88980227	88980657	431	*	4.66	3.78	5.09	1.31	4.95e-07	0.000132	Intron (ENSMUST00000168837.6/232217, intron 1 of 2)	6	88950683	89110030	159348	1	232217	ENSMUST00000168837.6	29544	ENSMUSG00000055403	4933427D06Rik	RIKEN cDNA 4933427D06 gene	7.65363	16.6019	18.2696	27.998	47.1426	33.2118	31.9332
chr7	45255816	45256320	505	*	6.05	5.3	6.43	1.13	4.99e-07	0.000132	Promoter (2-3kb)	7	45259031	45272689	13659	1	381884	ENSMUST00000179310.3	-2711	ENSMUSG00000094152	Slc6a16	solute carrier family 6, member 16	51.0242	39.1331	31.9719	62.0824	99.7247	99.6355	95.1856
chr7	139398528	139398951	424	*	7	6.55	7.26	0.71	4.96e-07	0.000132	Promoter (1-2kb)	7	139400489	139579225	178737	1	212111	ENSMUST00000097975.2	-1538	ENSMUSG00000025477	Inpp5a	inositol polyphosphate-5-phosphatase A	113.104	54.5492	122.178	161.901	112.417	170.804	185.458
chr11	29345540	29346989	1450	*	8.01	7.68	8.21	0.53	5.03e-07	0.000133	Distal Intergenic	11	29373658	29510808	137151	1	108686	ENSMUST00000040182.12	-26669	ENSMUSG00000032740	Ccdc88a	coiled coil domain containing 88A	263.625	221.754	149.583	381.016	426.096	216.668	197.74
chr9	13563245	13564149	905	*	8.28	7.81	8.56	0.75	5.09e-07	0.000134	Intron (ENSMUST00000159294.8/270118, intron 1 of 4)	9	13621646	13707343	85698	1	270118	ENSMUST00000034401.14	-57497	ENSMUSG00000031925	Maml2	mastermind like transcriptional coactivator 2	278.082	194.48	219.236	349.366	363.542	472.873	365.39
chr18	13006829	13008592	1764	*	7.84	7.49	8.06	0.56	5.17e-07	0.000135	Promoter (<=1kb)	18	13006990	13022882	15893	1	225192	ENSMUST00000041676.2	0	ENSMUSG00000037346	Hrh4	histamine receptor H4	161.577	243.1	151.866	209.376	365.355	292.58	230.288
chr10	37337025	37338871	1847	*	8.6	8.28	8.81	0.53	5.34e-07	0.000139	Exon (ENSMUST00000181602.1/ENSMUST00000181602.1, exon 1 of 3)	10	37133375	37138920	5546	2	17118	ENSMUST00000092584.5	-198105	ENSMUSG00000069662	Marcks	myristoylated alanine rich protein kinase C substrate	374.178	288.162	296.882	480.834	388.02	528.226	447.679
chr10	88776290	88776514	225	*	3.72	2.41	4.25	1.84	5.36e-07	0.00014	Promoter (1-2kb)	10	88776194	88777830	1637	2	70683	ENSMUST00000220275.1	1316	ENSMUSG00000004356	Utp20	UTP20 small subunit processome component	3.40161	11.8585	1.14185	9.73842	24.4779	18.9782	25.1781
chr8	8648726	8650044	1319	*	7.74	7.23	8.03	0.8	5.52e-07	0.000143	Intron (ENSMUST00000001319.14/13642, intron 1 of 4)	8	8620597	8639363	18767	2	13642	ENSMUST00000152698.1	-9363	ENSMUSG00000001300	Efnb2	ephrin B2	143.718	160.09	161.001	283.631	208.515	343.189	245.64
chr1	86634301	86635251	951	*	6.13	6.54	5.72	-0.82	5.64e-07	0.000145	Distal Intergenic	1	86666291	86670571	4281	2	18159	ENSMUST00000027449.5	35320	ENSMUSG00000026241	Nppc	natriuretic peptide type C	102.899	86.5672	98.1993	53.5613	66.1809	60.0976	38.0742
chr6	66910231	66911582	1352	*	8.19	7.82	8.41	0.59	5.59e-07	0.000145	Intron (ENSMUST00000043148.12/14701, intron 1 of 4)	6	66896891	67017567	120677	1	14701	ENSMUST00000204862.1	13340	ENSMUSG00000036402	Gng12	guanine nucleotide binding protein (G protein), gamma 12	236.412	206.338	258.059	337.193	332.718	403.286	332.843
chr19	57203986	57204502	517	*	4.96	3.86	5.45	1.58	5.64e-07	0.000145	Intron (ENSMUST00000079360.11/226251, intron 1 of 25)	19	57033274	57197631	164358	2	226251	ENSMUST00000099294.8	-6355	ENSMUSG00000025085	Ablim1	actin-binding LIM protein 1	13.6065	15.4161	15.9859	30.4326	31.7306	71.1682	46.6716
chr4	45851744	45852007	264	*	5.81	5.34	6.08	0.74	5.72e-07	0.000146	Promoter (2-3kb)	4	45848997	45860016	11020	1	74152	ENSMUST00000128947.1	2747	ENSMUSG00000028327	Stra6l	STRA6-like	34.8665	42.6907	47.9578	59.6478	64.3677	47.4455	107.468
chr13	44468947	44470127	1181	*	8.54	8.75	8.36	-0.39	5.67e-07	0.000146	Exon (ENSMUST00000220639.1/69491, exon 8 of 8)	13	44439736	44469030	29295	1	69491	ENSMUST00000220639.1	29211	ENSMUSG00000098144	1700029N11Rik	RIKEN cDNA 1700029N11 gene	510.242	450.624	371.102	401.71	312.773	365.33	273.275
chr7	44405366	44406427	1062	*	7.29	7.57	7.03	-0.53	5.75e-07	0.000147	Distal Intergenic	7	44362682	44385684	23003	2	69349	ENSMUST00000150034.1	-19682	ENSMUSG00000008028	1700008O03Rik	RIKEN cDNA 1700008O03 gene	191.341	200.409	194.115	132.686	110.604	156.57	140.015
chr14	120295217	120296537	1321	*	7.53	7.01	7.82	0.81	6e-07	0.000153	Promoter (1-2kb)	14	120297674	120430698	133025	1	105559	ENSMUST00000226800.1	-1137	ENSMUSG00000022139	Mbnl2	muscleblind like splicing factor 2	109.702	106.727	182.696	167.988	241.152	267.276	253.624
chr9	117234783	117235116	334	*	4.57	3.6	5.03	1.43	6.14e-07	0.000156	Intron (ENSMUST00000111773.9/207181, intron 1 of 14)	9	116943123	117251597	308475	2	207181	ENSMUST00000084824.6	16481	ENSMUSG00000039607	Rbms3	RNA binding motif, single stranded interacting protein	21.2601	5.92926	10.2767	42.6056	30.824	36.3749	24.564
chr18	60803556	60804089	534	*	8.78	8.44	8.99	0.55	6.43e-07	0.000163	Promoter (<=1kb)	18	60803848	60812646	8799	1	16149	ENSMUST00000050487.14	0	ENSMUSG00000024610	Cd74	CD74 antigen (invariant polypeptide of major histocompatibility complex, class II antigen-associated)	477.927	318.994	278.612	746.206	558.458	457.058	340.826
chr18	76034393	76035662	1270	*	7.75	7.25	8.04	0.79	6.45e-07	0.000163	Intron (ENSMUST00000058997.13/207259, intron 3 of 4)	18	76059458	76146443	86986	1	207259	ENSMUST00000167921.1	-23796	ENSMUSG00000044646	Zbtb7c	zinc finger and BTB domain containing 7C	123.308	155.347	191.831	159.467	263.817	377.982	281.872
chr15	75069590	75070857	1268	*	6.97	7.26	6.71	-0.55	6.93e-07	0.000174	Distal Intergenic	15	75045013	75048830	3818	2	17067	ENSMUST00000065408.15	-20760	ENSMUSG00000079018	Ly6c1	lymphocyte antigen 6 complex, locus C1	171.781	168.391	133.597	102.253	121.483	123.358	84.1318
chr11	109366920	109367155	236	*	7.57	7.22	7.79	0.57	7.1e-07	0.000178	Intron (ENSMUST00000106702.3/14674, intron 2 of 2)	11	109354778	109363654	8877	2	100036768	ENSMUST00000070956.3	-3266	ENSMUSG00000056687	Gm11696	predicted gene 11696	174.333	123.329	162.143	238.591	215.768	227.738	228.445
chr17	34293329	34294245	917	*	7.95	7.62	8.16	0.54	7.14e-07	0.000179	Exon (ENSMUST00000174074.1/ENSMUST00000174074.1, exon 3 of 3)	17	34282744	34287827	5084	2	14960	ENSMUST00000040655.12	-5502	ENSMUSG00000036594	H2-Aa	histocompatibility 2, class II antigen A, alpha	272.979	135.187	199.824	354.235	234.806	290.999	295.382
chr9	112365210	112366547	1338	*	8.68	8.25	8.94	0.7	7.32e-07	0.000183	Distal Intergenic	9	112256574	112348925	92352	1	620760	ENSMUST00000163302.1	108636	ENSMUSG00000087038	2900079G21Rik	RIKEN cDNA 2900079G21 gene	407.343	348.641	182.696	746.206	524.008	529.808	226.603
chr7	44304422	44305938	1517	*	10.01	10.15	9.89	-0.27	7.4e-07	0.000184	Promoter (<=1kb)	7	44302687	44306902	4216	2	20256	ENSMUST00000004587.10	964	ENSMUSG00000004473	Clec11a	C-type lectin domain family 11, member a	1151.45	1239.22	1130.43	926.367	1015.38	1024.82	933.433
chr5	21220498	21221424	927	*	8.55	8.34	8.69	0.35	7.77e-07	0.000193	Exon (ENSMUST00000197522.4/212167, exon 7 of 19)	5	21251159	21258283	7125	1	212167	ENSMUST00000196035.1	-29735	ENSMUSG00000039934	Gsap	gamma-secretase activating protein	337.61	258.516	408.783	435.794	378.047	351.096	537.338
chr9	114025250	114027154	1905	*	9.3	9.02	9.48	0.47	8e-07	0.000198	Promoter (<=1kb)	9	113963637	114026729	63093	2	72179	ENSMUST00000117537.7	0	ENSMUSG00000032507	Fbxl2	F-box and leucine-rich repeat protein 2	437.107	539.563	626.877	528.309	730.71	809.736	883.077
chr8	40609680	40610568	889	*	8.13	8.38	7.91	-0.46	8.22e-07	0.000202	Intron (ENSMUST00000048890.16/54384, intron 1 of 14)	8	40553858	40590514	36657	2	54384	ENSMUST00000173487.7	-19166	ENSMUSG00000039431	Mtmr7	myotubularin related protein 7	352.917	343.897	329.995	267.807	228.46	249.879	246.868
chr17	57672973	57673222	250	*	5.67	6.06	5.3	-0.75	8.17e-07	0.000202	Distal Intergenic	17	57769570	58410355	640786	1	620292	ENSMUST00000076038.6	-96348	ENSMUSG00000038048	Cntnap5c	contactin associated protein-like 5C	58.6778	52.1775	94.7737	25.5634	31.7306	52.19	53.4268
chr13	31578371	31578995	625	*	7.37	6.98	7.6	0.62	8.33e-07	0.000205	Exon (ENSMUST00000221561.1/71307, exon 4 of 4)	13	31565492	31582505	17014	2	71307	ENSMUST00000150418.7	3510	ENSMUSG00000038408	1700018A04Rik	RIKEN cDNA 1700018A04 gene	130.962	131.63	127.887	174.074	195.823	208.76	220.462
chr7	82865837	82867695	1859	*	10.77	10.9	10.67	-0.23	8.73e-07	0.000214	Promoter (<=1kb)	7	82867333	82871515	4183	1	108797	ENSMUST00000082237.6	0	ENSMUSG00000057706	Mex3b	mex3 RNA binding family member B	1692.3	1720.67	2478.96	1409.64	1446.01	1752.32	2108.82
chr19	47519972	47520526	555	*	7.74	8.03	7.46	-0.57	8.84e-07	0.000216	Intron (ENSMUST00000049369.15/108689, intron 4 of 9)	19	47512982	47516578	3597	1	100503104	ENSMUST00000182109.1	6990	ENSMUSG00000097990	Gm19557	predicted gene, 19557	335.909	203.967	270.619	239.809	151.4	150.244	186.687
chr11	54940111	54941523	1413	*	8.76	8.4	8.97	0.57	8.97e-07	0.000219	5' UTR	11	54934013	54956047	22035	2	57783	ENSMUST00000155316.1	14524	ENSMUSG00000020400	Tnip1	TNFAIP3 interacting protein 1	319.752	322.552	401.932	485.704	572.964	510.829	502.948
chr2	10275956	10277001	1046	*	6.61	6.92	6.32	-0.6	9.13e-07	0.000222	Distal Intergenic	2	10370510	10439137	68628	1	353282	ENSMUST00000114862.7	-93509	ENSMUSG00000061186	Sfmbt2	Scm-like with four mbt domains 2	107.151	131.63	135.88	85.2112	56.2084	112.288	75.5344
chr14	17743631	17744061	431	*	4.37	3.07	4.9	1.83	9.36e-07	0.000227	Intron (ENSMUST00000224470.1/21834, intron 1 of 3)	14	17660896	18036559	375664	1	21834	ENSMUST00000022303.14	82735	ENSMUSG00000021779	Thrb	thyroid hormone receptor beta	11.9056	10.6727	3.42556	17.0422	44.4228	44.2824	17.1948
chr8	114411041	114412167	1127	*	7.13	7.45	6.84	-0.6	9.45e-07	0.000228	Distal Intergenic	8	114418086	114425846	7761	1	403395	ENSMUST00000009018.3	-5919	ENSMUSG00000008874	Clec3a	C-type lectin domain family 3, member a	179.435	213.453	146.157	118.078	155.027	110.706	89.0446
chr13	112024970	112025785	816	*	6.66	6.1	6.97	0.87	9.52e-07	0.000229	Distal Intergenic	13	111867936	111871937	4002	1	102636620	ENSMUST00000128198.1	157034	ENSMUSG00000086111	Gm15326	predicted gene 15326	58.6778	71.1511	82.2134	92.515	99.7247	167.641	158.438
chr17	13213882	13214819	938	*	7.06	6.48	7.38	0.9	9.67e-07	0.000233	Distal Intergenic	17	13221188	13227658	6471	1	27263	ENSMUST00000080647.4	-6369	ENSMUSG00000073458	Smok2a	sperm motility kinase 2A	90.9932	77.0804	108.476	222.766	125.109	192.945	147.384
chr17	80997218	80997692	475	*	5.19	4.34	5.61	1.27	9.7e-07	0.000233	Intron (ENSMUST00000025092.4/68027, intron 3 of 3)	17	80944632	81001816	57185	1	68027	ENSMUST00000025092.4	52586	ENSMUSG00000024245	Tmem178	transmembrane protein 178	19.5593	24.9029	18.2696	52.344	35.3569	66.4236	47.2858
chr7	30007451	30009124	1674	*	7.34	7	7.54	0.54	9.98e-07	0.000237	Intron (ENSMUST00000148442.7/243905, intron 6 of 9)	7	29987773	30023647	35875	1	243905	ENSMUST00000177931.1	19678	ENSMUSG00000074221	Zfp568	zinc finger protein 568	148.821	148.232	99.3412	204.507	237.526	180.293	146.77
chr9	78085577	78086500	924	*	6.5	5.79	6.86	1.07	9.98e-07	0.000237	Promoter (<=1kb)	9	78085922	78086565	644	2	71538	ENSMUST00000162310.1	65	ENSMUSG00000001366	Fbxo9	f-box protein 9	64.6307	42.6907	63.9437	81.5593	131.455	140.755	125.891
chr14	55054214	55055796	1583	*	9.76	9.6	9.86	0.27	9.92e-07	0.000237	Promoter (<=1kb)	14	55054945	55097525	42581	1	105663	ENSMUST00000183822.2	0	ENSMUSG00000045691	Thtpa	thiamine triphosphatase	781.521	793.335	817.566	945.844	989.994	872.996	1033.53
chr1	20067095	20068624	1530	*	9.99	9.83	10.1	0.27	1e-06	0.000238	Intron (ENSMUST00000088448.11/241035, intron 66 of 66)	1	20356452	20392300	35849	1	75028	ENSMUST00000161509.2	-287828	ENSMUSG00000089914	4930486I03Rik	RIKEN cDNA 4930486I03 gene	1254.35	879.902	683.97	1567.89	1077.03	1045.38	826.579
chr3	132863860	132864835	976	*	6.16	5.7	6.43	0.74	1.06e-06	0.000251	Intron (ENSMUST00000197386.1/101243624, intron 1 of 3)	3	132842202	132878596	36395	2	101243624	ENSMUST00000197386.1	13761	ENSMUSG00000106230	Gm29811	predicted gene, 29811	44.221	60.4785	55.9508	71.8208	106.071	82.2388	96.4138
chr11	117078025	117078447	423	*	7.31	6.99	7.52	0.52	1.07e-06	0.000251	Promoter (<=1kb)	11	117077348	117077457	110	1	102465258	ENSMUST00000196236.1	677	ENSMUSG00000104740	Mir6516	microRNA 6516	129.261	155.347	109.618	211.811	201.263	164.478	176.861
chr10	53518857	53519849	993	*	6.52	5.95	6.84	0.89	1.11e-06	0.000261	Promoter (<=1kb)	10	53498443	53518989	20547	2	100502868	ENSMUST00000218774.1	0	ENSMUSG00000112739	Gm20597	predicted gene, 20597	53.5754	65.2219	71.9367	92.515	83.4061	139.173	156.596
chr10	83342944	83344234	1291	*	8.74	8.46	8.92	0.46	1.11e-06	0.000261	Distal Intergenic	10	83230848	83337882	107035	2	338365	ENSMUST00000039956.5	-5062	ENSMUSG00000034591	Slc41a2	solute carrier family 41, member 2	386.934	332.039	373.386	511.267	468.706	545.623	471.015
chr15	78719103	78719884	782	*	5.29	5.71	4.86	-0.84	1.11e-06	0.000261	Promoter (<=1kb)	15	78670007	78718771	48765	2	207393	ENSMUST00000088592.5	-332	ENSMUSG00000043460	Elfn2	leucine rich repeat and fibronectin type III, extracellular 2	30.6145	80.6379	50.2415	13.3903	30.824	42.7009	33.1614
chr5	66603810	66604143	334	*	4.46	3.32	4.96	1.64	1.13e-06	0.000264	Intron (ENSMUST00000162366.7/11787, intron 1 of 15)	5	66451982	66618640	166659	2	11787	ENSMUST00000162382.7	14497	ENSMUSG00000029207	Apbb2	amyloid beta (A4) precursor protein-binding, family B, member 2	5.10242	15.4161	10.2767	19.4768	38.0767	44.2824	26.4063
chr5	24871151	24871860	710	*	7.17	6.79	7.4	0.61	1.16e-06	0.00027	Promoter (<=1kb)	5	24863776	24871753	7978	2	108099	ENSMUST00000135525.1	0	ENSMUSG00000028944	Prkag2	protein kinase, AMP-activated, gamma 2 non-catalytic subunit	112.253	107.913	122.178	149.728	173.158	180.293	195.284
chr1	72200823	72201347	525	*	7.67	7.41	7.84	0.43	1.18e-06	0.000273	Intron (ENSMUST00000048860.8/381269, intron 1 of 4)	1	72159442	72212307	52866	2	381269	ENSMUST00000048860.8	10960	ENSMUSG00000039395	Mreg	melanoregulin	182.837	177.878	166.71	278.762	279.229	175.548	211.251
chr6	5498610	5499135	526	*	6.18	5.72	6.45	0.72	1.18e-06	0.000274	Promoter (2-3kb)	6	5483351	5496309	12959	2	27273	ENSMUST00000019721.6	-2301	ENSMUSG00000019577	Pdk4	pyruvate dehydrogenase kinase, isoenzyme 4	50.1738	62.8502	50.2415	76.6901	98.8181	80.6573	103.169
chr14	17916426	17916943	518	*	4.72	3.56	5.22	1.67	1.2e-06	0.000278	Intron (ENSMUST00000224470.1/21834, intron 2 of 3)	14	17962821	18011261	48441	1	21834	ENSMUST00000224934.1	-45878	ENSMUSG00000021779	Thrb	thyroid hormone receptor beta	9.35444	21.3453	5.70926	26.7807	41.703	61.6791	23.9499
chr10	49781968	49782519	552	*	5.26	4.45	5.66	1.22	1.27e-06	0.000293	Promoter (<=1kb)	10	49099843	49783259	683417	2	14806	ENSMUST00000105484.9	740	ENSMUSG00000056073	Grik2	glutamate receptor, ionotropic, kainate 2 (beta 2)	22.9609	27.2746	17.1278	48.6921	50.7689	68.0052	41.1447
chr5	74903608	74904257	650	*	6.47	5.77	6.83	1.07	1.29e-06	0.000296	Distal Intergenic	5	74949190	74966368	17179	1	619945	ENSMUST00000101121.2	-44933	ENSMUSG00000072874	Gm6116	predicted gene 6116	67.1819	50.9916	50.2415	93.7323	92.472	183.456	100.713
chr8	122147537	122148064	528	*	6.19	5.68	6.48	0.8	1.37e-06	0.000313	Intron (ENSMUST00000127664.1/108148, intron 1 of 15)	8	122282141	122337251	55111	1	22761	ENSMUST00000054052.14	-134077	ENSMUSG00000049577	Zfpm1	zinc finger protein, multitype 1	46.7722	39.1331	73.0785	55.9959	85.2193	83.8203	143.7
chr9	31168719	31169491	773	*	5.84	5.17	6.2	1.02	1.37e-06	0.000313	Promoter (<=1kb)	9	31161840	31167877	6038	2	11804	ENSMUST00000217516.1	-842	ENSMUSG00000031996	Aplp2	amyloid beta (A4) precursor-like protein 2	51.8746	35.5756	23.9789	65.7343	106.977	74.3312	55.2691
chr5	41186458	41186942	485	*	5.3	5.78	4.8	-0.98	1.37e-06	0.000314	Distal Intergenic	5	41625733	41627502	1770	2	100972	ENSMUST00000200702.1	440560	ENSMUSG00000029128	Rab28	RAB28, member RAS oncogene family	53.5754	75.8945	39.9648	21.9114	36.2635	30.0488	26.4063
chr10	14101675	14102603	929	*	7.83	8.02	7.66	-0.36	1.38e-06	0.000314	Intron (ENSMUST00000187083.6/15273, intron 3 of 12)	10	13967024	14079675	112652	1	15273	ENSMUST00000191464.1	134651	ENSMUSG00000015501	Hivep2	human immunodeficiency virus type I enhancer binding protein 2	267.027	284.605	252.349	215.463	181.318	287.836	150.455
chr12	69299124	69299819	696	*	7.71	7.38	7.91	0.52	1.39e-06	0.000316	Promoter (2-3kb)	12	69296755	69308666	11912	1	69554	ENSMUST00000138585.7	2369	ENSMUSG00000020978	Klhdc2	kelch domain containing 2	159.876	194.48	162.143	210.593	350.85	200.852	227.217
chr1	160047436	160048074	639	*	8.8	9.01	8.62	-0.39	1.4e-06	0.000317	Promoter (2-3kb)	1	160044447	160071509	27063	1	67647	ENSMUST00000165923.1	2989	ENSMUSG00000090394	4930523C07Rik	RIKEN cDNA 4930523C07 gene	595.282	475.527	522.968	479.617	356.289	400.123	388.726
chr11	86596100	86596571	472	*	4.94	4.1	5.36	1.26	1.41e-06	0.00032	Intron (ENSMUST00000018315.9/75909, intron 10 of 11)	11	86584930	86602263	17334	2	75909	ENSMUST00000123590.7	5692	ENSMUSG00000018171	Vmp1	vacuole membrane protein 1	29.7641	10.6727	12.5604	74.2554	38.0767	44.2824	12.282
chr11	114684312	114685231	920	*	8.68	8.47	8.82	0.34	1.43e-06	0.000322	Intron (ENSMUST00000045779.5/117160, intron 1 of 13)	11	114675516	114690603	15088	1	117160	ENSMUST00000141111.1	8796	ENSMUSG00000034714	Ttyh2	tweety family member 2	389.485	416.234	292.314	507.615	572.057	408.031	370.303
chr13	89808792	89809629	838	*	9.29	9.47	9.14	-0.33	1.45e-06	0.000325	Exon (ENSMUST00000044500.5/ENSMUST00000044500.5, exon 2 of 2)	13	89655312	89742509	87198	2	13003	ENSMUST00000109546.8	-66283	ENSMUSG00000021614	Vcan	versican	809.584	630.873	751.339	664.647	476.865	665.818	524.442
chr14	117778229	117779535	1307	*	10.45	10.56	10.37	-0.2	1.45e-06	0.000326	Intron (ENSMUST00000088483.9/23888, intron 5 of 9)	14	117953743	117953847	105	2	102465148	ENSMUST00000183564.1	174312	ENSMUSG00000098648	Mir6239	microRNA 6239	1813.91	1566.51	1299.43	1511.89	1243.84	1589.42	1094.33
chr4	118138899	118139233	335	*	8.16	7.78	8.4	0.62	1.48e-06	0.000331	Exon (ENSMUST00000106406.8/230674, exon 20 of 22)	4	117932158	118134914	202757	2	20441	ENSMUST00000106410.7	-3985	ENSMUSG00000028538	St3gal3	ST3 beta-galactoside alpha-2,3-sialyltransferase 3	288.287	202.781	186.122	356.67	406.151	300.488	325.473
chr10	89775983	89776583	601	*	5.64	5.01	5.97	0.96	1.48e-06	0.000331	3' UTR	10	89787200	89818402	31203	1	75089	ENSMUST00000218776.1	-10617	ENSMUSG00000019951	Uhrf1bp1l	UHRF1 (ICBP90) binding protein 1-like	32.3153	35.5756	31.9719	66.9516	65.2743	71.1682	55.8832
chr12	34751208	34752640	1433	*	6.9	7.22	6.61	-0.6	1.5e-06	0.000333	Intron (ENSMUST00000211752.1/79221, intron 3 of 26)	12	34433145	34618493	185349	2	79221	ENSMUST00000209463.1	-132715	ENSMUSG00000004698	Hdac9	histone deacetylase 9	148.821	160.09	150.725	111.992	105.164	105.962	79.8331
chr13	30764003	30764797	795	*	7.41	7.73	7.11	-0.62	1.5e-06	0.000333	3' UTR	13	30749307	30750768	1462	1	16364	ENSMUST00000222125.1	14696	ENSMUSG00000021356	Irf4	interferon regulatory factor 4	250.019	213.453	192.973	174.074	151.4	110.706	134.488
chr2	18923897	18924564	668	*	6.66	6.14	6.96	0.82	1.56e-06	0.000345	Intron (ENSMUST00000006912.11/18718, intron 1 of 9)	2	18847497	18906274	58778	2	18718	ENSMUST00000152981.1	-17623	ENSMUSG00000026737	Pip4k2a	phosphatidylinositol-5-phosphate 4-kinase, type II, alpha	74.8355	40.319	102.767	121.73	118.763	128.103	144.928
chr9	110083768	110084247	480	*	4.31	4.93	3.57	-1.36	1.56e-06	0.000345	Promoter (<=1kb)	9	110084321	110084991	671	2	72831	ENSMUST00000199332.4	744	ENSMUSG00000032480	Dhx30	DEAH (Asp-Glu-Ala-His) box polypeptide 30	25.5121	37.9473	30.83	17.0422	14.5054	9.48909	7.98331
chr7	142384369	142384682	314	*	7.58	7.36	7.72	0.35	1.57e-06	0.000346	Promoter (1-2kb)	7	142371148	142382667	11520	2	13033	ENSMUST00000133843.7	-1702	ENSMUSG00000007891	Ctsd	cathepsin D	155.624	167.205	186.122	215.463	242.059	148.662	261.607
chr3	88306545	88306927	383	*	4.04	3.31	4.42	1.11	1.59e-06	0.000348	Intron (ENSMUST00000001452.13/12462, intron 6 of 13)	3	88302838	88320650	17813	1	12462	ENSMUST00000163735.1	3707	ENSMUSG00000001416	Cct3	chaperonin containing Tcp1, subunit 3 (gamma)	11.0552	7.11511	12.5604	24.346	29.0108	4.74455	30.0909
chr10	42902611	42903779	1169	*	9.32	9.54	9.13	-0.41	1.58e-06	0.000348	Promoter (<=1kb)	10	42902473	42935139	32667	1	268297	ENSMUST00000125576.1	138	ENSMUSG00000044770	Scml4	Scm polycomb group protein like 4	851.254	715.069	728.502	659.778	590.189	529.808	526.898
chr6	145823122	145823480	359	*	4.92	4.18	5.31	1.12	1.59e-06	0.000349	Distal Intergenic	6	145808383	145817584	9202	1	71323	ENSMUST00000032388.4	14739	ENSMUSG00000030259	Rassf8	Ras association (RalGDS/AF-6) domain family (N-terminal) member 8	21.2601	17.7878	17.1278	40.171	51.6755	37.9564	33.1614
chrX	150812885	150813424	540	*	4.98	5.51	4.4	-1.1	1.61e-06	0.000352	Promoter (<=1kb)	20	150806421	150812968	6548	2	80884	ENSMUST00000145342.7	0	ENSMUSG00000025268	Maged2	melanoma antigen, family D, 2	28.0633	50.9916	61.66	20.6941	18.1318	18.9782	29.4768
chr16	11900559	11901674	1116	*	6.41	5.91	6.7	0.79	1.71e-06	0.000371	Promoter (<=1kb)	16	11901363	11930600	29238	1	791359	ENSMUST00000068397.5	0	ENSMUSG00000055015	Gm9961	predicted gene 9961	47.6226	64.036	74.2204	94.9496	127.829	109.125	96.4138
chr18	60268408	60268991	584	*	5.63	4.89	6	1.11	1.75e-06	0.000379	3' UTR	18	60268301	60273267	4967	2	225594	ENSMUST00000090260.4	4276	ENSMUSG00000068606	Gm4841	predicted gene 4841	23.8113	42.6907	25.1208	43.8229	65.2743	88.5649	66.937
chr7	73972001	73972768	768	*	5.88	6.27	5.49	-0.77	1.77e-06	0.000384	Exon (ENSMUST00000026896.9/20450, exon 3 of 6)	7	73939119	74013674	74556	2	20450	ENSMUST00000026896.9	40906	ENSMUSG00000025789	St8sia2	ST8 alpha-N-acetyl-neuraminide alpha-2,8-sialyltransferase 2	82.4891	72.337	83.3552	52.344	43.5162	47.4455	42.3729
chr1	40800969	40801366	398	*	6.48	6.79	6.18	-0.61	1.87e-06	0.000405	Distal Intergenic	1	40805601	40856887	51287	1	381339	ENSMUST00000114765.3	-4235	ENSMUSG00000079588	Tmem182	transmembrane protein 182	123.308	110.284	109.618	82.7766	61.648	83.8203	70.6216
chr6	49210382	49210835	454	*	7.68	7.3	7.9	0.6	1.92e-06	0.000413	Intron (ENSMUST00000031838.8/140488, intron 2 of 14)	6	49093111	49214161	121051	2	140488	ENSMUST00000203544.2	3326	ENSMUSG00000029814	Igf2bp3	insulin-like growth factor 2 mRNA binding protein 3	165.829	175.506	147.299	290.935	251.125	254.624	189.757
chr6	54933445	54935208	1764	*	10.33	10.52	10.17	-0.35	1.94e-06	0.000417	Exon (ENSMUST00000168172.3/107607, exon 8 of 12)	6	54937354	54939851	2498	2	107607	ENSMUST00000205242.1	4643	ENSMUSG00000038058	Nod1	nucleotide-binding oligomerization domain containing 1	1589.4	1666.12	1291.43	1357.29	1314.55	1037.47	1039.67
chr3	62823749	62824322	574	*	5.66	5.03	6	0.97	1.95e-06	0.000418	Distal Intergenic	3	62529077	62605140	76064	2	229357	ENSMUST00000058535.5	-218609	ENSMUSG00000043441	Gpr149	G protein-coupled receptor 149	44.221	27.2746	29.6882	63.2997	60.7414	74.3312	66.3229
chr3	51539641	51540494	854	*	7.16	7.44	6.9	-0.55	1.97e-06	0.000421	Promoter (2-3kb)	3	51535501	51537128	1628	2	73251	ENSMUST00000161755.2	-2513	ENSMUSG00000037111	Setd7	SET domain containing (lysine methyltransferase) 7	147.97	173.134	216.952	96.1669	129.642	126.521	138.787
chr10	75234015	75234300	286	*	3.77	2.74	4.24	1.5	1.99e-06	0.000425	Intron (ENSMUST00000218766.1/74392, intron 2 of 15)	10	75229855	75312399	82545	1	74392	ENSMUST00000040105.7	4160	ENSMUSG00000033444	Specc1l	sperm antigen with calponin homology and coiled-coil domains 1-like	6.80323	4.74341	9.13482	19.4768	21.7581	12.6521	23.9499
chr19	29385021	29385281	261	*	6.29	5.82	6.56	0.74	1.99e-06	0.000425	Intron (ENSMUST00000016640.7/60533, intron 6 of 6)	19	29367455	29388095	20641	1	60533	ENSMUST00000016640.7	17566	ENSMUSG00000016496	Cd274	CD274 antigen	90.9932	41.5048	42.2485	132.686	102.444	88.5649	66.3229
chr7	41349389	41350541	1153	*	6.46	5.78	6.82	1.03	2.12e-06	0.00045	Distal Intergenic	7	41372923	41393260	20338	2	233168	ENSMUST00000071804.9	42719	ENSMUSG00000056383	AI987944	expressed sequence AI987944	79.9379	69.9653	20.5533	163.119	89.7522	166.059	45.4434
chr4	35140149	35140810	662	*	8.65	8.47	8.77	0.3	2.14e-06	0.000455	Intron (ENSMUST00000102975.9/214944, intron 1 of 3)	4	35152056	35154005	1950	1	387510	ENSMUST00000058595.6	-11246	ENSMUSG00000042993	Ifnk	interferon kappa	356.319	247.843	493.28	499.094	344.503	347.933	612.872
chr18	84880376	84881367	992	*	8.03	7.55	8.31	0.77	2.16e-06	0.000457	Promoter (2-3kb)	18	84877601	84879864	2264	1	109672	ENSMUST00000159837.1	2775	ENSMUSG00000024646	Cyb5a	cytochrome b5 type A (microsomal)	199.845	173.134	205.533	298.239	218.488	392.216	402.236
chr3	88010772	88011209	438	*	4.5	3.75	4.88	1.13	2.17e-06	0.000459	Distal Intergenic	3	87987531	88000230	12700	2	12032	ENSMUST00000090971.10	-10542	ENSMUSG00000004892	Bcan	brevican	12.7561	8.30097	20.5533	36.5191	29.0108	20.5597	35.0037
chr4	120643810	120644492	683	*	6.9	6.34	7.21	0.88	2.19e-06	0.000459	Exon (ENSMUST00000209367.1/ENSMUST00000209367.1, exon 3 of 3)	4	120666572	120667820	1249	1	56222	ENSMUST00000094814.5	-22080	ENSMUSG00000070803	Cited4	Cbp/p300-interacting transactivator, with Glu/Asp-rich carboxy-terminal domain, 4	90.1428	93.6823	66.2274	131.469	159.559	219.831	100.713
chr9	45201204	45202912	1709	*	7.37	7.62	7.15	-0.47	2.19e-06	0.000459	Promoter (1-2kb)	9	45173305	45203986	30682	2	214523	ENSMUST00000165263.8	1074	ENSMUSG00000032091	Tmprss4	transmembrane protease, serine 4	196.443	226.498	187.264	125.382	153.213	167.641	140.629
chr14	66973066	66973471	406	*	5.77	5.22	6.08	0.86	2.18e-06	0.000459	Distal Intergenic	14	66987273	66989841	2569	2	12177	ENSMUST00000138160.7	16370	ENSMUSG00000022051	Bnip3l	BCL2/adenovirus E1B interacting protein 3-like	28.0633	46.2482	41.1067	51.1267	64.3677	68.0052	95.7997
chr11	29754487	29754876	390	*	3.66	2.81	4.07	1.26	2.2e-06	0.00046	Exon (ENSMUST00000058902.5/237711, exon 33 of 42)	11	29746649	29751465	4817	2	237711	ENSMUST00000142651.1	-3022	ENSMUSG00000044072	Eml6	echinoderm microtubule associated protein like 6	7.65363	10.6727	3.42556	21.9114	27.1976	3.16303	17.1948
chr4	139232114	139233677	1564	*	10.51	10.37	10.61	0.24	2.23e-06	0.000465	Promoter (<=1kb)	4	139233383	139291783	58401	1	12345	ENSMUST00000042675.8	0	ENSMUSG00000028745	Capzb	capping protein (actin filament) muscle Z-line, beta	1171.01	1242.77	1686.52	1424.24	1450.54	1488.21	2081.19
chr11	54961397	54963330	1934	*	8.97	8.61	9.2	0.59	2.24e-06	0.000466	Promoter (<=1kb)	11	54910787	54962910	52124	2	57783	ENSMUST00000102730.8	0	ENSMUSG00000020400	Tnip1	TNFAIP3 interacting protein 1	268.727	202.781	735.353	502.746	440.602	566.182	913.168
chr15	25637607	25638362	756	*	7.96	7.54	8.21	0.67	2.24e-06	0.000466	Exon (ENSMUST00000228949.1/ENSMUST00000228949.1, exon 1 of 1)	15	25622549	25701950	79402	1	17909	ENSMUST00000127486.1	15058	ENSMUSG00000022272	Myo10	myosin X	197.294	166.019	212.385	281.197	213.955	417.52	308.893
chr7	29440973	29442272	1300	*	7.15	6.73	7.4	0.67	2.26e-06	0.000469	Intron (ENSMUST00000085809.10/74206, intron 2 of 22)	7	29384256	29505452	121197	2	74206	ENSMUST00000182011.7	63180	ENSMUSG00000030583	Sipa1l3	signal-induced proliferation-associated 1 like 3	112.253	87.7531	127.887	155.815	203.076	153.407	185.458
chr6	87393602	87395298	1697	*	9.31	9.06	9.47	0.41	2.27e-06	0.00047	Distal Intergenic	6	87383256	87388935	5680	2	68888	ENSMUST00000032127.5	-4667	ENSMUSG00000030048	Gkn3	gastrokine 3	515.344	473.155	665.7	614.738	650.93	746.475	917.466
chr8	89936668	89936930	263	*	3.83	2.7	4.33	1.63	2.28e-06	0.000471	Distal Intergenic	8	90257946	90348126	90181	2	244579	ENSMUST00000176034.1	411196	ENSMUSG00000043668	Tox3	TOX high mobility group box family member 3	2.55121	9.48682	7.99297	25.5634	25.3845	18.9782	12.8961
chr10	38059003	38059700	698	*	6.33	5.97	6.56	0.59	2.31e-06	0.000475	Distal Intergenic	10	38175780	38181903	6124	1	75877	ENSMUST00000215643.1	-116080	ENSMUSG00000111234	4930591E09Rik	RIKEN cDNA 4930591E09 gene	63.7803	69.9653	59.3763	101.036	107.884	75.9127	103.783
chr7	66247236	66247536	301	*	5.53	5.98	5.08	-0.9	2.37e-06	0.000487	Intron (ENSMUST00000167705.7/233328, intron 2 of 2)	7	66226912	66262470	35559	2	233328	ENSMUST00000167705.7	14934	ENSMUSG00000015133	Lrrk1	leucine-rich repeat kinase 1	52.725	75.8945	66.2274	29.2153	42.6096	31.6303	35.6178
chr1	88269581	88270288	708	*	7.62	7.92	7.34	-0.58	2.39e-06	0.000488	Promoter (<=1kb)	1	88266349	88269392	3044	2	381280	ENSMUST00000127446.1	-189	ENSMUSG00000044783	Hjurp	Holliday junction recognition protein	255.121	262.073	234.08	169.205	191.29	134.429	174.405
chr11	118311646	118312989	1344	*	9.55	9.32	9.71	0.39	2.39e-06	0.000488	Intron (ENSMUST00000017610.9/21858, intron 3 of 4)	11	118259653	118290244	30592	2	72344	ENSMUST00000092382.9	-21402	ENSMUSG00000033909	Usp36	ubiquitin specific peptidase 36	849.553	720.998	400.79	1062.71	906.588	888.812	588.923
chr15	101927342	101927969	628	*	7.14	7.55	6.73	-0.82	2.4e-06	0.00049	Promoter (2-3kb)	15	101918535	101924735	6201	2	16682	ENSMUST00000023797.7	-2607	ENSMUSG00000059668	Krt4	keratin 4	151.372	163.648	263.768	58.4305	120.576	85.4018	172.562
chr5	151332896	151333630	735	*	6.87	7.04	6.73	-0.31	2.43e-06	0.000495	Intron (ENSMUST00000202365.1/243362, intron 1 of 5)	5	151368675	151382183	13509	1	625175	ENSMUST00000181555.3	-35045	ENSMUSG00000097321	1700028E10Rik	RIKEN cDNA 1700028E10 gene	165.829	131.63	109.618	104.688	87.939	172.385	72.4639
chr16	29981613	29981949	337	*	4.24	2.93	4.78	1.84	2.5e-06	0.000509	Promoter (2-3kb)	16	29957927	29979184	21258	2	328657	ENSMUST00000231469.1	-2429	ENSMUSG00000075286	Gm1968	predicted gene 1968	8.50403	7.11511	7.99297	10.9557	28.1042	42.7009	31.3191
chr1	132133161	132133878	718	*	6.21	5.63	6.52	0.9	2.52e-06	0.000511	Intron (ENSMUST00000027697.11/18557, intron 1 of 15)	1	132114764	132139605	24842	2	18557	ENSMUST00000112362.2	5727	ENSMUSG00000026437	Cdk18	cyclin-dependent kinase 18	23.8113	29.6463	99.3412	53.5613	77.9666	109.125	138.787
chr2	91929940	91931078	1139	*	7	7.32	6.71	-0.61	2.54e-06	0.000512	Promoter (<=1kb)	2	91929805	91931688	1884	2	17242	ENSMUST00000111309.7	610	ENSMUSG00000027239	Mdk	midkine	138.616	181.435	173.562	85.2112	115.137	102.798	128.347
chr10	44924566	44925120	555	*	6.47	5.79	6.83	1.04	2.54e-06	0.000512	Intron (ENSMUST00000216422.1/ENSMUST00000216422.1, intron 2 of 3)	10	45067203	45167198	99996	1	19072	ENSMUST00000099858.3	-142083	ENSMUSG00000019849	Prep	prolyl endopeptidase	87.5916	46.2482	37.6811	121.73	99.7247	178.711	68.7793
chr13	15907736	15908157	422	*	5.16	4.21	5.61	1.39	2.53e-06	0.000512	Intron (ENSMUST00000220672.1/100503142, intron 3 of 3)	13	15915502	15926667	11166	2	100503142	ENSMUST00000221744.1	18510	NA	B230303A05Rik	U1 small nuclear ribonucleoprotein 1C pseudogene	17.0081	10.6727	29.6882	36.5191	28.1042	77.4942	58.9537
chr19	3847047	3847263	217	*	6.55	6.19	6.77	0.59	2.59e-06	0.000518	Intron (ENSMUST00000118575.1/ENSMUST00000118575.1, intron 1 of 2)	19	3851773	3894365	42593	1	12660	ENSMUST00000128694.7	-4510	ENSMUSG00000024843	Chka	choline kinase alpha	74.8355	50.9916	99.3412	101.036	79.7797	83.8203	186.072
chrX	100573228	100573479	252	*	3.65	2.31	4.19	1.88	2.58e-06	0.000518	Promoter (<=1kb)	20	100572251	100578205	5955	1	245533	ENSMUST00000096361.4	977	ENSMUSG00000015665	Awat1	acyl-CoA wax alcohol acyltransferase 1	2.55121	7.11511	5.70926	8.52112	25.3845	20.5597	20.8794
chr5	124489933	124490175	243	*	5.39	4.68	5.75	1.07	2.63e-06	0.000526	5' UTR	5	124483458	124491107	7650	1	76167	ENSMUST00000111453.1	6475	ENSMUSG00000029402	Snrnp35	small nuclear ribonucleoprotein 35 (U11/U12)	27.2129	22.5312	29.6882	40.171	42.6096	64.8421	74.9203
chr16	91540748	91541069	322	*	5.35	4.88	5.62	0.74	2.76e-06	0.00055	Distal Intergenic	16	91547072	91565623	18552	1	15980	ENSMUST00000023687.8	-6003	ENSMUSG00000022965	Ifngr2	interferon gamma receptor 2	32.3153	20.1595	38.823	55.9959	37.1701	30.0488	79.8331
chr11	11679014	11680121	1108	*	7.58	7.86	7.32	-0.54	2.86e-06	0.00057	Intron (ENSMUST00000145789.1/ENSMUST00000145789.1, intron 1 of 3)	11	11685003	11707800	22798	1	22778	ENSMUST00000141436.7	-4882	ENSMUSG00000018654	Ikzf1	IKAROS family zinc finger 1	227.908	315.437	175.845	159.467	218.488	150.244	132.032
chr13	24406543	24407378	836	*	6.4	6.66	6.18	-0.48	2.99e-06	0.000593	Intron (ENSMUST00000224953.1/12763, intron 2 of 15)	13	24415122	24471011	55890	1	12763	ENSMUST00000224657.1	-7744	ENSMUSG00000016756	Cmah	cytidine monophospho-N-acetylneuraminic acid hydroxylase	116.505	123.329	71.9367	59.6478	54.3953	124.94	58.9537
chr19	30113361	30113681	321	*	4.13	2.77	4.67	1.9	3.06e-06	0.000607	Intron (ENSMUST00000025778.7/104174, intron 20 of 24)	19	30091961	30092939	979	1	109113	ENSMUST00000143769.1	21400	ENSMUSG00000024817	Uhrf2	ubiquitin-like, containing PHD and RING finger domains 2	9.35444	8.30097	3.42556	23.1287	15.412	41.1194	25.1781
chr11	61219894	61220735	842	*	5.91	5.35	6.22	0.88	3.1e-06	0.000613	Downstream (2-3kb)	11	61208745	61218421	9677	1	11670	ENSMUST00000019246.3	11149	ENSMUSG00000019102	Aldh3a1	aldehyde dehydrogenase family 3, subfamily A1	33.1657	37.9473	54.8089	69.3862	63.4612	86.9833	88.4305
chr8	40896460	40897183	724	*	6.43	6.05	6.67	0.62	3.18e-06	0.000628	Promoter (1-2kb)	8	40898438	40917726	19289	1	11988	ENSMUST00000118432.1	-1255	ENSMUSG00000031596	Slc7a2	solute carrier family 7 (cationic amino acid transporter, y+ system), member 2	54.4258	78.2662	71.9367	101.036	132.362	86.9833	98.2561
chr14	47795047	47795550	504	*	4.95	5.23	4.69	-0.54	3.23e-06	0.000635	Intron (ENSMUST00000226126.1/ENSMUST00000226126.1, intron 2 of 2)	14	47729659	47736561	6903	1	16709	ENSMUST00000190857.1	65388	ENSMUSG00000021843	Ktn1	kinectin 1	43.3706	29.6463	43.3904	12.173	21.7581	53.7715	19.0371
chr11	116618346	116618960	615	*	9.06	8.89	9.17	0.28	3.28e-06	0.000645	Intron (ENSMUST00000103029.9/217344, intron 1 of 18)	11	116598165	116624200	26036	2	217344	ENSMUST00000103029.9	5240	ENSMUSG00000020806	Rhbdf2	rhomboid 5 homolog 2	406.493	468.412	594.905	508.832	595.628	515.574	756.572
chr16	37844663	37845066	404	*	4.48	4.99	3.92	-1.06	3.37e-06	0.000661	Distal Intergenic	16	37822702	37835624	12923	1	14314	ENSMUST00000123077.1	21961	ENSMUSG00000022816	Fstl1	follistatin-like 1	29.7641	24.9029	43.3904	17.0422	13.5988	18.9782	12.8961
chr18	75138067	75138669	603	*	5.37	4.81	5.68	0.87	3.45e-06	0.000675	Intron (ENSMUST00000039608.7/69190, intron 13 of 16)	18	75018772	75286966	268195	1	69190	ENSMUST00000039608.7	119295	ENSMUSG00000035765	Dym	dymeclin	33.1657	28.4605	25.1208	58.4305	52.5821	45.8639	54.0409
chr5	118464251	118465562	1312	*	7.78	7.35	8.04	0.69	3.5e-06	0.000683	Distal Intergenic	5	118560679	118720114	159436	1	76199	ENSMUST00000201614.1	-95117	ENSMUSG00000018076	Med13l	mediator complex subunit 13-like	166.679	136.373	199.824	204.507	233.9	340.026	303.366
chr9	75124204	75124767	564	*	5.31	4.72	5.63	0.92	3.63e-06	0.000707	Intron (ENSMUST00000123128.7/17918, intron 4 of 40)	9	75140699	75147297	6599	1	17918	ENSMUST00000142181.1	-15932	ENSMUSG00000034593	Myo5a	myosin VA	22.1105	24.9029	34.2556	46.2575	44.4228	47.4455	66.3229
chr4	141651344	141652637	1294	*	8.94	8.76	9.06	0.29	3.69e-06	0.000718	Intron (ENSMUST00000084203.10/69582, intron 1 of 19)	4	141641317	141642762	1446	2	69582	ENSMUST00000141844.1	-8582	ENSMUSG00000028917	Plekhm2	pleckstrin homology domain containing, family M (with RUN domain) member 2	497.486	430.464	414.492	595.261	621.919	395.379	581.553
chr5	91980924	91981978	1055	*	7.22	6.86	7.44	0.58	3.73e-06	0.000723	Distal Intergenic	5	91987475	91995320	7846	1	381651	ENSMUST00000178614.2	-5497	ENSMUSG00000096035	Odaph	odontogenesis associated phosphoprotein	129.261	141.116	89.0645	166.77	213.955	181.874	154.139
chr6	129331578	129331930	353	*	5.51	5.89	5.14	-0.75	3.74e-06	0.000723	Promoter (<=1kb)	6	129322164	129331796	9633	2	381816	ENSMUST00000051283.7	0	ENSMUSG00000047720	4922502D21Rik	RIKEN cDNA 4922502D21 gene	58.6778	64.036	60.5182	24.346	42.6096	45.8639	32.5473
chr15	78771633	78773847	2215	*	8.71	8.95	8.5	-0.45	3.74e-06	0.000723	Promoter (<=1kb)	15	78755882	78773475	17594	2	17305	ENSMUST00000018313.5	0	ENSMUSG00000018169	Mfng	MFNG O-fucosylpeptide 3-beta-N-acetylglucosaminyltransferase	402.241	519.403	610.891	269.024	420.657	343.189	464.26
chr1	88226982	88227850	869	*	9.9	10.13	9.69	-0.44	3.76e-06	0.000724	Promoter (<=1kb)	1	88226986	88233461	6476	1	100040766	ENSMUST00000148474.1	0	ENSMUSG00000079429	Mroh2a	maestro heat-like repeat family member 2A	1413.37	1104.03	951.163	1071.23	924.72	757.546	648.49
chr4	133185295	133185528	234	*	3.78	2.7	4.26	1.56	3.83e-06	0.000736	Intron (ENSMUST00000084241.11/242687, intron 3 of 8)	4	133189018	133190549	1532	1	242687	ENSMUST00000136637.1	-3490	ENSMUSG00000028868	Wasf2	WAS protein family, member 2	8.50403	5.92926	5.70926	25.5634	25.3845	15.8152	12.282
chr13	31227536	31227691	156	*	3.13	1.05	3.79	2.74	3.94e-06	0.000755	Intron (ENSMUST00000153175.2/73924, intron 1 of 2)	13	31213410	31241086	27677	2	73924	ENSMUST00000153175.2	13395	ENSMUSG00000087460	4930401O12Rik	RIKEN cDNA 4930401O12 gene	1.70081	3.55756	1.14185	10.9557	10.8791	22.1412	12.8961
chr15	31612053	31612405	353	*	4.85	4.26	5.17	0.91	4e-06	0.000766	Intron (ENSMUST00000160146.1/68073, intron 1 of 1)	15	31602118	31618609	16492	1	68073	ENSMUST00000161061.2	9935	ENSMUSG00000039065	Atpsckmt	ATP synthase C subunit lysine N-methyltransferase	16.1577	22.5312	20.5533	43.8229	44.4228	23.7227	36.846
chr1	88433128	88434374	1247	*	7.22	7.5	6.97	-0.53	4.04e-06	0.000767	Distal Intergenic	1	88407406	88426432	19027	1	75396	ENSMUST00000189225.1	25722	ENSMUSG00000026295	Spp2	secreted phosphoprotein 2	178.585	181.435	198.682	135.121	113.323	131.266	136.944
chr9	53693631	53694168	538	*	5.44	5.85	5.02	-0.82	4.04e-06	0.000767	Intron (ENSMUST00000068449.3/270160, intron 1 of 1)	9	53684110	53706232	22123	2	270160	ENSMUST00000068449.3	12064	ENSMUSG00000055069	Rab39	RAB39, member RAS oncogene family	54.4258	71.1511	52.5252	25.5634	27.1976	42.7009	38.6883
chr9	114018953	114019901	949	*	8	7.7	8.19	0.49	4.02e-06	0.000767	Intron (ENSMUST00000117537.7/72179, intron 1 of 15)	9	113978037	114026726	48690	2	72179	ENSMUST00000143180.7	6825	ENSMUSG00000032507	Fbxl2	F-box and leucine-rich repeat protein 2	225.357	224.126	192.973	281.197	315.493	302.069	304.594
chr19	34066793	34067650	858	*	8.04	7.65	8.28	0.64	4.03e-06	0.000767	Promoter (<=1kb)	19	34067358	34084918	17561	1	70166	ENSMUST00000025682.11	0	ENSMUSG00000024770	Lipn	lipase, family member N	200.695	213.453	205.533	327.454	253.845	335.281	368.46
chr17	80825501	80826323	823	*	5.37	4.72	5.72	1	4.16e-06	0.000787	Distal Intergenic	17	80896793	80933045	36253	1	320784	ENSMUST00000220322.1	-70470	ENSMUSG00000112121	C230072F16Rik	RIKEN cDNA C230072F16 gene	25.5121	34.3897	21.6952	43.8229	67.0875	60.0976	46.6716
chr6	50356737	50358457	1721	*	8.15	8.38	7.96	-0.42	4.17e-06	0.000789	Intron (ENSMUST00000114468.8/71720, intron 2 of 21)	6	50327375	50351957	24583	2	71720	ENSMUST00000203907.2	-4780	ENSMUSG00000029822	Osbpl3	oxysterol binding protein-like 3	321.452	353.384	355.116	239.809	267.443	248.298	267.748
chr4	138219460	138219660	201	*	6.11	5.63	6.38	0.75	4.34e-06	0.000817	Promoter (2-3kb)	4	138217294	138223550	6257	1	15441	ENSMUST00000130071.1	2166	ENSMUSG00000028759	Hp1bp3	heterochromatin protein 1, binding protein 3	40.8194	42.6907	69.653	66.9516	75.2468	86.9833	114.223
chr5	66523545	66524934	1390	*	7.47	6.96	7.76	0.8	4.35e-06	0.000817	Exon (ENSMUST00000202454.1/ENSMUST00000202454.1, exon 1 of 1)	5	66452261	66514837	62577	2	11787	ENSMUST00000159357.7	-8708	ENSMUSG00000029207	Apbb2	amyloid beta (A4) precursor protein-binding, family B, member 2	130.112	135.187	118.753	213.028	243.872	292.58	143.085
chr8	77482090	77482317	228	*	5.32	4.56	5.71	1.16	4.35e-06	0.000817	Intron (ENSMUST00000076316.5/78514, intron 1 of 22)	8	77517056	77518579	1524	1	70345	ENSMUST00000184762.1	-34739	ENSMUSG00000097882	0610038B21Rik	RIKEN cDNA 0610038B21 gene	12.7561	15.4161	44.5322	52.344	27.1976	68.0052	68.7793
chr1	89182996	89184113	1118	*	7.19	7.58	6.82	-0.75	4.37e-06	0.000819	Distal Intergenic	1	89070453	89112860	42408	1	98402	ENSMUST00000123745.1	112543	ENSMUSG00000036206	Sh3bp4	SH3-domain binding protein 4	199.845	201.595	188.406	119.296	87.939	110.706	148.612
chr11	93515803	93517306	1504	*	7.77	7.35	8.02	0.67	4.45e-06	0.000832	Intron (ENSMUST00000042943.12/72605, intron 5 of 9)	11	93875383	93876143	761	2	217109	ENSMUST00000134807.1	358837	ENSMUSG00000054079	Utp18	UTP18 small subunit processome component	180.286	183.807	141.59	244.678	265.63	366.912	195.898
chr15	80105540	80106261	722	*	5.35	4.75	5.67	0.92	4.45e-06	0.000832	Intron (ENSMUST00000009728.12/20972, intron 1 of 3)	15	80097870	80111662	13793	1	20972	ENSMUST00000143928.1	7670	ENSMUSG00000022415	Syngr1	synaptogyrin 1	30.6145	33.2039	19.4115	53.5613	63.4612	50.6085	42.3729
chr3	108933540	108934448	909	*	7.22	6.82	7.46	0.64	4.48e-06	0.000836	Distal Intergenic	3	108940059	108942733	2675	1	66715	ENSMUST00000197427.4	-5611	ENSMUSG00000045662	Henmt1	HEN1 methyltransferase homolog 1 (Arabidopsis)	120.757	110.284	117.611	189.899	154.12	215.086	167.035
chr9	22486027	22486564	538	*	6.71	6.36	6.92	0.57	4.51e-06	0.000838	Intron (ENSMUST00000039798.15/319845, intron 1 of 21)	9	22490829	22888280	397452	1	319845	ENSMUST00000147405.7	-4265	ENSMUSG00000035919	Bbs9	Bardet-Biedl syndrome 9 (human)	81.6387	85.3814	86.7808	132.686	143.241	107.543	117.293
chr10	37257340	37258000	661	*	6.83	6.36	7.1	0.74	4.53e-06	0.000838	Distal Intergenic	10	37133375	37138920	5546	2	17118	ENSMUST00000092584.5	-118420	ENSMUSG00000069662	Marcks	myristoylated alanine rich protein kinase C substrate	125.86	92.4965	35.3974	239.809	117.856	148.662	58.9537
chr12	21265528	21266222	695	*	5.56	4.38	6.07	1.69	4.52e-06	0.000838	Exon (ENSMUST00000064595.14/211914, exon 27 of 29)	12	21270704	21272123	1420	2	16413	ENSMUST00000173688.1	5901	ENSMUSG00000062352	Itgb1bp1	integrin beta 1 binding protein 1	28.0633	20.1595	15.9859	26.7807	99.7247	82.2388	67.5511
chr6	112725282	112726216	935	*	6.73	6.99	6.49	-0.5	4.59e-06	0.000846	Intron (ENSMUST00000088373.10/259302, intron 21 of 21)	6	112619850	112696686	76837	2	58186	ENSMUST00000077088.10	-28596	ENSMUSG00000030254	Rad18	RAD18 E3 ubiquitin protein ligase	128.411	160.09	105.05	70.6035	98.8181	120.195	80.4472
chr7	58743370	58744201	832	*	9.36	9.17	9.49	0.32	4.58e-06	0.000846	Intron (ENSMUST00000168747.2/11982, intron 2 of 20)	7	58658246	58829420	171175	1	11982	ENSMUST00000168747.2	85124	ENSMUSG00000025324	Atp10a	ATPase, class V, type 10A	641.204	512.288	629.161	811.941	623.732	744.894	786.663
chr9	121218144	121219007	864	*	8.26	7.95	8.45	0.5	4.6e-06	0.000846	Intron (ENSMUST00000171923.7/209012, intron 17 of 36)	9	121160376	121193057	32682	2	209012	ENSMUST00000164969.1	-25087	ENSMUSG00000040936	Ulk4	unc-51-like kinase 4	315.5	219.383	231.796	439.446	347.223	370.075	284.943
chr5	32588267	32588641	375	*	3.99	4.62	3.22	-1.39	4.63e-06	0.000849	Intron (ENSMUST00000155976.1/ENSMUST00000155976.1, intron 1 of 3)	5	32611171	32685577	74407	1	22612	ENSMUST00000202543.3	-22530	ENSMUSG00000014932	Yes1	YES proto-oncogene 1, Src family tyrosine kinase	22.9609	11.8585	41.1067	8.52112	2.71976	9.48909	17.8089
chr5	147063900	147064830	931	*	8.08	7.62	8.35	0.73	4.63e-06	0.000849	Intron (ENSMUST00000016664.7/140887, intron 1 of 9)	5	147016655	147076586	59932	2	140887	ENSMUST00000016664.7	11756	ENSMUSG00000016520	Lnx2	ligand of numb-protein X 2	169.23	222.94	218.094	357.887	346.317	370.075	273.889
chr8	33842045	33842764	720	*	7.45	7.68	7.25	-0.43	4.66e-06	0.000852	Promoter (<=1kb)	8	33806742	33843671	36930	2	19663	ENSMUST00000183062.1	907	ENSMUSG00000031586	Rbpms	RNA binding protein gene with multiple splicing	240.664	166.019	228.37	174.074	118.763	175.548	158.438
chr3	50438708	50439334	627	*	8.51	8.29	8.66	0.38	4.76e-06	0.000869	Exon (ENSMUST00000194462.5/26570, exon 2 of 12)	3	50364938	50443611	78674	2	26570	ENSMUST00000029297.5	4277	ENSMUSG00000027737	Slc7a11	solute carrier family 7 (cationic amino acid transporter, y+ system), member 11	320.602	301.206	342.556	409.014	427.003	396.96	437.24
chr1	138920035	138920293	259	*	5.47	4.69	5.86	1.16	4.83e-06	0.000875	Distal Intergenic	1	138876272	138876951	680	2	75546	ENSMUST00000186955.2	-43084	ENSMUSG00000099808	1700019P21Rik	RIKEN cDNA 1700019P21 gene	36.5673	32.018	11.4185	93.7323	45.3294	79.0758	20.8794
chr6	32587681	32588940	1260	*	6.41	6.68	6.17	-0.51	4.82e-06	0.000875	Promoter (<=1kb)	6	32144268	32588192	443925	2	243743	ENSMUST00000115096.3	0	ENSMUSG00000029765	Plxna4	plexin A4	65.4811	105.541	145.015	40.171	75.2468	98.0539	82.9036
chr9	101630212	101630970	759	*	9.68	9.87	9.53	-0.34	4.82e-06	0.000875	Distal Intergenic	9	101342194	101348017	5824	1	102633035	ENSMUST00000190949.1	288018	ENSMUSG00000101941	Gm28979	predicted gene 28979	1108.08	837.212	943.17	782.725	705.325	822.388	727.095
chr19	48836937	48837560	624	*	5.86	5.26	6.18	0.92	4.8e-06	0.000875	Distal Intergenic	19	48206025	48805505	599481	1	66673	ENSMUST00000078880.5	630912	ENSMUSG00000063434	Sorcs3	sortilin-related VPS10 domain containing receptor 3	70.5835	39.1331	9.13482	107.123	63.4612	85.4018	43.6011
chr12	111287771	111288344	574	*	5.08	5.59	4.53	-1.06	4.86e-06	0.000879	Intron (ENSMUST00000181055.1/ENSMUST00000181055.1, intron 1 of 2)	12	111292976	111295316	2341	2	217866	ENSMUST00000221897.1	6972	ENSMUSG00000021279	Cdc42bpb	CDC42 binding protein kinase beta	29.7641	80.6379	38.823	14.6076	36.2635	20.5597	23.9499
chr19	53824682	53825765	1084	*	7.54	7.16	7.78	0.62	4.88e-06	0.00088	Exon (ENSMUST00000162724.1/ENSMUST00000162724.1, exon 1 of 2)	19	53843210	53867080	23871	1	73713	ENSMUST00000161856.1	-17445	ENSMUSG00000043639	Rbm20	RNA binding motif protein 20	152.222	163.648	125.604	271.458	231.18	240.39	160.28
chr6	22147541	22148490	950	*	6.51	6.19	6.71	0.51	4.94e-06	0.000889	Intron (ENSMUST00000115383.8/214642, intron 15 of 21)	6	22135546	22145551	10006	1	214642	ENSMUST00000154734.1	11995	ENSMUSG00000062980	Cped1	cadherin-like and PC-esterase domain containing 1	85.0403	79.4521	61.66	118.078	129.642	77.4942	105.625
chr11	107638111	107638646	536	*	5.66	5.15	5.96	0.81	4.95e-06	0.00089	Promoter (<=1kb)	11	107637722	107637779	58	1	102465562	ENSMUST00000185044.1	389	ENSMUSG00000098497	Mir6932	microRNA 6932	41.6698	43.8765	23.9789	68.1689	69.8073	60.0976	57.7255
chr18	81571338	81572740	1403	*	9.41	9.55	9.29	-0.26	4.99e-06	0.000895	Distal Intergenic	18	81992010	81992080	71	2	100628596	ENSMUST00000175295.1	419340	ENSMUSG00000093036	Mir5127	microRNA 5127	759.41	680.679	876.943	592.826	469.613	797.084	719.726
chr1	150907230	150908506	1277	*	10.01	10.18	9.88	-0.3	5.02e-06	0.000899	Intron (ENSMUST00000074783.11/545370, intron 1 of 106)	1	150562524	150993051	430528	2	545370	ENSMUST00000074783.11	84545	ENSMUSG00000066842	Hmcn1	hemicentin 1	1419.32	1004.42	1164.69	1043.23	862.165	1094.41	875.093
chr2	6195529	6196162	634	*	6.56	6.09	6.82	0.73	5.1e-06	0.00091	Promoter (<=1kb)	2	6189509	6196208	6700	2	67856	ENSMUST00000132810.1	46	ENSMUSG00000039063	Echdc3	enoyl Coenzyme A hydratase domain containing 3	52.725	52.1775	106.192	97.3842	111.51	120.195	138.173
chr13	81241052	81241565	514	*	5.52	5.77	5.31	-0.46	5.11e-06	0.00091	Intron (ENSMUST00000128120.1/110789, intron 3 of 7)	13	81106942	81342836	235895	2	110789	ENSMUST00000156631.1	101271	ENSMUSG00000069170	Adgrv1	adhesion G protein-coupled receptor V1	69.7331	47.4341	51.3834	38.9537	22.6647	72.7497	28.8627
chr1	118334780	118335877	1098	*	7	6.6	7.25	0.65	5.15e-06	0.000913	Distal Intergenic	1	118322152	118329380	7229	1	67949	ENSMUST00000161495.1	12628	ENSMUSG00000026377	Nifk	nucleolar protein interacting with the FHA domain of MKI67	79.9379	97.2399	122.178	115.644	138.708	178.711	192.828
chr6	31265741	31267760	2020	*	8.26	7.94	8.46	0.52	5.14e-06	0.000913	Intron (ENSMUST00000144612.7/73652, intron 1 of 5)	6	31277848	31293220	15373	1	73652	ENSMUST00000133510.1	-10088	ENSMUSG00000087380	2210408F21Rik	RIKEN cDNA 2210408F21 gene	209.199	244.286	303.733	354.235	309.146	374.819	408.991
chr13	24442170	24442758	589	*	7.31	7.55	7.1	-0.45	5.15e-06	0.000913	Intron (ENSMUST00000224953.1/12763, intron 11 of 15)	13	24417224	24436657	19434	1	12763	ENSMUST00000142882.1	24946	ENSMUSG00000016756	Cmah	cytidine monophospho-N-acetylneuraminic acid hydroxylase	156.474	213.453	207.817	113.209	142.334	159.733	148.612
chr2	61585349	61585874	526	*	5.79	5.3	6.07	0.78	5.18e-06	0.000916	Intron (ENSMUST00000112502.7/21353, intron 1 of 7)	2	61578611	61654090	75480	1	21353	ENSMUST00000136688.7	6738	ENSMUSG00000064289	Tank	TRAF family member-associated Nf-kappa B activator	45.9218	35.5756	39.9648	79.1247	74.3402	63.2606	60.796
chr8	64759605	64760648	1044	*	9.35	9.48	9.23	-0.25	5.21e-06	0.000919	Exon (ENSMUST00000034017.8/77113, exon 7 of 15)	8	64718139	64733792	15654	2	66234	ENSMUST00000034015.10	-25813	ENSMUSG00000031604	Msmo1	methylsterol monoxygenase 1	891.223	781.477	536.671	716.991	635.518	748.057	382.585
chr12	31415765	31416536	772	*	7.47	7.73	7.24	-0.48	5.34e-06	0.000941	Intron (ENSMUST00000167432.7/13487, intron 1 of 6)	12	31438217	31473495	35279	1	13487	ENSMUST00000171616.7	-21681	ENSMUSG00000001225	Slc26a3	solute carrier family 26, member 3	284.885	170.763	199.824	198.42	125.109	158.152	143.085
chr13	91370840	91372755	1916	*	8.73	8.9	8.59	-0.3	5.41e-06	0.000951	Exon (ENSMUST00000181054.2/320297, exon 3 of 3)	13	91368990	91388085	19096	2	320297	ENSMUST00000181054.2	15330	ENSMUSG00000097182	A830009L08Rik	RIKEN cDNA A830009L08 gene	474.525	557.351	443.039	346.931	419.75	463.384	362.933
chr12	31958052	31958903	852	*	7.21	6.58	7.55	0.98	5.56e-06	0.000975	3' UTR	12	31926254	31950535	24282	2	73389	ENSMUST00000172314.8	-7517	ENSMUSG00000002996	Hbp1	high mobility group box transcription factor 1	109.702	64.036	121.036	325.02	131.455	167.641	149.226
chr6	144901898	144903569	1672	*	7.93	8.1	7.79	-0.31	5.66e-06	0.000991	Distal Intergenic	6	143843739	144781977	938239	2	20678	ENSMUST00000141102.7	-119921	ENSMUSG00000041540	Sox5	SRY (sex determining region Y)-box 5	255.121	315.437	275.186	199.638	215.768	294.162	202.653
chr9	120686527	120686900	374	*	5.46	4.36	5.95	1.59	5.7e-06	0.000997	Distal Intergenic	9	120577346	120578072	727	1	76100	ENSMUST00000064646.4	109181	ENSMUSG00000052658	5830454E08Rik	RIKEN cDNA 5830454E08 gene	19.5593	16.6019	27.4045	21.9114	87.0324	94.8909	50.9704
chr7	99507217	99507568	352	*	4.61	3.67	5.05	1.39	5.77e-06	0.00101	Distal Intergenic	7	99477896	99483738	5843	2	27050	ENSMUST00000032998.12	-23479	ENSMUSG00000030744	Rps3	ribosomal protein S3	5.95282	4.74341	28.5463	31.6499	20.8515	42.7009	41.7588
chr6	88116684	88117341	658	*	5.21	4.56	5.56	1	5.91e-06	0.00103	Distal Intergenic	6	88104128	88104258	131	2	102465196	ENSMUST00000185149.1	-12426	ENSMUSG00000099095	Mir6376	microRNA 6376	23.8113	27.2746	21.6952	35.3018	54.3953	50.6085	54.0409
chr14	46723795	46724223	429	*	4.5	3.36	4.99	1.63	5.93e-06	0.00103	Distal Intergenic	14	46760541	46771669	11129	1	72391	ENSMUST00000067426.5	-36318	ENSMUSG00000037628	Cdkn3	cyclin-dependent kinase inhibitor 3	8.50403	13.0444	10.2767	24.346	29.9174	50.6085	26.4063
chr8	34190107	34190660	554	*	6.52	6.06	6.79	0.73	6.02e-06	0.00104	Distal Intergenic	8	34166622	34166712	91	2	102465211	ENSMUST00000183885.1	-23395	ENSMUSG00000098785	Mir6395	microRNA 6395	56.1266	59.2926	91.3482	97.3842	70.7139	118.614	169.492
chr19	29383410	29383894	485	*	7.97	7.7	8.15	0.44	6.07e-06	0.00105	Intron (ENSMUST00000016640.7/60533, intron 5 of 6)	19	29367455	29388095	20641	1	60533	ENSMUST00000016640.7	15955	ENSMUSG00000016496	Cd274	CD274 antigen	271.279	137.559	235.222	333.541	234.806	251.461	348.195
chr4	53269667	53270413	747	*	6.4	6.08	6.6	0.51	6.12e-06	0.00106	Promoter (<=1kb)	4	53261356	53270232	8877	2	381524	ENSMUST00000123127.2	0	ENSMUSG00000086712	AI427809	expressed sequence AI427809	73.1347	69.9653	66.2274	119.296	121.483	66.4236	91.501
chr6	4811075	4811788	714	*	5.72	6.08	5.37	-0.72	6.24e-06	0.00107	Promoter (1-2kb)	6	4807057	4812877	5821	2	102637299	ENSMUST00000176391.2	1089	ENSMUSG00000093570	Gm20714	predicted gene 20714	69.7331	83.0097	57.0926	36.5191	46.236	50.6085	36.846
chr12	118719903	118720741	839	*	6.65	7.15	6.11	-1.04	6.23e-06	0.00107	Distal Intergenic	12	118846329	118852576	6248	1	320145	ENSMUST00000063918.3	-125588	ENSMUSG00000048562	Sp8	trans-acting transcription factor 8	174.333	182.621	82.2134	127.817	53.4887	55.353	47.2858
chr3	154816690	154818070	1381	*	11.65	11.77	11.56	-0.21	6.35e-06	0.00109	Intron (ENSMUST00000143410.6/435766, intron 21 of 22)	3	154711865	154714083	2219	1	209601	ENSMUST00000192912.1	104825	ENSMUSG00000078161	Erich3	glutamate rich 3	4064.08	3455.57	3286.25	3574	2860.28	3180.43	2819.95
chr4	134637727	134638784	1058	*	8.65	8.42	8.8	0.38	6.59e-06	0.00113	Intron (ENSMUST00000038628.3/230815, intron 3 of 12)	4	134567889	134703767	135879	2	230815	ENSMUST00000176606.1	64983	ENSMUSG00000037306	Man1c1	mannosidase, alpha, class 1C, member 1	286.586	326.109	445.322	344.497	455.107	439.661	599.976
chr18	65586950	65587664	715	*	6.3	5.94	6.52	0.58	6.61e-06	0.00113	Intron (ENSMUST00000049016.11/328977, intron 2 of 5)	18	65583937	65623193	39257	1	328977	ENSMUST00000182973.1	3013	ENSMUSG00000042439	Zfp532	zinc finger protein 532	53.5754	62.8502	73.0785	94.9496	117.856	68.0052	96.4138
chr2	11894499	11895531	1033	*	7.63	7.88	7.41	-0.47	6.67e-06	0.00114	Distal Intergenic	2	11786158	11790122	3965	1	320816	ENSMUST00000142622.1	108341	ENSMUSG00000047909	Ankrd16	ankyrin repeat domain 16	211.75	239.542	277.47	177.726	151.4	204.015	169.492
chr4	95097667	95098707	1041	*	7.53	7.21	7.73	0.52	6.72e-06	0.00114	Exon (ENSMUST00000125438.7/ENSMUST00000125438.7, exon 1 of 5)	4	95049034	95052222	3189	2	16476	ENSMUST00000107094.1	-45445	ENSMUSG00000052684	Jun	jun proto-oncogene	174.333	157.718	126.746	216.68	249.312	216.668	194.67
chr11	116531542	116532035	494	*	6.64	6.26	6.86	0.6	6.67e-06	0.00114	Promoter (<=1kb)	11	116531744	116536657	4914	1	20698	ENSMUST00000106387.8	0	ENSMUSG00000061878	Sphk1	sphingosine kinase 1	59.5282	91.3106	86.7808	92.515	116.95	94.8909	175.019
chr6	84519551	84519981	431	*	4.71	5.21	4.17	-1.04	7e-06	0.00119	Distal Intergenic	6	84571414	84587680	16267	2	232174	ENSMUST00000205228.2	67699	ENSMUSG00000063415	Cyp26b1	cytochrome P450, family 26, subfamily b, polypeptide 1	37.4178	47.4341	29.6882	14.6076	24.4779	20.5597	14.7384
chr1	62714913	62715338	426	*	5.25	4.72	5.56	0.84	7.1e-06	0.0012	Exon (ENSMUST00000189205.1/ENSMUST00000189205.1, exon 2 of 2)	1	62703702	62818695	114994	1	18187	ENSMUST00000114157.2	11211	ENSMUSG00000025969	Nrp2	neuropilin 2	34.0161	11.8585	35.3974	68.1689	38.9833	36.3749	50.3563
chr2	152903348	152904875	1528	*	10.71	10.56	10.81	0.25	7.05e-06	0.0012	Distal Intergenic	2	152911352	152923068	11717	1	228785	ENSMUST00000028970.7	-6477	ENSMUSG00000027470	Mylk2	myosin, light polypeptide kinase 2, skeletal muscle	1371.7	1485.87	1805.27	1583.71	1761.5	1921.54	2146.28
chr3	146196340	146197441	1102	*	6.4	6.69	6.14	-0.55	7.12e-06	0.0012	Distal Intergenic	3	146192083	146195140	3058	1	68279	ENSMUST00000169984.1	4257	ENSMUSG00000011008	Mcoln2	mucolipin 2	104.6	81.8238	132.455	66.9516	64.3677	93.3094	65.0947
chr5	148522505	148523076	572	*	6.42	6.03	6.66	0.63	7.22e-06	0.00122	Intron (ENSMUST00000079324.13/24109, intron 1 of 4)	5	148505978	148537590	31613	2	24109	ENSMUST00000201688.3	14514	ENSMUSG00000001687	Ubl3	ubiquitin-like 3	78.2371	69.9653	53.6671	120.513	114.23	98.0539	83.5177
chr13	42457687	42458429	743	*	5.08	4.46	5.42	0.96	7.23e-06	0.00122	Distal Intergenic	13	42301476	42307990	6515	1	13614	ENSMUST00000021796.8	156211	ENSMUSG00000021367	Edn1	endothelin 1	17.8585	27.2746	22.837	48.6921	39.8899	41.1194	46.6716
chr19	45310739	45311443	705	*	6.93	7.22	6.67	-0.55	7.25e-06	0.00122	Exon (ENSMUST00000186981.1/ENSMUST00000186981.1, exon 1 of 2)	19	45363734	45507736	144003	1	12234	ENSMUST00000223764.1	-52291	ENSMUSG00000025217	Btrc	beta-transducin repeat containing protein	131.813	193.294	134.739	94.9496	127.829	105.962	90.2728
chr10	96690739	96691694	956	*	6.83	6.48	7.04	0.56	7.35e-06	0.00123	Distal Intergenic	10	96617554	96618668	1115	1	12226	ENSMUST00000218953.1	73185	ENSMUSG00000036478	Btg1	B cell translocation gene 1, anti-proliferative	105.45	59.2926	111.902	142.424	118.763	118.614	162.737
chr14	47863036	47864093	1058	*	7.68	7.96	7.42	-0.53	7.43e-06	0.00124	Distal Intergenic	14	47898851	47915716	16866	1	73961	ENSMUST00000226143.1	-34758	ENSMUSG00000115609	4930447J18Rik	RIKEN cDNA 4930447J18 gene	314.649	224.126	228.37	226.418	107.884	200.852	171.948
chr13	108552972	108553553	582	*	6.93	6.42	7.22	0.8	7.5e-06	0.00125	Intron (ENSMUST00000133929.7/238871, intron 1 of 3)	13	108654177	109951474	1297298	1	238871	ENSMUST00000122041.7	-100624	ENSMUSG00000021699	Pde4d	phosphodiesterase 4D, cAMP specific	94.3948	53.3633	117.611	137.555	103.351	210.342	163.965
chr18	32389534	32390516	983	*	7.24	7.55	6.96	-0.6	7.61e-06	0.00127	Intron (ENSMUST00000234857.1/30948, intron 1 of 13)	18	32371527	32378278	6752	2	402767	ENSMUST00000234978.1	-11256	NA	A830052D11Rik	RIKEN cDNA A830052D11 gene	178.585	221.754	180.413	120.513	98.8181	154.988	137.559
chr6	67378073	67378613	541	*	8.21	8.42	8.04	-0.38	7.68e-06	0.00128	Promoter (1-2kb)	6	67292018	67376188	84171	2	16162	ENSMUST00000018485.3	-1885	ENSMUSG00000018341	Il12rb2	interleukin 12 receptor, beta 2	448.163	430.464	180.413	325.02	321.839	290.999	143.7
chr6	125297261	125297773	513	*	5.06	4.28	5.46	1.18	7.7e-06	0.00128	Distal Intergenic	6	125278274	125286042	7769	2	22144	ENSMUST00000088246.5	-11219	ENSMUSG00000067702	Tuba3a	tubulin, alpha 3A	17.8585	24.9029	17.1278	45.0402	41.703	58.5161	36.2319
chr19	10064107	10064726	620	*	5.45	4.82	5.78	0.96	7.7e-06	0.00128	3' UTR	19	10041548	10059671	18124	1	60527	ENSMUST00000115995.2	22559	ENSMUSG00000024664	Fads3	fatty acid desaturase 3	27.2129	24.9029	35.3974	42.6056	62.5546	61.6791	60.1819
chr19	32990596	32991672	1077	*	8.91	9.2	8.65	-0.55	7.75e-06	0.00128	Distal Intergenic	19	33157112	33157201	90	1	100628575	ENSMUST00000199287.1	-165440	ENSMUSG00000106278	Mir3970	microRNA 3970	690.528	741.158	389.372	579.436	433.349	395.379	251.781
chr4	137964316	137964531	216	*	4.05	2.99	4.53	1.53	7.82e-06	0.00129	3' UTR	4	137993022	138105419	112398	1	230861	ENSMUST00000139759.7	-28491	ENSMUSG00000028760	Eif4g3	eukaryotic translation initiation factor 4 gamma, 3	5.10242	2.3717	17.1278	26.7807	20.8515	25.3042	22.1076
chr13	74024952	74026635	1684	*	8.68	8.93	8.47	-0.46	7.86e-06	0.0013	Intron (ENSMUST00000140217.7/72948, intron 1 of 2)	13	74009419	74035753	26335	1	72948	ENSMUST00000022057.8	15533	ENSMUSG00000021573	Tppp	tubulin polymerization promoting protein	545.959	495.686	467.018	371.277	381.673	324.211	380.742
chr19	48857362	48857644	283	*	4.37	3.59	4.77	1.18	7.98e-06	0.00131	Distal Intergenic	19	48206025	48805505	599481	1	66673	ENSMUST00000078880.5	651337	ENSMUSG00000063434	Sorcs3	sortilin-related VPS10 domain containing receptor 3	16.1577	10.6727	10.2767	35.3018	36.2635	22.1412	18.423
chr1	105622762	105622993	232	*	3.69	1.95	4.29	2.35	8.12e-06	0.00133	Intron (ENSMUST00000070699.14/27392, intron 12 of 28)	1	105628328	105638261	9934	2	27392	ENSMUST00000186195.1	15268	ENSMUSG00000056536	Pign	phosphatidylinositol glycan anchor biosynthesis, class N	2.55121	5.92926	3.42556	13.3903	12.6922	36.3749	18.423
chr16	11420239	11420829	591	*	7.56	7.33	7.71	0.38	8.06e-06	0.00133	Promoter (<=1kb)	16	11420708	11679349	258642	1	74478	ENSMUST00000150993.1	0	ENSMUSG00000071669	Snx29	sorting nexin 29	192.191	144.674	159.859	261.72	191.29	173.967	237.043
chr13	97341311	97341632	322	*	5.58	6.06	5.08	-0.97	8.22e-06	0.00134	Distal Intergenic	13	97434970	97497007	62038	1	100039691	ENSMUST00000109431.9	-93338	ENSMUSG00000078952	Lncenc1	long non-coding RNA, embryonic stem cells expressed 1	101.198	74.7087	29.6882	75.4728	30.824	23.7227	9.82561
chr15	61540700	61541380	681	*	5.99	6.27	5.74	-0.53	8.19e-06	0.00134	Intron (ENSMUST00000229194.1/ENSMUST00000229194.1, intron 1 of 1)	15	61534676	61745184	210509	2	432956	ENSMUST00000229538.1	203804	ENSMUSG00000116031	D030024E09Rik	RIKEN cDNA D030024E09 gene	79.9379	75.8945	82.2134	48.6921	35.3569	79.0758	56.4973
chr1	179052352	179053124	773	*	5.49	4.85	5.84	0.99	8.27e-06	0.00135	Intron (ENSMUST00000128302.7/69726, intron 8 of 11)	1	178957250	178989345	32096	2	69726	ENSMUST00000129393.1	-63007	ENSMUSG00000055067	Smyd3	SET and MYND domain containing 3	35.7169	26.0887	27.4045	46.2575	48.9557	66.4236	74.3062
chr8	127440124	127441560	1437	*	10.68	10.82	10.57	-0.25	8.31e-06	0.00135	Intron (ENSMUST00000162309.7/93742, intron 20 of 24)	8	127447746	127474513	26768	1	93742	ENSMUST00000159511.1	-6186	ENSMUSG00000025812	Pard3	par-3 family cell polarity regulator	1974.64	1931.75	1686.52	1647.01	1506.75	1673.24	1446.82
chr14	103793464	103793733	270	*	4.17	3.3	4.59	1.29	8.38e-06	0.00136	Distal Intergenic	14	103814728	103843695	28968	2	13618	ENSMUST00000227824.1	49962	ENSMUSG00000022122	Ednrb	endothelin receptor type B	9.35444	14.2302	6.85111	27.998	29.0108	22.1412	20.2653
chr6	88109829	88110258	430	*	6.87	6.39	7.15	0.75	8.48e-06	0.00137	Distal Intergenic	6	88104128	88104258	131	2	102465196	ENSMUST00000185149.1	-5571	ENSMUSG00000099095	Mir6376	microRNA 6376	62.9299	80.6379	116.469	108.34	101.538	186.619	188.529
chr10	95448997	95449903	907	*	6.23	5.55	6.59	1.04	8.41e-06	0.00137	Intron (ENSMUST00000219379.1/ENSMUST00000219379.1, intron 2 of 2)	10	95417375	95428640	11266	1	70523	ENSMUST00000181781.1	31622	ENSMUSG00000097766	5730420D15Rik	RIKEN cDNA 5730420D15 gene	34.0161	53.3633	57.0926	60.8651	77.06	154.988	103.169
chr17	74501117	74501460	344	*	5.02	4.32	5.39	1.07	8.43e-06	0.00137	Distal Intergenic	17	74493928	74496667	2740	1	67864	ENSMUST00000234853.1	7189	ENSMUSG00000024072	Yipf4	Yip1 domain family, member 4	15.3073	22.5312	23.9789	43.8229	32.6372	47.4455	49.1281
chr11	34314670	34314828	159	*	3.12	1.81	3.66	1.85	8.54e-06	0.00138	Promoter (<=1kb)	11	34314822	34422639	107818	1	574403	ENSMUST00000093192.3	0	ENSMUSG00000069911	Insyn2b	inhibitory synaptic factor family member 2B	5.10242	1.18585	4.56741	9.73842	19.0383	7.90758	15.3525
chr15	10228700	10229007	308	*	3.84	4.5	3	-1.5	8.53e-06	0.00138	Intron (ENSMUST00000005400.12/19116, intron 1 of 8)	15	10223986	10349180	125195	1	19116	ENSMUST00000128921.7	4714	ENSMUSG00000005268	Prlr	prolactin receptor	30.6145	13.0444	26.2626	8.52112	14.5054	6.32606	3.6846
chr8	57579806	57580183	378	*	7.56	7.28	7.74	0.46	8.64e-06	0.00139	Intron (ENSMUST00000034021.11/108150, intron 2 of 11)	8	57526024	57538453	12430	2	108150	ENSMUST00000139417.1	-41353	ENSMUSG00000031608	Galnt7	polypeptide N-acetylgalactosaminyltransferase 7	223.656	147.046	109.618	310.412	231.18	200.852	140.015
chr16	31506703	31507910	1208	*	7.35	7.54	7.2	-0.34	8.72e-06	0.0014	Distal Intergenic	16	31436091	31456750	20660	1	71911	ENSMUST00000149039.1	70612	ENSMUSG00000046598	Bdh1	3-hydroxybutyrate dehydrogenase, type 1	127.561	215.825	231.796	94.9496	153.213	199.271	157.824
chr12	3820584	3820953	370	*	5.76	5.3	6.02	0.72	8.77e-06	0.00141	Intron (ENSMUST00000173700.1/13435, intron 1 of 1)	12	3807160	3913491	106332	1	13435	ENSMUST00000174817.7	13424	ENSMUSG00000020661	Dnmt3a	DNA methyltransferase 3A	42.5202	41.5048	37.6811	82.7766	70.7139	56.9345	57.7255
chr5	30617222	30618265	1044	*	7.12	6.86	7.29	0.43	8.91e-06	0.00142	Intron (ENSMUST00000066295.3/16527, intron 1 of 1)	5	30621373	30622232	860	1	16527	ENSMUST00000197428.1	-3108	ENSMUSG00000049265	Kcnk3	potassium channel, subfamily K, member 3	108.001	130.444	121.036	159.467	190.383	128.103	167.649
chr5	122458000	122459215	1216	*	6.88	6.51	7.11	0.6	9.01e-06	0.00144	Exon (ENSMUST00000179939.7/11938, exon 17 of 21)	5	122441375	122441782	408	1	56317	ENSMUST00000154074.1	16625	ENSMUSG00000029466	Anapc7	anaphase promoting complex subunit 7	96.946	107.913	76.5041	127.817	199.449	131.266	109.924
chr2	94512586	94512809	224	*	3.58	2.12	4.14	2.02	9.23e-06	0.00146	Distal Intergenic	2	94422336	94438136	15801	2	11800	ENSMUST00000152454.7	-74450	ENSMUSG00000027193	Api5	apoptosis inhibitor 5	4.25202	2.3717	6.85111	20.6941	7.2527	25.3042	19.6512
chr4	138344611	138345597	987	*	7.73	7.4	7.94	0.53	9.21e-06	0.00146	Promoter (<=1kb)	4	138338424	138343649	5226	2	72269	ENSMUST00000144986.1	-962	ENSMUSG00000028755	Cda	cytidine deaminase	163.277	161.276	198.682	219.114	262.004	270.439	257.922
chr5	99460079	99460363	285	*	4.68	5.27	3.99	-1.28	9.21e-06	0.00146	Intron (ENSMUST00000209346.1/320292, intron 3 of 16)	5	99217426	99252927	35502	2	320292	ENSMUST00000168092.7	-207152	ENSMUSG00000089809	Rasgef1b	RasGEF domain family, member 1B	34.8665	39.1331	45.6741	17.0422	13.5988	7.90758	27.0204
chr5	122192441	122193200	760	*	5.89	6.4	5.32	-1.08	9.22e-06	0.00146	Distal Intergenic	5	122206804	122233540	26737	1	74096	ENSMUST00000145854.7	-13604	ENSMUSG00000064267	Hvcn1	hydrogen voltage-gated channel 1	129.261	67.5936	65.0856	40.171	45.3294	33.2118	46.0575
chr5	138693944	138695177	1234	*	7.75	7.48	7.92	0.44	9.19e-06	0.00146	Distal Intergenic	5	138754514	138810077	55564	1	80752	ENSMUST00000026972.7	-59337	ENSMUSG00000025854	Fam20c	family with sequence similarity 20, member C	119.056	190.922	240.931	182.595	230.273	210.342	375.216
chr11	9226485	9227115	631	*	5.83	6.12	5.57	-0.55	9.17e-06	0.00146	Intron (ENSMUST00000042740.12/268379, intron 3 of 61)	11	9193451	9256178	62728	1	268379	ENSMUST00000151522.1	33034	ENSMUSG00000004668	Abca13	ATP-binding cassette, sub-family A (ABC1), member 13	76.5363	78.2662	60.5182	59.6478	26.291	75.9127	33.7755
chr4	130101810	130102451	642	*	6.22	5.77	6.48	0.72	9.31e-06	0.00147	Promoter (<=1kb)	4	130102558	130128135	25578	1	67898	ENSMUST00000118199.7	-107	ENSMUSG00000028779	Pef1	penta-EF hand domain containing 1	54.4258	50.9916	62.8019	97.3842	77.9666	96.4724	97.0279
chr5	102820120	102820475	356	*	4.59	3.78	5	1.21	9.49e-06	0.00149	Intron (ENSMUST00000073302.11/231532, intron 2 of 8)	5	102809049	102875860	66812	1	231532	ENSMUST00000130222.1	11071	ENSMUSG00000057315	Arhgap24	Rho GTPase activating protein 24	13.6065	11.8585	17.1278	34.0845	30.824	34.7933	31.9332
chr17	27547173	27547687	515	*	6.09	5.67	6.34	0.67	9.61e-06	0.00151	Exon (ENSMUST00000231483.1/ENSMUST00000231483.1, exon 1 of 1)	17	27556497	27562846	6350	1	15361	ENSMUST00000118599.8	-8810	ENSMUSG00000046711	Hmga1	high mobility group AT-hook 1	28.9137	36.7614	91.3482	73.0381	56.2084	71.1682	133.26
chr5	64281722	64282025	304	*	4.18	3.13	4.65	1.51	9.7e-06	0.00152	3' UTR	5	64275420	64284739	9320	1	57915	ENSMUST00000147348.5	6302	ENSMUSG00000029174	Tbc1d1	TBC1 domain family, member 1	8.50403	9.48682	9.13482	17.0422	24.4779	31.6303	30.0909
chr7	49253064	49253412	349	*	5.28	4.73	5.59	0.86	9.78e-06	0.00153	Intron (ENSMUST00000183659.7/78286, intron 2 of 39)	7	49246845	49494000	247156	1	78286	ENSMUST00000184124.7	6219	ENSMUSG00000052512	Nav2	neuron navigator 2	26.3625	27.2746	28.5463	42.6056	54.3953	44.2824	57.7255
chr14	16563650	16564743	1094	*	9.62	9.77	9.51	-0.26	9.89e-06	0.00155	Intron (ENSMUST00000063750.7/218772, intron 1 of 7)	14	16443820	16575045	131226	2	218772	ENSMUST00000225594.1	10302	ENSMUSG00000017491	Rarb	retinoic acid receptor, beta	883.569	826.539	980.851	675.603	699.886	838.203	790.962
chr11	97200113	97200716	604	*	4.99	5.43	4.53	-0.9	1.01e-05	0.00158	Distal Intergenic	11	97206908	97212462	5555	2	19155	ENSMUST00000107608.2	11746	ENSMUSG00000001441	Npepps	aminopeptidase puromycin sensitive	36.5673	49.8058	46.8159	10.9557	29.0108	28.4673	27.0204
chr10	8881732	8882040	309	*	6.51	5.98	6.81	0.84	1.02e-05	0.00159	Intron (ENSMUST00000015449.5/70097, intron 1 of 19)	10	8813722	8886052	72331	2	70097	ENSMUST00000213032.1	4012	ENSMUSG00000015305	Sash1	SAM and SH3 domain containing 1	78.2371	64.036	52.5252	129.034	94.2851	156.57	83.5177
chr7	84372113	84372330	218	*	3.71	2.31	4.26	1.95	1.03e-05	0.0016	Promoter (<=1kb)	7	84347432	84372495	25064	2	11864	ENSMUST00000208392.1	165	ENSMUSG00000015709	Arnt2	aryl hydrocarbon receptor nuclear translocator 2	11.9056	1.18585	2.2837	25.5634	18.1318	26.8858	8.59741
chr9	16237646	16238449	804	*	6.82	6.37	7.08	0.71	1.03e-05	0.0016	Intron (ENSMUST00000217308.1/270120, intron 3 of 25)	9	15910205	16378231	468027	2	270120	ENSMUST00000082170.5	139782	ENSMUSG00000074505	Fat3	FAT atypical cadherin 3	98.6468	96.054	61.66	154.597	130.549	170.804	101.327
chr2	30925126	30925441	316	*	7.9	7.61	8.09	0.49	1.04e-05	0.00161	Intron (ENSMUST00000132244.1/ENSMUST00000132244.1, intron 1 of 2)	2	30889471	30903297	13827	2	64292	ENSMUST00000102852.5	-21829	ENSMUSG00000050737	Ptges	prostaglandin E synthase	169.23	208.71	224.945	230.07	260.191	278.347	356.792
chr2	118961263	118962409	1147	*	9.05	8.89	9.17	0.27	1.04e-05	0.00161	Distal Intergenic	2	118926496	118928585	2090	1	72136	ENSMUST00000099546.5	34767	ENSMUSG00000074916	Chst14	carbohydrate sulfotransferase 14	459.218	462.482	545.805	575.784	592.908	528.226	669.37
chr16	30689403	30690079	677	*	6.64	6.87	6.44	-0.43	1.05e-05	0.00161	Distal Intergenic	16	30599723	30602797	3075	1	224093	ENSMUST00000059078.3	89680	ENSMUSG00000046546	Fam43a	family with sequence similarity 43, member A	130.962	138.745	92.49	83.9939	88.8456	121.777	64.4806
chrX	10331635	10332347	713	*	5.74	5.87	5.64	-0.23	1.04e-05	0.00161	Distal Intergenic	20	10252367	10316864	64498	1	18416	ENSMUST00000115528.2	79268	ENSMUSG00000031173	Otc	ornithine transcarbamylase	75.6859	64.036	41.1067	54.7786	30.824	102.798	16.5807
chr9	54011818	54012290	473	*	5.25	4.53	5.62	1.09	1.05e-05	0.00162	Distal Intergenic	9	53911460	53975301	63842	2	270162	ENSMUST00000048409.13	-36517	ENSMUSG00000041986	Elmod1	ELMO/CED-12 domain containing 1	16.1577	7.11511	47.9578	42.6056	43.5162	53.7715	62.6383
chr10	80963081	80964421	1341	*	8.14	7.87	8.32	0.45	1.06e-05	0.00163	Intron (ENSMUST00000099462.7/14708, intron 2 of 3)	10	80930812	80931759	948	1	17873	ENSMUST00000219449.1	32269	ENSMUSG00000015312	Gadd45b	growth arrest and DNA-damage-inducible 45 beta	193.042	269.188	261.484	332.324	359.009	294.162	331.614
chr4	139424694	139424932	239	*	4.57	3.81	4.96	1.16	1.07e-05	0.00164	Exon (ENSMUST00000165860.7/69116, exon 41 of 106)	4	139416212	139417026	815	1	69116	ENSMUST00000149995.1	8482	ENSMUSG00000066036	Ubr4	ubiquitin protein ligase E3 component n-recognin 4	18.7089	14.2302	10.2767	31.6499	32.6372	31.6303	32.5473
chr5	146291610	146291843	234	*	4.76	4.03	5.13	1.1	1.07e-05	0.00164	Exon (ENSMUST00000198861.1/264064, exon 2 of 2)	5	146294910	146302819	7910	1	264064	ENSMUST00000159615.1	-3067	ENSMUSG00000029635	Cdk8	cyclin-dependent kinase 8	14.4569	17.7878	18.2696	35.3018	46.236	34.7933	28.2486
chr11	60339434	60339775	342	*	4.85	3.96	5.28	1.32	1.09e-05	0.00166	Intron (ENSMUST00000095254.11/216810, intron 1 of 13)	11	60226714	60352905	126192	2	216810	ENSMUST00000095254.11	13130	ENSMUSG00000000538	Tom1l2	target of myb1-like 2 (chicken)	13.6065	9.48682	25.1208	25.5634	43.5162	52.19	38.6883
chr1	33969981	33970805	825	*	6.22	5.77	6.49	0.72	1.09e-05	0.00167	Intron (ENSMUST00000183034.4/13518, intron 3 of 102)	1	34005880	34174795	168916	1	13518	ENSMUST00000187486.6	-35075	ENSMUSG00000026131	Dst	dystonin	40.8194	65.2219	62.8019	96.1669	92.472	90.1464	90.8869
chr4	65242365	65243146	782	*	6.12	5.68	6.38	0.7	1.09e-05	0.00167	Intron (ENSMUST00000084501.3/18491, intron 9 of 21)	4	65124174	65357509	233336	1	18491	ENSMUST00000084501.3	118191	ENSMUSG00000028370	Pappa	pregnancy-associated plasma protein A	58.6778	67.5936	31.9719	91.2977	100.631	85.4018	65.7088
chr11	103389823	103390333	511	*	5.15	4.71	5.42	0.71	1.11e-05	0.00168	Intron (ENSMUST00000041272.9/353047, intron 4 of 11)	11	103366617	103394768	28152	2	353047	ENSMUST00000184350.1	4435	ENSMUSG00000034247	Plekhm1	pleckstrin homology domain containing, family M (with RUN domain) member 1	24.6617	35.5756	20.5533	62.0824	42.6096	22.1412	49.1281
chr1	89234770	89235898	1129	*	9.55	9.66	9.46	-0.2	1.12e-05	0.0017	Distal Intergenic	1	89070453	89112860	42408	1	98402	ENSMUST00000123745.1	164317	ENSMUSG00000036206	Sh3bp4	SH3-domain binding protein 4	829.143	869.23	798.155	673.168	693.54	869.833	668.142
chr11	61207898	61208146	249	*	3.97	2.99	4.42	1.43	1.13e-05	0.00171	Promoter (<=1kb)	11	61207537	61212333	4797	1	11670	ENSMUST00000147792.1	361	ENSMUSG00000019102	Aldh3a1	aldehyde dehydrogenase family 3, subfamily A1	9.35444	9.48682	5.70926	9.73842	25.3845	20.5597	32.5473
chr12	118197228	118197545	318	*	5.95	6.41	5.48	-0.93	1.15e-05	0.00174	Promoter (1-2kb)	12	117877982	118199043	321062	2	13411	ENSMUST00000084806.6	1498	ENSMUSG00000018581	Dnah11	dynein, axonemal, heavy chain 11	80.7883	119.771	62.8019	49.9094	45.3294	39.5379	49.1281
chr18	84293530	84294365	836	*	5.53	4.83	5.89	1.06	1.16e-05	0.00175	Intron (ENSMUST00000125450.8/240476, intron 2 of 2)	18	84279820	84412420	132601	2	240476	ENSMUST00000143597.1	118055	ENSMUSG00000048410	Zfp407	zinc finger protein 407	22.9609	24.9029	39.9648	36.5191	78.8731	72.7497	56.4973
chr6	35597186	35597503	318	*	4.33	3.47	4.76	1.29	1.18e-05	0.00178	Distal Intergenic	6	35508906	35539888	30983	2	14489	ENSMUST00000031866.8	-57298	ENSMUSG00000029840	Mtpn	myotrophin	8.50403	14.2302	11.4185	42.6056	27.1976	26.8858	14.7384
chr10	39258353	39258649	297	*	4.47	3.29	4.97	1.68	1.18e-05	0.00178	Distal Intergenic	10	39150970	39163794	12825	2	327743	ENSMUST00000076713.5	-94559	ENSMUSG00000062074	Ccn6	cellular communication network factor 6	10.2048	18.9736	1.14185	19.4768	28.1042	53.7715	28.2486
chr10	42887840	42888702	863	*	8.03	8.31	7.78	-0.53	1.18e-05	0.00178	Exon (ENSMUST00000214070.1/ENSMUST00000214070.1, exon 1 of 2)	10	42902473	42935139	32667	1	268297	ENSMUST00000125576.1	-13771	ENSMUSG00000044770	Scml4	Scm polycomb group protein like 4	333.358	268.003	379.095	254.416	151.4	205.597	291.698
chr2	166098368	166099257	890	*	8.22	8.01	8.36	0.36	1.21e-05	0.00181	Intron (ENSMUST00000109249.8/72043, intron 3 of 20)	2	166074815	166078119	3305	2	72043	ENSMUST00000143996.1	-20249	ENSMUSG00000006800	Sulf2	sulfatase 2	267.877	252.587	274.045	340.845	347.223	309.977	357.407
chr3	36340662	36341712	1051	*	7.23	6.79	7.49	0.7	1.22e-05	0.00182	Distal Intergenic	3	36449164	36452328	3165	2	11747	ENSMUST00000196097.1	110616	ENSMUSG00000027712	Anxa5	annexin A5	132.663	111.47	98.1993	166.77	173.158	240.39	162.123
chr11	22482033	22482898	866	*	6.64	6.3	6.85	0.56	1.21e-05	0.00182	Distal Intergenic	11	22512088	22519234	7147	1	103765	ENSMUST00000059319.7	-29190	ENSMUSG00000049904	Tmem17	transmembrane protein 17	97.7964	91.3106	53.6671	139.99	124.203	102.798	108.696
chr3	50391683	50391980	298	*	4.21	3.15	4.68	1.54	1.23e-05	0.00184	Intron (ENSMUST00000194462.5/26570, intron 6 of 11)	3	50364938	50443611	78674	2	26570	ENSMUST00000029297.5	51631	ENSMUSG00000027737	Slc7a11	solute carrier family 7 (cationic amino acid transporter, y+ system), member 11	11.0552	9.48682	6.85111	32.8672	28.1042	33.2118	11.6679
chr6	40890959	40891812	854	*	6.14	6.39	5.91	-0.47	1.24e-05	0.00184	5' UTR	6	40878794	40887494	8701	2	194357	ENSMUST00000031937.3	-3465	ENSMUSG00000029885	Moxd2	monooxygenase, DBH-like 2	78.2371	65.2219	115.327	55.9959	28.1042	90.1464	74.3062
chr10	114114281	114115255	975	*	6.1	5.54	6.42	0.88	1.23e-05	0.00184	Distal Intergenic	10	114398823	114801364	402542	2	237553	ENSMUST00000061632.7	686109	ENSMUSG00000050663	Trhde	TRH-degrading enzyme	60.3786	54.5492	28.5463	70.6035	116.95	98.0539	66.3229
chr13	34690877	34691686	810	*	6.85	7.09	6.64	-0.45	1.24e-05	0.00184	Distal Intergenic	13	34627834	34653486	25653	2	66895	ENSMUST00000053459.14	-37391	ENSMUSG00000021411	Pxdc1	PX domain containing 1	159.876	101.983	158.717	90.0804	69.8073	132.847	117.907
chr18	45886266	45886942	677	*	5.79	6.18	5.41	-0.77	1.24e-05	0.00184	Intron (ENSMUST00000184994.7/107003, intron 1 of 3)	18	45683487	45896509	213023	2	107003	ENSMUST00000184994.7	9567	NA	A330093E20Rik	RIKEN cDNA A330093E20 gene	74.8355	80.6379	68.5111	59.6478	33.5438	44.2824	37.4601
chr5	19895599	19896419	821	*	7.6	7.8	7.44	-0.36	1.27e-05	0.00187	Intron (ENSMUST00000197354.4/50791, intron 2 of 21)	5	19907518	20704792	797275	1	50791	ENSMUST00000101558.9	-11099	ENSMUSG00000040003	Magi2	membrane associated guanylate kinase, WW and PDZ domain containing 2	285.736	224.126	176.987	214.245	155.027	215.086	130.189
chr13	93923995	93924386	392	*	5.67	6.12	5.2	-0.92	1.27e-05	0.00187	Intron (ENSMUST00000091403.5/11881, intron 6 of 7)	13	93790777	93790837	61	1	100885837	ENSMUST00000176635.1	133218	ENSMUSG00000093480	Mir5624	microRNA 5624	82.4891	58.1068	74.2204	46.2575	29.9174	25.3042	49.7422
chr1	85933236	85933524	289	*	4.12	3.04	4.6	1.56	1.28e-05	0.00189	Exon (ENSMUST00000190367.1/ENSMUST00000190367.1, exon 2 of 2)	1	85928727	85940624	11898	1	71141	ENSMUST00000129392.1	4509	ENSMUSG00000026224	4933407L21Rik	RIKEN cDNA 4933407L21 gene	3.40161	7.11511	14.8441	23.1287	19.9449	31.6303	25.1781
chr17	22431567	22431981	415	*	4.81	4.16	5.16	1	1.29e-05	0.0019	Intron (ENSMUST00000141831.7/74149, intron 2 of 2)	17	22424268	22456689	32422	1	74149	ENSMUST00000088763.12	7299	ENSMUSG00000071266	Zfp946	zinc finger protein 946	23.8113	15.4161	15.9859	57.2132	29.9174	31.6303	28.2486
chr17	80685771	80687620	1850	*	8.24	7.76	8.52	0.75	1.29e-05	0.0019	Intron (ENSMUST00000112389.8/225028, intron 1 of 34)	17	80580517	80728024	147508	2	225028	ENSMUST00000234133.1	40404	ENSMUSG00000024242	Map4k3	mitogen-activated protein kinase kinase kinase kinase 3	237.263	214.639	220.377	454.054	310.96	474.455	271.432
chr4	101655725	101656747	1023	*	9.54	9.35	9.68	0.33	1.31e-05	0.00191	Exon (ENSMUST00000030254.14/230514, exon 3 of 4)	4	101647793	101659364	11572	1	230514	ENSMUST00000106927.1	7932	ENSMUSG00000035212	Leprot	leptin receptor overlapping transcript	761.961	627.316	625.735	956.8	804.143	871.415	737.535
chr5	146287670	146288665	996	*	8.32	7.99	8.52	0.53	1.3e-05	0.00191	Promoter (1-2kb)	5	146286176	146292168	5993	1	264064	ENSMUST00000198861.1	1494	ENSMUSG00000029635	Cdk8	cyclin-dependent kinase 8	302.744	284.605	198.682	424.839	451.481	404.868	235.201
chr10	42115277	42116246	970	*	6.17	5.68	6.45	0.77	1.3e-05	0.00191	Distal Intergenic	10	41916807	42018442	101636	2	213402	ENSMUST00000161927.7	-96835	ENSMUSG00000071324	Armc2	armadillo repeat containing 2	40.8194	49.8058	67.3693	66.9516	94.2851	101.217	97.642
chr15	5148667	5150650	1984	*	8.87	8.67	9.01	0.34	1.32e-05	0.00193	Intron (ENSMUST00000051186.8/105787, intron 1 of 8)	15	5143891	5181892	38002	1	105787	ENSMUST00000228218.1	4776	ENSMUSG00000050697	Prkaa1	protein kinase, AMP-activated, alpha 1 catalytic subunit	488.982	410.305	356.258	625.693	588.376	474.455	430.485
chr4	86697931	86698355	425	*	5.64	5.16	5.92	0.76	1.35e-05	0.00196	Distal Intergenic	4	86656565	86670060	13496	2	11520	ENSMUST00000000466.12	-27871	ENSMUSG00000028494	Plin2	perilipin 2	45.0714	34.3897	30.83	68.1689	48.0492	53.7715	79.8331
chr10	67038945	67039333	389	*	4.38	3.48	4.81	1.33	1.35e-05	0.00196	Intron (ENSMUST00000217788.1/102634101, intron 3 of 4)	10	67028926	67034632	5707	2	28193	ENSMUST00000218920.1	-4313	ENSMUSG00000019873	Reep3	receptor accessory protein 3	13.6065	11.8585	9.13482	32.8672	12.6922	33.2118	36.846
chr10	116191797	116192245	449	*	4.98	5.36	4.62	-0.74	1.35e-05	0.00196	Intron (ENSMUST00000063470.10/19279, intron 6 of 13)	10	116196396	116237261	40866	1	19279	ENSMUST00000124369.1	-4151	ENSMUSG00000020151	Ptprr	protein tyrosine phosphatase, receptor type, R	45.0714	42.6907	38.823	26.7807	9.06588	39.5379	25.7922
chr2	60342208	60343302	1095	*	7.42	7.12	7.62	0.5	1.37e-05	0.00198	Intron (ENSMUST00000151984.7/ENSMUST00000151984.7, intron 1 of 5)	2	60293760	60383231	89472	2	17076	ENSMUST00000028362.8	39929	ENSMUSG00000026980	Ly75	lymphocyte antigen 75	125.009	104.355	199.824	170.422	155.027	207.179	275.731
chr3	153261773	153263053	1281	*	9.32	9.52	9.16	-0.36	1.37e-05	0.00199	Intron (ENSMUST00000200397.4/20447, intron 3 of 4)	3	153296504	153298649	2146	2	75489	ENSMUST00000197231.1	35596	ENSMUSG00000105023	1700012D16Rik	RIKEN cDNA 1700012D16 gene	767.914	863.3	634.87	630.563	573.87	645.258	501.106
chr8	122007421	122008661	1241	*	8.36	8.59	8.16	-0.43	1.37e-05	0.00199	Exon (ENSMUST00000093078.12/53325, exon 10 of 13)	8	122000847	122007140	6294	1	53325	ENSMUST00000173201.1	6574	ENSMUSG00000025316	Banp	BTG3 associated nuclear protein	335.059	385.402	470.443	270.241	292.828	256.205	356.178
chr10	88392070	88392825	756	*	8.79	8.59	8.93	0.35	1.4e-05	0.00203	Intron (ENSMUST00000127615.7/432486, intron 2 of 5)	10	88379226	88447329	68104	1	432486	ENSMUST00000020251.9	12844	ENSMUSG00000035311	Gnptab	N-acetylglucosamine-1-phosphate transferase, alpha and beta subunits	423.501	334.41	430.478	590.392	394.366	460.221	569.885
chr13	31258847	31259366	520	*	6.27	5.9	6.49	0.59	1.4e-05	0.00203	Distal Intergenic	13	31213410	31241086	27677	2	73924	ENSMUST00000153175.2	-17761	ENSMUSG00000087460	4930401O12Rik	RIKEN cDNA 4930401O12 gene	69.7331	75.8945	38.823	108.34	121.483	79.0758	62.0242
chr3	137191084	137191316	233	*	3.26	3.99	2.27	-1.72	1.43e-05	0.00206	Distal Intergenic	3	137341067	137432185	91119	1	59308	ENSMUST00000122064.7	-149751	ENSMUSG00000054690	Emcn	endomucin	14.4569	13.0444	21.6952	12.173	0.906588	3.16303	3.6846
chr5	36323613	36324016	404	*	4.61	5.1	4.1	-1	1.44e-05	0.00207	Intron (ENSMUST00000037370.13/81840, intron 1 of 26)	5	36301570	36301628	59	1	102465792	ENSMUST00000184943.1	22043	ENSMUSG00000098884	Mir7689	microRNA 7689	26.3625	22.5312	57.0926	6.08651	16.3186	20.5597	27.6345
chr19	44421896	44422824	929	*	6.59	6.09	6.88	0.8	1.44e-05	0.00207	Distal Intergenic	19	44394451	44407709	13259	2	20249	ENSMUST00000041331.2	-14187	ENSMUSG00000037071	Scd1	stearoyl-Coenzyme A desaturase 1	34.8665	106.727	68.5111	94.9496	122.389	104.38	165.193
chr2	3630560	3631806	1247	*	9.56	9.74	9.42	-0.32	1.46e-05	0.0021	Intron (ENSMUST00000226435.1/66540, intron 1 of 4)	2	3613758	3779787	166030	1	66540	ENSMUST00000115052.8	16802	ENSMUSG00000026655	Fam107b	family with sequence similarity 107, member B	985.618	968.841	687.395	824.114	752.468	668.981	569.271
chr1	93083549	93083866	318	*	6.11	5.66	6.37	0.71	1.5e-05	0.00215	Promoter (1-2kb)	1	93018457	93082421	63965	2	16560	ENSMUST00000086819.11	-1128	ENSMUSG00000014602	Kif1a	kinesin family member 1A	43.3706	46.2482	66.2274	62.0824	80.6863	86.9833	111.152
chr5	35215536	35216153	618	*	6.37	5.76	6.7	0.93	1.5e-05	0.00215	Distal Intergenic	5	35278319	35281763	3445	1	11553	ENSMUST00000049545.6	-62166	ENSMUSG00000045318	Adra2c	adrenergic receptor, alpha 2c	50.1738	61.6643	55.9508	74.2554	80.6863	143.918	128.347
chr4	141694637	141695024	388	*	4.92	4.19	5.3	1.11	1.51e-05	0.00216	Intron (ENSMUST00000102484.4/68817, intron 7 of 9)	4	141683851	141685599	1749	2	69994	ENSMUST00000105782.1	-9038	ENSMUSG00000040715	Rsc1a1	regulatory solute carrier protein, family 1, member 1	30.6145	20.1595	5.70926	45.0402	54.3953	44.2824	18.423
chr10	128503939	128504247	309	*	6.22	6.53	5.94	-0.6	1.57e-05	0.00223	Exon (ENSMUST00000180477.1/654440, exon 2 of 2)	10	128499364	128504242	4879	1	654440	ENSMUST00000180477.1	4575	ENSMUSG00000097353	A430046D13Rik	Riken cDNA A430046D13 gene	116.505	90.1248	79.9297	85.2112	46.236	71.1682	49.7422
chr10	42894104	42894575	472	*	7.16	7.45	6.9	-0.55	1.57e-05	0.00224	Intron (ENSMUST00000063063.13/268297, intron 1 of 8)	10	42902473	42935139	32667	1	268297	ENSMUST00000125576.1	-7898	ENSMUSG00000044770	Scml4	Scm polycomb group protein like 4	200.695	137.559	203.25	136.338	113.323	120.195	122.82
chr13	95899833	95900603	771	*	6.7	7.05	6.36	-0.69	1.57e-05	0.00224	Distal Intergenic	13	95627177	95891922	264746	2	544963	ENSMUST00000068603.6	-7911	ENSMUSG00000021676	Iqgap2	IQ motif containing GTPase activating protein 2	136.065	101.983	171.278	94.9496	80.6863	79.0758	84.7459
chr2	170209100	170209793	694	*	8.83	8.71	8.92	0.21	1.59e-05	0.00225	Distal Intergenic	2	170192449	170194053	1605	2	100502923	ENSMUST00000180625.1	-15047	ENSMUSG00000097514	Gm17619	predicted gene, 17619	403.091	396.075	496.706	516.136	474.145	343.189	662.001
chr7	79873391	79873891	501	*	6.11	5.45	6.46	1	1.59e-05	0.00226	Downstream (1-2kb)	7	79842056	79861059	19004	2	16790	ENSMUST00000206235.1	-12332	ENSMUSG00000039062	Anpep	alanyl (membrane) aminopeptidase	40.8194	18.9736	75.3623	86.4285	67.9941	113.869	93.3433
chr1	166939900	166940693	794	*	5.91	6.22	5.63	-0.59	1.62e-05	0.00228	Distal Intergenic	1	166974023	166999728	25706	2	100503962	ENSMUST00000180995.2	59035	ENSMUSG00000102548	Gm16701	predicted gene, 16701	93.5444	53.3633	83.3552	54.7786	34.4503	64.8421	50.3563
chr4	62582599	62584442	1844	*	7.65	7.34	7.85	0.52	1.62e-05	0.00228	Promoter (<=1kb)	4	62583601	62657439	73839	1	50780	ENSMUST00000098031.9	0	ENSMUSG00000059810	Rgs3	regulator of G-protein signaling 3	102.899	192.108	204.392	182.595	254.751	246.716	267.748
chr6	72670591	72671196	606	*	5.59	5.01	5.91	0.9	1.62e-05	0.00228	Promoter (<=1kb)	6	72648815	72671404	22590	2	21415	ENSMUST00000182651.1	208	ENSMUSG00000055799	Tcf7l1	transcription factor 7 like 1 (T cell specific, HMG box)	50.1738	16.6019	33.1137	71.8208	44.4228	69.5867	62.0242
chr6	14121481	14121846	366	*	4.47	3.73	4.85	1.12	1.63e-05	0.00229	Distal Intergenic	6	13871569	13896422	24854	1	76311	ENSMUST00000181225.1	249912	ENSMUSG00000097616	1110019D14Rik	RIKEN cDNA 1110019D14 gene	15.3073	16.6019	9.13482	27.998	29.9174	26.8858	33.7755
chr1	88046533	88046927	395	*	4.81	4.02	5.21	1.19	1.64e-05	0.00231	Distal Intergenic	1	88055388	88216357	160970	1	394430	ENSMUST00000138182.7	-8461	ENSMUSG00000090165	Ugt1a10	UDP glycosyltransferase 1 family, polypeptide A10	16.1577	22.5312	11.4185	40.171	34.4503	47.4455	30.705
chr5	66534773	66535175	403	*	4.13	2.97	4.63	1.67	1.65e-05	0.00232	Intron (ENSMUST00000162366.7/11787, intron 2 of 15)	5	66452267	66546957	94691	2	11787	ENSMUST00000161716.7	11782	ENSMUSG00000029207	Apbb2	amyloid beta (A4) precursor protein-binding, family B, member 2	6.80323	7.11511	10.2767	12.173	46.236	31.6303	12.282
chr12	95458001	95458830	830	*	7.87	7.56	8.07	0.51	1.7e-05	0.00239	Distal Intergenic	12	95692226	95785215	92990	1	399558	ENSMUST00000057324.3	-233396	ENSMUSG00000047414	Flrt2	fibronectin leucine rich transmembrane protein 2	202.396	198.037	182.696	299.456	241.152	305.232	258.536
chr8	123305733	123306229	497	*	5.55	5.01	5.85	0.83	1.73e-05	0.00242	Promoter (<=1kb)	8	123291397	123304879	13483	2	14087	ENSMUST00000212953.1	-854	ENSMUSG00000032815	Fanca	Fanconi anemia, complementation group A	39.1186	39.1331	21.6952	76.6901	58.0216	60.0976	42.3729
chr10	37321234	37321617	384	*	5.45	4.56	5.88	1.32	1.73e-05	0.00242	Distal Intergenic	10	37133375	37138920	5546	2	17118	ENSMUST00000092584.5	-182314	ENSMUSG00000069662	Marcks	myristoylated alanine rich protein kinase C substrate	33.1657	20.1595	19.4115	65.7343	46.236	101.217	28.8627
chr17	56121578	56122146	569	*	5.33	4.82	5.63	0.8	1.74e-05	0.00242	Promoter (<=1kb)	17	56119678	56122001	2324	2	76905	ENSMUST00000041357.8	0	ENSMUSG00000037095	Lrg1	leucine-rich alpha-2-glycoprotein 1	28.0633	32.018	27.4045	54.7786	68.9007	41.1194	38.6883
chr13	9239125	9239933	809	*	5.3	4.45	5.71	1.27	1.75e-05	0.00244	Distal Intergenic	13	9276528	9668928	392401	1	208440	ENSMUST00000174552.7	-36595	ENSMUSG00000048264	Dip2c	disco interacting protein 2 homolog C	11.9056	17.7878	37.6811	25.5634	71.6204	71.1682	47.8999
chr1	75398610	75401069	2460	*	8.71	8.34	8.93	0.59	1.77e-05	0.00247	Promoter (<=1kb)	1	75400085	75403990	3906	1	11790	ENSMUST00000113589.7	0	ENSMUSG00000026207	Speg	SPEG complex locus	288.287	373.543	339.13	388.319	671.782	529.808	423.729
chr1	40714821	40715304	484	*	5.54	5.91	5.18	-0.73	1.78e-05	0.00248	Intron (ENSMUST00000027231.12/226999, intron 1 of 11)	1	40681597	40727681	46085	1	226999	ENSMUST00000192345.1	33224	ENSMUSG00000026062	Slc9a2	solute carrier family 9 (sodium/hydrogen exchanger), member 2	39.1186	60.4785	86.7808	15.8249	46.236	42.7009	44.8293
chr1	71650759	71651064	306	*	6.37	5.96	6.61	0.65	1.79e-05	0.00248	Promoter (1-2kb)	1	71652837	71657457	4621	1	100042814	ENSMUST00000097699.2	-1773	ENSMUSG00000073652	Apol7d	apolipoprotein L 7d	78.2371	68.7794	45.6741	124.165	105.164	102.798	71.2357
chr10	13792048	13793131	1084	*	9.04	8.73	9.23	0.5	1.79e-05	0.00248	Intron (ENSMUST00000162610.7/66253, intron 3 of 5)	10	13653588	13844286	190699	2	66253	ENSMUST00000162174.7	51155	ENSMUSG00000019806	Aig1	androgen-induced 1	504.289	467.226	339.13	609.869	596.535	825.551	444.609
chr16	31926152	31927128	977	*	8.04	7.76	8.22	0.46	1.79e-05	0.00248	Distal Intergenic	16	31933851	31946046	12196	1	239827	ENSMUST00000052174.2	-6723	ENSMUSG00000045625	Pigz	phosphatidylinositol glycan anchor biosynthesis, class Z	159.876	141.116	371.102	206.941	216.674	324.211	482.683
chr4	89350963	89351748	786	*	6.55	6.1	6.82	0.71	1.82e-05	0.0025	Distal Intergenic	4	89381957	89399880	17924	1	102633081	ENSMUST00000129908.1	-30209	NA	Gm12610	predicted gene 12610	70.5835	61.6643	79.9297	109.557	123.296	128.103	103.169
chr8	26910870	26911288	419	*	5.47	5.89	5.06	-0.83	1.82e-05	0.0025	Distal Intergenic	8	26814593	26880582	65990	2	72316	ENSMUST00000210732.1	-30288	ENSMUSG00000100335	2310008N11Rik	RIKEN cDNA 2310008N11 gene	69.7331	62.8502	50.2415	49.9094	32.6372	31.6303	23.3358
chr9	101627376	101627870	495	*	8.76	9.07	8.48	-0.59	1.82e-05	0.0025	Distal Intergenic	9	101342194	101348017	5824	1	102633035	ENSMUST00000190949.1	285182	ENSMUSG00000101941	Gm28979	predicted gene 28979	629.299	380.659	647.43	322.585	308.24	381.145	460.575
chr11	86953013	86953477	465	*	5.63	5.04	5.95	0.91	1.82e-05	0.0025	Intron (ENSMUST00000018571.4/77864, intron 2 of 4)	11	86936425	86993707	57283	2	77864	ENSMUST00000018571.4	40230	ENSMUSG00000018427	Ypel2	yippee like 2	26.3625	36.7614	38.823	48.6921	57.115	75.9127	73.078
chr16	7419569	7420357	789	*	6.01	6.3	5.76	-0.54	1.82e-05	0.0025	Distal Intergenic	16	7352970	7409969	57000	1	268859	ENSMUST00000231031.1	66599	ENSMUSG00000008658	Rbfox1	RNA binding protein, fox-1 homolog (C. elegans) 1	84.1899	97.2399	61.66	43.8229	52.5821	79.0758	47.8999
chr4	3780465	3780723	259	*	4.41	3.55	4.82	1.27	1.87e-05	0.00256	Intron (ENSMUST00000041377.12/17096, intron 10 of 12)	4	3756457	3813122	56666	1	17096	ENSMUST00000137943.1	24008	ENSMUSG00000042228	Lyn	LYN proto-oncogene, Src family tyrosine kinase	9.35444	17.7878	9.13482	26.7807	25.3845	33.2118	31.3191
chr11	44504033	44504764	732	*	5.52	4.88	5.87	0.99	1.87e-05	0.00256	Distal Intergenic	11	44518964	44565520	46557	1	74315	ENSMUST00000019333.9	-14200	ENSMUSG00000019189	Rnf145	ring finger protein 145	17.0081	28.4605	45.6741	62.0824	42.6096	69.5867	66.3229
chr4	132198247	132198742	496	*	5.92	5.56	6.14	0.59	1.89e-05	0.00258	Intron (ENSMUST00000152796.7/213541, intron 4 of 4)	4	132186688	132210809	24122	2	213541	ENSMUST00000165072.1	12067	ENSMUSG00000040025	Ythdf2	YTH N6-methyladenosine RNA binding protein 2	43.3706	42.6907	59.3763	79.1247	76.1534	52.19	84.1318
chr3	101208532	101209842	1311	*	8.9	8.75	9.01	0.25	1.9e-05	0.00259	Distal Intergenic	3	101275908	101280389	4482	2	12481	ENSMUST00000156103.1	70547	ENSMUSG00000027863	Cd2	CD2 antigen	417.548	473.155	444.181	518.571	590.189	455.476	558.832
chr1	42768687	42769752	1066	*	7.38	6.97	7.62	0.65	1.91e-05	0.0026	Distal Intergenic	1	42750712	42752881	2170	1	104940697	ENSMUST00000188773.1	17975	ENSMUSG00000099784	Dalir	DNMT1 associated long intergenic non-coding RNA	123.308	115.028	148.441	161.901	156.84	260.95	232.13
chr19	44401641	44402249	609	*	5.09	4.58	5.37	0.79	1.92e-05	0.00261	Exon (ENSMUST00000041331.2/20249, exon 4 of 6)	19	44394451	44407709	13259	2	20249	ENSMUST00000041331.2	5460	ENSMUSG00000037071	Scd1	stearoyl-Coenzyme A desaturase 1	18.7089	15.4161	39.9648	38.9537	38.0767	30.0488	63.8665
chr8	46347319	46347743	425	*	4.5	3.89	4.83	0.94	1.93e-05	0.00262	Distal Intergenic	8	46292039	46294671	2633	2	234219	ENSMUST00000058636.8	-52648	ENSMUSG00000047171	Helt	helt bHLH transcription factor	26.3625	4.74341	14.8441	45.0402	26.291	17.3967	28.8627
chr9	44228146	44228522	377	*	7.14	6.78	7.36	0.58	1.94e-05	0.00263	Intron (ENSMUST00000206720.1/12402, intron 1 of 15)	9	44173375	44233544	60170	2	12402	ENSMUST00000205755.1	5022	ENSMUSG00000034342	Cbl	Casitas B-lineage lymphoma	138.616	71.1511	129.029	170.422	123.296	177.13	205.11
chr2	50552458	50553034	577	*	6.92	7.06	6.81	-0.25	1.96e-05	0.00264	Distal Intergenic	2	50380400	50412610	32211	1	102634280	ENSMUST00000227437.1	172058	NA	Gm48908	predicted gene 48908	188.79	137.559	86.7808	147.294	75.2468	185.037	54.0409
chr5	76013790	76014431	642	*	5.45	5.84	5.07	-0.77	1.97e-05	0.00264	Distal Intergenic	5	75961244	75978458	17215	2	16542	ENSMUST00000149573.1	-35332	ENSMUSG00000062960	Kdr	kinase insert domain protein receptor	61.229	74.7087	41.1067	36.5191	40.7965	37.9564	23.3358
chr6	66271910	66273078	1169	*	8.85	9.07	8.65	-0.43	1.95e-05	0.00264	Promoter (<=1kb)	6	66272505	66284845	12341	1	102633773	ENSMUST00000203574.1	0	ENSMUSG00000107653	Gm31520	sterol-C5-desaturase pseudogene	530.652	624.944	511.55	422.404	385.3	439.661	404.692
chr12	71129266	71129725	460	*	5.01	4.45	5.31	0.86	1.95e-05	0.00264	Intron (ENSMUST00000021486.9/30056, intron 1 of 3)	12	71123393	71136597	13205	2	30056	ENSMUST00000221367.1	6872	ENSMUSG00000021079	Timm9	translocase of inner mitochondrial membrane 9	21.2601	20.1595	26.2626	43.8229	48.0492	31.6303	40.5306
chr16	11329978	11330768	791	*	6.27	5.8	6.54	0.74	1.95e-05	0.00264	Intron (ENSMUST00000180792.7/74478, intron 1 of 20)	16	11322972	11403836	80865	1	74478	ENSMUST00000115814.3	7006	ENSMUSG00000071669	Snx29	sorting nexin 29	65.4811	79.4521	27.4045	122.948	100.631	104.38	54.655
chr17	27764876	27765671	796	*	7.75	7.34	7.99	0.66	1.96e-05	0.00264	Intron (ENSMUST00000114863.9/224647, intron 4 of 4)	17	27714659	27728955	14297	2	30051	ENSMUST00000114870.8	-35921	ENSMUSG00000024215	Spdef	SAM pointed domain containing ets transcription factor	164.128	169.577	165.569	249.547	198.543	328.955	272.047
chr2	59669882	59671080	1199	*	7.72	7.4	7.91	0.51	1.98e-05	0.00266	Intron (ENSMUST00000112568.7/66860, intron 2 of 26)	2	59646811	59845717	198907	1	66860	ENSMUST00000139863.2	23071	ENSMUSG00000035168	Tanc1	tetratricopeptide repeat, ankyrin repeat and coiled-coil containing 1	138.616	240.728	142.732	206.941	295.548	272.021	219.234
chr11	64648861	64649034	174	*	4.5	5.07	3.86	-1.21	1.99e-05	0.00267	Distal Intergenic	11	64435156	64436653	1498	2	654805	ENSMUST00000177999.1	-212208	NA	F930015N05Rik	RIKEN cDNA F930015N05 gene	47.6226	33.2039	22.837	19.4768	11.7856	12.6521	15.9666
chr9	62240264	62241288	1025	*	7.18	7.36	7.02	-0.34	2.04e-05	0.00273	Promoter (2-3kb)	9	62242596	62244100	1505	2	330958	ENSMUST00000215490.1	2812	ENSMUSG00000111232	A730043L09Rik	RIKEN cDNA A730043L09 gene	176.884	194.48	138.164	135.121	116.043	183.456	100.713
chr18	67873153	67873908	756	*	7.72	6.84	8.15	1.31	2.04e-05	0.00273	Intron (ENSMUST00000025425.6/70799, intron 41 of 45)	18	67880378	67881307	930	1	70799	ENSMUST00000225589.1	-6470	ENSMUSG00000024542	Cep192	centrosomal protein 192	154.773	104.355	94.7737	167.988	343.597	379.564	276.959
chrX	153139603	153140606	1004	*	7.85	8.09	7.65	-0.44	2.06e-05	0.00274	Promoter (<=1kb)	20	153139981	153171943	31963	1	245670	ENSMUST00000039720.10	0	ENSMUSG00000041658	Rragb	Ras-related GTP binding B	230.459	265.631	345.981	146.076	197.636	207.179	274.503
chr17	40789807	40790203	397	*	4.31	4.55	4.09	-0.46	2.09e-05	0.00278	Intron (ENSMUST00000232709.1/22024, intron 5 of 10)	17	40784995	40794067	9073	2	22024	ENSMUST00000141204.1	3864	ENSMUSG00000023930	Crisp2	cysteine-rich secretory protein 2	17.8585	26.0887	28.5463	8.52112	7.2527	41.1194	13.5102
chr11	43264003	43264158	156	*	3.42	2.4	3.89	1.49	2.11e-05	0.0028	Intron (ENSMUST00000144024.1/ENSMUST00000144024.1, intron 1 of 1)	11	43155855	43202220	46366	1	319767	ENSMUST00000137991.1	108148	ENSMUSG00000055415	Atp10b	ATPase, class V, type 10B	3.40161	10.6727	2.2837	21.9114	10.8791	11.0706	17.1948
chr8	115427934	115428555	622	*	7.68	7.88	7.51	-0.37	2.12e-05	0.00281	Distal Intergenic	8	115701435	115707794	6360	2	17132	ENSMUST00000109104.1	279239	ENSMUSG00000055435	Maf	avian musculoaponeurotic fibrosarcoma oncogene homolog	250.869	228.869	248.924	186.247	142.334	227.738	196.512
chr14	63079854	63080885	1032	*	8.29	7.96	8.5	0.54	2.12e-05	0.00281	Distal Intergenic	14	63055073	63056940	1868	1	72609	ENSMUST00000138708.1	24781	NA	2700070H01Rik	RIKEN cDNA 2700070H01 gene	269.578	262.073	237.505	327.454	360.822	393.797	408.991
chr19	43898209	43899068	860	*	7.02	6.71	7.21	0.5	2.13e-05	0.00282	Intron (ENSMUST00000212396.1/71972, intron 4 of 15)	19	43847763	43890691	42929	2	71972	ENSMUST00000212048.1	-7518	ENSMUSG00000025195	Dnmbp	dynamin binding protein	106.3	100.797	117.611	144.859	145.961	145.499	175.633
chr16	23878709	23879179	471	*	5.24	5.5	5	-0.5	2.14e-05	0.00283	Distal Intergenic	16	23889573	23890958	1386	2	20604	ENSMUST00000004480.4	11779	ENSMUSG00000004366	Sst	somatostatin	41.6698	30.8322	67.3693	31.6499	11.7856	56.9345	31.9332
chr17	85494923	85495750	828	*	7.38	7.66	7.12	-0.54	2.15e-05	0.00284	Distal Intergenic	17	85613608	85625222	11615	1	20473	ENSMUST00000175898.3	-117858	ENSMUSG00000038805	Six3	sine oculis-related homeobox 3	221.105	209.896	194.115	149.728	97.9115	172.385	154.753
chr5	3641643	3642204	562	*	5.03	4.45	5.35	0.9	2.19e-05	0.00288	Intron (ENSMUST00000007559.14/67210, intron 4 of 4)	5	3643077	3647806	4730	2	67210	ENSMUST00000119783.1	5602	ENSMUSG00000007415	Gatad1	GATA zinc finger domain containing 1	18.7089	24.9029	23.9789	36.5191	44.4228	37.9564	49.1281
chr9	75088995	75089608	614	*	6.18	5.77	6.43	0.66	2.26e-05	0.00297	Intron (ENSMUST00000149823.1/17918, intron 1 of 1)	9	75071600	75218953	147354	1	17918	ENSMUST00000136731.7	17395	ENSMUSG00000034593	Myo5a	myosin VA	44.221	64.036	60.5182	97.3842	100.631	79.0758	77.9908
chr6	3426954	3427377	424	*	4.34	3.18	4.83	1.65	2.27e-05	0.00299	Distal Intergenic	6	3372257	3399572	27316	2	209086	ENSMUST00000120087.5	-27382	ENSMUSG00000047735	Samd9l	sterile alpha motif domain containing 9-like	15.3073	5.92926	6.85111	30.4326	25.3845	45.8639	15.9666
chr3	100440701	100441256	556	*	9.65	9.46	9.78	0.31	2.32e-05	0.00304	Distal Intergenic	3	100426439	100437754	11316	1	73806	ENSMUST00000152827.1	14262	ENSMUSG00000086923	4930406D18Rik	RIKEN cDNA 4930406D18 gene	726.245	697.281	759.332	877.675	901.148	936.257	900.272
chr4	33281849	33282838	990	*	8.01	7.74	8.18	0.44	2.32e-05	0.00304	Intron (ENSMUST00000137589.1/108767, intron 1 of 1)	4	33246012	33290163	44152	2	108767	ENSMUST00000137589.1	7325	ENSMUSG00000040128	Pnrc1	proline-rich nuclear receptor coactivator 1	187.939	171.949	302.591	261.72	271.976	294.162	371.531
chr16	92423118	92423961	844	*	6.37	5.99	6.6	0.61	2.32e-05	0.00304	Intron (ENSMUST00000060005.14/54720, intron 1 of 3)	16	92391955	92400077	8123	2	54720	ENSMUST00000023672.9	-23041	ENSMUSG00000022951	Rcan1	regulator of calcineurin 1	73.9851	86.5672	36.5393	137.555	114.23	90.1464	58.3396
chr8	77623773	77624165	393	*	4.55	5.05	4	-1.05	2.35e-05	0.00306	Promoter (<=1kb)	8	77624172	77628957	4786	1	67357	ENSMUST00000134397.1	-7	ENSMUSG00000086781	1700092C02Rik	RIKEN cDNA 1700092C02 gene	37.4178	32.018	33.1137	14.6076	9.06588	18.9782	23.3358
chr19	34369048	34370050	1003	*	5.99	6.3	5.69	-0.61	2.35e-05	0.00306	Distal Intergenic	19	34290659	34327770	37112	1	14102	ENSMUST00000025691.11	78389	ENSMUSG00000024778	Fas	Fas (TNF receptor superfamily member 6)	67.1819	88.9389	87.9226	34.0845	66.1809	61.6791	50.9704
chr3	146330910	146331560	651	*	7.29	6.98	7.49	0.5	2.38e-05	0.0031	Distal Intergenic	3	146367153	146378944	11792	2	100038607	ENSMUST00000197639.1	47384	ENSMUSG00000105602	Gm10636	predicted gene 10636	108.001	103.169	180.413	152.163	129.642	181.874	276.959
chr2	152636333	152637318	986	*	8.53	7.96	8.85	0.89	2.51e-05	0.00327	Distal Intergenic	2	152632967	152635198	2232	1	19700	ENSMUST00000139370.1	3366	ENSMUSG00000000359	Rem1	rad and gem related GTP binding protein 1	340.161	221.754	207.817	391.971	526.728	585.161	392.41
chr15	38684195	38684545	351	*	4.46	3.88	4.78	0.9	2.53e-05	0.00328	Intron (ENSMUST00000022904.7/66335, intron 8 of 12)	15	38675689	38679368	3680	1	66335	ENSMUST00000227482.1	8506	ENSMUSG00000022295	Atp6v1c1	ATPase, H+ transporting, lysosomal V1 subunit C1	18.7089	14.2302	12.5604	35.3018	33.5438	15.8152	28.8627
chr9	16038443	16039088	646	*	6.38	5.78	6.7	0.92	2.54e-05	0.00329	Intron (ENSMUST00000217308.1/270120, intron 4 of 25)	9	15936701	15957822	21122	2	270120	ENSMUST00000215388.1	-80621	ENSMUSG00000074505	Fat3	FAT atypical cadherin 3	58.6778	79.4521	31.9719	116.861	119.67	151.825	40.5306
chr18	60208304	60209483	1180	*	7.04	6.61	7.29	0.69	2.53e-05	0.00329	Promoter (2-3kb)	18	60212080	60247820	35741	1	240327	ENSMUST00000031549.5	-2597	ENSMUSG00000073555	Gm4951	predicted gene 4951	128.411	101.983	70.7948	163.119	190.383	189.782	103.169
chr2	76128196	76129531	1336	*	7.07	7.26	6.91	-0.34	2.56e-05	0.0033	Intron (ENSMUST00000099992.9/241489, intron 9 of 19)	2	76027665	76215394	187730	2	241489	ENSMUST00000144892.1	85863	ENSMUSG00000075270	Pde11a	phosphodiesterase 11A	153.923	154.161	164.427	124.165	105.164	170.804	96.4138
chr17	15819634	15820452	819	*	7.44	7.73	7.18	-0.55	2.56e-05	0.0033	3' UTR	17	15820982	15824395	3414	2	68799	ENSMUST00000232592.1	3943	ENSMUSG00000048027	Rgmb	repulsive guidance molecule family member B	225.357	209.896	221.519	160.684	160.466	117.032	160.894
chr19	53377860	53378818	959	*	5.65	5.23	5.89	0.66	2.56e-05	0.0033	Downstream (<1kb)	19	53379214	53390573	11360	2	76479	ENSMUST00000025997.5	11755	ENSMUSG00000025024	Smndc1	survival motor neuron domain containing 1	28.0633	36.7614	51.3834	43.8229	65.2743	47.4455	88.4305
chr2	132018177	132018621	445	*	6.9	7.29	6.52	-0.76	2.61e-05	0.00336	Promoter (2-3kb)	2	132000922	132021173	20252	2	215653	ENSMUST00000155829.1	2552	ENSMUSG00000027339	Rassf2	Ras association (RalGDS/AF-6) domain family member 2	174.333	124.514	183.838	98.6015	106.977	56.9345	116.679
chr3	37141268	37142251	984	*	7.53	7.74	7.36	-0.38	2.62e-05	0.00336	Distal Intergenic	3	37120523	37125959	5437	2	16183	ENSMUST00000029275.5	-15309	ENSMUSG00000027720	Il2	interleukin 2	242.365	233.613	184.98	198.42	158.653	224.575	93.9574
chr6	84067626	84068833	1208	*	8.98	8.79	9.1	0.31	2.62e-05	0.00336	Exon (ENSMUST00000113821.7/26903, exon 9 of 55)	6	84105373	84112199	6827	1	26903	ENSMUST00000127459.7	-36540	ENSMUSG00000033788	Dysf	dysferlin	468.572	595.298	307.158	648.822	713.485	507.666	389.34
chr8	104293195	104293796	602	*	4.91	4.49	5.17	0.68	2.62e-05	0.00336	Promoter (<=1kb)	8	104291113	104293181	2069	2	73381	ENSMUST00000212487.1	-14	ENSMUSG00000074127	Cmtm2a	CKLF-like MARVEL transmembrane domain containing 2A	20.4097	26.0887	22.837	41.3883	49.8623	15.8152	41.1447
chr2	62680565	62682073	1509	*	9.24	8.96	9.42	0.46	2.65e-05	0.00339	Intron (ENSMUST00000028257.2/227960, intron 3 of 7)	2	62686198	62690431	4234	1	227960	ENSMUST00000148083.1	-4125	ENSMUSG00000026893	Gca	grancalcin	541.707	577.51	416.776	910.542	669.968	631.025	615.329
chr5	91156552	91157177	626	*	5.08	4.46	5.42	0.96	2.65e-05	0.00339	Distal Intergenic	5	91139599	91148432	8834	1	11839	ENSMUST00000031325.5	16953	ENSMUSG00000029378	Areg	amphiregulin	23.8113	18.9736	25.1208	36.5191	44.4228	45.8639	49.7422
chr11	76681192	76681785	594	*	6.5	6.14	6.72	0.58	2.65e-05	0.00339	Promoter (1-2kb)	11	76679808	76698664	18857	1	237858	ENSMUST00000062024.2	1384	ENSMUSG00000046275	Trarg1	trafficking regulator of GLUT4 (SLC2A4) 1	39.1186	55.7351	123.32	90.0804	88.8456	93.3094	162.123
chr14	121797413	121798770	1358	*	9.77	9.95	9.61	-0.34	2.66e-05	0.00339	Promoter (<=1kb)	14	121543426	121797837	254412	2	105445	ENSMUST00000100299.10	0	ENSMUSG00000025558	Dock9	dedicator of cytokinesis 9	865.711	1006.79	1189.81	637.866	769.693	790.758	1026.78
chr8	25237338	25237542	205	*	5.13	4.65	5.41	0.76	2.68e-05	0.00341	Intron (ENSMUST00000210016.1/320165, intron 1 of 5)	8	25182522	25240863	58342	2	320165	ENSMUST00000210488.1	3321	ENSMUSG00000065954	Tacc1	transforming, acidic coiled-coil containing protein 1	19.5593	30.8322	27.4045	38.9537	52.5821	31.6303	52.1986
chr9	116973816	116974237	422	*	4.55	3.95	4.88	0.94	2.69e-05	0.00342	Intron (ENSMUST00000111773.9/207181, intron 3 of 14)	9	116582822	116822819	239998	2	207181	ENSMUST00000172469.2	-150997	ENSMUSG00000039607	Rbms3	RNA binding motif, single stranded interacting protein	19.5593	17.7878	10.2767	37.7364	39.8899	20.5597	23.3358
chr12	101709063	101709540	478	*	5.45	5.85	5.07	-0.78	2.75e-05	0.0035	Promoter (<=1kb)	12	101649033	101709536	60504	2	74413	ENSMUST00000160715.7	0	ENSMUSG00000021187	Tc2n	tandem C2 domains, nuclear	52.725	55.7351	69.653	42.6056	28.1042	34.7933	32.5473
chr3	116337761	116338208	448	*	5.76	5.18	6.08	0.91	2.78e-05	0.00352	Intron (ENSMUST00000106491.6/229776, intron 5 of 13)	3	116249654	116253503	3850	2	64378	ENSMUST00000090473.6	-84258	ENSMUSG00000068696	Gpr88	G-protein coupled receptor 88	53.5754	29.6463	28.5463	96.1669	53.4887	86.9833	42.987
chr5	65973033	65973829	797	*	6.12	5.75	6.34	0.6	2.77e-05	0.00352	Promoter (2-3kb)	5	65975896	65977140	1245	1	231252	ENSMUST00000201664.1	-2067	ENSMUSG00000029205	Chrna9	cholinergic receptor, nicotinic, alpha polypeptide 9	43.3706	50.9916	71.9367	64.517	77.06	71.1682	122.206
chr13	99748120	99748578	459	*	6.08	5.66	6.34	0.68	2.8e-05	0.00354	Distal Intergenic	13	99898489	99900641	2153	2	27220	ENSMUST00000022150.7	152063	ENSMUSG00000021647	Cartpt	CART prepropeptide	56.977	55.7351	43.3904	80.342	79.7797	80.6573	92.1151
chr18	35888818	35890478	1661	*	6.97	7.26	6.71	-0.55	2.81e-05	0.00354	Distal Intergenic	18	35829818	35861687	31870	1	67393	ENSMUST00000060722.6	59000	ENSMUSG00000046668	Cxxc5	CXXC finger 5	113.954	128.072	231.796	60.8651	107.884	112.288	149.841
chr6	89052469	89053297	829	*	6.42	5.97	6.69	0.72	2.85e-05	0.0036	Intron (ENSMUST00000168837.6/232217, intron 1 of 2)	6	89096110	89107834	11725	1	232217	ENSMUST00000153517.7	-42813	ENSMUSG00000055403	4933427D06Rik	RIKEN cDNA 4933427D06 gene	31.4649	88.9389	73.0785	51.1267	116.95	121.777	135.102
chr3	79446614	79446939	326	*	3.74	4.24	3.2	-1.04	2.94e-05	0.0037	Intron (ENSMUST00000164216.5/100233207, intron 3 of 4)	3	79456887	79466205	9319	2	329679	ENSMUST00000149475.7	19266	ENSMUSG00000061175	Fnip2	folliculin interacting protein 2	22.1105	21.3453	14.8441	4.86921	8.15929	17.3967	7.36921
chr15	85598785	85599499	715	*	5.56	5.92	5.2	-0.73	2.95e-05	0.0037	Distal Intergenic	15	85535441	85582473	47033	2	22422	ENSMUST00000229495.1	-16312	ENSMUSG00000022382	Wnt7b	wingless-type MMTV integration site family, member 7B	40.8194	53.3633	93.6319	23.1287	44.4228	45.8639	38.0742
chr9	20760713	20761408	696	*	7.5	7.08	7.75	0.67	2.96e-05	0.00372	Distal Intergenic	9	20667693	20746349	78657	2	244723	ENSMUST00000215999.1	-14364	ENSMUSG00000032172	Olfm2	olfactomedin 2	103.749	86.5672	228.37	121.73	194.01	222.994	347.581
chr12	21129030	21130013	984	*	6.65	6.03	6.99	0.95	2.97e-05	0.00372	Intron (ENSMUST00000174530.1/211914, intron 6 of 9)	12	21111954	21268179	156226	1	211914	ENSMUST00000050990.9	17076	ENSMUSG00000052632	Asap2	ArfGAP with SH3 domain, ankyrin repeat and PH domain 2	68.0323	58.1068	76.5041	77.9074	122.389	194.526	128.961
chr14	24778860	24779923	1064	*	8.08	8.24	7.96	-0.28	2.97e-05	0.00372	Intron (ENSMUST00000225654.1/ENSMUST00000225654.1, intron 3 of 5)	14	24491149	24491989	841	1	20088	ENSMUST00000224699.1	287711	ENSMUSG00000025290	Rps24	ribosomal protein S24	238.113	334.41	359.683	157.032	253.845	324.211	288.627
chr7	128344167	128345394	1228	*	10.68	10.53	10.78	0.25	3e-05	0.00375	Distal Intergenic	7	128374001	128376337	2337	2	67865	ENSMUST00000129144.1	30943	ENSMUSG00000030844	Rgs10	regulator of G-protein signalling 10	1331.73	1437.25	1805.27	1509.46	1742.46	1788.69	2188.65
chr4	151068670	151069062	393	*	5.09	4.37	5.47	1.1	3.05e-05	0.00381	Intron (ENSMUST00000169423.8/100072, intron 23 of 24)	4	151055911	151057963	2053	2	22319	ENSMUST00000125205.1	-10707	ENSMUSG00000028955	Vamp3	vesicle-associated membrane protein 3	22.9609	23.717	17.1278	36.5191	31.7306	56.9345	57.1114
chr18	50151714	50152442	729	*	6.3	5.92	6.54	0.62	3.06e-05	0.00382	Intron (ENSMUST00000025385.6/15488, intron 8 of 23)	18	50142369	50146569	4201	1	15488	ENSMUST00000139502.1	9345	ENSMUSG00000024507	Hsd17b4	hydroxysteroid (17-beta) dehydrogenase 4	77.3867	59.2926	50.2415	130.251	87.939	91.7279	73.078
chr10	17476109	17477344	1236	*	7.07	7.32	6.85	-0.47	3.08e-05	0.00383	Distal Intergenic	10	17723218	17725674	2457	1	17684	ENSMUST00000038107.8	-245874	ENSMUSG00000039910	Cited2	Cbp/p300-interacting transactivator, with Glu/Asp-rich carboxy-terminal domain, 2	214.302	152.975	125.604	143.642	111.51	128.103	91.501
chr19	21724943	21725710	768	*	7.25	7.46	7.07	-0.39	3.08e-05	0.00383	Distal Intergenic	19	21778342	21858327	79986	1	83921	ENSMUST00000025663.6	-52632	ENSMUSG00000024754	Cemip2	cell migration inducing hyaluronidase 2	198.144	186.179	158.717	163.119	116.95	170.804	102.555
chr3	29070925	29072202	1278	*	8.15	8.38	7.94	-0.44	3.11e-05	0.00386	Distal Intergenic	3	29082023	29153601	71579	1	75740	ENSMUST00000124809.7	-9821	ENSMUSG00000063600	Egfem1	EGF-like and EMI domain containing 1	330.807	399.632	302.591	271.458	294.641	221.412	226.603
chr7	84378784	84379455	672	*	5.97	5.28	6.33	1.05	3.14e-05	0.00389	Intron (ENSMUST00000085077.4/11864, intron 1 of 18)	7	84347436	84372658	25223	2	11864	ENSMUST00000208863.1	-6126	ENSMUSG00000015709	Arnt2	aryl hydrocarbon receptor nuclear translocator 2	36.5673	40.319	43.3904	76.6901	76.1534	124.94	54.0409
chr10	99725284	99726348	1065	*	7.38	7.65	7.13	-0.52	3.16e-05	0.0039	Intron (ENSMUST00000222959.1/ENSMUST00000222959.1, intron 1 of 1)	10	99759506	99830562	71057	1	102638712	ENSMUST00000217945.1	-33158	NA	Gm35206	predicted gene, 35206	239.814	251.401	130.171	202.072	156.84	148.662	70.6216
chr17	5138524	5139250	727	*	7.56	7.14	7.81	0.67	3.16e-05	0.0039	Intron (ENSMUST00000092723.10/239985, intron 4 of 18)	17	5040578	5127640	87063	1	239985	ENSMUST00000146703.1	97946	ENSMUSG00000069729	Arid1b	AT rich interactive domain 1B (SWI-like)	159.025	117.399	159.859	178.943	219.394	237.227	291.084
chr6	4796592	4797262	671	*	7.09	7.34	6.86	-0.47	3.17e-05	0.00391	Distal Intergenic	6	4807055	4807434	380	2	102637299	ENSMUST00000176811.3	10172	ENSMUSG00000093570	Gm20714	predicted gene 20714	176.884	148.232	174.703	130.251	93.3785	126.521	129.575
chr4	88213882	88214382	501	*	5.02	4.46	5.33	0.87	3.2e-05	0.00395	Intron (ENSMUST00000097992.9/230393, intron 11 of 43)	4	88287635	88303630	15996	1	230393	ENSMUST00000144388.1	-73253	ENSMUSG00000038368	Focad	focadhesin	23.8113	22.5312	21.6952	36.5191	42.6096	36.3749	50.3563
chr2	109766458	109767427	970	*	7.32	7.54	7.14	-0.4	3.22e-05	0.00396	Distal Intergenic	2	109709383	109727007	17625	1	12064	ENSMUST00000111042.2	57075	ENSMUSG00000048482	Bdnf	brain derived neurotrophic factor	206.648	211.082	156.434	141.207	113.323	196.108	128.961
chr5	104056332	104056668	337	*	5.73	5.16	6.04	0.88	3.22e-05	0.00396	Intron (ENSMUST00000128511.7/74167, intron 5 of 5)	5	104048003	104048063	61	1	100885831	ENSMUST00000176065.1	8329	ENSMUSG00000093690	Mir5619	microRNA 5619	41.6698	48.6199	20.5533	65.7343	84.3127	82.2388	39.3024
chr11	54954119	54954464	346	*	7.09	6.88	7.23	0.35	3.21e-05	0.00396	Promoter (1-2kb)	11	54934013	54956047	22035	2	57783	ENSMUST00000155316.1	1583	ENSMUSG00000020400	Tnip1	TNFAIP3 interacting protein 1	102.899	61.6643	198.682	146.076	94.2851	105.962	272.661
chr5	117360587	117361484	898	*	8.76	8.49	8.94	0.45	3.24e-05	0.00397	Promoter (<=1kb)	5	117361022	117370922	9901	1	59043	ENSMUST00000138071.1	0	ENSMUSG00000029364	Wsb2	WD repeat and SOCS box-containing 2	409.894	323.738	376.811	475.965	467.799	474.455	607.346
chr6	118478913	118479735	823	*	5.77	5.09	6.13	1.05	3.26e-05	0.00397	Promoter (<=1kb)	6	118461950	118479320	17371	2	22750	ENSMUST00000161170.1	0	ENSMUSG00000072623	Zfp9	zinc finger protein 9	39.1186	20.1595	45.6741	46.2575	66.1809	98.0539	78.6049
chr7	58616415	58616833	419	*	4.32	4.89	3.67	-1.22	3.26e-05	0.00397	Distal Intergenic	7	58658246	58829420	171175	1	11982	ENSMUST00000168747.2	-41413	ENSMUSG00000025324	Atp10a	ATPase, class V, type 10A	31.4649	29.6463	30.83	18.2595	9.97247	9.48909	14.7384
chr7	66218136	66219515	1380	*	7.86	8.09	7.65	-0.43	3.26e-05	0.00397	Distal Intergenic	7	66226912	66262470	35559	2	233328	ENSMUST00000167705.7	42955	ENSMUSG00000015133	Lrrk1	leucine-rich repeat kinase 1	317.2	310.693	212.385	238.591	234.806	194.526	162.737
chr7	107664001	107665051	1051	*	8.18	7.9	8.37	0.46	3.24e-05	0.00397	Intron (ENSMUST00000040056.14/19024, intron 3 of 24)	7	107606844	107748583	141740	1	19024	ENSMUST00000098134.4	57157	ENSMUSG00000036528	Ppfibp2	PTPRF interacting protein, binding protein 2 (liprin beta 2)	255.121	228.869	255.775	338.41	297.361	395.379	327.93
chr10	39470405	39470985	581	*	6.12	5.52	6.45	0.93	3.24e-05	0.00397	Intron (ENSMUST00000148152.7/14360, intron 3 of 4)	10	39454915	39564355	109441	1	14360	ENSMUST00000146287.7	15490	ENSMUSG00000019843	Fyn	Fyn proto-oncogene	61.229	39.1331	41.1067	105.905	96.0983	112.288	45.4434
chr10	93833252	93834495	1244	*	6.89	7.19	6.61	-0.58	3.25e-05	0.00397	Promoter (<=1kb)	10	93833818	93858088	24271	1	327799	ENSMUST00000216224.1	0	ENSMUSG00000020020	Usp44	ubiquitin specific peptidase 44	96.946	151.789	202.108	71.8208	98.8181	88.5649	143.7
chr10	39490150	39490949	800	*	6.06	5.66	6.31	0.65	3.29e-05	0.004	Intron (ENSMUST00000148152.7/14360, intron 3 of 4)	10	39511739	39564422	52684	1	14360	ENSMUST00000136659.1	-20790	ENSMUSG00000019843	Fyn	Fyn proto-oncogene	72.2843	37.9473	45.6741	97.3842	80.6863	74.3312	73.6921
chr11	5895006	5895634	629	*	6.04	5.59	6.3	0.72	3.32e-05	0.004	Downstream (1-2kb)	11	5896637	5898782	2146	2	17898	ENSMUST00000102921.3	3148	ENSMUSG00000020469	Myl7	myosin, light polypeptide 7, regulatory	58.6778	50.9916	38.823	83.9939	70.7139	83.8203	87.2023
chr11	34865769	34865937	169	*	3.6	2.59	4.06	1.47	3.3e-05	0.004	Distal Intergenic	11	34809190	34833641	24452	2	70385	ENSMUST00000093191.2	-32128	ENSMUSG00000069910	Spdl1	spindle apparatus coiled-coil protein 1	3.40161	10.6727	4.56741	27.998	19.0383	14.2336	7.36921
chr14	121731620	121732652	1033	*	6.42	6.77	6.08	-0.69	3.32e-05	0.004	Intron (ENSMUST00000212376.2/105445, intron 1 of 54)	14	121542046	121738861	196816	2	105445	ENSMUST00000212376.2	6209	ENSMUSG00000025558	Dock9	dedicator of cytokinesis 9	91.8436	115.028	130.171	71.8208	42.6096	75.9127	88.4305
chr16	49970101	49971663	1563	*	7.67	7.3	7.89	0.59	3.29e-05	0.004	Distal Intergenic	16	49866833	49911091	44259	1	16423	ENSMUST00000229104.1	103268	ENSMUSG00000055447	Cd47	CD47 antigen (Rh-related antigen, integrin-associated signal transducer)	193.042	112.656	180.413	236.157	158.653	272.021	311.349
chr18	80932538	80933064	527	*	7.5	7.18	7.7	0.52	3.31e-05	0.004	Promoter (<=1kb)	18	80734141	80933983	199843	2	50771	ENSMUST00000091790.4	919	ENSMUSG00000024566	Atp9b	ATPase, class II, type 9B	176.034	137.559	135.88	239.809	192.197	243.553	183.616
chr10	76961668	76962534	867	*	7.89	8.1	7.72	-0.38	3.33e-05	0.00401	Promoter (<=1kb)	10	76761857	76961788	199932	2	59093	ENSMUST00000001148.10	0	ENSMUSG00000001120	Pcbp3	poly(rC) binding protein 3	194.742	244.286	407.641	154.597	174.065	232.483	308.893
chr10	87711092	87712359	1268	*	8.95	8.77	9.07	0.3	3.35e-05	0.00402	Distal Intergenic	10	87858265	87930895	72631	1	16000	ENSMUST00000122386.7	-145906	ENSMUSG00000020053	Igf1	insulin-like growth factor 1	497.486	499.244	352.832	597.696	633.705	540.878	450.75
chr12	19287954	19289311	1358	*	8.04	8.28	7.83	-0.46	3.34e-05	0.00402	Exon (ENSMUST00000220644.1/ENSMUST00000220644.1, exon 1 of 1)	12	18514546	18535251	20706	1	236366	ENSMUST00000063216.5	773408	ENSMUSG00000073197	5730507C01Rik	RIKEN cDNA 5730507C01 gene	249.168	377.101	336.846	191.116	303.707	200.852	240.113
chr15	64176379	64176870	492	*	7.87	7.53	8.08	0.55	3.35e-05	0.00402	Intron (ENSMUST00000177371.7/13196, intron 3 of 27)	15	64158939	64208491	49553	2	13196	ENSMUST00000176358.1	31621	ENSMUSG00000022377	Asap1	ArfGAP with SH3 domain, ankyrin repeat and PH domain1	176.884	182.621	211.243	255.634	218.488	338.444	302.138
chr14	79265629	79266283	655	*	7.23	6.96	7.4	0.45	3.36e-05	0.00403	Distal Intergenic	14	79222929	79247369	24441	2	105590	ENSMUST00000162937.1	-18260	ENSMUSG00000071262	Zfp957	zinc finger protein 957	127.561	134.001	122.178	157.032	197.636	154.988	188.529
chr6	52621707	52622684	978	*	8.42	8.07	8.64	0.57	3.42e-05	0.00408	Intron (ENSMUST00000031788.8/58875, intron 3 of 7)	6	52546696	52630258	83563	2	58875	ENSMUST00000155948.1	7574	ENSMUSG00000029776	Hibadh	3-hydroxyisobutyrate dehydrogenase	265.326	273.932	291.172	411.448	385.3	501.34	342.054
chr12	85122759	85124018	1260	*	8.4	8.54	8.29	-0.26	3.41e-05	0.00408	Promoter (1-2kb)	12	85125861	85134090	8230	1	78920	ENSMUST00000223413.1	-1843	ENSMUSG00000004789	Dlst	dihydrolipoamide S-succinyltransferase (E2 component of 2-oxo-glutarate complex)	388.634	396.075	368.818	284.849	313.679	390.634	296.611
chr16	76786314	76786961	648	*	6.59	6.82	6.39	-0.44	3.41e-05	0.00408	Distal Intergenic	16	76751793	76779092	27300	2	102632814	ENSMUST00000208256.1	-7222	ENSMUSG00000109333	Gm30790	predicted gene, 30790	137.765	129.258	83.3552	90.0804	80.6863	112.288	62.0242
chr2	122656135	122656530	396	*	4.77	3.89	5.19	1.3	3.43e-05	0.00409	Distal Intergenic	2	122640803	122640881	79	1	387165	ENSMUST00000102354.2	15332	ENSMUSG00000076309	Mir147	microRNA 147	17.8585	17.7878	10.2767	20.6941	30.824	50.6085	48.514
chr13	6039951	6041185	1235	*	8.39	8.59	8.21	-0.39	3.44e-05	0.0041	Distal Intergenic	13	5864678	5866770	2093	1	23849	ENSMUST00000221734.1	175273	ENSMUSG00000000078	Klf6	Kruppel-like factor 6	595.282	449.438	149.583	484.486	336.344	295.743	102.555
chr18	90601260	90601583	324	*	4.02	4.36	3.7	-0.66	3.49e-05	0.00415	Distal Intergenic	18	90585407	90591075	5669	1	108168395	ENSMUST00000210766.1	15853	ENSMUSG00000110277	Gm45871	predicted gene 45871	19.5593	14.2302	29.6882	3.65191	10.8791	28.4673	10.4397
chr1	135659113	135660459	1347	*	7.62	7.33	7.8	0.47	3.52e-05	0.00417	Intron (ENSMUST00000112103.1/ENSMUST00000112103.1, intron 1 of 1)	1	135438848	135607295	168448	2	215690	ENSMUST00000190298.6	-51818	ENSMUSG00000009418	Nav1	neuron navigator 1	115.655	152.975	229.512	161.901	242.966	229.32	286.785
chr2	170117288	170117910	623	*	5.78	6.12	5.46	-0.66	3.52e-05	0.00417	Intron (ENSMUST00000063710.12/228913, intron 2 of 5)	2	170108643	170131220	22578	2	228913	ENSMUST00000063710.12	13310	ENSMUSG00000052056	Zfp217	zinc finger protein 217	51.8746	88.9389	74.2204	35.3018	39.8899	53.7715	52.1986
chr4	102930608	102931195	588	*	6.15	6.28	6.05	-0.23	3.52e-05	0.00417	Intron (ENSMUST00000066824.13/73094, intron 16 of 23)	4	102927190	102928912	1723	1	73094	ENSMUST00000141624.1	3418	ENSMUSG00000028524	Sgip1	SH3-domain GRB2-like (endophilin) interacting protein 1	71.4339	77.0804	91.3482	38.9537	57.115	123.358	54.0409
chr4	105108932	105110589	1658	*	6.57	6.07	6.85	0.78	3.53e-05	0.00417	Promoter (<=1kb)	4	105029874	105109890	80017	2	108079	ENSMUST00000030243.7	0	ENSMUSG00000028518	Prkaa2	protein kinase, AMP-activated, alpha 2 catalytic subunit	32.3153	81.8238	93.6319	88.8631	110.604	143.918	132.646
chr11	82067032	82067524	493	*	5.45	4.94	5.75	0.81	3.53e-05	0.00417	Distal Intergenic	11	82057823	82062955	5133	1	20292	ENSMUST00000000342.2	9209	ENSMUSG00000020676	Ccl11	chemokine (C-C motif) ligand 11	12.7561	26.0887	55.9508	24.346	45.3294	53.7715	97.642
chr19	15517929	15518196	268	*	4.39	4.9	3.84	-1.06	3.51e-05	0.00417	Distal Intergenic	19	15905130	15909712	4583	2	107272	ENSMUST00000161707.1	391516	ENSMUSG00000024640	Psat1	phosphoserine aminotransferase 1	29.7641	22.5312	39.9648	4.86921	13.5988	17.3967	23.3358
chr1	187895869	187896665	797	*	5.07	5.64	4.41	-1.23	3.57e-05	0.00421	Intron (ENSMUST00000127489.7/26381, intron 3 of 3)	1	187997827	188214885	217059	1	26381	ENSMUST00000027906.12	-101162	ENSMUSG00000026610	Esrrg	estrogen-related receptor gamma	59.5282	30.8322	63.9437	18.2595	33.5438	17.3967	18.423
chr3	100596339	100596907	569	*	5.97	5.56	6.22	0.66	3.58e-05	0.00421	Intron (ENSMUST00000008907.13/17156, intron 8 of 12)	3	100587910	100652592	64683	2	17156	ENSMUST00000133642.1	55685	ENSMUSG00000008763	Man1a2	mannosidase, alpha, class 1A, member 2	56.977	45.0624	43.3904	114.426	65.2743	66.4236	60.1819
chr11	113100692	113101224	533	*	7.03	6.61	7.27	0.66	3.59e-05	0.00422	Intron (ENSMUST00000136438.7/72386, intron 1 of 2)	11	113043895	113173077	129183	2	72386	ENSMUST00000136438.7	71853	ENSMUSG00000087259	2610035D17Rik	RIKEN cDNA 2610035D17 gene	96.0956	80.6379	125.604	163.119	127.829	191.363	155.367
chr12	99379807	99380170	364	*	4.36	3.79	4.68	0.89	3.6e-05	0.00423	Intron (ENSMUST00000046859.11/71375, intron 2 of 5)	12	99195094	99393072	197979	2	71375	ENSMUST00000177451.7	12902	ENSMUSG00000033713	Foxn3	forkhead box N3	16.1577	7.11511	19.4115	31.6499	25.3845	12.6521	35.6178
chr8	10030602	10031547	946	*	6.06	6.62	5.44	-1.18	3.63e-05	0.00425	Promoter (<=1kb)	8	10031318	10035850	4533	1	24099	ENSMUST00000208770.1	0	ENSMUSG00000031497	Tnfsf13b	tumor necrosis factor (ligand) superfamily, member 13b	140.317	119.771	43.3904	59.6478	33.5438	42.7009	42.987
chr12	31101157	31102193	1037	*	7.48	7.17	7.68	0.51	3.66e-05	0.00428	Distal Intergenic	12	31073861	31080251	6391	1	104943	ENSMUST00000041133.9	27296	ENSMUSG00000036136	Fam110c	family with sequence similarity 110, member C	212.601	128.072	103.909	289.718	181.318	234.064	140.015
chr12	99629588	99629837	250	*	6.99	7.28	6.73	-0.54	3.66e-05	0.00428	Promoter (1-2kb)	12	99626053	99627974	1922	2	73457	ENSMUST00000185726.1	-1614	ENSMUSG00000100211	1700064M15Rik	RIKEN cDNA 1700064M15 gene	170.081	174.32	134.739	121.73	102.444	109.125	105.625
chr1	144249683	144250029	347	*	6.95	6.54	7.19	0.65	3.68e-05	0.0043	Promoter (<=1kb)	1	144242296	144249242	6947	2	50778	ENSMUST00000189061.6	-441	ENSMUSG00000026358	Rgs1	regulator of G-protein signaling 1	131.813	93.6823	61.66	188.682	127.829	186.619	98.8702
chr10	122900608	122900873	266	*	6.51	6.21	6.7	0.49	3.69e-05	0.0043	Intron (ENSMUST00000161487.7/319468, intron 6 of 8)	10	122895368	122941449	46082	1	319468	ENSMUST00000162969.1	5240	ENSMUSG00000034613	Ppm1h	protein phosphatase 1H (PP2C domain containing)	75.6859	80.6379	71.9367	119.296	106.977	86.9833	114.837
chr11	102758964	102759344	381	*	4.77	5.14	4.42	-0.72	3.7e-05	0.0043	Promoter (2-3kb)	11	102761439	102780262	18824	1	11488	ENSMUST00000068150.6	-2095	ENSMUSG00000020926	Adam11	a disintegrin and metallopeptidase domain 11	15.3073	33.2039	60.5182	9.73842	14.5054	33.2118	30.705
chr12	85614997	85616280	1284	*	8.47	8.22	8.63	0.4	3.69e-05	0.0043	Intron (ENSMUST00000177587.8/81703, intron 2 of 3)	12	85602222	85608292	6071	1	81703	ENSMUST00000222689.1	12775	ENSMUSG00000034271	Jdp2	Jun dimerization protein 2	270.428	272.746	381.379	363.973	319.119	404.868	542.251
chr5	103758544	103758884	341	*	8.09	7.85	8.24	0.38	3.72e-05	0.00432	Intron (ENSMUST00000126335.1/17355, intron 2 of 6)	5	103754573	103855322	100750	1	17355	ENSMUST00000031256.5	3971	ENSMUSG00000029313	Aff1	AF4/FMR2 family, member 1	282.334	224.126	208.959	360.322	281.949	305.232	297.225
chr13	63324919	63325776	858	*	6.2	5.62	6.52	0.9	3.74e-05	0.00434	Promoter (<=1kb)	13	63312496	63325018	12523	2	14088	ENSMUST00000160336.7	0	ENSMUSG00000021461	Fancc	Fanconi anemia, complementation group C	58.6778	52.1775	41.1067	74.2554	87.939	132.847	83.5177
chr11	49811043	49811727	685	*	6.25	5.77	6.52	0.75	3.77e-05	0.00437	Exon (ENSMUST00000020629.4/14584, exon 6 of 19)	11	49794187	49838613	44427	1	14584	ENSMUST00000020629.4	16856	ENSMUSG00000020363	Gfpt2	glutamine fructose-6-phosphate transaminase 2	51.8746	47.4341	69.653	75.4728	66.1809	112.288	125.277
chr6	32395218	32396115	898	*	6.72	6.34	6.95	0.61	3.81e-05	0.0044	Intron (ENSMUST00000115096.3/243743, intron 3 of 31)	6	32511073	32515576	4504	1	319849	ENSMUST00000150314.1	-114958	ENSMUSG00000086763	Plxna4os1	plexin A4, opposite strand 1	54.4258	91.3106	105.05	93.7323	123.296	139.173	152.911
chr6	143871345	143871856	512	*	4.85	4.09	5.24	1.15	3.8e-05	0.0044	Intron (ENSMUST00000038815.13/20678, intron 10 of 14)	6	143861441	143947088	85648	2	20678	ENSMUST00000124233.6	75232	ENSMUSG00000041540	Sox5	SRY (sex determining region Y)-box 5	10.2048	34.3897	7.99297	38.9537	43.5162	49.027	23.9499
chr3	95922233	95922720	488	*	5.3	4.77	5.61	0.84	3.84e-05	0.00443	Distal Intergenic	3	95929246	95947390	18145	1	66471	ENSMUST00000165307.7	-6526	ENSMUSG00000015749	Anp32e	acidic (leucine-rich) nuclear phosphoprotein 32 family, member E	29.7641	23.717	30.83	45.0402	47.1426	49.027	59.5678
chr2	31442405	31442894	490	*	5.48	4.8	5.84	1.04	3.87e-05	0.00445	Intron (ENSMUST00000113532.8/ENSMUST00000113532.8, intron 85 of 97)	2	31470207	31520672	50466	1	11898	ENSMUST00000102840.4	-27313	ENSMUSG00000076441	Ass1	argininosuccinate synthetase 1	25.5121	8.30097	52.5252	25.5634	38.9833	72.7497	98.8702
chr16	22296989	22297290	302	*	4.14	3.23	4.57	1.34	3.87e-05	0.00445	Promoter (1-2kb)	16	22295027	22295231	205	1	100043507	ENSMUST00000120931.1	1962	NA	Gng5-ps	G protein subunit gamma 5, pseudogene	12.7561	4.74341	11.4185	21.9114	20.8515	26.8858	28.2486
chr1	10314613	10315416	804	*	6.69	7.11	6.27	-0.84	3.9e-05	0.00448	Distal Intergenic	1	10173075	10232670	59596	2	211673	ENSMUST00000131556.1	-81943	ENSMUSG00000067851	Arfgef1	ADP-ribosylation factor guanine nucleotide-exchange factor 1(brefeldin A-inhibited)	129.261	156.532	140.448	102.253	45.3294	85.4018	85.36
chr10	67512244	67512882	639	*	5.36	4.76	5.68	0.92	3.92e-05	0.0045	Distal Intergenic	10	67535475	67540246	4772	1	13654	ENSMUST00000145754.7	-22593	ENSMUSG00000037868	Egr2	early growth response 2	24.6617	23.717	35.3974	41.3883	59.8348	58.5161	52.1986
chr14	64970221	64971275	1055	*	7.14	6.78	7.36	0.58	3.93e-05	0.0045	Intron (ENSMUST00000043914.6/210925, intron 1 of 16)	14	64950313	65035560	85248	1	210925	ENSMUST00000225790.1	19908	ENSMUSG00000021975	Ints9	integrator complex subunit 9	137.765	80.6379	121.036	166.77	158.653	170.804	181.16
chr9	70251076	70252417	1342	*	9.19	9.05	9.28	0.22	3.96e-05	0.00454	Intron (ENSMUST00000213863.1/71602, intron 1 of 3)	9	70207368	70399766	192399	1	71602	ENSMUST00000034745.8	43708	ENSMUSG00000032220	Myo1e	myosin IE	410.745	456.553	776.46	506.398	582.029	536.134	932.205
chr1	166101522	166101794	273	*	4.99	4.47	5.29	0.81	3.98e-05	0.00455	Intron (ENSMUST00000192369.5/240892, intron 5 of 5)	1	166098153	166127896	29744	2	240892	ENSMUST00000085992.3	26102	ENSMUSG00000026564	Dusp27	dual specificity phosphatase 27 (putative)	28.9137	27.2746	12.5604	51.1267	48.9557	31.6303	29.4768
chr18	67396327	67397543	1217	*	10.09	10.21	9.98	-0.23	4.04e-05	0.00461	Intron (ENSMUST00000001513.6/67951, intron 3 of 3)	18	67390717	67402748	12032	1	67951	ENSMUST00000001513.6	5610	ENSMUSG00000001473	Tubb6	tubulin, beta 6 class V	1186.31	1138.42	1343.96	1011.58	954.637	1062.78	1147.75
chr12	17427207	17428279	1073	*	6.48	6.83	6.14	-0.69	4.09e-05	0.00466	Intron (ENSMUST00000046011.11/217431, intron 20 of 20)	12	17355392	17355474	83	1	100526470	ENSMUST00000175296.1	71815	ENSMUSG00000093037	Mir3066	microRNA 3066	117.356	155.347	78.7878	102.253	72.527	74.3312	41.7588
chr5	41192786	41193524	739	*	5.63	6.1	5.12	-0.98	4.11e-05	0.00468	Distal Intergenic	5	41625733	41627502	1770	2	100972	ENSMUST00000200702.1	433978	ENSMUSG00000029128	Rab28	RAB28, member RAS oncogene family	65.4811	80.6379	66.2274	58.4305	21.7581	31.6303	31.9332
chr1	35934849	35935587	739	*	7.46	7.68	7.26	-0.42	4.12e-05	0.00469	Distal Intergenic	1	36068400	36106446	38047	1	50785	ENSMUST00000088174.3	-132813	ENSMUSG00000045216	Hs6st1	heparan sulfate 6-O-sulfotransferase 1	235.562	250.215	149.583	191.116	173.158	167.641	99.4843
chr13	24337853	24338701	849	*	6.6	6.83	6.39	-0.44	4.13e-05	0.00469	Intron (ENSMUST00000224953.1/12763, intron 1 of 15)	13	24327420	24477377	149958	1	12763	ENSMUST00000224819.1	10433	ENSMUSG00000016756	Cmah	cytidine monophospho-N-acetylneuraminic acid hydroxylase	144.569	134.001	74.2204	99.8188	60.7414	126.521	59.5678
chr9	105461566	105461902	337	*	5.92	5.43	6.2	0.77	4.15e-05	0.00471	Promoter (<=1kb)	9	105403539	105461030	57492	2	235574	ENSMUST00000177293.7	-536	ENSMUSG00000032570	Atp2c1	ATPase, Ca++-sequestering	64.6307	39.1331	29.6882	110.775	68.9007	82.2388	41.1447
chr12	31376435	31376799	365	*	4.42	4.71	4.16	-0.56	4.15e-05	0.00471	Distal Intergenic	12	31390871	31450972	60102	1	13487	ENSMUST00000167432.7	-14072	ENSMUSG00000001225	Slc26a3	solute carrier family 26, member 3	19.5593	29.6463	31.9719	10.9557	14.5054	36.3749	11.6679
chr1	80964447	80964946	500	*	4.91	4.3	5.24	0.95	4.19e-05	0.00474	Distal Intergenic	1	81076950	81298934	221985	1	241134	ENSMUST00000137862.7	-112004	ENSMUSG00000054976	Nyap2	neuronal tyrosine-phophorylated phosphoinositide 3-kinase adaptor 2	21.2601	17.7878	21.6952	59.6478	20.8515	36.3749	39.3024
chr5	99432225	99433017	793	*	8.79	9.01	8.61	-0.4	4.2e-05	0.00474	Intron (ENSMUST00000209346.1/320292, intron 3 of 16)	5	99217426	99252927	35502	2	320292	ENSMUST00000168092.7	-179298	ENSMUSG00000089809	Rasgef1b	RasGEF domain family, member 1B	628.448	552.607	411.067	447.967	380.767	420.683	357.407
chr7	71463642	71463930	289	*	3.49	1.57	4.12	2.56	4.19e-05	0.00474	Distal Intergenic	7	71909693	71939191	29499	1	78156	ENSMUST00000205699.1	-445763	ENSMUSG00000108669	4930441H08Rik	RIKEN cDNA 4930441H08 gene	3.40161	1.18585	4.56741	24.346	9.06588	34.7933	3.6846
chr10	13715881	13716654	774	*	6.28	5.82	6.55	0.73	4.2e-05	0.00474	Intron (ENSMUST00000162610.7/66253, intron 3 of 5)	10	13653588	13844286	190699	2	66253	ENSMUST00000162174.7	127632	ENSMUSG00000019806	Aig1	androgen-induced 1	51.8746	50.9916	71.9367	83.9939	98.8181	109.125	93.9574
chr2	103599767	103600827	1061	*	7.8	7.52	7.98	0.47	4.28e-05	0.00482	Intron (ENSMUST00000076212.3/99382, intron 1 of 16)	2	103566310	103718423	152114	1	99382	ENSMUST00000076212.3	33457	ENSMUSG00000032724	Abtb2	ankyrin repeat and BTB (POZ) domain containing 2	204.947	196.851	164.427	270.241	242.966	254.624	275.117
chr10	93661544	93662751	1208	*	7.33	6.97	7.55	0.58	4.31e-05	0.00485	Intron (ENSMUST00000020204.4/57764, intron 2 of 9)	10	93665383	93665846	464	2	667338	ENSMUST00000160295.1	3095	NA	Gm8580	ribosomal protein L29 pseudogene	152.222	128.072	108.476	197.203	236.619	197.689	141.857
chr12	110573730	110574115	386	*	4.07	4.35	3.82	-0.53	4.31e-05	0.00485	Intron (ENSMUST00000109832.2/26931, intron 12 of 12)	12	110590512	110592700	2189	1	319786	ENSMUST00000221143.1	-16397	NA	B930059L03Rik	RIKEN cDNA B930059L03 gene	9.35444	29.6463	23.9789	1.2173	14.5054	33.2118	9.21151
chr13	116950229	116951710	1482	*	7.82	7.58	7.98	0.41	4.33e-05	0.00486	Intron (ENSMUST00000022239.7/52552, intron 3 of 26)	13	116854961	117025273	170313	2	52552	ENSMUST00000226107.1	73563	ENSMUSG00000021725	Parp8	poly (ADP-ribose) polymerase family, member 8	185.388	158.904	245.498	248.33	195.823	253.042	346.353
chr8	4493224	4494288	1065	*	6.28	6.55	6.04	-0.51	4.35e-05	0.00488	Promoter (<=1kb)	8	4493449	4525122	31674	1	67260	ENSMUST00000176267.8	0	ENSMUSG00000008206	Cers4	ceramide synthase 4	81.6387	98.4257	109.618	63.2997	51.6755	83.8203	72.4639
chr13	44246102	44247157	1056	*	6.21	6.48	5.97	-0.51	4.39e-05	0.00491	Distal Intergenic	13	44193589	44216487	22899	2	100503592	ENSMUST00000223513.1	-29615	ENSMUSG00000113186	A330076C08Rik	RIKEN cDNA A330076C08 gene	86.7411	97.2399	91.3482	60.8651	58.9282	79.0758	58.9537
chr3	100201549	100201833	285	*	3.89	3.04	4.3	1.26	4.56e-05	0.00508	Exon (ENSMUST00000200036.1/ENSMUST00000200036.1, exon 1 of 1)	3	100194580	100206655	12076	1	14547	ENSMUST00000197797.1	6969	ENSMUSG00000027865	Gdap2	ganglioside-induced differentiation-associated-protein 2	10.2048	11.8585	3.42556	21.9114	15.412	17.3967	26.4063
chr17	58639702	58640386	685	*	6.43	6.02	6.67	0.65	4.55e-05	0.00508	Distal Intergenic	17	58878808	58884133	5326	2	69239	ENSMUST00000177108.1	243747	ENSMUSG00000024227	Pdzph1	PDZ and pleckstrin homology domains 1	82.4891	62.8502	55.9508	161.901	96.0983	96.4724	66.3229
chr18	36416034	36417225	1192	*	7.51	7.22	7.7	0.48	4.56e-05	0.00508	Intron (ENSMUST00000025204.5/67199, intron 3 of 3)	18	36403679	36454495	50817	2	67199	ENSMUST00000025204.5	37270	ENSMUSG00000024346	Pfdn1	prefoldin 1	145.419	160.09	155.292	180.161	232.086	222.994	219.848
chr19	53331617	53332543	927	*	10.03	9.87	10.14	0.27	4.54e-05	0.00508	Promoter (1-2kb)	19	53330446	53375810	45365	1	17859	ENSMUST00000111737.1	1171	ENSMUSG00000025025	Mxi1	MAX interactor 1, dimerization protein	1065.56	961.726	859.815	1362.16	1164.97	1122.88	989.93
chr5	54213372	54213726	355	*	3.9	2.88	4.37	1.49	4.57e-05	0.00509	Distal Intergenic	5	54115857	54118587	2731	1	116873	ENSMUST00000202342.1	97515	ENSMUSG00000039156	Stim2	stromal interaction molecule 2	4.25202	7.11511	11.4185	17.0422	27.1976	23.7227	17.1948
chr7	83229485	83230251	767	*	9.23	9.49	9	-0.49	4.59e-05	0.00511	Distal Intergenic	7	83148644	83155922	7279	1	330578	ENSMUST00000066005.5	80841	ENSMUSG00000053528	A530021J07Rik	Riken cDNA A530021J07 gene	950.751	594.112	680.544	635.432	401.618	476.036	595.064
chr11	84442220	84443305	1086	*	8.14	7.84	8.33	0.49	4.65e-05	0.00517	Exon (ENSMUST00000018841.2/56321, exon 12 of 13)	11	84442509	84449533	7025	2	56321	ENSMUST00000141093.1	6228	ENSMUSG00000018697	Aatf	apoptosis antagonizing transcription factor	235.562	237.17	236.363	321.368	365.355	362.167	280.644
chr14	56303892	56304487	596	*	4.83	4.25	5.15	0.9	4.68e-05	0.00519	Distal Intergenic	14	56258838	56262260	3423	2	14939	ENSMUST00000015581.5	-41632	ENSMUSG00000015437	Gzmb	granzyme B	22.9609	14.2302	21.6952	35.3018	34.4503	31.6303	45.4434
chr11	115929105	115930146	1042	*	8.08	7.81	8.26	0.45	4.7e-05	0.0052	Promoter (1-2kb)	11	115925443	115927554	2112	2	170472	ENSMUST00000156776.1	-1551	ENSMUSG00000020752	Recql5	RecQ protein-like 5	284.035	200.409	207.817	348.149	336.344	305.232	274.503
chr19	32977952	32979462	1511	*	7.28	7.55	7.04	-0.52	4.7e-05	0.0052	Distal Intergenic	19	32811225	32817977	6753	1	19211	ENSMUST00000154806.1	166727	ENSMUSG00000013663	Pten	phosphatase and tensin homolog	193.042	227.684	159.859	152.163	132.362	136.01	120.978
chr9	53254265	53254681	417	*	5.48	5.83	5.14	-0.69	4.72e-05	0.00521	Distal Intergenic	9	53098635	53248053	149419	2	77591	ENSMUST00000065630.7	-6212	ENSMUSG00000053289	Ddx10	DEAD (Asp-Glu-Ala-Asp) box polypeptide 10	46.7722	62.8502	66.2274	26.7807	34.4503	42.7009	41.7588
chr2	170469621	170469916	296	*	4.11	3.14	4.56	1.42	4.78e-05	0.00527	Distal Intergenic	2	170496428	170519067	22640	1	109054	ENSMUST00000075087.7	-26512	ENSMUSG00000052033	Pfdn4	prefoldin 4	5.10242	10.6727	11.4185	14.6076	23.5713	30.0488	28.8627
chr18	21299417	21301013	1597	*	9.51	9.71	9.34	-0.37	4.82e-05	0.00532	Promoter (<=1kb)	18	21128487	21300123	171637	2	381126	ENSMUST00000234115.1	0	ENSMUSG00000042680	Garem1	GRB2 associated regulator of MAPK1 subtype 1	661.614	766.06	1153.27	585.522	537.607	730.66	817.368
chr16	19855073	19855439	367	*	4.38	3.68	4.75	1.07	4.87e-05	0.00537	Distal Intergenic	16	19876567	19884264	7698	2	68162	ENSMUST00000100083.4	28825	ENSMUSG00000075330	A930003A15Rik	RIKEN cDNA A930003A15 gene	22.1105	10.6727	6.85111	34.0845	33.5438	23.7227	19.6512
chrX	142778543	142779044	502	*	5.28	4.86	5.53	0.66	4.9e-05	0.00539	Intron (ENSMUST00000112889.7/209497, intron 3 of 6)	20	142770993	142843494	72502	1	209497	ENSMUST00000151914.1	7550	ENSMUSG00000047045	Tmem164	transmembrane protein 164	33.1657	24.9029	31.9719	48.6921	47.1426	31.6303	62.6383
chr1	160044191	160045038	848	*	9.58	9.72	9.47	-0.25	4.94e-05	0.00542	Promoter (<=1kb)	1	160044384	160071540	27157	1	67647	ENSMUST00000168250.7	0	ENSMUSG00000090394	4930523C07Rik	RIKEN cDNA 4930523C07 gene	604.637	673.564	1333.68	514.919	560.271	814.48	1037.22
chr2	84467441	84467870	430	*	5.13	5.5	4.78	-0.72	4.95e-05	0.00542	Intron (ENSMUST00000111722.7/21788, intron 1 of 7)	2	84432855	84473784	40930	2	21788	ENSMUST00000111722.7	5914	ENSMUSG00000027082	Tfpi	tissue factor pathway inhibitor	42.5202	46.2482	51.3834	17.0422	29.0108	36.3749	30.705
chr6	143867980	143868707	728	*	6.66	6.12	6.96	0.83	4.93e-05	0.00542	Intron (ENSMUST00000038815.13/20678, intron 10 of 14)	6	143861441	143947088	85648	2	20678	ENSMUST00000124233.6	78381	ENSMUSG00000041540	Sox5	SRY (sex determining region Y)-box 5	62.9299	109.098	43.3904	130.251	124.203	164.478	92.7292
chr13	15802148	15802747	600	*	6.75	6.34	7	0.66	4.95e-05	0.00542	Promoter (<=1kb)	13	15781664	15802630	20967	2	71071	ENSMUST00000222681.1	0	ENSMUSG00000113960	4933412O06Rik	RIKEN cDNA 4933412O06 gene	79.0875	61.6643	109.618	102.253	95.1917	158.152	172.562
chr10	40383767	40384306	540	*	5.43	5	5.68	0.68	4.98e-05	0.00544	Intron (ENSMUST00000216736.1/78334, intron 1 of 11)	10	40349526	40482101	132576	1	78334	ENSMUST00000214659.1	34241	ENSMUSG00000038481	Cdk19	cyclin-dependent kinase 19	39.969	23.717	35.3974	65.7343	54.3953	39.5379	52.1986
chr7	99251344	99252165	822	*	9.33	9.57	9.12	-0.44	5e-05	0.00545	Distal Intergenic	7	99219084	99238619	19536	2	233549	ENSMUST00000064231.7	-12725	ENSMUSG00000052396	Mogat2	monoacylglycerol O-acyltransferase 2	855.506	655.776	831.268	688.993	427.909	496.596	685.336
chr7	113770063	113770718	656	*	6.12	6.33	5.93	-0.41	5e-05	0.00545	Intron (ENSMUST00000046687.15/233744, intron 1 of 15)	7	113766174	113932081	165908	1	233744	ENSMUST00000084696.5	3889	ENSMUSG00000038156	Spon1	spondin 1, (f-spondin) extracellular matrix protein	97.7964	87.7531	63.9437	57.2132	55.3019	93.3094	44.8293
chr1	166268198	166269000	803	*	6.03	6.22	5.86	-0.36	5.08e-05	0.00553	Intron (ENSMUST00000111416.6/100039795, intron 1 of 9)	1	166254193	166311270	57078	1	100039795	ENSMUST00000195557.5	14005	ENSMUSG00000040612	Ildr2	immunoglobulin-like domain containing receptor 2	61.229	61.6643	107.334	48.6921	29.0108	96.4724	65.7088
chr2	122665468	122667127	1660	*	8.67	8.38	8.86	0.47	5.13e-05	0.00556	Distal Intergenic	2	122640803	122640881	79	1	387165	ENSMUST00000102354.2	24665	ENSMUSG00000076309	Mir147	microRNA 147	323.153	309.507	400.79	413.883	374.421	604.139	518.915
chr10	8878886	8879166	281	*	5.66	5.2	5.93	0.73	5.11e-05	0.00556	Intron (ENSMUST00000015449.5/70097, intron 1 of 19)	10	8813722	8886052	72331	2	70097	ENSMUST00000213032.1	6886	ENSMUSG00000015305	Sash1	SAM and SH3 domain containing 1	39.1186	37.9473	36.5393	69.3862	66.1809	60.0976	55.2691
chr17	73118803	73119423	621	*	5.37	4.9	5.64	0.75	5.13e-05	0.00556	Intron (ENSMUST00000130574.3/225010, intron 1 of 1)	17	73126427	73240155	113729	1	225010	ENSMUST00000232703.1	-7004	ENSMUSG00000054469	Lclat1	lysocardiolipin acyltransferase 1	34.8665	36.7614	20.5533	57.2132	48.0492	44.2824	56.4973
chr3	108010244	108011052	809	*	6.37	5.95	6.62	0.68	5.15e-05	0.00557	Promoter (2-3kb)	3	108012261	108013316	1056	2	14862	ENSMUST00000198532.1	2264	ENSMUSG00000058135	Gstm1	glutathione S-transferase, mu 1	51.0242	43.8765	95.9156	76.6901	86.1258	112.288	131.418
chr7	83226247	83226652	406	*	7.88	8.09	7.71	-0.38	5.14e-05	0.00557	Distal Intergenic	7	83148644	83155922	7279	1	330578	ENSMUST00000066005.5	77603	ENSMUSG00000053528	A530021J07Rik	Riken cDNA A530021J07 gene	340.161	260.887	239.789	254.416	164.999	243.553	197.74
chr11	106387382	106388502	1121	*	9.33	9.49	9.2	-0.29	5.16e-05	0.00558	Promoter (<=1kb)	11	106378806	106388072	9267	2	15896	ENSMUST00000106813.8	0	ENSMUSG00000001029	Icam2	intercellular adhesion molecule 2	729.646	742.343	749.055	617.172	614.667	591.487	593.221
chr7	65813661	65814158	498	*	5.11	5.52	4.69	-0.83	5.18e-05	0.00559	Distal Intergenic	7	65803111	65806286	3176	1	100503969	ENSMUST00000187848.1	10550	NA	1810008I18Rik	RIKEN cDNA 1810008I18 gene	30.6145	53.3633	58.2345	24.346	19.9449	28.4673	33.7755
chr5	144937034	144938091	1058	*	6.78	6.42	7.01	0.59	5.21e-05	0.00561	Intron (ENSMUST00000110677.7/75788, intron 1 of 18)	5	144876495	144965839	89345	2	75788	ENSMUST00000110677.7	27748	ENSMUSG00000038780	Smurf1	SMAD specific E3 ubiquitin protein ligase 1	96.0956	91.3106	77.646	148.511	141.428	140.755	99.4843
chr18	24182642	24183545	904	*	7.24	7.51	7	-0.5	5.21e-05	0.00561	Distal Intergenic	18	24205344	24286818	81475	1	14423	ENSMUST00000000430.13	-21799	ENSMUSG00000000420	Galnt1	polypeptide N-acetylgalactosaminyltransferase 1	204.097	238.356	119.894	160.684	142.334	136.01	90.2728
chr1	113917204	113917542	339	*	4.41	3.75	4.76	1.01	5.27e-05	0.00567	Intron (ENSMUST00000180837.1/ENSMUST00000180837.1, intron 1 of 2)	1	115684756	116587323	902568	1	636808	ENSMUST00000043725.8	-1767214	ENSMUSG00000070695	Cntnap5a	contactin associated protein-like 5A	13.6065	16.6019	11.4185	42.6056	19.0383	22.1412	27.6345
chr6	3485064	3485675	612	*	7.05	7.34	6.78	-0.56	5.27e-05	0.00567	Promoter (1-2kb)	6	3457395	3487415	30021	2	101202	ENSMUST00000201276.1	1740	ENSMUSG00000044156	Hepacam2	HEPACAM family member 2	272.979	139.931	89.0645	160.684	114.23	115.451	62.6383
chr8	12840910	12841495	586	*	6.81	6.48	7.02	0.54	5.28e-05	0.00567	Intron (ENSMUST00000033818.9/50770, intron 17 of 29)	8	12835165	12868667	33503	1	50770	ENSMUST00000132974.7	5745	ENSMUSG00000031441	Atp11a	ATPase, class VI, type 11A	108.852	101.983	65.0856	129.034	158.653	107.543	138.173
chr2	6641510	6642763	1254	*	6.81	6.5	7.01	0.5	5.3e-05	0.00569	Intron (ENSMUST00000002176.12/14007, intron 5 of 15)	2	6604171	6616180	12010	2	14007	ENSMUST00000148321.8	-25330	ENSMUSG00000002107	Celf2	CUGBP, Elav-like family member 2	85.8907	99.6116	94.7737	130.251	137.801	126.521	135.102
chr4	135566967	135568062	1096	*	8.45	8.19	8.62	0.43	5.38e-05	0.00574	Intron (ENSMUST00000105855.1/230824, intron 1 of 15)	4	135541888	135573630	31743	2	230824	ENSMUST00000105855.1	5568	ENSMUSG00000037188	Grhl3	grainyhead like transcription factor 3	301.893	296.463	303.733	384.668	377.141	472.873	384.427
chr7	116155200	116155403	204	*	3.67	4.18	3.1	-1.08	5.37e-05	0.00574	Promoter (2-3kb)	7	116142735	116157892	15158	2	233765	ENSMUST00000183281.1	2489	ENSMUSG00000045659	Plekha7	pleckstrin homology domain containing, family A member 7	18.7089	23.717	13.7022	3.65191	0.906588	17.3967	13.5102
chr11	100907661	100909273	1613	*	8.12	7.94	8.25	0.32	5.37e-05	0.00574	Promoter (<=1kb)	11	100905656	100908224	2569	2	20848	ENSMUST00000130686.1	0	ENSMUSG00000004040	Stat3	signal transducer and activator of transcription 3	254.271	245.471	256.917	335.975	316.399	278.347	324.859
chr15	85527293	85527871	579	*	6.05	6.29	5.83	-0.46	5.39e-05	0.00574	Distal Intergenic	15	85492736	85503227	10492	2	328577	ENSMUST00000178942.1	-24066	ENSMUSG00000096607	7530416G11Rik	RIKEN cDNA 7530416G11 gene	76.5363	79.4521	85.6389	58.4305	48.9557	80.6573	46.6716
chr18	65680169	65680687	519	*	7.94	7.74	8.08	0.34	5.37e-05	0.00574	Intron (ENSMUST00000049016.11/328977, intron 3 of 5)	18	65698268	65751537	53270	1	319888	ENSMUST00000115097.7	-17581	ENSMUSG00000046610	Oacyl	O-acyltransferase like	178.585	163.648	317.435	223.984	281.042	202.434	407.763
chr19	41393247	41394478	1232	*	7.23	7.5	6.98	-0.51	5.38e-05	0.00574	Distal Intergenic	19	41274218	41385070	110853	2	83490	ENSMUST00000059672.7	-8177	ENSMUSG00000025017	Pik3ap1	phosphoinositide-3-kinase adaptor protein 1	167.529	182.621	207.817	129.034	135.082	115.451	142.471
chr1	153002309	153002985	677	*	5.93	6.39	5.44	-0.95	5.42e-05	0.00575	Intron (ENSMUST00000186368.6/226518, intron 1 of 11)	1	153033374	153074252	40879	1	226518	ENSMUST00000187569.1	-30389	ENSMUSG00000042751	Nmnat2	nicotinamide nucleotide adenylyltransferase 2	70.5835	113.842	75.3623	57.2132	38.9833	33.2118	49.7422
chr18	65626237	65627217	981	*	7.38	7.14	7.54	0.4	5.42e-05	0.00575	Promoter (<=1kb)	18	65625240	65683403	58164	1	328977	ENSMUST00000183184.1	997	ENSMUSG00000042439	Zfp532	zinc finger protein 532	91.8436	147.046	197.54	136.338	213.048	167.641	250.553
chr15	27867812	27868105	294	*	4.02	3.31	4.38	1.07	5.47e-05	0.0058	Intron (ENSMUST00000090247.6/223435, intron 11 of 56)	15	27746900	27841741	94842	2	223435	ENSMUST00000226644.1	-26071	ENSMUSG00000022263	Trio	triple functional domain (PTPRF interacting)	11.0552	5.92926	13.7022	37.7364	15.412	12.6521	20.2653
chr5	77386251	77387245	995	*	6.55	6.74	6.39	-0.35	5.52e-05	0.00582	Exon (ENSMUST00000202460.1/ENSMUST00000202460.1, exon 1 of 3)	5	77349248	77408040	58793	2	29817	ENSMUST00000163898.5	20795	ENSMUSG00000036256	Igfbp7	insulin-like growth factor binding protein 7	117.356	99.6116	114.185	75.4728	80.6863	124.94	65.0947
chr8	128171015	128172033	1019	*	8.25	8.34	8.19	-0.15	5.52e-05	0.00582	Distal Intergenic	8	128278148	128278225	78	2	102465212	ENSMUST00000184910.1	106192	ENSMUSG00000099326	Mir21c	microRNA 21c	343.563	262.073	393.939	276.328	210.328	455.476	257.922
chr13	52920900	52921938	1039	*	6.56	6.22	6.78	0.56	5.51e-05	0.00582	Promoter (1-2kb)	13	52908906	52919268	10363	2	11992	ENSMUST00000128544.7	-1632	ENSMUSG00000021460	Auh	AU RNA binding protein/enoyl-coenzyme A hydratase	83.3395	77.0804	69.653	99.8188	129.642	104.38	118.521
chr15	102499374	102499963	590	*	5.38	4.9	5.66	0.76	5.49e-05	0.00582	3' UTR	15	102489521	102498616	9096	1	18521	ENSMUST00000230631.1	9853	ENSMUSG00000056851	Pcbp2	poly(rC) binding protein 2	36.5673	23.717	31.9719	57.2132	59.8348	44.2824	46.6716
chr16	25958428	25959228	801	*	7.18	7.37	7.03	-0.34	5.54e-05	0.00584	Exon (ENSMUST00000161614.1/ENSMUST00000161614.1, exon 2 of 2)	16	25972282	25985174	12893	2	210530	ENSMUST00000160067.1	25946	ENSMUSG00000038168	P3h2	prolyl 3-hydroxylase 2	189.64	175.506	145.015	129.034	91.5654	196.108	120.364
chr1	173000363	173000597	235	*	3.65	3.02	3.99	0.97	5.56e-05	0.00586	Distal Intergenic	1	172956768	172957817	1050	1	18313	ENSMUST00000038432.6	43595	ENSMUSG00000037924	Olfr16	olfactory receptor 16	11.0552	8.30097	5.70926	31.6499	19.9449	1.58152	12.282
chr1	193896753	193897158	406	*	5.5	5.85	5.17	-0.69	5.58e-05	0.00587	Distal Intergenic	1	194212187	194222759	10573	2	74942	ENSMUST00000193395.1	325601	ENSMUSG00000103692	4930503O07Rik	RIKEN cDNA 4930503O07 gene	53.5754	54.5492	70.7948	27.998	30.824	42.7009	46.6716
chr5	43101792	43102432	641	*	7.17	7.38	6.98	-0.39	5.64e-05	0.00593	Distal Intergenic	5	43233170	43289724	56555	1	231207	ENSMUST00000169035.7	-130738	ENSMUSG00000039782	Cpeb2	cytoplasmic polyadenylation element binding protein 2	191.341	202.781	119.894	131.469	130.549	161.315	98.2561
chr15	83344124	83344463	340	*	6.2	5.74	6.47	0.72	5.66e-05	0.00594	Intron (ENSMUST00000067215.8/66251, intron 1 of 15)	15	83299821	83350174	50354	2	66251	ENSMUST00000226124.1	5711	ENSMUSG00000054277	Arfgap3	ADP-ribosylation factor GTPase activating protein 3	36.5673	66.4077	62.8019	65.7343	99.7247	105.962	92.7292
chr11	95507044	95507872	829	*	7.53	7.25	7.71	0.47	5.76e-05	0.00604	Downstream (1-2kb)	11	95509845	95514570	4726	2	104079	ENSMUST00000058866.7	6698	ENSMUSG00000046719	Nxph3	neurexophilin 3	135.214	150.603	183.838	191.116	186.757	226.157	260.379
chr10	25447051	25447806	756	*	6.42	6.08	6.62	0.54	5.82e-05	0.00609	Intron (ENSMUST00000053748.15/13822, intron 3 of 19)	10	25441611	25492309	50699	1	13822	ENSMUST00000220121.1	5440	ENSMUSG00000019978	Epb41l2	erythrocyte membrane protein band 4.1 like 2	70.5835	58.1068	81.0715	98.6015	117.856	82.2388	107.468
chr17	71102261	71103450	1190	*	8.55	8.76	8.36	-0.4	5.85e-05	0.00612	Intron (ENSMUST00000180743.1/ENSMUST00000180743.1, intron 2 of 3)	17	71086396	71093101	6706	1	17929	ENSMUST00000233653.1	15865	ENSMUSG00000024049	Myom1	myomesin 1	578.274	480.27	285.463	449.185	403.432	300.488	200.811
chr1	132266722	132267091	370	*	5.46	5.03	5.71	0.68	5.87e-05	0.00614	Distal Intergenic	1	132298626	132307357	8732	1	213417	ENSMUST00000046071.4	-31535	ENSMUSG00000042115	Klhdc8a	kelch domain containing 8A	31.4649	36.7614	33.1137	43.8229	62.5546	42.7009	66.937
chr6	119362785	119363060	276	*	4.38	4.87	3.87	-1	5.93e-05	0.00618	Intron (ENSMUST00000032272.12/68465, intron 3 of 7)	6	119353765	119388686	34922	2	68465	ENSMUST00000169744.7	25626	ENSMUSG00000030168	Adipor2	adiponectin receptor 2	34.8665	20.1595	35.3974	19.4768	14.5054	15.8152	10.4397
chr10	81517320	81517977	658	*	7.65	7.47	7.78	0.31	5.93e-05	0.00618	Intron (ENSMUST00000043709.7/14676, intron 1 of 6)	10	81503087	81512639	9553	2	14676	ENSMUST00000150586.1	-4681	ENSMUSG00000034792	Gna15	guanine nucleotide binding protein, alpha 15	164.978	177.878	204.392	254.416	222.114	164.478	264.677
chr11	120051113	120051890	778	*	6.77	7.09	6.47	-0.63	5.92e-05	0.00618	Distal Intergenic	11	120007313	120047167	39855	2	11302	ENSMUST00000150730.7	-3946	ENSMUSG00000025375	Aatk	apoptosis-associated tyrosine kinase	130.112	154.161	138.164	83.9939	125.109	71.1682	84.7459
chr1	137864571	137865417	847	*	8.7	8.82	8.61	-0.21	5.96e-05	0.00619	Distal Intergenic	1	137966455	137966541	87	1	735252	ENSMUST00000083631.1	-101038	ENSMUSG00000065565	Mir181a-1	microRNA 181a-1	567.219	326.109	506.982	429.708	267.443	501.34	411.447
chrX	129737192	129738132	941	*	8.17	8.38	8	-0.38	5.95e-05	0.00619	Distal Intergenic	20	129749742	130180471	430730	1	54004	ENSMUST00000127577.7	-11610	ENSMUSG00000034480	Diaph2	diaphanous related formin 2	428.603	379.473	220.377	343.279	299.174	251.461	158.438
chr2	12108156	12109020	865	*	6.85	7.14	6.58	-0.55	5.97e-05	0.0062	3' UTR	2	12109070	12132552	23483	2	241226	ENSMUST00000148055.1	23532	ENSMUSG00000026768	Itga8	integrin alpha 8	174.333	171.949	89.0645	138.772	83.4061	110.706	62.6383
chr4	155173459	155173962	504	*	7.47	7.73	7.23	-0.5	6.01e-05	0.00622	Intron (ENSMUST00000129314.1/20481, intron 1 of 6)	4	155154075	155188296	34222	2	20481	ENSMUST00000129314.1	14334	ENSMUSG00000029050	Ski	ski sarcoma viral oncogene homolog (avian)	196.443	215.825	245.498	118.078	171.345	143.918	187.301
chr18	84927780	84928188	409	*	5.12	4.22	5.55	1.33	6.01e-05	0.00622	Distal Intergenic	18	84934782	84981471	46690	1	50764	ENSMUST00000224467.1	-6594	ENSMUSG00000034391	Fbxo15	F-box protein 15	29.7641	10.6727	17.1278	53.5613	19.0383	80.6573	39.3024
chr3	98050528	98051026	499	*	7.83	7.64	7.95	0.31	6.02e-05	0.00623	Intron (ENSMUST00000198324.1/18129, intron 2 of 7)	3	98013538	98150361	136824	1	18129	ENSMUST00000079812.7	36990	ENSMUSG00000027878	Notch2	notch 2	233.861	164.833	219.236	289.718	218.488	202.434	309.507
chr1	128013899	128014288	390	*	6.5	6.86	6.16	-0.7	6.06e-05	0.00626	Intron (ENSMUST00000086614.11/226409, intron 8 of 20)	1	127996853	128018693	21841	2	226409	ENSMUST00000131732.1	4405	ENSMUSG00000036086	Zranb3	zinc finger, RAN-binding domain containing 3	123.308	129.258	107.334	64.517	106.071	55.353	68.7793
chr8	10006183	10008010	1828	*	9.87	10.09	9.69	-0.4	6.09e-05	0.00628	Promoter (<=1kb)	8	10006467	10035996	29530	1	24099	ENSMUST00000208683.1	0	ENSMUSG00000031497	Tnfsf13b	tumor necrosis factor (ligand) superfamily, member 13b	1145.49	1124.19	1100.75	807.072	762.44	863.507	969.665
chr8	106387744	106388328	585	*	5.15	4.44	5.51	1.07	6.11e-05	0.0063	Intron (ENSMUST00000180410.1/ENSMUST00000180410.1, intron 1 of 1)	8	106415327	106426598	11272	1	22751	ENSMUST00000213045.1	-26999	ENSMUSG00000031907	Zfp90	zinc finger protein 90	18.7089	17.7878	30.83	40.171	39.8899	61.6791	46.6716
chr17	70709291	70709466	176	*	3.8	2.87	4.24	1.37	6.2e-05	0.00638	Intron (ENSMUST00000133983.7/224997, intron 8 of 13)	17	70809072	70819401	10330	1	224997	ENSMUST00000233780.1	-99606	ENSMUSG00000003279	Dlgap1	DLG associated protein 1	5.10242	9.48682	7.99297	15.8249	20.8515	18.9782	22.1076
chr2	120362469	120363799	1331	*	6.99	6.7	7.18	0.48	6.25e-05	0.00639	3' UTR	2	120316461	120353137	36677	2	269338	ENSMUST00000102501.9	-9332	ENSMUSG00000027291	Vps39	VPS39 HOPS complex subunit	111.403	128.072	81.0715	188.682	167.719	134.429	106.854
chr11	20614827	20615150	324	*	4.91	4.39	5.2	0.82	6.23e-05	0.00639	Intron (ENSMUST00000093292.10/58172, intron 1 of 1)	11	20631979	20653021	21043	1	58172	ENSMUST00000109586.2	-16829	ENSMUSG00000049800	Sertad2	SERTA domain containing 2	22.9609	14.2302	27.4045	31.6499	39.8899	28.4673	51.5845
chr14	60302016	60302992	977	*	7.78	8.07	7.53	-0.54	6.25e-05	0.00639	3' UTR	14	60296255	60302370	6116	1	219135	ENSMUST00000224164.1	5761	ENSMUSG00000021987	Mtmr6	myotubularin related protein 6	365.673	313.065	151.866	251.982	252.031	139.173	116.065
chr18	4233059	4233927	869	*	8.46	8.7	8.26	-0.44	6.22e-05	0.00639	Distal Intergenic	18	4165862	4182232	16371	1	67328	ENSMUST00000120837.1	67197	ENSMUSG00000024233	Lyzl1	lysozyme-like 1	482.179	387.774	415.634	273.893	282.855	357.422	347.581
chr18	53363231	53364441	1211	*	6.48	6.11	6.71	0.59	6.22e-05	0.00639	Intron (ENSMUST00000165032.7/69226, intron 3 of 6)	18	53406341	53418007	11667	2	19038	ENSMUST00000025419.7	53566	ENSMUSG00000024538	Ppic	peptidylprolyl isomerase C	64.6307	85.3814	63.9437	109.557	126.016	109.125	85.9741
chr19	21394681	21394917	237	*	4.56	5.08	3.99	-1.09	6.24e-05	0.00639	3' UTR	19	21418725	21472588	53864	2	14544	ENSMUST00000136258.1	77671	ENSMUSG00000058624	Gda	guanine deaminase	41.6698	36.7614	26.2626	10.9557	26.291	14.2336	14.1243
chr11	21082724	21083291	568	*	7.28	7.52	7.06	-0.47	6.28e-05	0.00641	Distal Intergenic	11	21091291	21143005	51715	1	67245	ENSMUST00000156122.7	-8000	ENSMUSG00000020134	Peli1	pellino 1	234.711	154.161	180.413	129.034	130.549	162.896	126.505
chr1	185062115	185062556	442	*	5.28	4.84	5.54	0.71	6.31e-05	0.00643	Distal Intergenic	1	184896789	184999570	102782	2	226778	ENSMUST00000027929.9	-62545	ENSMUSG00000026620	Mark1	MAP/microtubule affinity regulating kinase 1	24.6617	22.5312	41.1067	35.3018	45.3294	36.3749	74.9203
chr18	10450599	10451149	551	*	5.42	4.96	5.68	0.72	6.3e-05	0.00643	Intron (ENSMUST00000173356.7/381157, intron 2 of 8)	18	10458225	10538289	80065	1	381157	ENSMUST00000172532.7	-7076	ENSMUSG00000042942	Greb1l	growth regulation by estrogen in breast cancer-like	25.5121	36.7614	34.2556	57.2132	43.5162	44.2824	66.3229
chr1	177408744	177409183	440	*	4.78	5.22	4.34	-0.89	6.35e-05	0.00646	Distal Intergenic	1	177442351	177447237	4887	1	30928	ENSMUST00000195002.1	-33168	ENSMUSG00000063659	Zbtb18	zinc finger and BTB domain containing 18	34.8665	46.2482	34.2556	20.6941	12.6922	25.3042	24.564
chr6	50029471	50030551	1081	*	6.6	6.18	6.84	0.67	6.36e-05	0.00646	Distal Intergenic	6	50110241	50198598	88358	1	56524	ENSMUST00000166318.7	-79690	ENSMUSG00000038388	Mpp6	membrane protein, palmitoylated 6 (MAGUK p55 subfamily member 6)	77.3867	72.337	74.2204	116.861	106.977	142.336	107.468
chr19	37263694	37264546	853	*	6.11	5.76	6.32	0.56	6.36e-05	0.00646	Distal Intergenic	19	37280584	37290878	10295	2	15925	ENSMUST00000134740.1	26332	ENSMUSG00000056999	Ide	insulin degrading enzyme	74.8355	43.8765	49.0996	91.2977	104.258	55.353	78.6049
chr7	4447590	4447946	357	*	6.47	6.11	6.7	0.59	6.38e-05	0.00647	Promoter (1-2kb)	7	4425667	4445649	19983	2	108841	ENSMUST00000008579.13	-1941	ENSMUSG00000008435	Rdh13	retinol dehydrogenase 13 (all-trans and 9-cis)	95.2452	80.6379	37.6811	167.988	115.137	98.0539	46.6716
chr3	52600931	52601303	373	*	4.19	4.66	3.69	-0.97	6.4e-05	0.00648	Distal Intergenic	3	52516964	52550219	33256	1	102631981	ENSMUST00000195035.1	83967	NA	Gm30173	predicted gene, 30173	18.7089	33.2039	26.2626	7.30381	10.8791	18.9782	15.9666
chr11	96837285	96837861	577	*	5.86	5.41	6.12	0.71	6.4e-05	0.00648	Distal Intergenic	11	96817414	96829968	12555	2	18023	ENSMUST00000081775.11	-7317	ENSMUSG00000038615	Nfe2l1	nuclear factor, erythroid derived 2,-like 1	51.8746	17.7878	61.66	71.8208	68.9007	58.5161	87.8164
chr3	27439055	27440413	1359	*	8.1	7.86	8.26	0.39	6.43e-05	0.0065	Exon (ENSMUST00000195008.5/72007, exon 24 of 27)	3	27371351	27378010	6660	1	208188	ENSMUST00000057186.1	67704	ENSMUSG00000051136	Ghsr	growth hormone secretagogue receptor	247.467	237.17	234.08	323.802	297.361	330.537	308.279
chr4	105285475	105286138	664	*	5.58	5.12	5.85	0.73	6.44e-05	0.0065	Distal Intergenic	4	105157347	105232764	75418	1	67916	ENSMUST00000064139.7	128128	ENSMUSG00000028517	Plpp3	phospholipid phosphatase 3	39.969	36.7614	30.83	73.0381	59.8348	56.9345	48.514
chr7	84551070	84551939	870	*	6.43	6.02	6.67	0.66	6.44e-05	0.0065	Intron (ENSMUST00000180387.2/100039239, intron 1 of 2)	7	84529138	84575841	46704	1	100039239	ENSMUST00000208409.1	21932	NA	Gm2115	predicted gene 2115	78.2371	49.8058	71.9367	108.34	70.7139	118.614	123.434
chr3	29212035	29213463	1429	*	7.67	7.98	7.39	-0.59	6.46e-05	0.00651	Intron (ENSMUST00000146943.7/75740, intron 4 of 5)	3	29082771	29690510	607740	1	75740	ENSMUST00000118531.7	129264	ENSMUSG00000063600	Egfem1	EGF-like and EMI domain containing 1	317.2	283.419	179.271	272.676	178.598	148.662	90.2728
chr12	84884513	84885128	616	*	5.11	5.37	4.89	-0.48	6.48e-05	0.00652	Intron (ENSMUST00000221790.1/ENSMUST00000221790.1, intron 1 of 1)	12	84783212	84876532	93321	2	16997	ENSMUST00000002073.12	-7981	ENSMUSG00000002020	Ltbp2	latent transforming growth factor beta binding protein 2	19.5593	49.8058	58.2345	19.4768	18.1318	53.7715	30.705
chr9	118156307	118156796	490	*	4.89	5.29	4.51	-0.78	6.54e-05	0.00657	Intron (ENSMUST00000181824.1/100502695, intron 1 of 1)	9	118150231	118170376	20146	1	100502695	ENSMUST00000181824.1	6076	ENSMUSG00000097402	Gm17399	predicted gene, 17399	34.8665	35.5756	50.2415	23.1287	20.8515	28.4673	21.4935
chr9	64564049	64565156	1108	*	10.13	10.22	10.05	-0.17	6.63e-05	0.00666	Intron (ENSMUST00000093829.8/214058, intron 4 of 22)	9	64546899	64638466	91568	1	214058	ENSMUST00000147388.1	17150	ENSMUSG00000036466	Megf11	multiple EGF-like-domains 11	1301.97	1247.52	1136.14	1128.44	968.236	1322.15	952.47
chr10	93908485	93909439	955	*	5.49	4.9	5.82	0.92	6.66e-05	0.00668	Distal Intergenic	10	93890041	93897093	7053	2	56307	ENSMUST00000181434.1	-11392	ENSMUSG00000036112	Metap2	methionine aminopeptidase 2	39.969	23.717	28.5463	51.1267	43.5162	71.1682	66.937
chr8	88190641	88191011	371	*	4.07	3.34	4.45	1.11	6.68e-05	0.00669	Distal Intergenic	8	88199213	88259716	60504	1	214627	ENSMUST00000066748.9	-8202	ENSMUSG00000036779	Tent4b	terminal nucleotidyltransferase 4B	12.7561	7.11511	11.4185	23.1287	30.824	15.8152	20.2653
chr2	168063687	168064061	375	*	4.83	4.2	5.17	0.97	6.69e-05	0.0067	Distal Intergenic	2	168081004	168101203	20200	1	58220	ENSMUST00000052125.6	-16943	ENSMUSG00000044641	Pard6b	par-6 family cell polarity regulator beta	15.3073	13.0444	28.5463	30.4326	28.1042	37.9564	52.1986
chr4	110972821	110973396	576	*	6.02	5.59	6.27	0.67	6.73e-05	0.0067	Intron (ENSMUST00000106591.7/78933, intron 4 of 8)	4	111118841	111259039	140199	1	78933	ENSMUST00000136433.1	-145445	ENSMUSG00000061298	Agbl4	ATP/GTP binding protein-like 4	60.3786	53.3633	35.3974	94.9496	80.6863	82.2388	59.5678
chr5	91299138	91299461	324	*	4.9	4.36	5.2	0.83	6.73e-05	0.0067	Distal Intergenic	5	91257571	91283421	25851	2	100503265	ENSMUST00000200707.1	-15717	ENSMUSG00000107198	Gm19619	predicted gene, 19619	22.1105	11.8585	29.6882	57.2132	26.291	28.4673	39.3024
chr5	121652805	121653298	494	*	4.9	4.17	5.28	1.11	6.71e-05	0.0067	Intron (ENSMUST00000031412.11/71985, intron 2 of 20)	5	121640460	121646784	6325	2	71985	ENSMUST00000137231.1	-6021	ENSMUSG00000029456	Acad10	acyl-Coenzyme A dehydrogenase family, member 10	13.6065	27.2746	14.8441	36.5191	47.1426	50.6085	25.7922
chr6	148344563	148345570	1008	*	6.53	6.88	6.2	-0.67	6.71e-05	0.0067	Intron (ENSMUST00000060095.14/387314, intron 5 of 19)	6	148354656	148355598	943	1	66184	ENSMUST00000071745.3	-9086	ENSMUSG00000063171	Rps4l	ribosomal protein S4-like	137.765	160.09	65.0856	107.123	76.1534	72.7497	47.2858
chr14	63078954	63079254	301	*	6.16	5.67	6.44	0.77	6.72e-05	0.0067	Distal Intergenic	14	63055073	63056940	1868	1	72609	ENSMUST00000138708.1	23881	NA	2700070H01Rik	RIKEN cDNA 2700070H01 gene	48.473	71.1511	37.6811	55.9959	111.51	101.217	89.6587
chr3	29082400	29083860	1461	*	8.17	8.45	7.91	-0.54	6.76e-05	0.00672	Promoter (<=1kb)	3	29082577	29671627	589051	1	75740	ENSMUST00000126420.6	0	ENSMUSG00000063600	Egfem1	EGF-like and EMI domain containing 1	255.971	434.022	392.797	219.114	213.048	290.999	268.976
chr12	15653465	15653687	223	*	5.09	4.39	5.46	1.06	6.84e-05	0.00679	Intron (ENSMUST00000222542.1/ENSMUST00000222542.1, intron 1 of 4)	12	15800994	15801101	108	2	102465204	ENSMUST00000184042.1	147414	ENSMUSG00000098480	Mir6387	microRNA 6387	31.4649	10.6727	22.837	52.344	42.6096	55.353	30.705
chr6	115973134	115973687	554	*	9.23	9.01	9.38	0.37	6.88e-05	0.00681	Intron (ENSMUST00000015511.14/67784, intron 8 of 35)	6	115966963	115969426	2464	2	67784	ENSMUST00000131590.1	-3708	ENSMUSG00000030123	Plxnd1	plexin D1	517.896	435.208	638.295	707.253	576.59	719.589	736.307
chr14	76703278	76703879	602	*	5.4	5.59	5.24	-0.35	6.87e-05	0.00681	Distal Intergenic	14	76681754	76686887	5134	1	73272	ENSMUST00000191384.1	21524	ENSMUSG00000101009	1700108F19Rik	RIKEN cDNA 1700108F19 gene	56.977	46.2482	45.6741	29.2153	22.6647	72.7497	31.3191
chr17	63374185	63375417	1233	*	7.33	7.05	7.51	0.46	6.86e-05	0.00681	Intron (ENSMUST00000024761.12/50758, intron 5 of 8)	17	63305679	63312973	7295	2	414079	ENSMUST00000171379.1	-61212	ENSMUSG00000090565	4930405O22Rik	RIKEN cDNA 4930405O22 gene	176.034	115.028	118.753	244.678	163.186	189.782	154.753
chr18	20745989	20746580	592	*	4.9	4.33	5.21	0.88	6.89e-05	0.00681	Promoter (<=1kb)	18	20684599	20746404	61806	2	56386	ENSMUST00000070080.5	0	ENSMUSG00000056124	B4galt6	UDP-Gal:betaGlcNAc beta 1,4-galactosyltransferase, polypeptide 6	20.4097	15.4161	26.2626	31.6499	29.9174	34.7933	56.4973
chr11	63131764	63131946	183	*	3.16	2.09	3.64	1.55	6.9e-05	0.00682	Promoter (<=1kb)	11	63131512	63159547	28036	1	18858	ENSMUST00000018361.9	252	ENSMUSG00000018217	Pmp22	peripheral myelin protein 22	2.55121	8.30097	2.2837	8.52112	13.5988	9.48909	19.6512
chr5	105053158	105054057	900	*	6.99	7.24	6.76	-0.49	6.96e-05	0.00685	Promoter (<=1kb)	5	105014150	105053556	39407	2	76074	ENSMUST00000198326.1	0	ENSMUSG00000034438	Gbp8	guanylate-binding protein 8	159.025	187.365	122.178	104.688	137.801	112.288	90.8869
chr6	67087510	67087744	235	*	3.38	2.06	3.91	1.85	6.95e-05	0.00685	Distal Intergenic	6	67076760	67080097	3338	1	320172	ENSMUST00000204847.1	10750	ENSMUSG00000087231	E230016M11Rik	RIKEN cDNA E230016M11 gene	5.95282	2.3717	4.56741	4.86921	17.2252	18.9782	20.8794
chr9	94606331	94606751	421	*	4.84	5.29	4.38	-0.91	6.95e-05	0.00685	Distal Intergenic	9	94669909	95230445	560537	1	331004	ENSMUST00000033463.9	-63158	ENSMUSG00000031129	Slc9a9	solute carrier family 9 (sodium/hydrogen exchanger), member 9	53.5754	33.2039	34.2556	26.7807	25.3845	20.5597	12.8961
chr9	98331984	98332629	646	*	5.02	4.43	5.34	0.91	7e-05	0.00689	Intron (ENSMUST00000134253.7/74080, intron 1 of 2)	9	98296662	98411391	114730	1	74080	ENSMUST00000112937.2	35322	ENSMUSG00000032456	Nmnat3	nicotinamide nucleotide adenylyltransferase 3	14.4569	21.3453	30.83	17.0422	46.236	41.1194	62.6383
chr3	117057454	117057953	500	*	5.31	4.52	5.7	1.18	7.04e-05	0.00692	Downstream (2-3kb)	3	117060522	117077765	17244	2	433646	ENSMUST00000029642.7	19812	ENSMUSG00000028009	1700061I17Rik	RIKEN cDNA 1700061I17 gene	17.8585	21.3453	31.9719	14.6076	46.236	79.0758	74.9203
chr3	131891789	131892553	765	*	8.13	8.32	7.97	-0.35	7.06e-05	0.00692	Intron (ENSMUST00000197726.1/ENSMUST00000197726.1, intron 1 of 3)	3	132085292	132180304	95013	1	56811	ENSMUST00000029665.6	-192739	ENSMUSG00000028031	Dkk2	dickkopf WNT signaling pathway inhibitor 2	387.784	307.136	292.314	316.499	222.114	268.858	226.603
chr9	120830591	120831183	593	*	7.64	7.36	7.82	0.46	7.05e-05	0.00692	Distal Intergenic	9	120913774	120915252	1479	2	76402	ENSMUST00000188320.1	84069	ENSMUSG00000100146	1700020M21Rik	RIKEN cDNA 1700020M21 gene	168.38	196.851	142.732	219.114	252.938	253.042	207.566
chr14	21613074	21613418	345	*	5.41	4.78	5.76	0.98	7.12e-05	0.00697	Intron (ENSMUST00000183201.7/54169, intron 3 of 5)	14	21621961	21625544	3584	1	54169	ENSMUST00000182553.1	-8543	ENSMUSG00000021767	Kat6b	K(lysine) acetyltransferase 6B	22.1105	23.717	38.823	49.9094	50.7689	71.1682	50.9704
chr4	45847825	45850031	2207	*	9.49	9.3	9.62	0.32	7.15e-05	0.00699	Promoter (<=1kb)	4	45848664	45887008	38345	1	74152	ENSMUST00000107783.7	0	ENSMUSG00000028327	Stra6l	STRA6-like	527.25	659.334	761.615	659.778	758.814	817.643	1003.44
chr3	68798278	68799011	734	*	5.67	5.13	5.98	0.85	7.27e-05	0.0071	Distal Intergenic	3	68761495	68762667	1173	1	102639225	ENSMUST00000191767.1	36783	ENSMUSG00000102936	Gm35584	predicted gene, 35584	33.1657	27.2746	47.9578	43.8229	68.9007	74.3312	73.078
chr4	62267186	62267571	386	*	5.37	4.84	5.67	0.83	7.3e-05	0.00712	Intron (ENSMUST00000107468.7/20530, intron 1 of 4)	4	62262562	62297355	34794	1	20530	ENSMUST00000107468.7	4624	ENSMUSG00000066152	Slc31a2	solute carrier family 31, member 2	15.3073	29.6463	43.3904	51.1267	58.0216	49.027	51.5845
chr1	167551389	167552280	892	*	6.52	6.77	6.3	-0.47	7.36e-05	0.00718	Distal Intergenic	1	167598384	167639623	41240	1	20183	ENSMUST00000015987.9	-46104	ENSMUSG00000015843	Rxrg	retinoid X receptor gamma	130.112	60.4785	147.299	66.9516	60.7414	121.777	76.1485
chr8	79209134	79210690	1557	*	7.64	7.78	7.53	-0.24	7.39e-05	0.0072	3' UTR	8	79178975	79189761	10787	1	622675	ENSMUST00000129613.1	30159	ENSMUSG00000071064	Zfp827	zinc finger protein 827	185.388	254.958	238.647	149.728	184.944	256.205	173.176
chr4	59329936	59330252	317	*	8.14	7.85	8.32	0.47	7.44e-05	0.00722	Promoter (2-3kb)	4	59329210	59333022	3813	2	634731	ENSMUST00000136562.1	2770	ENSMUSG00000038578	Susd1	sushi domain containing 1	246.617	270.374	197.54	343.279	316.399	321.048	338.984
chr5	53314696	53315025	330	*	3.57	2.78	3.97	1.2	7.42e-05	0.00722	Distal Intergenic	5	53277118	53278026	909	1	66278	ENSMUST00000204089.1	37578	ENSMUSG00000061461	Smim20	small integral membrane protein 20	9.35444	10.6727	1.14185	20.6941	13.5988	9.48909	20.8794
chr16	36989405	36989903	499	*	6.32	5.86	6.59	0.73	7.45e-05	0.00722	Promoter (<=1kb)	16	36963460	36990467	27008	2	207215	ENSMUST00000075869.12	564	ENSMUSG00000047746	Fbxo40	F-box protein 40	51.0242	47.4341	81.0715	87.6458	88.8456	118.614	102.555
chr17	48041541	48042248	708	*	7.2	7.48	6.96	-0.51	7.44e-05	0.00722	Distal Intergenic	17	48036745	48038293	1549	2	76651	ENSMUST00000178823.1	-3248	ENSMUSG00000094928	1700122O11Rik	RIKEN cDNA 1700122O11 gene	172.632	205.152	172.42	142.424	119.67	126.521	125.277
chr5	121368311	121369412	1102	*	5.59	5.92	5.27	-0.65	7.48e-05	0.00724	3' UTR	5	121371725	121373131	1407	2	231712	ENSMUST00000133138.7	3719	ENSMUSG00000042726	Trafd1	TRAF type zinc finger domain containing 1	32.3153	58.1068	97.0574	26.7807	19.9449	49.027	63.2524
chr18	9491962	9492799	838	*	8.41	8.33	8.47	0.14	7.49e-05	0.00725	Distal Intergenic	18	9386401	9450154	63754	2	67974	ENSMUST00000234382.1	-41808	ENSMUSG00000024286	Ccny	cyclin Y	176.034	149.417	669.125	237.374	191.29	192.945	841.318
chr1	55405072	55406437	1366	*	9.73	9.96	9.53	-0.43	7.53e-05	0.00726	Promoter (<=1kb)	1	55405921	55754285	348365	1	227120	ENSMUST00000042986.9	0	ENSMUSG00000038349	Plcl1	phospholipase C-like 1	771.316	1112.33	1204.65	628.128	699.886	741.731	983.175
chr18	9493777	9494215	439	*	7.23	7.07	7.34	0.27	7.52e-05	0.00726	Distal Intergenic	18	9386401	9450154	63754	2	67974	ENSMUST00000234382.1	-43623	ENSMUSG00000024286	Ccny	cyclin Y	79.9379	67.5936	268.335	124.165	75.2468	74.3312	393.639
chr18	65583590	65584201	612	*	6.94	6.53	7.19	0.66	7.53e-05	0.00726	Promoter (<=1kb)	18	65583937	65623193	39257	1	328977	ENSMUST00000182973.1	0	ENSMUSG00000042439	Zfp532	zinc finger protein 532	97.7964	68.7794	118.753	120.513	148.68	164.478	167.035
chr9	40612175	40612737	563	*	6.62	6.87	6.4	-0.46	7.59e-05	0.0073	Intron (ENSMUST00000216936.1/ENSMUST00000216936.1, intron 2 of 3)	9	40685962	40761060	75099	1	71566	ENSMUST00000139577.1	-73225	ENSMUSG00000032024	Clmp	CXADR-like membrane protein	127.561	61.6643	171.278	68.1689	56.2084	112.288	112.38
chr10	13868524	13870198	1675	*	10.49	10.27	10.64	0.38	7.58e-05	0.0073	Promoter (<=1kb)	10	13647669	13868822	221154	2	66253	ENSMUST00000105534.9	0	ENSMUSG00000019806	Aig1	androgen-induced 1	1218.63	1120.63	1466.14	1586.15	1320.9	1978.48	1699.83
chr4	117048823	117049833	1011	*	9.32	9.45	9.21	-0.24	7.65e-05	0.00732	Intron (ENSMUST00000106448.8/108067, intron 4 of 11)	4	117044476	117059325	14850	1	108067	ENSMUST00000135121.1	4347	ENSMUSG00000028683	Eif2b3	eukaryotic translation initiation factor 2B, subunit 3	994.122	768.432	398.506	820.462	634.612	650.003	329.158
chr8	81335298	81335656	359	*	4.9	5.1	4.73	-0.38	7.64e-05	0.00732	Distal Intergenic	8	81342556	81745902	403347	1	234515	ENSMUST00000172167.8	-6900	ENSMUSG00000037940	Inpp4b	inositol polyphosphate-4-phosphatase, type II	29.7641	32.018	44.5322	10.9557	14.5054	55.353	28.2486
chr11	117610647	117611704	1058	*	7.03	7.27	6.82	-0.45	7.64e-05	0.00732	Promoter (<=1kb)	11	117611247	117613857	2611	1	78403	ENSMUST00000155384.1	0	NA	2900041M22Rik	RIKEN cDNA 2900041M22 gene	152.222	145.86	178.129	90.0804	117.856	129.684	127.733
chr13	31179071	31180048	978	*	8.52	8.24	8.7	0.46	7.65e-05	0.00732	Distal Intergenic	13	31213410	31241086	27677	2	73924	ENSMUST00000153175.2	61038	ENSMUSG00000087460	4930401O12Rik	RIKEN cDNA 4930401O12 gene	274.68	355.756	304.875	395.623	509.502	463.384	348.809
chr17	6215769	6216149	381	*	4.51	3.77	4.88	1.11	7.62e-05	0.00732	Intron (ENSMUST00000149756.7/68842, intron 8 of 13)	17	6232652	6251128	18477	1	68842	ENSMUST00000137063.1	-16503	ENSMUSG00000034377	Tulp4	tubby like protein 4	14.4569	11.8585	15.9859	23.1287	36.2635	31.6303	30.705
chr19	34043074	34043474	401	*	5.67	5.03	6.01	0.97	7.62e-05	0.00732	3' UTR	19	34067358	34084918	17561	1	70166	ENSMUST00000025682.11	-23884	ENSMUSG00000024770	Lipn	lipase, family member N	46.7722	23.717	30.83	77.9074	38.9833	93.3094	54.655
chr4	6817206	6817442	237	*	3.99	4.51	3.44	-1.07	7.68e-05	0.00734	Intron (ENSMUST00000039987.3/252838, intron 3 of 8)	4	6688046	6689351	1306	2	252838	ENSMUST00000125974.1	-127855	ENSMUSG00000041272	Tox	thymocyte selection-associated high mobility group box	30.6145	22.5312	17.1278	13.3903	10.8791	14.2336	6.14101
chr5	66602379	66602808	430	*	4.83	4.06	5.22	1.15	7.78e-05	0.00743	Intron (ENSMUST00000162366.7/11787, intron 1 of 15)	5	66451982	66618640	166659	2	11787	ENSMUST00000162382.7	15832	ENSMUSG00000029207	Apbb2	amyloid beta (A4) precursor protein-binding, family B, member 2	15.3073	26.0887	10.2767	21.9114	46.236	50.6085	34.3896
chr13	90980806	90982089	1284	*	7.81	7.99	7.65	-0.34	7.83e-05	0.00747	Intron (ENSMUST00000022119.5/66795, intron 5 of 7)	13	90924185	90924724	540	1	66475	ENSMUST00000224430.1	56621	ENSMUSG00000049517	Rps23	ribosomal protein S23	356.319	245.471	182.696	267.807	179.504	235.646	146.156
chr9	108710746	108711222	477	*	5.85	5.52	6.05	0.53	7.86e-05	0.00748	Intron (ENSMUST00000192344.1/19087, intron 1 of 4)	9	108716873	108744263	27391	1	19087	ENSMUST00000192068.1	-5651	ENSMUSG00000032601	Prkar2a	protein kinase, cAMP dependent regulatory, type II alpha	51.0242	52.1775	38.823	79.1247	77.9666	49.027	67.5511
chr5	43754190	43754881	692	*	5.36	4.86	5.64	0.78	7.9e-05	0.00751	Exon (ENSMUST00000196543.1/ENSMUST00000196543.1, exon 1 of 1)	5	43758690	43759884	1195	2	242960	ENSMUST00000140469.2	5003	ENSMUSG00000039753	Fbxl5	F-box and leucine-rich repeat protein 5	34.8665	29.6463	25.1208	43.8229	57.115	49.027	55.8832
chr17	80148031	80149326	1296	*	8.03	7.75	8.21	0.46	7.91e-05	0.00752	Promoter (2-3kb)	17	80145152	80183528	38377	1	319625	ENSMUST00000133955.1	2879	ENSMUSG00000035473	Galm	galactose mutarotase	214.302	218.197	232.938	243.46	319.119	306.814	354.95
chr5	135544609	135545958	1350	*	8.92	9.08	8.78	-0.3	7.95e-05	0.00754	Promoter (<=1kb)	5	135406531	135545115	138585	2	215114	ENSMUST00000060311.11	0	ENSMUSG00000039959	Hip1	huntingtin interacting protein 1	549.361	512.288	612.033	378.581	405.245	510.829	517.073
chr8	76897006	76897273	268	*	6.95	7.13	6.81	-0.32	7.94e-05	0.00754	Promoter (2-3kb)	8	76899442	76908413	8972	1	110784	ENSMUST00000143284.1	-2169	ENSMUSG00000031618	Nr3c2	nuclear receptor subfamily 3, group C, member 2	167.529	169.577	95.9156	122.948	107.884	158.152	72.4639
chr13	5603780	5604812	1033	*	7.02	6.66	7.24	0.58	7.97e-05	0.00755	Intron (ENSMUST00000222871.1/ENSMUST00000222871.1, intron 2 of 2)	13	5855515	5857561	2047	2	71867	ENSMUST00000223142.1	252749	ENSMUSG00000100625	1700016G22Rik	RIKEN cDNA 1700016G22 gene	119.056	94.8682	99.3412	185.03	134.175	178.711	127.119
chr17	86786871	86787670	800	*	5.93	5.46	6.21	0.75	7.98e-05	0.00755	Intron (ENSMUST00000024954.10/13819, intron 1 of 15)	17	86753700	86833410	79711	1	13819	ENSMUST00000024954.10	33171	ENSMUSG00000024140	Epas1	endothelial PAS domain protein 1	39.969	42.6907	53.6671	71.8208	98.8181	72.7497	61.4101
chr2	113363716	113364332	617	*	5.14	4.55	5.46	0.91	8.01e-05	0.00757	Promoter (<=1kb)	2	113363840	113709606	345767	1	14260	ENSMUST00000161731.4	0	ENSMUSG00000044042	Fmn1	formin 1	14.4569	27.2746	30.83	48.6921	48.0492	45.8639	38.6883
chr2	181564014	181564425	412	*	5.21	4.68	5.5	0.82	8.05e-05	0.00759	Distal Intergenic	2	181569152	181569797	646	2	68556	ENSMUST00000136997.1	5372	ENSMUSG00000089917	Uckl1	uridine-cytidine kinase 1-like 1	31.4649	27.2746	20.5533	57.2132	35.3569	45.8639	48.514
chr15	97468600	97470294	1695	*	8.99	9.18	8.82	-0.36	8.04e-05	0.00759	Distal Intergenic	15	97361217	97384349	23133	1	239647	ENSMUST00000226495.1	107383	ENSMUSG00000044250	Pced1b	PC-esterase domain containing 1B	659.913	647.475	490.996	568.48	505.876	415.939	377.058
chr18	12925806	12926936	1131	*	7.04	6.72	7.24	0.52	8.1e-05	0.00763	Intron (ENSMUST00000074352.10/64291, intron 4 of 27)	18	12898117	12941777	43661	2	64291	ENSMUST00000122175.7	14841	ENSMUSG00000044252	Osbpl1a	oxysterol binding protein-like 1A	99.4972	129.258	97.0574	152.163	184.037	164.478	124.048
chr16	11448427	11449673	1247	*	8.4	8.23	8.52	0.3	8.24e-05	0.00776	Promoter (1-2kb)	16	11447308	11661496	214189	1	74478	ENSMUST00000134941.1	1119	ENSMUSG00000071669	Snx29	sorting nexin 29	184.538	220.569	520.685	276.328	304.614	314.722	620.242
chr5	139017780	139018061	282	*	4.68	4.14	4.98	0.84	8.26e-05	0.00777	3' UTR	5	139018666	139023810	5145	2	19085	ENSMUST00000139415.1	5749	ENSMUSG00000025855	Prkar1b	protein kinase, cAMP dependent regulatory, type I beta	13.6065	26.0887	14.8441	40.171	29.9174	23.7227	36.2319
chr12	73055534	73055786	253	*	5.57	5.01	5.88	0.86	8.28e-05	0.00778	Promoter (1-2kb)	12	73043531	73053887	10357	2	20471	ENSMUST00000176091.1	-1647	ENSMUSG00000051367	Six1	sine oculis-related homeobox 1	33.1657	40.319	26.2626	65.7343	58.0216	72.7497	45.4434
chr2	155285694	155286152	459	*	5.12	4.42	5.49	1.07	8.31e-05	0.0078	Intron (ENSMUST00000139854.1/228812, intron 3 of 3)	2	155276889	155278068	1180	1	66734	ENSMUST00000154596.1	8805	ENSMUSG00000027602	Map1lc3a	microtubule-associated protein 1 light chain 3 alpha	31.4649	11.8585	22.837	48.6921	34.4503	61.6791	40.5306
chr11	43492704	43493154	451	*	5.24	5.59	4.92	-0.66	8.33e-05	0.00781	Distal Intergenic	11	43480829	43490864	10036	1	69183	ENSMUST00000151912.1	11875	ENSMUSG00000046491	C1qtnf2	C1q and tumor necrosis factor related protein 2	40.8194	41.5048	66.2274	23.1287	23.5713	39.5379	38.6883
chr17	33412682	33413718	1037	*	6.54	6.75	6.37	-0.38	8.33e-05	0.00781	Distal Intergenic	17	33380255	33394641	14387	2	22643	ENSMUST00000167107.9	-18041	ENSMUSG00000055240	Zfp101	zinc finger protein 101	142.017	122.143	68.5111	99.8188	71.6204	117.032	51.5845
chr1	87180239	87181409	1171	*	7.89	7.52	8.11	0.59	8.38e-05	0.00783	Promoter (1-2kb)	1	87183313	87188405	5093	1	69453	ENSMUST00000044533.8	-1904	ENSMUSG00000036480	Prss56	protease, serine 56	141.167	101.983	325.428	203.29	182.224	357.422	394.867
chr11	50250732	50251127	396	*	5.81	6.23	5.4	-0.83	8.37e-05	0.00783	Intron (ENSMUST00000222498.1/ENSMUST00000222498.1, intron 1 of 1)	11	50236472	50238616	2145	2	17001	ENSMUST00000125555.1	-12116	ENSMUSG00000020377	Ltc4s	leukotriene C4 synthase	73.9851	79.4521	78.7878	26.7807	42.6096	37.9564	66.3229
chr17	86685988	86687007	1020	*	6.83	6.42	7.07	0.65	8.4e-05	0.00784	Distal Intergenic	17	86753700	86833410	79711	1	13819	ENSMUST00000024954.10	-66693	ENSMUSG00000024140	Epas1	endothelial PAS domain protein 1	75.6859	115.028	74.2204	171.64	145.054	134.429	102.555
chr6	55166463	55167722	1260	*	7.5	7.71	7.32	-0.39	8.41e-05	0.00785	Exon (ENSMUST00000204585.1/ENSMUST00000204585.1, exon 3 of 3)	6	55172763	55175014	2252	2	21743	ENSMUST00000152720.1	7292	ENSMUSG00000003477	Inmt	indolethylamine N-methyltransferase	177.734	241.914	228.37	138.772	186.757	175.548	158.438
chr10	42936251	42936582	332	*	5.95	6.26	5.66	-0.6	8.52e-05	0.00793	Promoter (1-2kb)	10	42934916	42948199	13284	1	268297	ENSMUST00000153091.1	1335	ENSMUSG00000044770	Scml4	Scm polycomb group protein like 4	102.899	65.2219	68.5111	66.9516	38.0767	56.9345	46.0575
chr2	36103045	36103880	836	*	5.51	4.98	5.81	0.83	8.54e-05	0.00794	Promoter (<=1kb)	2	36094225	36103592	9368	2	16874	ENSMUST00000187180.6	0	ENSMUSG00000026890	Lhx6	LIM homeobox protein 6	16.1577	37.9473	43.3904	34.0845	65.2743	64.8421	66.937
chr9	32146264	32146639	376	*	6.56	6.93	6.2	-0.73	8.55e-05	0.00794	Intron (ENSMUST00000174641.7/330914, intron 2 of 21)	9	32129570	32181966	52397	1	330914	ENSMUST00000182310.1	16694	ENSMUSG00000041444	Arhgap32	Rho GTPase activating protein 32	130.112	122.143	124.462	57.2132	105.164	63.2606	77.9908
chr11	116617577	116618107	531	*	9.26	9.15	9.33	0.18	8.55e-05	0.00794	Intron (ENSMUST00000103029.9/217344, intron 1 of 18)	11	116598165	116624200	26036	2	217344	ENSMUST00000103029.9	6093	ENSMUSG00000020806	Rhbdf2	rhomboid 5 homolog 2	471.974	537.191	744.488	538.048	686.287	463.384	966.594
chr14	121646665	121647049	385	*	4.84	5.13	4.58	-0.55	8.61e-05	0.00799	Intron (ENSMUST00000212376.2/105445, intron 9 of 54)	14	121543196	121605244	62049	2	105445	ENSMUST00000212416.1	-41421	ENSMUSG00000025558	Dock9	dedicator of cytokinesis 9	28.9137	40.319	38.823	23.1287	20.8515	41.1194	13.5102
chr3	100408728	100410032	1305	*	8.97	8.71	9.14	0.43	8.65e-05	0.00802	Distal Intergenic	3	100426405	100428865	2461	1	73806	ENSMUST00000147951.1	-16373	ENSMUSG00000086923	4930406D18Rik	RIKEN cDNA 4930406D18 gene	338.461	249.029	703.381	558.742	405.245	556.693	800.787
chr14	40883454	40883919	466	*	4.26	4.66	3.88	-0.78	8.67e-05	0.00803	Intron (ENSMUST00000096000.3/328381, intron 1 of 7)	14	40815868	40893266	77399	2	328381	ENSMUST00000096000.3	9347	ENSMUSG00000037833	Sh2d4b	SH2 domain containing 4B	13.6065	43.8765	20.5533	3.65191	21.7581	25.3042	9.82561
chr14	60377195	60377915	721	*	7.1	7.34	6.89	-0.46	8.68e-05	0.00803	Promoter (<=1kb)	14	60377692	60388197	10506	1	72125	ENSMUST00000022561.7	0	ENSMUSG00000021986	Amer2	APC membrane recruitment 2	151.372	186.179	164.427	107.123	123.296	128.103	129.575
chr3	118753266	118754043	778	*	9.1	8.85	9.27	0.43	8.73e-05	0.00807	Intron (ENSMUST00000039177.11/99586, intron 3 of 22)	3	118811222	118899831	88610	1	99586	ENSMUST00000129148.1	-57179	ENSMUSG00000033308	Dpyd	dihydropyrimidine dehydrogenase	573.172	500.43	348.265	843.591	619.2	670.562	413.29
chr4	72033625	72035174	1550	*	9.4	9.51	9.31	-0.2	8.78e-05	0.00811	Distal Intergenic	4	72118220	72120734	2515	2	21885	ENSMUST00000123259.1	85560	ENSMUSG00000008305	Tle1	transducin-like enhancer of split 1	881.018	788.592	580.061	744.989	653.65	738.568	473.472
chr5	3317788	3318181	394	*	4.01	3.38	4.36	0.98	8.81e-05	0.00812	Distal Intergenic	5	3341485	3344453	2969	1	12571	ENSMUST00000199156.1	-23304	ENSMUSG00000040274	Cdk6	cyclin-dependent kinase 6	17.0081	8.30097	6.85111	27.998	24.4779	11.0706	20.8794
chr5	29552933	29553789	857	*	5.9	6.2	5.64	-0.56	8.81e-05	0.00812	Distal Intergenic	5	29538153	29538509	357	1	619355	ENSMUST00000075518.4	14780	NA	Gm6083	developmental pluripotency associated 5 pseudogene	56.977	78.2662	91.3482	45.0402	52.5821	61.6791	46.0575
chr18	64618226	64619438	1213	*	9.76	9.85	9.68	-0.17	8.82e-05	0.00812	Intron (ENSMUST00000025482.8/54670, intron 1 of 27)	18	64528979	64661000	132022	2	54670	ENSMUST00000025482.8	41562	ENSMUSG00000039529	Atp8b1	ATPase, class I, type 8B, member 1	1123.38	958.169	777.601	955.582	680.847	1110.22	639.279
chr3	100702784	100703699	916	*	5.67	5.12	5.97	0.86	8.85e-05	0.00814	Distal Intergenic	3	100562208	100685503	123296	2	17156	ENSMUST00000008907.13	-17281	ENSMUSG00000008763	Man1a2	mannosidase, alpha, class 1A, member 2	36.5673	29.6463	41.1067	53.5613	67.9941	77.4942	60.1819
chr3	52576788	52577150	363	*	5.11	4.49	5.44	0.95	8.92e-05	0.00818	Distal Intergenic	3	52516964	52550219	33256	1	102631981	ENSMUST00000195035.1	59824	NA	Gm30173	predicted gene, 30173	29.7641	27.2746	12.5604	57.2132	39.8899	52.19	30.0909
chr10	96828926	96829211	286	*	4.26	3.18	4.74	1.55	8.93e-05	0.00818	Intron (ENSMUST00000218446.1/ENSMUST00000218446.1, intron 1 of 1)	10	97035768	97061059	25292	1	75301	ENSMUST00000219466.1	-206557	ENSMUSG00000111924	4930556N09Rik	RIKEN cDNA 4930556N09 gene	15.3073	5.92926	6.85111	25.5634	22.6647	42.7009	19.0371
chr13	16243030	16243279	250	*	3.69	3.03	4.05	1.02	8.94e-05	0.00818	Distal Intergenic	13	15944752	16023423	78672	2	100503142	ENSMUST00000223006.1	-219607	NA	B230303A05Rik	U1 small nuclear ribonucleoprotein 1C pseudogene	17.0081	7.11511	1.14185	32.8672	13.5988	6.32606	15.3525
chrX	13662072	13662686	615	*	5.39	5.8	4.98	-0.83	8.93e-05	0.00818	Promoter (<=1kb)	20	13661363	13667433	6071	1	319200	ENSMUST00000053659.1	709	ENSMUSG00000047678	Gpr82	G protein-coupled receptor 82	63.7803	72.337	36.5393	38.9537	37.1701	28.4673	25.1781
chr1	181395262	181395754	493	*	4.78	5.2	4.36	-0.83	8.99e-05	0.0082	Intron (ENSMUST00000161880.7/72978, intron 1 of 5)	1	181353426	181459252	105827	1	72978	ENSMUST00000209607.1	41836	ENSMUSG00000026514	Cnih3	cornichon family AMPA receptor auxiliary protein 3	45.9218	34.3897	33.1137	19.4768	14.5054	26.8858	23.9499
chr8	94409478	94410192	715	*	5.63	5.02	5.96	0.94	8.99e-05	0.0082	Distal Intergenic	8	94393531	94394909	1379	1	64209	ENSMUST00000160866.1	15947	ENSMUSG00000031770	Herpud1	homocysteine-inducible, endoplasmic reticulum stress-inducible, ubiquitin-like domain member 1	27.2129	29.6463	43.3904	42.6056	76.1534	80.6573	57.1114
chr13	76408672	76409018	347	*	7.16	7.39	6.96	-0.44	8.98e-05	0.0082	Intron (ENSMUST00000125209.7/78771, intron 1 of 20)	13	76384535	77031810	647276	1	78771	ENSMUST00000125209.7	24137	ENSMUSG00000021596	Mctp1	multiple C2 domains, transmembrane 1	214.302	180.25	125.604	158.249	140.521	132.847	80.4472
chr18	35456254	35456958	705	*	5.98	5.43	6.28	0.86	8.98e-05	0.0082	Intron (ENSMUST00000025215.8/81500, intron 1 of 9)	18	35266400	35498925	232526	2	81500	ENSMUST00000025215.8	41967	ENSMUSG00000024357	Sil1	endoplasmic reticulum chaperone SIL1 homolog (S. cerevisiae)	45.9218	40.319	46.8159	102.253	71.6204	94.8909	52.1986
chr4	46904837	46905885	1049	*	7.67	7.96	7.42	-0.54	9.11e-05	0.00829	Intron (ENSMUST00000107749.3/242425, intron 1 of 18)	4	46798561	46859902	61342	2	242425	ENSMUST00000206773.1	-44935	ENSMUSG00000039809	Gabbr2	gamma-aminobutyric acid (GABA) B receptor, 2	298.492	268.003	202.108	208.159	172.252	150.244	174.405
chr5	114682719	114682884	166	*	4.88	4.18	5.24	1.06	9.1e-05	0.00829	Intron (ENSMUST00000012028.13/56356, intron 1 of 4)	5	114670228	114690908	20681	2	56356	ENSMUST00000112212.1	8024	ENSMUSG00000011884	Gltp	glycolipid transfer protein	18.7089	21.3453	15.9859	43.8229	34.4503	47.4455	30.0909
chr7	74908010	74908923	914	*	7.8	8.06	7.57	-0.49	9.15e-05	0.00831	Distal Intergenic	7	75030194	75058162	27969	1	75205	ENSMUST00000206433.1	-121271	ENSMUSG00000108803	4930533N22Rik	RIKEN cDNA 4930533N22 gene	250.869	232.427	340.272	210.593	103.351	237.227	232.744
chr16	78480354	78480612	259	*	3.75	2.65	4.23	1.58	9.15e-05	0.00831	Exon (ENSMUST00000231464.1/ENSMUST00000231464.1, exon 1 of 1)	16	78547905	78560244	12340	2	67102	ENSMUST00000232329.1	79632	ENSMUSG00000022864	D16Ertd472e	DNA segment, Chr 16, ERATO Doi 472, expressed	7.65363	9.48682	2.2837	24.346	13.5988	25.3042	14.1243
chr9	65956322	65957052	731	*	6.3	6.62	5.99	-0.63	9.18e-05	0.00832	Promoter (1-2kb)	9	65958355	66045005	86651	1	214897	ENSMUST00000206528.1	-1303	ENSMUSG00000032384	Csnk1g1	casein kinase 1, gamma 1	119.907	96.054	89.0645	63.2997	56.2084	68.0052	74.9203
chr11	109394285	109395698	1414	*	7.51	7.23	7.7	0.47	9.18e-05	0.00832	Intron (ENSMUST00000020930.13/14674, intron 3 of 3)	11	109425946	109438148	12203	1	13929	ENSMUST00000092500.10	-30248	ENSMUSG00000020610	Amz2	archaelysin family metallopeptidase 2	137.765	141.116	184.98	204.507	158.653	194.526	297.225
chr1	13600134	13600923	790	*	6.01	5.48	6.31	0.83	9.25e-05	0.00835	Distal Intergenic	1	13564698	13589910	25213	2	72265	ENSMUST00000027068.10	-10224	ENSMUSG00000025935	Tram1	translocating chain-associating membrane protein 1	42.5202	40.319	54.8089	74.2554	74.3402	105.962	72.4639
chr2	30265597	30266052	456	*	6.83	6.47	7.05	0.58	9.22e-05	0.00835	Promoter (<=1kb)	2	30266203	30282148	15946	1	227696	ENSMUST00000154647.7	-151	ENSMUSG00000079484	Phyhd1	phytanoyl-CoA dioxygenase domain containing 1	103.749	104.355	66.2274	138.772	176.785	145.499	86.5882
chr4	138367336	138368352	1017	*	6.47	6.03	6.73	0.7	9.26e-05	0.00835	Promoter (<=1kb)	4	138338528	138367992	29465	2	72269	ENSMUST00000030535.3	0	ENSMUSG00000028755	Cda	cytidine deaminase	62.9299	49.8058	89.0645	73.0381	97.9115	128.103	139.401
chr15	103087163	103087625	463	*	5.87	5.43	6.13	0.7	9.23e-05	0.00835	Distal Intergenic	15	103034395	103036852	2458	1	15423	ENSMUST00000100164.4	52768	ENSMUSG00000075394	Hoxc4	homeobox C4	56.1266	36.7614	39.9648	77.9074	62.5546	75.9127	71.8498
chrX	50617053	50617313	261	*	7.59	7.82	7.39	-0.43	9.26e-05	0.00835	Intron (ENSMUST00000124842.7/103012, intron 3 of 6)	20	50563125	50635066	71942	2	103012	ENSMUST00000203933.2	17753	ENSMUSG00000085396	Firre	functional intergenic repeating RNA element	218.554	237.17	244.356	174.074	178.598	162.896	176.861
chr11	32402789	32403069	281	*	5.75	5.2	6.05	0.85	9.32e-05	0.0084	Intron (ENSMUST00000038753.5/268396, intron 6 of 12)	11	32455370	32516687	61318	1	327900	ENSMUST00000051053.4	-52301	ENSMUSG00000044949	Ubtd2	ubiquitin domain containing 2	45.9218	40.319	27.4045	64.517	88.8456	80.6573	39.3024
chr8	26066374	26067097	724	*	6.33	5.97	6.55	0.58	9.35e-05	0.00842	Promoter (<=1kb)	8	26066418	26067918	1501	2	320191	ENSMUST00000210172.1	821	ENSMUSG00000037234	Hook3	hook microtubule tethering protein 3	73.9851	55.7351	63.9437	124.165	115.137	75.9127	71.2357
chr4	129584399	129585701	1303	*	9	9.18	8.85	-0.34	9.39e-05	0.00845	Distal Intergenic	4	129576815	129578549	1735	2	230766	ENSMUST00000052835.8	-5850	ENSMUSG00000050493	Fam167b	family with sequence similarity 167, member B	466.871	686.608	645.147	405.362	502.25	477.618	512.774
chr2	178327344	178327947	604	*	5.8	6.19	5.43	-0.75	9.45e-05	0.00848	Promoter (<=1kb)	2	178327556	178331766	4211	1	74189	ENSMUST00000141272.1	0	ENSMUSG00000027525	Phactr3	phosphatase and actin regulator 3	45.0714	78.2662	101.625	29.2153	36.2635	37.9564	74.3062
chr8	114847709	114848045	337	*	6.1	6.33	5.9	-0.43	9.44e-05	0.00848	Intron (ENSMUST00000004756.13/80707, intron 8 of 8)	8	114712167	115352143	639977	1	80707	ENSMUST00000162052.7	135542	ENSMUSG00000004637	Wwox	WW domain-containing oxidoreductase	86.7411	91.3106	70.7948	43.8229	68.9007	86.9833	46.6716
chr9	26806028	26806856	829	*	6.18	6.47	5.91	-0.56	9.5e-05	0.00851	Promoter (<=1kb)	9	26763044	26806432	43389	2	244757	ENSMUST00000040398.13	0	ENSMUSG00000036395	Glb1l2	galactosidase, beta 1-like 2	76.5363	93.6823	103.909	29.2153	53.4887	79.0758	85.9741
chr10	83320887	83323027	2141	*	9.18	8.93	9.33	0.4	9.5e-05	0.00851	Promoter (<=1kb)	10	83316215	83322883	6669	2	338365	ENSMUST00000154926.1	0	ENSMUSG00000034591	Slc41a2	solute carrier family 41, member 2	559.565	559.722	392.797	652.474	698.979	765.453	542.251
chr1	72195802	72197355	1554	*	10.37	10.23	10.46	0.23	9.53e-05	0.00853	Intron (ENSMUST00000048860.8/381269, intron 1 of 4)	1	72159442	72212307	52866	2	381269	ENSMUST00000048860.8	14952	ENSMUSG00000039395	Mreg	melanoregulin	1250.94	1206.01	1268.6	1555.71	1473.21	1347.45	1430.24
chr5	100711304	100711516	213	*	3.78	2.74	4.26	1.52	9.55e-05	0.00853	Exon (ENSMUST00000045617.14/15442, exon 2 of 12)	5	100684581	100719705	35125	2	15442	ENSMUST00000112908.1	8189	ENSMUSG00000035273	Hpse	heparanase	6.80323	3.55756	10.2767	12.173	27.1976	22.1412	17.1948
chr10	17275028	17275734	707	*	5.89	6.03	5.78	-0.26	9.55e-05	0.00853	Distal Intergenic	10	16981304	17095807	114504	2	100504235	ENSMUST00000208870.1	-179221	ENSMUSG00000101969	Gm20125	predicted gene, 20125	89.2924	65.2219	47.9578	41.3883	56.2084	104.38	23.9499
chr14	79508585	79509379	795	*	7.17	6.91	7.33	0.42	9.57e-05	0.00854	Intron (ENSMUST00000040131.12/13709, intron 1 of 8)	14	79515674	79582494	66821	1	13709	ENSMUST00000110835.2	-6295	ENSMUSG00000036461	Elf1	E74-like factor 1	136.065	124.514	111.902	175.292	172.252	153.407	164.579
chr16	35791965	35792465	501	*	5.78	5.39	6.01	0.63	9.62e-05	0.00857	Intron (ENSMUST00000231579.1/66667, intron 2 of 7)	16	35770407	35828477	58071	1	66667	ENSMUST00000023555.5	21558	ENSMUSG00000022849	Hspbap1	Hspb associated protein 1	35.7169	32.018	61.66	47.4748	70.7139	55.353	92.7292
chr7	66375842	66377034	1193	*	7.25	6.64	7.58	0.94	9.64e-05	0.00859	Intron (ENSMUST00000107486.1/ENSMUST00000107486.1, intron 2 of 2)	7	66381667	66381724	58	2	102465640	ENSMUST00000184685.1	4690	ENSMUSG00000098353	Mir7057	microRNA 7057	114.804	72.337	121.036	125.382	233.9	197.689	233.358
chr15	100718769	100719756	988	*	7.54	7.3	7.7	0.41	9.67e-05	0.0086	Promoter (<=1kb)	15	100692864	100720477	27614	2	207839	ENSMUST00000161514.1	721	ENSMUSG00000037280	Galnt6	polypeptide N-acetylgalactosaminyltransferase 6	181.986	162.462	141.59	213.028	232.993	189.782	224.147
chr1	136707338	136707721	384	*	4.53	4.02	4.83	0.81	9.75e-05	0.00866	Intron (ENSMUST00000181274.1/100503474, intron 2 of 4)	1	136696211	136726142	29932	1	100503474	ENSMUST00000181274.1	11127	NA	Platr22	pluripotency associated transcript 22	11.9056	10.6727	27.4045	46.2575	12.6922	15.8152	42.3729
chr7	66241889	66243438	1550	*	8.49	8.67	8.34	-0.33	9.76e-05	0.00866	Intron (ENSMUST00000167705.7/233328, intron 2 of 2)	7	66226912	66262470	35559	2	233328	ENSMUST00000167705.7	19032	ENSMUSG00000015133	Lrrk1	leucine-rich repeat kinase 1	521.297	550.235	187.264	373.712	452.387	362.167	150.455
chr9	54061634	54062346	713	*	7.4	6.9	7.68	0.78	9.8e-05	0.00867	Intron (ENSMUST00000098760.4/244882, intron 1 of 1)	9	54067355	54068372	1018	2	244882	ENSMUST00000214656.1	6026	ENSMUSG00000074345	Tnfaip8l3	tumor necrosis factor, alpha-induced protein 8-like 3	134.364	98.4257	137.022	241.026	155.933	292.58	156.596
chr10	30655209	30656387	1179	*	8.19	8.34	8.06	-0.28	9.77e-05	0.00867	Promoter (<=1kb)	10	30645582	30655767	10186	2	211329	ENSMUST00000213889.1	0	ENSMUSG00000039697	Ncoa7	nuclear receptor coactivator 7	302.744	337.968	361.967	225.201	276.509	313.14	282.486
chr17	74159397	74159895	499	*	6.57	6.84	6.32	-0.51	9.79e-05	0.00867	Distal Intergenic	17	74201116	74230501	29386	2	76890	ENSMUST00000233495.1	70606	ENSMUSG00000058704	Memo1	mediator of cell motility 1	105.45	128.072	119.894	68.1689	61.648	101.217	98.8702
chr13	48664909	48665395	487	*	5.44	5.78	5.12	-0.66	9.88e-05	0.00873	Promoter (1-2kb)	13	48662998	48666507	3510	1	12022	ENSMUST00000021813.4	1911	ENSMUSG00000021381	Barx1	BarH-like homeobox 1	30.6145	56.9209	82.2134	15.8249	31.7306	42.7009	53.4268
chr2	105430008	105430713	706	*	5.09	4.63	5.36	0.73	9.95e-05	0.00879	Distal Intergenic	2	105386291	105399319	13029	2	19672	ENSMUST00000006128.6	-30689	ENSMUSG00000005973	Rcn1	reticulocalbin 1	25.5121	21.3453	29.6882	31.6499	41.703	31.6303	64.4806
chr13	62859205	62859614	410	*	5.83	5.4	6.09	0.68	9.96e-05	0.00879	Promoter (<=1kb)	13	62836877	62858422	21546	2	14120	ENSMUST00000021907.8	-783	ENSMUSG00000021456	Fbp2	fructose bisphosphatase 2	37.4178	26.0887	67.3693	68.1689	48.9557	69.5867	93.3433
chr7	38214514	38215571	1058	*	6.33	5.78	6.63	0.85	9.99e-05	0.00881	Downstream (1-2kb)	7	38216972	38228016	11045	2	72287	ENSMUST00000098513.5	12445	ENSMUSG00000074170	Plekhf1	pleckstrin homology domain containing, family F (with FYVE domain) member 1	51.0242	39.1331	79.9297	92.515	95.1917	129.684	92.1151
chr5	99349860	99351107	1248	*	7.95	8.19	7.73	-0.47	0.0001	0.00882	Intron (ENSMUST00000209346.1/320292, intron 4 of 16)	5	99217426	99252927	35502	2	320292	ENSMUST00000168092.7	-96933	ENSMUSG00000089809	Rasgef1b	RasGEF domain family, member 1B	359.721	311.879	234.08	294.587	241.152	172.385	165.807
chr12	25213642	25214681	1040	*	9.35	9.16	9.48	0.32	0.0001	0.00882	Distal Intergenic	12	25129174	25134931	5758	1	432641	ENSMUST00000223429.1	84468	NA	Gm17746	predicted gene, 17746	568.92	684.237	514.975	779.074	774.226	634.188	763.327
chr14	79267396	79267878	483	*	6.02	5.66	6.24	0.58	0.0001	0.00882	Distal Intergenic	14	79222929	79247369	24441	2	105590	ENSMUST00000162937.1	-20027	ENSMUSG00000071262	Zfp957	zinc finger protein 957	44.221	43.8765	68.5111	77.9074	89.7522	61.6791	82.9036
chr6	144817297	144818685	1389	*	9.63	9.79	9.51	-0.28	0.000101	0.00884	Distal Intergenic	6	143843739	144781977	938239	2	20678	ENSMUST00000141102.7	-35320	ENSMUSG00000041540	Sox5	SRY (sex determining region Y)-box 5	1011.98	1005.6	719.367	864.285	737.963	795.502	598.134
chr17	37616336	37617171	836	*	5.84	5.46	6.07	0.6	0.000101	0.00885	Intron (ENSMUST00000223366.1/ENSMUST00000223366.1, intron 2 of 3)	17	37609817	37610755	939	2	257908	ENSMUST00000076936.3	-5581	ENSMUSG00000092413	Olfr115	olfactory receptor 115	39.1186	68.7794	28.5463	63.2997	114.23	56.9345	41.7588
chr9	7261528	7261966	439	*	5.09	4.47	5.43	0.97	0.000103	0.00898	Distal Intergenic	9	7272514	7283331	10818	1	17386	ENSMUST00000015394.9	-10548	ENSMUSG00000050578	Mmp13	matrix metallopeptidase 13	36.5673	23.717	7.99297	70.6035	36.2635	52.19	19.0371
chr14	31462319	31462583	265	*	4.24	4.8	3.61	-1.19	0.000102	0.00898	Distal Intergenic	14	31481349	31487618	6270	2	67011	ENSMUST00000226986.1	25035	ENSMUSG00000021891	Mettl6	methyltransferase like 6	21.2601	26.0887	38.823	15.8249	9.97247	7.90758	16.5807
chr11	31821264	31822379	1116	*	6.61	6.27	6.82	0.55	0.000103	0.00905	Promoter (2-3kb)	11	31790113	31824473	34361	2	414116	ENSMUST00000129425.7	2094	ENSMUSG00000085772	D630024D03Rik	RIKEN cDNA D630024D03 gene	80.7883	55.7351	102.767	119.296	92.472	118.614	136.944
chr7	137609819	137610337	519	*	5.92	5.45	6.19	0.74	0.000104	0.00906	Distal Intergenic	7	137437689	137442169	4481	1	620016	ENSMUST00000211598.1	172130	ENSMUSG00000100863	Gm12669	glutaredoxin 3 pseudogene	38.2682	68.7794	28.5463	62.0824	97.9115	86.9833	54.655
chr6	40544804	40545033	230	*	3.86	2.89	4.31	1.43	0.000104	0.00907	Promoter (<=1kb)	6	40544036	40544977	942	2	258380	ENSMUST00000089490.2	0	ENSMUSG00000068259	Olfr461	olfactory receptor 461	7.65363	9.48682	5.70926	19.4768	22.6647	23.7227	15.9666
chr18	68213675	68213914	240	*	4.05	4.38	3.75	-0.64	0.000104	0.00911	Intron (ENSMUST00000063775.3/52662, intron 3 of 5)	18	68260920	68260973	54	2	102465702	ENSMUST00000184508.1	47059	ENSMUSG00000098253	Mir7219	microRNA 7219	29.7641	11.8585	22.837	13.3903	1.81318	28.4673	11.6679
chr2	58354281	58354978	698	*	6.69	6.26	6.94	0.67	0.000105	0.00919	Promoter (2-3kb)	2	58274735	58357752	83018	2	269275	ENSMUST00000112607.2	2774	ENSMUSG00000026834	Acvr1c	activin A receptor, type IC	93.5444	99.6116	44.5322	125.382	143.241	159.733	76.7626
chr16	23166378	23168144	1767	*	8.64	8.3	8.85	0.56	0.000106	0.00919	Distal Intergenic	16	23175280	23204376	29097	1	105246089	ENSMUST00000232204.1	-7136	NA	C730014E05Rik	RIKEN cDNA C730014E05 gene	341.012	349.826	280.896	612.303	397.992	488.688	409.605
chr4	48051589	48052029	441	*	5.77	6.1	5.46	-0.64	0.000106	0.00924	Promoter (<=1kb)	4	48051248	48056739	5492	1	18124	ENSMUST00000133539.1	341	ENSMUSG00000028341	Nr4a3	nuclear receptor subfamily 4, group A, member 3	28.9137	85.3814	98.1993	21.9114	31.7306	56.9345	71.2357
chr6	146738399	146738955	557	*	5.48	4.89	5.8	0.91	0.000107	0.00931	Intron (ENSMUST00000001675.13/232533, intron 1 of 13)	6	146725312	146758562	33251	1	232533	ENSMUST00000203318.1	13087	ENSMUSG00000001630	Stk38l	serine/threonine kinase 38 like	39.1186	34.3897	18.2696	77.9074	47.1426	71.1682	33.1614
chr13	5911523	5911929	407	*	4.54	3.82	4.91	1.09	0.000107	0.00931	Intron (ENSMUST00000221487.1/ENSMUST00000221487.1, intron 1 of 1)	13	5864678	5866770	2093	1	23849	ENSMUST00000221734.1	46845	ENSMUSG00000000078	Klf6	Kruppel-like factor 6	17.8585	20.1595	5.70926	32.8672	27.1976	34.7933	28.8627
chr14	48986350	48986539	190	*	3.35	2.58	3.74	1.16	0.000107	0.00931	Distal Intergenic	14	49015471	49019792	4322	2	105504	ENSMUST00000160833.1	33253	ENSMUSG00000061244	Exoc5	exocyst complex component 5	6.80323	7.11511	4.56741	24.346	9.97247	4.74455	15.9666
chr4	97662913	97663138	226	*	4.25	3.7	4.56	0.85	0.000108	0.00933	Intron (ENSMUST00000146447.7/319865, intron 3 of 5)	4	97569190	97690736	121547	2	319865	ENSMUST00000186369.1	27598	NA	E130114P18Rik	RIKEN cDNA E130114P18 gene	10.2048	10.6727	19.4115	21.9114	32.6372	11.0706	31.3191
chr2	6096379	6096609	231	*	3.37	1.78	3.95	2.17	0.000108	0.00936	Downstream (<1kb)	2	6101190	6130139	28950	2	227545	ENSMUST00000126551.1	33530	ENSMUSG00000045319	Proser2	proline and serine rich 2	5.95282	2.3717	2.2837	9.73842	9.97247	26.8858	17.1948
chr3	116637591	116638731	1141	*	7.04	6.7	7.25	0.55	0.000108	0.00936	Intron (ENSMUST00000029570.8/15247, intron 8 of 11)	3	116641300	116645732	4433	2	15247	ENSMUST00000130631.1	7001	ENSMUSG00000089911	Mfsd14a	major facilitator superfamily domain containing 14A	88.442	106.727	125.604	174.074	130.549	151.825	170.106
chr6	88981553	88981915	363	*	4.06	3.27	4.45	1.19	0.000108	0.00936	Intron (ENSMUST00000168837.6/232217, intron 1 of 2)	6	88950683	89110030	159348	1	232217	ENSMUST00000168837.6	30870	ENSMUSG00000055403	4933427D06Rik	RIKEN cDNA 4933427D06 gene	4.25202	9.48682	15.9859	6.08651	29.9174	20.5597	33.7755
chr8	77451462	77452310	849	*	5.41	4.62	5.81	1.19	0.000108	0.00936	Intron (ENSMUST00000076316.5/78514, intron 1 of 22)	8	77517056	77518579	1524	1	70345	ENSMUST00000184762.1	-64746	ENSMUSG00000097882	0610038B21Rik	RIKEN cDNA 0610038B21 gene	28.0633	24.9029	22.837	42.6056	30.824	93.3094	63.8665
chr4	142348909	142349372	464	*	4.16	3.51	4.51	1	0.000109	0.00939	Distal Intergenic	4	142139240	142239401	100162	2	71529	ENSMUST00000036476.9	-109508	ENSMUSG00000040606	Kazn	kazrin, periplakin interacting protein	11.9056	13.0444	10.2767	31.6499	19.9449	17.3967	25.1781
chr17	43580590	43580896	307	*	4.62	4	4.95	0.96	0.000109	0.00942	Intron (ENSMUST00000167214.7/27226, intron 1 of 6)	17	43588340	43591509	3170	2	73504	ENSMUST00000169733.7	10613	ENSMUSG00000090307	1700071M16Rik	RIKEN cDNA 1700071M16 gene	30.6145	14.2302	4.56741	55.9959	19.0383	30.0488	22.7217
chr7	115251313	115252466	1154	*	8.6	8.78	8.46	-0.32	0.00011	0.00945	Distal Intergenic	7	114951307	114982865	31559	1	101786	ENSMUST00000205795.1	300006	ENSMUSG00000108379	A730082K24Rik	RIKEN cDNA A730082K24 gene	530.652	488.571	335.705	424.839	286.482	466.547	271.432
chr12	118268226	118269265	1040	*	8.41	8.67	8.19	-0.48	0.00011	0.00945	Intron (ENSMUST00000026367.10/20688, intron 3 of 5)	12	118237954	118301368	63415	2	20688	ENSMUST00000222314.1	32103	ENSMUSG00000025323	Sp4	trans-acting transcription factor 4	450.714	481.456	323.144	365.191	314.586	257.787	265.906
chr11	54219091	54219711	621	*	5.14	5.23	5.07	-0.17	0.000111	0.00951	Distal Intergenic	11	54177772	54213285	35514	2	71056	ENSMUST00000131019.1	-5806	ENSMUSG00000086209	4933405E24Rik	RIKEN cDNA 4933405E24 gene	36.5673	26.0887	53.6671	14.6076	16.3186	75.9127	31.3191
chr6	71457942	71458897	956	*	9.17	8.98	9.3	0.32	0.000112	0.00957	Exon (ENSMUST00000203903.1/ENSMUST00000203903.1, exon 2 of 2)	6	71388634	71440637	52004	2	68477	ENSMUST00000002292.14	-17305	ENSMUSG00000002222	Rmnd5a	required for meiotic nuclear division 5 homolog A	498.336	442.323	624.593	573.349	558.458	656.329	810.613
chr18	67299207	67300354	1148	*	7.09	7.31	6.89	-0.42	0.000112	0.00959	Intron (ENSMUST00000025403.6/114663, intron 1 of 7)	18	67289253	67319146	29894	1	114663	ENSMUST00000025403.6	9954	ENSMUSG00000024525	Impa2	inositol (myo)-1(or 4)-monophosphatase 2	147.12	143.488	199.824	98.6015	115.137	134.429	141.243
chr18	74372387	74372825	439	*	4.15	3.35	4.55	1.19	0.000112	0.00963	Distal Intergenic	18	74348986	74359930	10945	1	74453	ENSMUST00000177407.1	23401	ENSMUSG00000035394	Cfap53	cilia and flagella associated protein 53	5.10242	7.11511	19.4115	18.2595	25.3845	23.7227	28.8627
chr4	132624127	132624503	377	*	4.43	3.97	4.69	0.72	0.000113	0.00969	Distal Intergenic	4	132638987	132694883	55897	1	14050	ENSMUST00000135299.7	-14484	ENSMUSG00000028886	Eya3	EYA transcriptional coactivator and phosphatase 3	19.5593	10.6727	18.2696	25.5634	25.3845	9.48909	46.0575
chr7	130818834	130819479	646	*	6.74	6.44	6.93	0.49	0.000113	0.0097	3' UTR	7	130774167	130824460	50294	1	330660	ENSMUST00000208593.1	44667	ENSMUSG00000040298	Btbd16	BTB (POZ) domain containing 16	117.356	66.4077	84.4971	167.988	101.538	120.195	114.223
chr7	79883567	79884580	1014	*	8.34	8.11	8.49	0.38	0.000114	0.00976	Intron (ENSMUST00000075657.7/11778, intron 4 of 5)	7	79842056	79861059	19004	2	16790	ENSMUST00000206235.1	-22508	ENSMUSG00000039062	Anpep	alanyl (membrane) aminopeptidase	323.153	247.843	284.321	415.1	291.015	377.982	396.709
chr10	24090262	24090765	504	*	7.34	6.83	7.63	0.8	0.000115	0.00978	Promoter (1-2kb)	10	24091260	24092294	1035	2	382348	ENSMUST00000092654.3	1529	ENSMUSG00000100186	Taar8b	trace amine-associated receptor 8B	109.702	138.745	102.767	189.899	222.114	290.999	112.995
chr9	27802190	27802928	739	*	5.84	5.54	6.03	0.49	0.000115	0.00981	Intron (ENSMUST00000115243.8/330908, intron 1 of 7)	9	27790947	28925410	1134464	1	330908	ENSMUST00000115243.8	11243	ENSMUSG00000062257	Opcml	opioid binding protein/cell adhesion molecule-like	67.1819	47.4341	29.6882	98.6015	67.9941	44.2824	58.9537
chr2	167299409	167300701	1293	*	9.29	9.12	9.41	0.29	0.000115	0.00984	3' UTR	2	167301200	167305698	4499	2	56336	ENSMUST00000149698.1	4997	ENSMUSG00000017929	B4galt5	UDP-Gal:betaGlcNAc beta 1,4-galactosyltransferase, polypeptide 5	569.77	724.556	422.485	663.43	884.83	684.796	568.043
chr3	35342011	35342804	794	*	5.68	6.02	5.37	-0.65	0.000116	0.00988	Distal Intergenic	3	35618814	35630964	12151	2	625963	ENSMUST00000199182.1	288160	ENSMUSG00000105662	Gm6639	predicted gene 6639	62.0794	55.7351	82.2134	25.5634	41.703	47.4455	55.2691
chr14	117714194	117714519	326	*	5.09	5.47	4.72	-0.75	0.000116	0.00988	Intron (ENSMUST00000088483.9/23888, intron 5 of 9)	14	117953743	117953847	105	2	102465148	ENSMUST00000183564.1	239328	ENSMUSG00000098648	Mir6239	microRNA 6239	42.5202	52.1775	42.2485	35.3018	19.0383	31.6303	22.7217
chr1	80033571	80034060	490	*	5.96	5.4	6.28	0.88	0.000117	0.00993	Distal Intergenic	1	79803035	79861180	58146	2	20720	ENSMUST00000190724.1	-172391	ENSMUSG00000026249	Serpine2	serine (or cysteine) peptidase inhibitor, clade E, member 2	41.6698	58.1068	30.83	108.34	84.3127	91.7279	35.0037
chr10	24884300	24884720	421	*	4.81	4.26	5.11	0.85	0.000119	0.01	Intron (ENSMUST00000092646.12/70208, intron 11 of 29)	10	24888451	24913020	24570	1	70208	ENSMUST00000176285.1	-3731	ENSMUSG00000019984	Med23	mediator complex subunit 23	28.9137	17.7878	12.5604	38.9537	28.1042	30.0488	45.4434
chr14	71845639	71846025	387	*	4.65	4.91	4.43	-0.48	0.000118	0.01	Distal Intergenic	14	71856702	71920439	63738	1	74667	ENSMUST00000228500.1	-10677	ENSMUSG00000115304	4930434J06Rik	RIKEN cDNA 4930434J06 gene	35.7169	28.4605	28.5463	13.3903	10.8791	44.2824	20.2653
chr6	89246409	89246708	300	*	4.32	3.61	4.69	1.08	0.00012	0.0101	Distal Intergenic	6	89269517	89273207	3691	2	75131	ENSMUST00000205184.1	26499	ENSMUSG00000107622	4930512J16Rik	RIKEN cDNA 4930512J16 gene	14.4569	13.0444	10.2767	32.8672	27.1976	25.3042	20.8794
chr13	9652946	9653533	588	*	4.88	5.29	4.48	-0.81	0.000119	0.0101	Intron (ENSMUST00000174552.7/208440, intron 32 of 36)	13	9689139	9690510	1372	2	66505	ENSMUST00000137813.1	36977	ENSMUSG00000021156	Zmynd11	zinc finger, MYND domain containing 11	25.5121	53.3633	42.2485	17.0422	28.1042	25.3042	21.4935
chr15	52408879	52409146	268	*	4.08	4.66	3.42	-1.25	0.000119	0.0101	Distal Intergenic	15	52295553	52335798	40246	1	239436	ENSMUST00000037240.2	113326	ENSMUSG00000022315	Slc30a8	solute carrier family 30 (zinc transporter), member 8	30.6145	26.0887	21.6952	14.6076	18.1318	6.32606	4.91281
chr1	144248577	144249433	857	*	9.53	9.3	9.68	0.38	0.000121	0.0102	Promoter (<=1kb)	1	144244673	144249027	4355	2	50778	ENSMUST00000167812.1	0	ENSMUSG00000026358	Rgs1	regulator of G-protein signaling 1	670.118	586.997	691.963	863.067	821.369	904.627	788.505
chr10	79590450	79591071	622	*	6.63	6.23	6.87	0.64	0.000121	0.0102	Distal Intergenic	10	79576477	79587331	10855	2	21830	ENSMUST00000020566.6	-3119	ENSMUSG00000020317	Theg	testicular haploid expressed gene	89.2924	71.1511	71.9367	127.817	101.538	145.499	107.468
chr2	113805802	113806747	946	*	6.21	5.7	6.5	0.8	0.000123	0.0103	Intron (ENSMUST00000024005.7/20394, intron 2 of 5)	2	113827340	113828762	1423	2	20394	ENSMUST00000139975.1	22015	ENSMUSG00000023236	Scg5	secretogranin V	34.8665	37.9473	87.9226	68.1689	66.1809	123.358	114.837
chr4	46498887	46499496	610	*	5.22	5.61	4.85	-0.76	0.000122	0.0103	Exon (ENSMUST00000030018.4/94181, exon 3 of 6)	4	46489985	46500745	10761	1	94181	ENSMUST00000137874.1	8902	ENSMUSG00000028334	Nans	N-acetylneuraminic acid synthase (sialic acid synthase)	40.8194	36.7614	73.0785	29.2153	29.9174	33.2118	26.4063
chr4	139316524	139317602	1079	*	6.8	7.05	6.57	-0.48	0.000123	0.0103	Promoter (<=1kb)	4	139316582	139317410	829	1	110198	ENSMUST00000153645.1	0	ENSMUSG00000028743	Akr7a5	aldo-keto reductase family 7, member A5 (aflatoxin aldehyde reductase)	102.048	136.373	172.42	65.7343	99.7247	99.6355	126.505
chr6	136683229	136684610	1382	*	8.67	8.84	8.52	-0.32	0.000124	0.0103	Distal Intergenic	6	136612070	136661928	49859	2	66857	ENSMUST00000032336.6	-21301	ENSMUSG00000030214	Plbd1	phospholipase B domain containing 1	515.344	469.597	431.62	439.446	360.822	376.401	337.755
chr8	112111188	112111486	299	*	5.47	4.94	5.77	0.83	0.000122	0.0103	Distal Intergenic	8	112011398	112020528	9131	1	57321	ENSMUST00000052138.10	99790	ENSMUSG00000033430	Terf2ip	telomeric repeat binding factor 2, interacting protein	33.1657	39.1331	22.837	74.2554	61.648	60.0976	28.8627
chr9	7824600	7825351	752	*	7.35	6.99	7.57	0.58	0.000122	0.0103	Intron (ENSMUST00000190341.6/11797, intron 4 of 7)	9	7818236	7835255	17020	2	11797	ENSMUST00000074246.6	9904	ENSMUSG00000057367	Birc2	baculoviral IAP repeat-containing 2	155.624	130.444	107.334	222.766	156.84	243.553	160.28
chr9	65424270	65425020	751	*	6.28	5.84	6.54	0.7	0.000124	0.0103	Promoter (1-2kb)	9	65412714	65422955	10242	2	330962	ENSMUST00000065894.6	-1315	ENSMUSG00000053862	Slc51b	solute carrier family 51, beta subunit	44.221	60.4785	71.9367	90.0804	84.3127	112.288	96.4138
chr9	102859993	102860539	547	*	6.37	6.66	6.11	-0.55	0.000124	0.0103	Intron (ENSMUST00000175883.7/20187, intron 1 of 14)	9	102869066	102881662	12597	1	20187	ENSMUST00000175788.1	-8527	ENSMUSG00000032547	Ryk	receptor-like tyrosine kinase	80.7883	94.8682	137.022	70.6035	55.3019	75.9127	83.5177
chr9	106320433	106320732	300	*	6.03	6.35	5.74	-0.62	0.000122	0.0103	Intron (ENSMUST00000072206.13/70235, intron 9 of 10)	9	106327728	106349878	22151	1	70235	ENSMUST00000186366.1	-6996	ENSMUSG00000023345	Poc1a	POC1 centriolar protein A	130.112	93.6823	28.5463	91.2977	48.9557	58.5161	20.8794
chr19	37998347	37999489	1143	*	6.34	5.95	6.58	0.63	0.000123	0.0103	Intron (ENSMUST00000172095.2/226101, intron 3 of 52)	19	37899524	37967126	67603	2	226101	ENSMUST00000225159.1	-31221	ENSMUSG00000048612	Myof	myoferlin	80.7883	59.2926	51.3834	102.253	116.95	99.6355	74.9203
chr1	161704385	161705470	1086	*	9.37	9.5	9.25	-0.25	0.000125	0.0104	Distal Intergenic	1	161780689	161788495	7807	2	14103	ENSMUST00000000834.3	83025	ENSMUSG00000000817	Fasl	Fas ligand (TNF superfamily, member 6)	910.782	613.086	721.651	716.991	536.7	680.052	582.782
chr13	94559473	94560490	1018	*	6.89	7.18	6.62	-0.56	0.000124	0.0104	Intron (ENSMUST00000022196.4/11774, intron 26 of 26)	13	94542303	94547867	5565	1	11774	ENSMUST00000220505.1	17170	ENSMUSG00000021686	Ap3b1	adaptor-related protein complex 3, beta 1 subunit	129.261	181.435	138.164	96.1669	106.071	93.3094	109.924
chr15	73663928	73664216	289	*	3.8	2.85	4.25	1.4	0.000125	0.0104	Distal Intergenic	15	73605593	73645762	40170	2	106068	ENSMUST00000130765.1	-18166	ENSMUSG00000079020	Slc45a4	solute carrier family 45, member 4	9.35444	8.30097	4.56741	20.6941	16.3186	22.1412	19.0371
chr18	36472025	36472861	837	*	6.86	6.63	7.02	0.39	0.000126	0.0105	Distal Intergenic	18	36403679	36454495	50817	2	67199	ENSMUST00000025204.5	-17530	ENSMUSG00000024346	Pfdn1	prefoldin 1	125.009	115.028	66.2274	192.334	141.428	101.217	99.4843
chr9	31857729	31858337	609	*	5.42	5.83	5.02	-0.81	0.000128	0.0106	Intron (ENSMUST00000116615.4/12023, intron 2 of 3)	9	31846044	31913462	67419	2	12023	ENSMUST00000116615.4	55125	ENSMUSG00000032033	Barx2	BarH-like homeobox 2	62.0794	72.337	41.1067	35.3018	36.2635	30.0488	31.9332
chr10	11354667	11354962	296	*	4.41	3.72	4.77	1.05	0.000129	0.0107	Intron (ENSMUST00000069106.4/13853, intron 1 of 3)	10	11343453	11448698	105246	1	13853	ENSMUST00000161438.1	11214	ENSMUSG00000055493	Epm2a	epilepsy, progressive myoclonic epilepsy, type 2 gene alpha	21.2601	4.74341	14.8441	23.1287	31.7306	25.3042	32.5473
chr15	67272445	67273120	676	*	5.93	6.23	5.66	-0.57	0.000128	0.0107	Intron (ENSMUST00000187233.1/69334, intron 4 of 8)	15	67226769	67377094	150326	1	69334	ENSMUST00000187233.1	45676	ENSMUSG00000102069	1700012I11Rik	RIKEN cDNA 1700012I11 gene	90.1428	77.0804	65.0856	64.517	32.6372	63.2606	48.514
chr15	73731725	73733250	1526	*	7.83	8.07	7.61	-0.46	0.000129	0.0107	Intron (ENSMUST00000230864.1/19245, intron 1 of 3)	15	73724930	73757228	32299	1	19245	ENSMUST00000163582.8	6795	ENSMUSG00000059895	Ptp4a3	protein tyrosine phosphatase 4a3	227.058	307.136	298.023	198.42	207.609	185.037	216.163
chr15	88842943	88843200	258	*	4.12	2.98	4.62	1.64	0.000129	0.0107	Distal Intergenic	15	88862186	88865726	3541	1	223775	ENSMUST00000042818.10	-18986	ENSMUSG00000035828	Pim3	proviral integration site 3	3.40161	11.8585	9.13482	15.8249	27.1976	41.1194	17.1948
chr3	107818545	107819639	1095	*	8.83	8.48	9.05	0.57	0.000131	0.0108	Distal Intergenic	3	107877229	107892900	15672	1	99662	ENSMUST00000037375.9	-57590	ENSMUSG00000040600	Eps8l3	EPS8-like 3	449.863	388.96	263.768	580.653	478.678	804.991	317.49
chr7	4950011	4951323	1313	*	9.56	9.39	9.67	0.28	0.000132	0.0109	Intron (ENSMUST00000208109.1/381836, intron 3 of 3)	7	4937090	4942867	5778	1	269855	ENSMUST00000207310.1	12921	ENSMUSG00000035279	Ssc5d	scavenger receptor cysteine rich family, 5 domains	848.703	726.927	497.848	1028.62	836.781	861.926	633.138
chr19	4999534	4999727	194	*	3.32	2.38	3.76	1.37	0.000132	0.0109	Distal Intergenic	19	4984355	4989971	5617	2	225872	ENSMUST00000056129.7	-9563	ENSMUSG00000045903	Npas4	neuronal PAS domain protein 4	3.40161	4.74341	7.99297	20.6941	10.8791	9.48909	14.7384
chr1	52963155	52963980	826	*	8.21	8.4	8.05	-0.35	0.000133	0.011	Promoter (<=1kb)	1	52922324	52963260	40937	2	67080	ENSMUST00000114493.1	0	ENSMUSG00000043629	1700019D03Rik	RIKEN cDNA 1700019D03 gene	388.634	379.473	279.754	335.975	256.564	297.325	205.724
chr1	74178522	74179090	569	*	7.11	6.87	7.26	0.39	0.000134	0.011	Distal Intergenic	1	74191785	74194631	2847	2	227288	ENSMUST00000053389.4	15541	ENSMUSG00000048480	Cxcr1	chemokine (C-X-C motif) receptor 1	144.569	101.983	115.327	185.03	158.653	134.429	155.367
chr1	153308625	153309333	709	*	6.03	5.67	6.25	0.58	0.000134	0.011	Intron (ENSMUST00000027752.14/226519, intron 1 of 27)	1	153218922	153332786	113865	2	226519	ENSMUST00000027752.14	23453	ENSMUSG00000026478	Lamc1	laminin, gamma 1	48.473	43.8765	65.0856	85.2112	55.3019	71.1682	102.555
chr2	61526960	61527648	689	*	6.36	5.99	6.59	0.6	0.000133	0.011	Distal Intergenic	2	61578585	61654171	75587	1	21353	ENSMUST00000112502.7	-50937	ENSMUSG00000064289	Tank	TRAF family member-associated Nf-kappa B activator	76.5363	55.7351	63.9437	97.3842	91.5654	104.38	103.783
chr3	29101023	29101514	492	*	6.67	6.97	6.39	-0.59	0.000133	0.011	Intron (ENSMUST00000124809.7/75740, intron 1 of 3)	3	29082771	29690510	607740	1	75740	ENSMUST00000118531.7	18252	ENSMUSG00000063600	Egfem1	EGF-like and EMI domain containing 1	159.876	177.878	50.2415	135.121	79.7797	99.6355	30.0909
chr7	123170373	123170998	626	*	5.25	4.8	5.51	0.71	0.000134	0.011	Promoter (<=1kb)	7	123170631	123193978	23348	1	233833	ENSMUST00000205760.1	0	ENSMUSG00000052707	Tnrc6a	trinucleotide repeat containing 6a	37.4178	22.5312	26.2626	49.9094	64.3677	34.7933	39.3024
chr11	8579355	8580225	871	*	5.45	5.06	5.69	0.63	0.000134	0.011	Promoter (<=1kb)	11	8545693	8579121	33429	2	319939	ENSMUST00000134823.1	-234	ENSMUSG00000020422	Tns3	tensin 3	33.1657	34.3897	35.3974	59.6478	59.8348	41.1194	52.1986
chr15	55904903	55906990	2088	*	7	7.14	6.89	-0.25	0.000133	0.011	Promoter (<=1kb)	15	55636388	55906949	270562	2	20649	ENSMUST00000039769.12	0	ENSMUSG00000060429	Sntb1	syntrophin, basic 1	119.907	173.134	142.732	98.6015	109.697	178.711	100.713
chr1	138930094	138931575	1482	*	9.17	8.97	9.3	0.34	0.000135	0.0111	Distal Intergenic	1	138963435	139063718	100284	1	329260	ENSMUST00000200533.4	-31860	ENSMUSG00000056268	Dennd1b	DENN/MADD domain containing 1B	634.401	483.828	428.195	737.685	606.507	648.421	610.416
chr4	48012378	48012595	218	*	3.69	4.05	3.35	-0.7	0.000135	0.0111	Distal Intergenic	4	48045153	48086445	41293	1	18124	ENSMUST00000030025.9	-32558	ENSMUSG00000028341	Nr4a3	nuclear receptor subfamily 4, group A, member 3	12.7561	16.6019	21.6952	7.30381	4.53294	22.1412	7.98331
chr7	96814644	96814974	331	*	4.19	3.54	4.54	1	0.000135	0.0111	Intron (ENSMUST00000107162.7/23966, intron 18 of 32)	7	96791433	96801549	10117	2	791381	ENSMUST00000155101.1	-13095	ENSMUSG00000053049	Gm15413	predicted gene 15413	10.2048	14.2302	11.4185	37.7364	22.6647	17.3967	17.8089
chr10	39471152	39472640	1489	*	7.33	6.97	7.55	0.58	0.000135	0.0111	Intron (ENSMUST00000148152.7/14360, intron 3 of 4)	10	39454915	39564355	109441	1	14360	ENSMUST00000146287.7	16237	ENSMUSG00000019843	Fyn	Fyn proto-oncogene	132.663	157.718	98.1993	148.511	241.152	189.782	195.284
chr17	6735810	6736042	233	*	6.66	6.93	6.41	-0.53	0.000135	0.0111	Intron (ENSMUST00000097430.9/83672, intron 14 of 15)	17	6740837	6742821	1985	2	22350	ENSMUST00000131131.1	6779	ENSMUSG00000052397	Ezr	ezrin	113.104	94.8682	170.136	81.5593	77.06	86.9833	103.783
chr6	147698111	147699165	1055	*	7.98	8.1	7.88	-0.22	0.000137	0.0112	Intron (ENSMUST00000152737.1/100039727, intron 2 of 3)	6	147694727	147702348	7622	1	100039727	ENSMUST00000141575.1	3384	ENSMUSG00000085077	1700049E15Rik	RIKEN cDNA 1700049E15 gene	293.389	304.764	250.066	251.982	183.131	351.096	183.002
chr11	22421199	22421795	597	*	4.58	3.75	4.99	1.24	0.000137	0.0112	Distal Intergenic	11	22232002	22342292	110291	2	216565	ENSMUST00000137594.1	-78907	ENSMUSG00000042302	Ehbp1	EH domain binding protein 1	13.6065	15.4161	12.5604	41.3883	27.1976	44.2824	18.423
chr1	185205138	185205330	193	*	6.71	6.35	6.93	0.58	0.000139	0.0113	Promoter (1-2kb)	1	185204117	185286759	82643	1	98732	ENSMUST00000069652.7	1021	ENSMUSG00000039318	Rab3gap2	RAB3 GTPase activating protein subunit 2	96.0956	71.1511	84.4971	126.599	123.296	137.592	114.837
chr5	36399009	36399282	274	*	3.91	4.38	3.42	-0.96	0.000138	0.0113	Promoter (<=1kb)	5	36150203	36398139	247937	2	81840	ENSMUST00000070720.7	-870	ENSMUSG00000029093	Sorcs2	sortilin-related VPS10 domain containing receptor 2	11.0552	26.0887	27.4045	7.30381	9.97247	15.8152	11.0538
chr5	114102724	114103434	711	*	6.45	6.13	6.66	0.53	0.000139	0.0113	Promoter (<=1kb)	5	114103712	114112318	8607	1	100756	ENSMUST00000196574.1	-278	ENSMUSG00000029592	Usp30	ubiquitin specific peptidase 30	93.5444	74.7087	47.9578	113.209	139.615	88.5649	74.3062
chr7	46062541	46062847	307	*	4.43	4.76	4.11	-0.65	0.000138	0.0113	Intron (ENSMUST00000033121.6/211548, intron 17 of 30)	7	46058456	46061230	2775	1	211548	ENSMUST00000182531.1	4085	ENSMUSG00000030835	Nomo1	nodal modulator 1	24.6617	24.9029	34.2556	17.0422	8.15929	30.0488	15.9666
chr15	78555031	78555468	438	*	5.25	5.55	4.97	-0.59	0.000139	0.0113	Distal Intergenic	15	78561895	78564972	3078	2	19354	ENSMUST00000230952.1	9504	ENSMUSG00000033220	Rac2	Rac family small GTPase 2	43.3706	64.036	37.6811	34.0845	32.6372	44.2824	17.8089
chr5	101997025	101997730	706	*	9.52	9.43	9.58	0.15	0.000141	0.0114	Intron (ENSMUST00000053177.13/72145, intron 3 of 66)	5	101836158	101981558	145401	2	72145	ENSMUST00000212024.1	-15467	ENSMUSG00000043940	Wdfy3	WD repeat and FYVE domain containing 3	630.149	468.412	1032.23	832.635	582.936	548.786	1188.28
chr8	120711107	120711599	493	*	6.47	6.79	6.18	-0.6	0.000141	0.0114	Intron (ENSMUST00000127664.1/108148, intron 1 of 15)	8	120736358	120755404	19047	1	15900	ENSMUST00000160943.2	-24759	ENSMUSG00000041515	Irf8	interferon regulatory factor 8	118.206	125.7	97.0574	71.8208	77.06	69.5867	80.4472
chr11	61224938	61225905	968	*	6.02	5.46	6.33	0.88	0.00014	0.0114	Intron (ENSMUST00000066277.9/11671, intron 9 of 9)	11	61208745	61218421	9677	1	11670	ENSMUST00000019246.3	16193	ENSMUSG00000019102	Aldh3a1	aldehyde dehydrogenase family 3, subfamily A1	51.0242	41.5048	43.3904	63.2997	72.527	117.032	79.8331
chr13	58263514	58264190	677	*	5.96	5.54	6.2	0.66	0.000141	0.0114	Promoter (<=1kb)	13	58250720	58263978	13259	2	56278	ENSMUST00000224273.1	0	ENSMUSG00000021552	Gkap1	G kinase anchoring protein 1	31.4649	49.8058	62.8019	68.1689	63.4612	77.4942	94.5715
chr16	97762878	97763956	1079	*	5.63	5.95	5.32	-0.63	0.000142	0.0114	Promoter (<=1kb)	16	97741933	97763787	21855	2	72388	ENSMUST00000019386.9	0	ENSMUSG00000005251	Ripk4	receptor-interacting serine-threonine kinase 4	38.2682	60.4785	92.49	12.173	47.1426	47.4455	58.3396
chr1	16059548	16060416	869	*	6	5.49	6.28	0.79	0.000143	0.0115	Distal Intergenic	1	16065979	16081212	15234	2	75799	ENSMUST00000115367.7	20796	ENSMUSG00000067795	4930444P10Rik	RIKEN cDNA 4930444P10 gene	38.2682	35.5756	65.0856	92.515	77.9666	80.6573	70.0075
chr2	31130744	31131340	597	*	7.76	8.01	7.53	-0.48	0.000143	0.0115	Intron (ENSMUST00000073879.11/14269, intron 1 of 13)	2	31026206	31141802	115597	2	14269	ENSMUST00000073879.11	10462	ENSMUSG00000075415	Fnbp1	formin binding protein 1	271.279	254.958	272.903	189.899	189.477	156.57	227.217
chr9	120833968	120834505	538	*	7.76	7.49	7.94	0.45	0.000142	0.0115	Exon (ENSMUST00000215662.1/ENSMUST00000215662.1, exon 1 of 3)	9	120913774	120915252	1479	2	76402	ENSMUST00000188320.1	80747	ENSMUSG00000100146	1700020M21Rik	RIKEN cDNA 1700020M21 gene	167.529	239.542	149.583	228.853	288.295	278.347	216.163
chr12	8969736	8970251	516	*	6.81	6.55	6.98	0.44	0.000142	0.0115	Intron (ENSMUST00000020899.4/17182, intron 7 of 7)	12	8973892	9028847	54956	1	74682	ENSMUST00000085745.12	-3641	ENSMUSG00000066643	Wdr35	WD repeat domain 35	125.009	81.8238	82.2134	159.467	109.697	109.125	143.085
chr14	65261879	65262992	1114	*	7.33	7.58	7.11	-0.46	0.000143	0.0115	Promoter (<=1kb)	14	65192449	65262463	70015	2	14365	ENSMUST00000131309.2	0	ENSMUSG00000007989	Fzd3	frizzled class receptor 3	141.167	174.32	274.045	86.4285	135.988	136.01	212.479
chr15	25621792	25623465	1674	*	9.66	9.48	9.78	0.31	0.000142	0.0115	Promoter (<=1kb)	15	25622525	25813673	191149	1	17909	ENSMUST00000110457.7	0	ENSMUSG00000022272	Myo10	myosin X	574.022	756.574	872.375	774.204	873.951	928.349	1053.8
chrX	140451781	140452071	291	*	5.13	4.45	5.48	1.03	0.000142	0.0115	Distal Intergenic	20	140456613	140465442	8830	1	19139	ENSMUST00000155235.1	-4542	ENSMUSG00000031432	Prps1	phosphoribosyl pyrophosphate synthetase 1	32.3153	27.2746	7.99297	54.7786	47.1426	61.6791	20.8794
chr12	116138411	116139110	700	*	6.25	5.93	6.44	0.51	0.000145	0.0116	Promoter (1-2kb)	12	116137347	116143741	6395	1	22355	ENSMUST00000176433.1	1064	ENSMUSG00000011171	Vipr2	vasoactive intestinal peptide receptor 2	62.9299	77.0804	49.0996	90.0804	97.0049	72.7497	98.2561
chr13	81238871	81239794	924	*	6.85	7.18	6.54	-0.64	0.000145	0.0116	Exon (ENSMUST00000225657.1/ENSMUST00000225657.1, exon 1 of 1)	13	81106942	81342836	235895	2	110789	ENSMUST00000156631.1	103042	ENSMUSG00000069170	Adgrv1	adhesion G protein-coupled receptor V1	161.577	176.692	110.76	142.424	88.8456	85.4018	68.1652
chr18	46636378	46636663	286	*	4.05	3.03	4.51	1.48	0.000145	0.0116	Distal Intergenic	18	46597708	46609171	11464	1	13664	ENSMUST00000168382.1	38670	ENSMUSG00000057561	Eif1a	eukaryotic translation initiation factor 1A	13.6065	7.11511	4.56741	17.0422	19.9449	33.2118	23.9499
chr1	135703758	135704230	473	*	7	6.84	7.12	0.28	0.000147	0.0117	Distal Intergenic	1	135720061	135752232	32172	1	13007	ENSMUST00000097561.8	-15831	ENSMUSG00000026421	Csrp1	cysteine and glycine-rich protein 1	173.482	104.355	76.5041	223.984	161.373	82.2388	104.397
chr1	185070107	185071417	1311	*	8.28	7.99	8.46	0.47	0.000146	0.0117	Distal Intergenic	1	184896789	184999570	102782	2	226778	ENSMUST00000027929.9	-70537	ENSMUSG00000026620	Mark1	MAP/microtubule affinity regulating kinase 1	305.295	286.976	192.973	468.661	334.531	396.96	253.624
chr2	52999488	52999875	388	*	4.31	3.36	4.76	1.4	0.000146	0.0117	Intron (ENSMUST00000155586.8/71409, intron 1 of 26)	2	52857868	53131878	274011	1	71409	ENSMUST00000050719.12	141620	ENSMUSG00000036053	Fmnl2	formin-like 2	8.50403	8.30097	14.8441	26.7807	11.7856	41.1194	31.9332
chr7	29000619	29001915	1297	*	7.34	7.62	7.09	-0.52	0.000147	0.0117	Promoter (<=1kb)	7	29001542	29003274	1733	1	26411	ENSMUST00000208784.1	0	ENSMUSG00000037337	Map4k1	mitogen-activated protein kinase kinase kinase kinase 1	164.978	237.17	204.392	136.338	168.625	110.706	147.384
chr12	95693431	95694362	932	*	5.91	5.24	6.26	1.03	0.000147	0.0117	Promoter (<=1kb)	12	95695357	95781107	85751	1	399558	ENSMUST00000110117.1	-995	ENSMUSG00000047414	Flrt2	fibronectin leucine rich transmembrane protein 2	45.9218	24.9029	45.6741	51.1267	62.5546	121.777	81.0613
chr18	9485970	9486883	914	*	9.19	9.12	9.24	0.12	0.000147	0.0117	Distal Intergenic	18	9386401	9450154	63754	2	67974	ENSMUST00000234382.1	-35816	ENSMUSG00000024286	Ccny	cyclin Y	453.265	337.968	930.61	568.48	427.003	414.357	1090.64
chrX	160603933	160604716	784	*	5.42	5.63	5.23	-0.4	0.000147	0.0117	Distal Intergenic	20	160557787	160562749	4963	1	110094	ENSMUST00000153907.1	46146	ENSMUSG00000031295	Phka2	phosphorylase kinase alpha 2	54.4258	54.5492	44.5322	34.0845	35.3569	63.2606	22.1076
chr1	34809429	34810237	809	*	6.47	6.73	6.24	-0.49	0.000149	0.0118	Exon (ENSMUST00000159747.8/ENSMUST00000159747.8, exon 11 of 14)	1	34801741	34808911	7171	1	226970	ENSMUST00000160855.1	7688	ENSMUSG00000037509	Arhgef4	Rho guanine nucleotide exchange factor (GEF) 4	61.229	119.771	147.299	46.2575	88.8456	86.9833	90.2728
chr4	119082449	119083344	896	*	6.65	6.35	6.84	0.49	0.000148	0.0118	Distal Intergenic	4	119054790	119069111	14322	2	433751	ENSMUST00000128998.1	-13338	ENSMUSG00000066060	Gm12866	predicted gene 12866	82.4891	79.4521	90.2063	99.8188	135.082	105.962	132.032
chr8	120715220	120715558	339	*	5.19	5.59	4.78	-0.81	0.000149	0.0118	Intron (ENSMUST00000127664.1/108148, intron 1 of 15)	8	120736358	120755404	19047	1	15900	ENSMUST00000160943.2	-20800	ENSMUSG00000041515	Irf8	interferon regulatory factor 8	65.4811	39.1331	44.5322	43.8229	21.7581	25.3042	22.7217
chr17	49964612	49964909	298	*	3.96	4.46	3.41	-1.05	0.000149	0.0118	Distal Intergenic	17	49887628	49909847	22220	1	319991	ENSMUST00000159354.1	76984	ENSMUSG00000023999	Kif6	kinesin family member 6	26.3625	18.9736	22.837	7.30381	9.97247	14.2336	12.282
chr11	30972151	30972423	273	*	3.92	2.78	4.42	1.63	0.00015	0.0119	Intron (ENSMUST00000203878.2/65257, intron 1 of 9)	11	30976952	30986334	9383	2	68044	ENSMUST00000020553.4	13911	ENSMUSG00000020309	Chac2	ChaC, cation transport regulator 2	11.9056	5.92926	3.42556	27.998	16.3186	33.2118	10.4397
chr4	135942251	135942435	185	*	6.57	6.17	6.82	0.64	0.000151	0.012	Distal Intergenic	4	135946448	135962617	16170	1	15356	ENSMUST00000030432.7	-4013	ENSMUSG00000028672	Hmgcl	3-hydroxy-3-methylglutaryl-Coenzyme A lyase	98.6468	58.1068	66.2274	118.078	105.164	134.429	106.854
chr5	21563452	21564396	945	*	8.46	8.64	8.31	-0.33	0.000152	0.012	Intron (ENSMUST00000035651.5/74511, intron 2 of 3)	5	21543563	21575904	32342	1	74511	ENSMUST00000035651.5	19889	ENSMUSG00000039883	Lrrc17	leucine rich repeat containing 17	466.871	486.199	278.612	399.275	323.652	368.493	214.935
chr8	117683980	117684242	263	*	3.92	4.29	3.56	-0.73	0.000152	0.012	Promoter (2-3kb)	8	117681850	117691452	9603	1	330850	ENSMUST00000212223.1	2130	ENSMUSG00000110151	Gm38416	predicted gene, 38416	22.1105	20.1595	18.2696	8.52112	7.2527	23.7227	9.21151
chr19	56238658	56239763	1106	*	6.6	6.84	6.39	-0.45	0.000152	0.012	Distal Intergenic	19	56287137	56320089	32953	1	226243	ENSMUST00000078284.12	-47374	ENSMUSG00000025075	Habp2	hyaluronic acid binding protein 2	121.608	118.585	114.185	81.5593	98.8181	101.217	64.4806
chr5	47429695	47430181	487	*	5.58	5.91	5.26	-0.65	0.000153	0.0121	Distal Intergenic	5	47983138	48307733	324596	1	20563	ENSMUST00000173107.7	-552957	ENSMUSG00000031558	Slit2	slit guidance ligand 2	63.7803	56.9209	65.0856	38.9537	45.3294	42.7009	31.3191
chr5	77468181	77468957	777	*	6.28	6.54	6.04	-0.5	0.000153	0.0121	Promoter (2-3kb)	5	77465488	77468851	3364	1	69370	ENSMUST00000201654.1	2693	ENSMUSG00000107232	1700017L05Rik	RIKEN cDNA 1700017L05 gene	86.7411	97.2399	103.909	41.3883	77.9666	80.6573	71.2357
chr1	182944577	182946084	1508	*	9.55	9.69	9.43	-0.26	0.000155	0.0122	Distal Intergenic	1	182954788	182975692	20905	1	53791	ENSMUST00000193687.5	-8704	ENSMUSG00000079164	Tlr5	toll-like receptor 5	949.901	891.761	718.225	822.896	745.215	692.704	582.782
chr6	142572409	142573362	954	*	7.4	7.55	7.27	-0.28	0.000155	0.0122	Promoter (<=1kb)	6	142564837	142571614	6778	2	16523	ENSMUST00000203945.2	-795	ENSMUSG00000030247	Kcnj8	potassium inwardly-rectifying channel, subfamily J, member 8	224.507	177.878	178.129	163.119	133.268	204.015	136.944
chr8	108886556	108887464	909	*	6.8	6.37	7.06	0.69	0.000155	0.0122	Intron (ENSMUST00000220518.1/11906, intron 10 of 15)	8	108936860	108936938	79	1	100526511	ENSMUST00000175500.1	-49396	ENSMUSG00000093241	Mir3108	microRNA 3108	86.7411	80.6379	87.9226	96.1669	126.922	161.315	164.579
chr17	34257382	34258202	821	*	8.94	8.72	9.08	0.37	0.000155	0.0122	Distal Intergenic	17	34263209	34269418	6210	1	14961	ENSMUST00000040828.5	-5007	ENSMUSG00000073421	H2-Ab1	histocompatibility 2, class II antigen A, beta 1	491.533	297.649	510.408	659.778	427.909	567.764	582.167
chr1	88248418	88249196	779	*	7.31	7.47	7.17	-0.31	0.000156	0.0123	Exon (ENSMUST00000061013.12/100040766, exon 28 of 43)	1	88257758	88260169	2412	1	100040766	ENSMUST00000135948.1	-8562	ENSMUSG00000079429	Mroh2a	maestro heat-like repeat family member 2A	196.443	182.621	170.136	154.597	140.521	185.037	112.38
chr6	83813524	83814242	719	*	5.94	5.68	6.11	0.43	0.000157	0.0123	Exon (ENSMUST00000142806.1/232164, exon 3 of 3)	6	83808656	83810198	1543	2	232164	ENSMUST00000125493.1	-3326	ENSMUSG00000045896	Paip2b	poly(A) binding protein interacting protein 2B	59.5282	67.5936	30.83	90.0804	84.3127	41.1194	68.7793
chr9	121003842	121004325	484	*	4.67	3.78	5.09	1.32	0.000158	0.0123	Intron (ENSMUST00000170406.7/209012, intron 5 of 7)	9	120964454	121044932	80479	2	209012	ENSMUST00000169176.1	40607	ENSMUSG00000040936	Ulk4	unc-51-like kinase 4	11.9056	20.1595	10.2767	36.5191	32.6372	53.7715	17.8089
chr9	121405535	121406859	1325	*	8.33	8.13	8.47	0.34	0.000156	0.0123	Promoter (2-3kb)	9	121403478	121446797	43320	1	67095	ENSMUST00000210351.1	2057	ENSMUSG00000032536	Trak1	trafficking protein, kinesin binding 1	352.917	284.605	227.229	441.881	354.476	376.401	290.47
chr1	187891294	187891661	368	*	4.76	5.19	4.32	-0.87	0.000158	0.0124	Intron (ENSMUST00000127489.7/26381, intron 3 of 3)	1	187997827	188214885	217059	1	26381	ENSMUST00000027906.12	-106166	ENSMUSG00000026610	Esrrg	estrogen-related receptor gamma	45.0714	42.6907	25.1208	26.7807	24.4779	20.5597	10.4397
chr2	27503625	27505100	1476	*	8.5	8.28	8.65	0.37	0.000159	0.0124	Promoter (2-3kb)	2	27449269	27507662	58394	2	67382	ENSMUST00000154316.7	2562	ENSMUSG00000026918	Brd3	bromodomain containing 3	337.61	379.473	242.073	400.493	483.211	450.732	320.561
chr5	21307169	21307866	698	*	6.02	6.34	5.71	-0.63	0.00016	0.0124	Intron (ENSMUST00000198930.1/212167, intron 3 of 3)	5	21319023	21322746	3724	2	75172	ENSMUST00000129172.1	14880	ENSMUSG00000064280	Ccdc146	coiled-coil domain containing 146	86.7411	93.6823	70.7948	60.8651	64.3677	49.027	41.7588
chr15	10177393	10178571	1179	*	6.65	6.9	6.42	-0.48	0.00016	0.0124	Promoter (<=1kb)	15	10177414	10348286	170873	1	19116	ENSMUST00000145428.7	0	ENSMUSG00000005268	Prlr	prolactin receptor	78.2371	149.417	141.59	66.9516	70.7139	113.869	101.941
chr15	84149446	84150140	695	*	6.07	5.73	6.28	0.55	0.000158	0.0124	Distal Intergenic	15	84167837	84186206	18370	1	116939	ENSMUST00000045289.5	-17697	ENSMUSG00000041653	Pnpla3	patatin-like phospholipase domain containing 3	78.2371	72.337	13.7022	119.296	89.7522	68.0052	44.2152
chr1	88252701	88253234	534	*	6.67	6.94	6.43	-0.52	0.000161	0.0125	Intron (ENSMUST00000061013.12/100040766, intron 32 of 42)	1	88257758	88260169	2412	1	100040766	ENSMUST00000135948.1	-4524	ENSMUSG00000079429	Mroh2a	maestro heat-like repeat family member 2A	123.308	129.258	127.887	96.1669	98.8181	88.5649	71.2357
chr3	68556657	68557572	916	*	7.16	7.36	6.99	-0.37	0.00016	0.0125	Intron (ENSMUST00000182006.3/100505386, intron 5 of 10)	3	68572245	68626464	54220	1	30953	ENSMUST00000170788.8	-14673	ENSMUSG00000027777	Schip1	schwannomin interacting protein 1	243.215	154.161	110.76	152.163	97.0049	177.13	98.8702
chr3	144693126	144693435	310	*	6.43	6.09	6.64	0.54	0.000162	0.0125	Intron (ENSMUST00000199531.4/54673, intron 7 of 9)	3	144684895	144697467	12573	2	54673	ENSMUST00000199350.4	4032	ENSMUSG00000037062	Sh3glb1	SH3-domain GRB2-like B1 (endophilin)	91.8436	74.7087	44.5322	119.296	98.8181	88.5649	103.783
chr5	117505211	117505528	318	*	5.35	4.75	5.68	0.93	0.000162	0.0125	Exon (ENSMUST00000073347.4/333050, exon 3 of 4)	5	117414000	117775003	361004	1	333050	ENSMUST00000180430.1	91211	ENSMUSG00000061578	Ksr2	kinase suppressor of ras 2	25.5121	21.3453	36.5393	55.9959	38.0767	66.4236	50.9704
chr11	84197742	84198308	567	*	5.83	5.36	6.11	0.75	0.00016	0.0125	Promoter (2-3kb)	11	84195438	84401645	206208	1	107476	ENSMUST00000020843.12	2304	ENSMUSG00000020532	Acaca	acetyl-Coenzyme A carboxylase alpha	43.3706	35.5756	47.9578	73.0381	62.5546	82.2388	66.937
chr15	10240265	10240570	306	*	4.91	5.33	4.5	-0.83	0.000161	0.0125	Intron (ENSMUST00000005400.12/19116, intron 1 of 8)	15	10249560	10322492	72933	1	19116	ENSMUST00000134410.7	-8990	ENSMUSG00000005268	Prlr	prolactin receptor	41.6698	40.319	42.2485	26.7807	28.1042	22.1412	15.9666
chr15	34026626	34027587	962	*	7.86	7.6	8.03	0.42	0.000162	0.0125	Exon (ENSMUST00000228182.1/ENSMUST00000228182.1, exon 2 of 3)	15	34082694	34103345	20652	1	67154	ENSMUST00000172082.1	-55107	ENSMUSG00000022255	Mtdh	metadherin	202.396	180.25	218.094	273.893	205.795	246.716	348.195
chr7	75319885	75320403	519	*	5.12	5.46	4.8	-0.66	0.000164	0.0126	Intron (ENSMUST00000205592.1/68954, intron 2 of 2)	7	75114894	75309262	194369	2	64176	ENSMUST00000165175.7	-10623	ENSMUSG00000053025	Sv2b	synaptic vesicle glycoprotein 2 b	54.4258	27.2746	54.8089	30.4326	18.1318	36.3749	30.0909
chr9	13313945	13314293	349	*	4.71	4.12	5.04	0.92	0.000163	0.0126	Intron (ENSMUST00000159294.8/270118, intron 1 of 4)	9	13297957	13709388	411432	1	270118	ENSMUST00000159294.8	15988	ENSMUSG00000031925	Maml2	mastermind like transcriptional coactivator 2	12.7561	26.0887	14.8441	30.4326	29.9174	33.2118	41.7588
chr9	29544520	29544946	427	*	4.64	3.82	5.05	1.23	0.000163	0.0126	Intron (ENSMUST00000075069.10/235106, intron 1 of 7)	9	28996012	29412204	416193	2	235106	ENSMUST00000115237.7	-132316	ENSMUSG00000059974	Ntm	neurotrimin	14.4569	18.9736	10.2767	32.8672	36.2635	47.4455	19.6512
chr10	80985312	80986074	763	*	6.29	5.96	6.49	0.53	0.000163	0.0126	Intron (ENSMUST00000099462.7/14708, intron 2 of 3)	10	80951187	80998190	47004	2	14708	ENSMUST00000118465.7	12116	ENSMUSG00000048240	Gng7	guanine nucleotide binding protein (G protein), gamma 7	36.5673	47.4341	108.476	63.2997	88.8456	80.6573	137.559
chr11	76572906	76573115	210	*	5.11	4.65	5.38	0.73	0.000164	0.0126	Promoter (1-2kb)	11	76416734	76571535	154802	2	109934	ENSMUST00000072740.12	-1371	ENSMUSG00000017631	Abr	active BCR-related gene	24.6617	16.6019	36.5393	43.8229	46.236	33.2118	48.514
chr12	112797631	112798112	482	*	7.38	6.79	7.7	0.91	0.000163	0.0126	Intron (ENSMUST00000124526.1/ENSMUST00000124526.1, intron 1 of 6)	12	112808937	112816252	7316	1	217887	ENSMUST00000037014.10	-10825	ENSMUSG00000037594	Clba1	clathrin binding box of aftiphilin containing 1	96.0956	83.0097	163.285	98.6015	202.169	264.113	291.698
chr15	58260654	58260895	242	*	6.84	6.59	7	0.41	0.000163	0.0126	Intron (ENSMUST00000147638.1/ENSMUST00000147638.1, intron 1 of 1)	15	58175879	58214932	39054	2	67731	ENSMUST00000022986.7	-45722	ENSMUSG00000022358	Fbxo32	F-box protein 32	113.104	91.3106	92.49	163.119	119.67	112.288	132.032
chr17	14204141	14204486	346	*	3.7	2.68	4.16	1.48	0.000163	0.0126	Promoter (<=1kb)	17	14197823	14204304	6482	2	240025	ENSMUST00000232816.1	0	ENSMUSG00000048826	Dact2	dishevelled-binding antagonist of beta-catenin 2	5.95282	3.55756	10.2767	8.52112	24.4779	20.5597	20.2653
chr17	34312226	34312810	585	*	6.44	6.07	6.66	0.59	0.000163	0.0126	Intron (ENSMUST00000074557.9/14969, intron 2 of 5)	17	34305877	34316199	10323	1	14969	ENSMUST00000074557.9	6349	ENSMUSG00000060586	H2-Eb1	histocompatibility 2, class II antigen E beta	52.725	62.8502	92.49	118.078	94.2851	93.3094	111.152
chr1	173912544	173913752	1209	*	7.88	8.03	7.75	-0.29	0.000165	0.0127	Promoter (<=1kb)	1	173896345	173913046	16702	2	381308	ENSMUST00000009340.9	0	ENSMUSG00000026536	Ifi211	interferon activated gene 211	295.09	264.445	251.208	231.287	204.889	256.205	194.056
chr9	97161987	97162493	507	*	4.33	3.87	4.59	0.72	0.000165	0.0127	Distal Intergenic	9	97074961	97111157	36197	2	192287	ENSMUST00000085206.10	-50830	ENSMUSG00000032449	Slc25a36	solute carrier family 25, member 36	9.35444	14.2302	21.6952	34.0845	39.8899	4.74455	20.8794
chr11	3290693	3292469	1777	*	9.4	9.54	9.28	-0.26	0.000167	0.0128	Promoter (<=1kb)	11	3291459	3308142	16684	1	56218	ENSMUST00000123983.7	0	ENSMUSG00000020453	Patz1	POZ (BTB) and AT hook containing zinc finger 1	597.834	820.61	886.077	479.617	655.463	656.329	770.696
chr2	128438889	128440026	1138	*	10.09	10.27	9.95	-0.32	0.000169	0.013	Exon (ENSMUST00000224297.1/ENSMUST00000224297.1, exon 3 of 8)	2	128178319	128429366	251048	2	100043424	ENSMUST00000225087.1	-9523	NA	Morrbid	myeloid RNA regulator of BCL2L11 induced cell death	1505.21	1198.9	1104.17	1274.52	1001.78	814.48	974.578
chr9	43378143	43378348	206	*	3.26	1.76	3.83	2.07	0.00017	0.013	Exon (ENSMUST00000214113.1/ENSMUST00000214113.1, exon 4 of 4)	9	43328995	43335315	6321	1	72169	ENSMUST00000217067.1	49148	ENSMUSG00000032013	Trim29	tripartite motif-containing 29	3.40161	5.92926	1.14185	9.73842	7.2527	23.7227	17.8089
chr10	111527694	111527977	284	*	6.58	6.91	6.28	-0.63	0.00017	0.013	Distal Intergenic	10	111507696	111508165	470	1	21664	ENSMUST00000186359.1	19998	ENSMUSG00000020205	Phlda1	pleckstrin homology like domain, family A, member 1	166.679	107.913	97.0574	119.296	87.939	60.0976	52.8127
chr11	48076518	48076893	376	*	5.37	4.78	5.7	0.92	0.00017	0.013	Distal Intergenic	11	47351154	47637469	286316	2	24052	ENSMUST00000154578.7	-439049	ENSMUSG00000020354	Sgcd	sarcoglycan, delta (dystrophin-associated glycoprotein)	26.3625	37.9473	20.5533	40.171	67.9941	68.0052	38.0742
chr15	77739079	77739745	667	*	6.25	6.49	6.04	-0.45	0.00017	0.013	Distal Intergenic	15	77733604	77735384	1781	1	71898	ENSMUST00000230377.1	5475	ENSMUSG00000068246	Apol9b	apolipoprotein L 9b	85.0403	93.6823	98.1993	42.6056	80.6863	88.5649	58.9537
chr17	23705970	23706747	778	*	6.7	6.91	6.51	-0.4	0.00017	0.013	3' UTR	17	23726336	23736730	10395	1	268930	ENSMUST00000024701.8	-19589	ENSMUSG00000023908	Pkmyt1	protein kinase, membrane associated tyrosine/threonine 1	125.86	103.169	142.732	85.2112	74.3402	113.869	103.169
chr19	34255621	34256794	1174	*	7.11	7.38	6.88	-0.5	0.000171	0.013	Promoter (<=1kb)	19	34241090	34255336	14247	2	11475	ENSMUST00000039631.8	-285	ENSMUSG00000035783	Acta2	actin, alpha 2, smooth muscle, aorta	181.986	190.922	141.59	108.34	146.867	117.032	112.995
chr2	146214755	146215060	306	*	5.09	4.65	5.35	0.71	0.000173	0.0131	3' UTR	2	146221921	146225020	3100	1	53626	ENSMUST00000089257.5	-6861	ENSMUSG00000068154	Insm1	insulinoma-associated 1	36.5673	23.717	17.1278	49.9094	43.5162	33.2118	41.7588
chr3	130873652	130874327	676	*	5.91	5.36	6.22	0.87	0.000172	0.0131	Exon (ENSMUST00000198737.1/ENSMUST00000198737.1, exon 1 of 2)	3	130726839	130730398	3560	2	68436	ENSMUST00000079085.10	-143254	ENSMUSG00000062006	Rpl34	ribosomal protein L34	47.6226	34.3897	44.5322	66.9516	79.7797	101.217	59.5678
chr16	26368753	26369712	960	*	8.93	8.76	9.05	0.29	0.000172	0.0131	Promoter (2-3kb)	16	26356642	26371841	15200	2	12737	ENSMUST00000023154.2	2129	ENSMUSG00000022512	Cldn1	claudin 1	588.479	483.828	266.052	678.037	640.958	441.243	419.431
chrX	18882225	18882711	487	*	4.89	4.3	5.21	0.92	0.000172	0.0131	Distal Intergenic	20	19146294	19146388	95	2	723827	ENSMUST00000083488.1	263677	ENSMUSG00000065422	Mir221	microRNA 221	25.5121	24.9029	10.2767	40.171	40.7965	41.1194	30.705
chr4	58108880	58110476	1597	*	7.99	7.73	8.15	0.42	0.000174	0.0132	Intron (ENSMUST00000042850.8/64817, intron 18 of 47)	4	58042442	58206596	164155	2	64817	ENSMUST00000042850.8	96120	ENSMUSG00000028369	Svep1	sushi, von Willebrand factor type A, EGF and pentraxin domain containing 1	240.664	265.631	150.725	325.02	326.372	327.374	195.898
chr6	49057724	49057991	268	*	4.78	4.11	5.14	1.03	0.000174	0.0132	3' UTR	6	49047424	49048351	928	1	93695	ENSMUST00000204460.1	10300	ENSMUSG00000029816	Gpnmb	glycoprotein (transmembrane) nmb	22.9609	16.6019	13.7022	47.4748	31.7306	42.7009	23.3358
chr9	14625038	14625318	281	*	3.77	2.57	4.28	1.71	0.000175	0.0132	Intron (ENSMUST00000160770.8/75723, intron 2 of 13)	9	14593444	14615483	22040	2	75723	ENSMUST00000162901.7	-9555	ENSMUSG00000013076	Amotl1	angiomotin-like 1	4.25202	11.8585	2.2837	24.346	14.5054	31.6303	9.82561
chr10	15660712	15660931	220	*	4	4.39	3.62	-0.77	0.000174	0.0132	Intron (ENSMUST00000219416.1/ENSMUST00000219416.1, intron 1 of 1)	10	15791777	15807065	15289	1	77538	ENSMUST00000218833.1	-130846	ENSMUSG00000112227	C330004P14Rik	RIKEN cDNA C330004P14 gene	12.7561	21.3453	30.83	12.173	9.97247	20.5597	7.98331
chr12	83854872	83855816	945	*	8.66	8.54	8.74	0.2	0.000174	0.0132	5' UTR	12	83795439	83842343	46905	2	18222	ENSMUST00000154043.7	-12529	ENSMUSG00000021224	Numb	NUMB endocytic adaptor protein	511.092	342.711	293.456	622.042	407.965	333.7	398.551
chr18	50096247	50097155	909	*	6.63	6.25	6.86	0.61	0.000174	0.0132	Intron (ENSMUST00000153545.1/106869, intron 1 of 3)	18	50128201	50196269	68069	1	15488	ENSMUST00000025385.6	-31046	ENSMUSG00000024507	Hsd17b4	hydroxysteroid (17-beta) dehydrogenase 4	90.9932	66.4077	77.646	113.209	103.351	137.592	123.434
chr2	13345692	13345961	270	*	4.5	4.93	4.07	-0.86	0.000176	0.0133	Intron (ENSMUST00000091436.6/65969, intron 40 of 66)	2	13077012	13271415	194404	2	20163	ENSMUST00000028059.8	-74277	ENSMUSG00000026727	Rsu1	Ras suppressor protein 1	31.4649	28.4605	34.2556	12.173	21.7581	20.5597	14.7384
chr5	103774698	103775081	384	*	5.89	5.51	6.12	0.6	0.000177	0.0133	Intron (ENSMUST00000126335.1/17355, intron 2 of 6)	5	103784359	103811595	27237	1	17355	ENSMUST00000152145.1	-9278	ENSMUSG00000029313	Aff1	AF4/FMR2 family, member 1	41.6698	36.7614	62.8019	59.6478	55.3019	66.4236	105.011
chr5	93180100	93180983	884	*	5.99	6.37	5.62	-0.75	0.000178	0.0134	Downstream (<1kb)	5	93187453	93188220	768	2	12453	ENSMUST00000123033.1	7237	ENSMUSG00000063015	Ccni	cyclin I	62.9299	96.054	97.0574	49.9094	58.0216	33.2118	62.0242
chr8	22882876	22884061	1186	*	7.23	6.97	7.4	0.43	0.000179	0.0135	Intron (ENSMUST00000110696.7/244349, intron 2 of 16)	8	22859549	22943259	83711	1	244349	ENSMUST00000044331.6	23327	ENSMUSG00000031540	Kat6a	K(lysine) acetyltransferase 6A	147.97	126.886	113.043	198.42	186.757	169.222	143.085
chr2	128379936	128381045	1110	*	8.76	8.6	8.87	0.27	0.000181	0.0136	Intron (ENSMUST00000225087.1/100043424, intron 1 of 6)	2	128372107	128428893	56787	2	100043424	ENSMUST00000125354.1	47848	NA	Morrbid	myeloid RNA regulator of BCL2L11 induced cell death	433.706	333.224	436.188	546.569	388.926	445.987	550.234
chr5	74910219	74910600	382	*	4.69	4.04	5.03	0.99	0.000181	0.0136	Distal Intergenic	5	74949190	74966368	17179	1	619945	ENSMUST00000101121.2	-38590	ENSMUSG00000072874	Gm6116	predicted gene 6116	16.1577	11.8585	22.837	35.3018	27.1976	36.3749	36.2319
chr5	120543732	120544513	782	*	5.34	5.67	5.03	-0.64	0.000181	0.0136	Exon (ENSMUST00000046426.9/252972, exon 18 of 28)	5	120520779	120522220	1442	1	170756	ENSMUST00000123326.1	22953	ENSMUSG00000032754	Slc8b1	solute carrier family 8 (sodium/lithium/calcium exchanger), member B1	27.2129	50.9916	78.7878	19.4768	38.9833	41.1194	35.0037
chr13	40741835	40742564	730	*	6.37	6.67	6.09	-0.59	0.000181	0.0136	Distal Intergenic	13	40716605	40738376	21772	2	21418	ENSMUST00000223869.1	-3459	ENSMUSG00000021359	Tfap2a	transcription factor AP-2, alpha	70.5835	104.355	140.448	38.9537	77.06	63.2606	100.713
chr17	77968358	77969567	1210	*	7.85	8.09	7.63	-0.46	0.00018	0.0136	Distal Intergenic	17	78200248	78376592	176345	1	50766	ENSMUST00000112498.2	-230681	ENSMUSG00000024074	Crim1	cysteine rich transmembrane BMP regulator 1 (chordin like)	340.161	294.091	207.817	304.326	170.439	213.505	128.347
chr19	36906177	36906366	190	*	4.97	5.37	4.58	-0.79	0.000182	0.0136	Distal Intergenic	19	36917550	36919615	2066	2	72514	ENSMUST00000057337.7	13249	ENSMUSG00000047632	Fgfbp3	fibroblast growth factor binding protein 3	30.6145	35.5756	61.66	9.73842	19.9449	26.8858	41.7588
chrX	41840161	41840535	375	*	4.92	4.42	5.2	0.78	0.000181	0.0136	Intron (ENSMUST00000047037.14/331401, intron 15 of 38)	20	41823408	41831072	7665	2	331401	ENSMUST00000151802.1	-9089	ENSMUSG00000037475	Thoc2	THO complex 2	22.9609	32.018	11.4185	45.0402	58.0216	30.0488	18.423
chr1	9237140	9237555	416	*	4.63	4.2	4.89	0.69	0.000183	0.0137	Intron (ENSMUST00000132064.7/71096, intron 1 of 19)	1	8950572	9298236	347665	2	71096	ENSMUST00000126083.1	60681	ENSMUSG00000025909	Sntg1	syntrophin, gamma 1	19.5593	20.1595	17.1278	20.6941	44.4228	14.2336	42.987
chr4	40154778	40155284	507	*	6.41	6.06	6.63	0.57	0.000184	0.0137	Intron (ENSMUST00000102973.3/11428, intron 1 of 20)	4	40163719	40169360	5642	1	11428	ENSMUST00000152911.1	-8435	ENSMUSG00000028405	Aco1	aconitase 1	95.2452	61.6643	49.0996	108.34	117.856	94.8909	87.8164
chr8	93020416	93020735	320	*	4.17	4.49	3.88	-0.6	0.000183	0.0137	3' UTR	8	93035950	93041103	5154	2	244595	ENSMUST00000209753.1	20368	ENSMUSG00000071047	Ces1a	carboxylesterase 1A	26.3625	21.3453	21.6952	14.6076	2.71976	30.0488	13.5102
chr9	120961687	120962564	878	*	6.28	5.96	6.48	0.52	0.000183	0.0137	Intron (ENSMUST00000170406.7/209012, intron 7 of 7)	9	120956867	120957824	958	1	12387	ENSMUST00000139138.1	4820	ENSMUSG00000006932	Ctnnb1	catenin (cadherin associated protein), beta 1	73.9851	62.8502	55.9508	93.7323	97.0049	82.2388	95.1856
chr9	54063537	54063993	457	*	5.99	5.51	6.27	0.76	0.000185	0.0138	Intron (ENSMUST00000098760.4/244882, intron 1 of 1)	9	54067355	54068372	1018	2	244882	ENSMUST00000214656.1	4379	ENSMUSG00000074345	Tnfaip8l3	tumor necrosis factor, alpha-induced protein 8-like 3	66.3315	28.4605	45.6741	81.5593	63.4612	96.4724	76.1485
chr15	59819149	59819430	282	*	5.52	5.91	5.14	-0.77	0.000185	0.0138	Distal Intergenic	15	59788417	59794959	6543	2	100503021	ENSMUST00000228865.1	-24190	ENSMUSG00000115426	Gm19510	predicted gene, 19510	55.2762	69.9653	60.5182	32.8672	36.2635	31.6303	44.8293
chr7	130673329	130674083	755	*	6.23	6.54	5.94	-0.6	0.000186	0.0139	Intron (ENSMUST00000207918.1/57752, intron 5 of 6)	7	130692556	130764724	72169	1	57752	ENSMUST00000208743.1	-18473	ENSMUSG00000030852	Tacc2	transforming, acidic coiled-coil containing protein 2	73.9851	74.7087	138.164	37.7364	56.2084	60.0976	98.8702
chr12	104985616	104986149	534	*	6.06	6.34	5.82	-0.52	0.000186	0.0139	Intron (ENSMUST00000067005.10/212073, intron 1 of 16)	12	104929949	104998677	68729	2	212073	ENSMUST00000109927.1	12528	ENSMUSG00000054150	Syne3	spectrin repeat containing, nuclear envelope family member 3	91.8436	73.5228	84.4971	58.4305	53.4887	66.4236	54.0409
chr4	120670744	120671688	945	*	7.5	7.11	7.73	0.62	0.000189	0.014	Distal Intergenic	4	120666572	120667820	1249	1	56222	ENSMUST00000094814.5	4172	ENSMUSG00000070803	Cited4	Cbp/p300-interacting transactivator, with Glu/Asp-rich carboxy-terminal domain, 4	138.616	169.577	119.894	155.815	252.031	279.928	187.915
chr9	56865937	56867388	1452	*	8.58	8.36	8.72	0.36	0.000189	0.014	Promoter (<=1kb)	9	56865033	56899870	34838	1	121021	ENSMUST00000035661.6	904	ENSMUSG00000032911	Cspg4	chondroitin sulfate proteoglycan 4	353.768	347.455	312.868	396.841	487.744	412.775	442.152
chr14	32951435	32951970	536	*	4.74	5.12	4.37	-0.75	0.000188	0.014	Distal Intergenic	14	32991382	33015291	23910	1	67580	ENSMUST00000038956.11	-39412	ENSMUSG00000041673	Lrrc18	leucine rich repeat containing 18	34.0161	35.5756	37.6811	8.52112	25.3845	28.4673	22.7217
chr14	117760960	117763419	2460	*	8.56	8.71	8.43	-0.27	0.000189	0.014	Intron (ENSMUST00000088483.9/23888, intron 5 of 9)	14	117953743	117953847	105	2	102465148	ENSMUST00000183564.1	190428	ENSMUSG00000098648	Mir6239	microRNA 6239	460.068	538.377	293.456	391.971	394.366	404.868	233.972
chr18	75261530	75263236	1707	*	7.61	7.74	7.51	-0.23	0.000188	0.014	Intron (ENSMUST00000039608.7/69190, intron 16 of 16)	18	75288655	75297317	8663	2	100503117	ENSMUST00000190465.1	34081	ENSMUSG00000102047	2010010A06Rik	RIKEN cDNA 2010010A06 gene	194.742	230.055	234.08	160.684	175.878	251.461	161.508
chr1	131990240	131990916	677	*	7.18	6.92	7.35	0.42	0.000191	0.0141	Intron (ENSMUST00000191034.1/212980, intron 2 of 2)	1	131978964	131981906	2943	1	212980	ENSMUST00000185387.1	11276	ENSMUSG00000026435	Slc45a3	solute carrier family 45, member 3	115.655	129.258	130.171	142.424	183.131	159.733	185.458
chr5	113180033	113180873	841	*	6.59	6.86	6.34	-0.52	0.00019	0.0141	Intron (ENSMUST00000211733.1/243219, intron 5 of 12)	5	113086323	113163351	77029	2	243219	ENSMUST00000050125.8	-16682	ENSMUSG00000051339	2900026A02Rik	RIKEN cDNA 2900026A02 gene	122.458	123.329	113.043	49.9094	59.8348	120.195	104.397
chr13	44921001	44921431	431	*	7.45	7.7	7.22	-0.49	0.000192	0.0142	3' UTR	13	44922234	44947144	24911	2	94245	ENSMUST00000222321.1	25713	ENSMUSG00000057531	Dtnbp1	dystrobrevin binding protein 1	229.609	198.037	216.952	188.682	145.961	124.94	154.139
chr4	108788930	108790068	1139	*	9.29	9.41	9.19	-0.22	0.000194	0.0143	Distal Intergenic	4	108637466	108780798	143333	2	230597	ENSMUST00000106657.7	-8132	ENSMUSG00000034557	Zfyve9	zinc finger, FYVE domain containing 9	913.333	573.952	612.033	749.858	488.651	661.073	510.932
chr3	107671251	107671962	712	*	6.13	5.76	6.35	0.59	0.000197	0.0145	Promoter (<=1kb)	3	107664483	107670574	6092	2	229709	ENSMUST00000144864.7	-677	ENSMUSG00000027893	Ahcyl1	S-adenosylhomocysteine hydrolase-like 1	68.0323	55.7351	43.3904	93.7323	75.2468	83.8203	83.5177
chr3	135452106	135453036	931	*	6.85	7.03	6.69	-0.34	0.000197	0.0145	Promoter (1-2kb)	3	135454626	135460039	5414	1	66105	ENSMUST00000197814.1	-1590	ENSMUSG00000078578	Ube2d3	ubiquitin-conjugating enzyme E2D 3	96.0956	136.373	172.42	66.9516	109.697	136.01	112.38
chr9	119053711	119054472	762	*	5.41	4.83	5.72	0.89	0.000196	0.0145	Promoter (<=1kb)	9	119052865	119058426	5562	1	22351	ENSMUST00000131647.1	846	ENSMUSG00000038775	Vill	villin-like	26.3625	27.2746	34.2556	35.3018	42.6096	68.0052	71.8498
chr11	58224974	58226105	1132	*	7.46	7.76	7.19	-0.57	0.000196	0.0145	Distal Intergenic	11	58215028	58222779	7752	1	54396	ENSMUST00000108836.1	9946	ENSMUSG00000069874	Irgm2	immunity-related GTPase family M member 2	204.097	221.754	243.215	132.686	196.73	115.451	157.824
chr7	130670967	130671757	791	*	7.03	7.3	6.79	-0.51	0.000199	0.0146	Intron (ENSMUST00000207918.1/57752, intron 5 of 6)	7	130692556	130764724	72169	1	57752	ENSMUST00000208743.1	-20799	ENSMUSG00000030852	Tacc2	transforming, acidic coiled-coil containing protein 2	165.829	113.842	206.675	83.9939	84.3127	120.195	166.421
chr9	41479548	41480614	1067	*	6.23	6.38	6.11	-0.27	0.000199	0.0146	Intron (ENSMUST00000233562.1/73144, intron 5 of 6)	9	41475060	41590167	115108	1	73144	ENSMUST00000233563.1	4488	ENSMUSG00000074415	3110039I08Rik	RIKEN cDNA 3110039I08 gene	108.001	72.337	76.5041	71.8208	41.703	113.869	56.4973
chr11	117446762	117446996	235	*	3.64	2.25	4.19	1.93	0.000199	0.0146	Distal Intergenic	11	117420637	117421717	1081	2	667423	ENSMUST00000165677.1	-25045	ENSMUSG00000083705	Gm8624	ribosomal protein S23 pseudogene	4.25202	5.92926	4.56741	10.9557	20.8515	31.6303	11.6679
chr1	107389777	107390207	431	*	5.24	5.58	4.91	-0.67	0.000201	0.0147	Distal Intergenic	1	107399655	107435399	35745	1	116872	ENSMUST00000154538.7	-9448	ENSMUSG00000067001	Serpinb7	serine (or cysteine) peptidase inhibitor, clade B, member 7	52.725	45.0624	50.2415	35.3018	21.7581	36.3749	30.705
chr2	154702713	154703316	604	*	6.58	6.28	6.76	0.48	0.000201	0.0147	Distal Intergenic	2	154691070	154694281	3212	1	75608	ENSMUST00000136788.1	11643	ENSMUSG00000038467	Chmp4b	charged multivesicular body protein 4B	72.2843	71.1511	97.0574	104.688	99.7247	104.38	138.787
chr10	117719000	117719534	535	*	6.85	6.56	7.03	0.46	0.0002	0.0147	Distal Intergenic	10	117688875	117710758	21884	2	17246	ENSMUST00000105263.8	-8242	ENSMUSG00000020184	Mdm2	transformed mouse 3T3 cell double minute 2	78.2371	78.2662	135.88	146.076	90.6588	113.869	187.301
chr3	116414397	116415333	937	*	6.04	5.74	6.23	0.49	0.000202	0.0148	Intron (ENSMUST00000106491.6/229776, intron 2 of 13)	3	116322210	116422649	100440	2	229776	ENSMUST00000197830.4	7316	ENSMUSG00000033502	Cdc14a	CDC14 cell division cycle 14A	76.5363	61.6643	27.4045	90.0804	107.884	55.353	57.1114
chr7	4796077	4796318	242	*	5.89	5.62	6.07	0.46	0.000202	0.0148	Promoter (2-3kb)	7	4793850	4794562	713	1	19943	ENSMUST00000129888.1	2227	ENSMUSG00000030432	Rpl28	ribosomal protein L28	58.6778	42.6907	50.2415	76.6901	77.9666	44.2824	78.6049
chr10	94056852	94057257	406	*	6.2	5.74	6.47	0.74	0.000202	0.0148	Intron (ENSMUST00000020208.4/13998, intron 2 of 20)	10	94072542	94089644	17103	1	13998	ENSMUST00000141143.1	-15285	ENSMUSG00000020021	Fgd6	FYVE, RhoGEF and PH domain containing 6	57.8274	50.9916	55.9508	70.6035	69.8073	104.38	121.592
chr2	36021692	36022278	587	*	5.39	4.83	5.7	0.87	0.000204	0.0149	Distal Intergenic	2	36036326	36049406	13081	2	68375	ENSMUST00000070112.5	27128	ENSMUSG00000026895	Ndufa8	NADH:ubiquinone oxidoreductase subunit A8	31.4649	20.1595	36.5393	62.0824	43.5162	63.2606	46.0575
chr14	75873680	75874023	344	*	4.26	3.68	4.59	0.9	0.000204	0.0149	Distal Intergenic	14	75847905	75848034	130	1	100303751	ENSMUST00000083213.1	25775	ENSMUSG00000065147	Snora31	small nucleolar RNA, H/ACA box 31	12.7561	16.6019	10.2767	27.998	30.824	17.3967	22.7217
chr2	30707230	30707616	387	*	6.15	6.44	5.9	-0.54	0.000205	0.015	Distal Intergenic	2	30721210	30721293	84	1	100526499	ENSMUST00000175350.1	-13594	ENSMUSG00000093091	Mir3089	microRNA 3089	97.7964	91.3106	78.7878	43.8229	72.527	72.7497	56.4973
chr10	14474583	14475939	1357	*	8.62	8.8	8.47	-0.32	0.000207	0.015	Intron (ENSMUST00000041168.5/215798, intron 2 of 24)	10	14530916	14544995	14080	2	215798	ENSMUST00000207953.1	69056	ENSMUSG00000039116	Adgrg6	adhesion G protein-coupled receptor G6	559.565	462.482	351.691	460.14	348.13	360.585	295.382
chr16	92336380	92336851	472	*	5.28	5.52	5.08	-0.44	0.000205	0.015	Distal Intergenic	16	92318765	92321441	2677	2	75328	ENSMUST00000062638.7	-14939	ENSMUSG00000051728	Fam243	family with sequence similarity 243	36.5673	34.3897	70.7948	26.7807	20.8515	55.353	36.2319
chr19	56294103	56295418	1316	*	7.54	7.7	7.41	-0.29	0.000205	0.015	Intron (ENSMUST00000078284.12/226243, intron 2 of 13)	19	56287996	56319635	31640	1	226243	ENSMUST00000166049.7	6107	ENSMUSG00000025075	Habp2	hyaluronic acid binding protein 2	181.136	215.825	246.64	136.338	156.84	213.505	195.284
chr18	4367738	4368069	332	*	6.68	6.98	6.4	-0.58	0.000208	0.0151	Exon (ENSMUST00000235048.1/73915, exon 3 of 4)	18	4363050	4368650	5601	1	73915	ENSMUST00000234768.1	4688	ENSMUSG00000117401	4833419F23Rik	RIKEN cDNA 4833419F23 gene	136.915	151.789	101.625	90.0804	106.977	72.7497	79.219
chr19	53296380	53296859	480	*	5.88	6.28	5.48	-0.8	0.000208	0.0151	Distal Intergenic	19	53310506	53375810	65305	1	17859	ENSMUST00000003870.13	-13647	ENSMUSG00000025025	Mxi1	MAX interactor 1, dimerization protein	93.5444	64.036	82.2134	48.6921	39.8899	30.0488	65.0947
chr5	29730782	29731341	560	*	7.71	7.38	7.92	0.55	0.000209	0.0152	Distal Intergenic	5	29735688	29786478	50791	1	23950	ENSMUST00000008733.14	-4347	ENSMUSG00000029131	Dnajb6	DnaJ heat shock protein family (Hsp40) member B6	147.12	190.922	175.845	245.895	213.955	286.254	254.238
chr6	135418295	135418812	518	*	4.83	5.17	4.5	-0.68	0.00021	0.0152	Distal Intergenic	6	135367493	135383173	15681	1	13730	ENSMUST00000111907.1	50802	ENSMUSG00000030208	Emp1	epithelial membrane protein 1	34.0161	30.8322	46.8159	15.8249	21.7581	31.6303	23.9499
chr11	116522778	116523656	879	*	8.29	8	8.47	0.47	0.000209	0.0152	Distal Intergenic	11	116530925	116536657	5733	1	20698	ENSMUST00000106388.8	-7269	ENSMUSG00000061878	Sphk1	sphingosine kinase 1	227.908	264.445	300.307	333.541	303.707	428.591	393.639
chr17	44963074	44963612	539	*	5.18	5.56	4.82	-0.73	0.00021	0.0152	Intron (ENSMUST00000050630.13/109115, intron 3 of 11)	17	44879770	44880295	526	2	75341	ENSMUST00000233907.1	-82779	NA	4930564C03Rik	RIKEN cDNA 4930564C03 gene	51.8746	29.6463	63.9437	23.1287	24.4779	31.6303	37.4601
chr2	150812792	150813511	720	*	6.86	7.23	6.5	-0.73	0.000213	0.0153	Promoter (1-2kb)	2	150815322	150817760	2439	1	110078	ENSMUST00000154366.1	-1811	ENSMUSG00000033059	Pygb	brain glycogen phosphorylase	132.663	169.577	163.285	65.7343	147.774	52.19	108.082
chr2	166945420	166945773	354	*	4.2	3.65	4.51	0.86	0.000213	0.0153	3' UTR	2	166940833	166941819	987	1	110750	ENSMUST00000129061.1	4587	ENSMUSG00000002718	Cse1l	chromosome segregation 1-like (S. cerevisiae)	11.0552	9.48682	18.2696	27.998	25.3845	12.6521	27.6345
chr5	58294105	58294347	243	*	4.22	3.47	4.6	1.13	0.000212	0.0153	Distal Intergenic	5	58443239	58452999	9761	2	78163	ENSMUST00000199751.1	158652	ENSMUSG00000105234	4930459L07Rik	RIKEN cDNA 4930459L07 gene	17.8585	13.0444	3.42556	47.4748	19.9449	25.3042	7.36921
chr8	56438817	56439843	1027	*	8.39	8.57	8.25	-0.32	0.000211	0.0153	Distal Intergenic	8	56465622	56484968	19347	2	75123	ENSMUST00000209557.1	45125	ENSMUSG00000110310	4930518J21Rik	RIKEN cDNA 4930518J21 gene	527.25	409.119	236.363	417.535	322.745	317.885	195.898
chr9	101640553	101640960	408	*	6.19	6.49	5.91	-0.57	0.000212	0.0153	Distal Intergenic	9	101342194	101348017	5824	1	102633035	ENSMUST00000190949.1	298359	ENSMUSG00000101941	Gm28979	predicted gene 28979	142.017	69.9653	65.0856	88.8631	57.115	63.2606	39.3024
chr9	116941993	116942435	443	*	5.07	4.55	5.36	0.81	0.000213	0.0153	Intron (ENSMUST00000111773.9/207181, intron 4 of 14)	9	116582822	116822819	239998	2	207181	ENSMUST00000172469.2	-119174	ENSMUSG00000039607	Rbms3	RNA binding motif, single stranded interacting protein	17.8585	27.2746	27.4045	25.5634	47.1426	41.1194	55.2691
chr11	78133377	78133533	157	*	3.38	2.28	3.87	1.59	0.000212	0.0153	Intron (ENSMUST00000073705.11/216971, intron 1 of 2)	11	78115606	78156700	41095	1	216971	ENSMUST00000155571.1	17771	ENSMUSG00000037750	Fam222b	family with sequence similarity 222, member B	6.80323	4.74341	3.42556	18.2595	9.06588	17.3967	15.3525
chr12	71006796	71007206	411	*	4.95	4.58	5.18	0.61	0.000212	0.0153	Intron (ENSMUST00000127129.7/73204, intron 3 of 3)	12	70991615	71015596	23982	2	73204	ENSMUST00000127129.7	8390	ENSMUSG00000085622	3110056K07Rik	RIKEN cDNA 3110056K07 gene	30.6145	22.5312	20.5533	46.2575	35.3569	20.5597	47.2858
chr15	96633539	96634096	558	*	8.32	8.14	8.44	0.3	0.000212	0.0153	Intron (ENSMUST00000088454.12/105727, intron 1 of 15)	15	96575987	96641962	65976	2	105727	ENSMUST00000100262.3	7866	ENSMUSG00000023169	Slc38a1	solute carrier family 38, member 1	294.24	269.188	306.016	346.931	382.58	316.303	383.813
chr1	144238992	144239629	638	*	7.04	6.86	7.16	0.3	0.000215	0.0154	Downstream (2-3kb)	1	144244673	144249027	4355	2	50778	ENSMUST00000167812.1	9398	ENSMUSG00000026358	Rgs1	regulator of G-protein signaling 1	73.1347	72.337	213.526	110.775	99.7247	98.0539	280.03
chr2	152652780	152654417	1638	*	9.24	8.92	9.44	0.52	0.000215	0.0154	Promoter (<=1kb)	2	152652883	152654330	1448	2	75662	ENSMUST00000139912.1	0	ENSMUSG00000087148	1700030C14Rik	RIKEN cDNA 1700030C14 gene	721.142	436.394	339.13	837.504	827.715	733.823	470.401
chr3	89534251	89535103	853	*	7.31	7.05	7.47	0.42	0.000215	0.0154	Intron (ENSMUST00000000811.7/140493, intron 1 of 7)	3	89520164	89667761	147598	1	140493	ENSMUST00000000811.7	14087	ENSMUSG00000000794	Kcnn3	potassium intermediate/small conductance calcium-activated channel, subfamily N, member 3	125.86	161.276	123.32	174.074	242.059	169.222	146.77
chr5	118574174	118574514	341	*	4.22	4.67	3.75	-0.92	0.000216	0.0154	Intron (ENSMUST00000201614.1/76199, intron 1 of 4)	5	118561575	118593539	31965	1	76199	ENSMUST00000201696.1	12599	ENSMUSG00000018076	Med13l	mediator complex subunit 13-like	14.4569	33.2039	30.83	13.3903	9.97247	17.3967	14.7384
chr5	125193421	125193691	271	*	5.32	4.78	5.62	0.83	0.000216	0.0154	Distal Intergenic	5	125017153	125179219	162067	2	20602	ENSMUST00000111398.7	-14202	ENSMUSG00000029478	Ncor2	nuclear receptor co-repressor 2	39.969	17.7878	27.4045	58.4305	53.4887	53.7715	36.846
chr6	121342489	121343571	1083	*	8.44	8.56	8.35	-0.21	0.000215	0.0154	Promoter (<=1kb)	6	121343076	121365372	22297	1	14411	ENSMUST00000166457.7	0	ENSMUSG00000030109	Slc6a12	solute carrier family 6 (neurotransmitter transporter, betaine/GABA), member 12	312.948	367.614	484.145	232.505	281.042	419.102	410.833
chr9	120012726	120013210	485	*	7.48	7.06	7.73	0.67	0.000216	0.0154	Intron (ENSMUST00000177637.1/13051, intron 2 of 2)	9	120013755	120023598	9844	2	22437	ENSMUST00000111635.2	10388	ENSMUSG00000079243	Xirp1	xin actin-binding repeat containing 1	136.915	112.656	163.285	170.422	139.615	290.999	272.047
chr11	85792332	85792807	476	*	4.38	3.61	4.77	1.16	0.000216	0.0154	Exon (ENSMUST00000140673.7/69909, exon 5 of 5)	11	85801821	85825390	23570	1	192197	ENSMUST00000149662.1	-9014	ENSMUSG00000059439	Bcas3	breast carcinoma amplified sequence 3	14.4569	10.6727	12.5604	21.9114	28.1042	33.2118	28.8627
chr18	55303007	55303880	874	*	6.11	5.73	6.34	0.61	0.000214	0.0154	Distal Intergenic	18	54888045	54990180	102136	2	269023	ENSMUST00000064763.5	-312827	ENSMUSG00000052713	Zfp608	zinc finger protein 608	54.4258	56.9209	52.5252	93.7323	81.5929	85.4018	73.078
chr3	95732390	95733419	1030	*	8.74	8.97	8.54	-0.43	0.000218	0.0155	Promoter (1-2kb)	3	95734911	95734973	63	2	102466787	ENSMUST00000183853.1	1554	ENSMUSG00000098737	Mir7014	microRNA 7014	476.226	498.058	577.777	328.672	317.306	371.656	514.616
chr19	53047011	53047913	903	*	6.47	6.16	6.66	0.5	0.000218	0.0155	Distal Intergenic	19	52991183	53040214	49032	2	170750	ENSMUST00000183108.7	-6797	ENSMUSG00000025027	Xpnpep1	X-prolyl aminopeptidase (aminopeptidase P) 1, soluble	78.2371	66.4077	76.5041	99.8188	85.2193	85.4018	146.156
chr6	31145722	31146297	576	*	5.71	6.05	5.38	-0.67	0.000221	0.0157	Exon (ENSMUST00000195025.1/ENSMUST00000195025.1, exon 1 of 1)	6	31086538	31166516	79979	2	232685	ENSMUST00000229711.1	20219	ENSMUSG00000044471	Lncpint	long non-protein coding RNA, Trp53 induced transcript	54.4258	66.4077	84.4971	17.0422	48.9557	44.2824	61.4101
chr16	95896074	95896439	366	*	4.6	3.99	4.93	0.94	0.00022	0.0157	Promoter (2-3kb)	16	95831122	95898713	67592	2	69776	ENSMUST00000232930.1	2274	ENSMUSG00000117232	1600002D24Rik	RIKEN cDNA 1600002D24 gene	18.7089	16.6019	13.7022	43.8229	29.0108	30.0488	22.7217
chr1	80555508	80555966	459	*	4.9	5.21	4.61	-0.6	0.000223	0.0159	Intron (ENSMUST00000077946.11/210293, intron 27 of 55)	1	80501641	80530165	28525	2	210293	ENSMUST00000189486.6	-25343	ENSMUSG00000038608	Dock10	dedicator of cytokinesis 10	38.2682	50.9916	25.1208	24.346	22.6647	37.9564	15.3525
chr2	177398042	177398703	662	*	5.69	5.27	5.94	0.67	0.000223	0.0159	5' UTR	2	177464733	177478129	13397	1	628308	ENSMUST00000099002.9	-66030	ENSMUSG00000078866	Zfp970	zinc finger protein 970	46.7722	35.5756	36.5393	66.9516	70.7139	61.6791	53.4268
chr6	128808592	128809029	438	*	5.32	4.87	5.58	0.71	0.000223	0.0159	Intron (ENSMUST00000204394.2/17059, intron 3 of 5)	6	128780364	128826219	45856	2	17059	ENSMUST00000204756.2	17190	ENSMUSG00000030325	Klrb1c	killer cell lectin-like receptor subfamily B member 1C	33.1657	34.3897	22.837	49.9094	50.7689	45.8639	50.3563
chr7	125854829	125855140	312	*	4.32	3.67	4.67	0.99	0.000224	0.0159	Intron (ENSMUST00000124223.7/233865, intron 17 of 26)	7	125860682	125872252	11571	1	233865	ENSMUST00000132204.2	-5542	ENSMUSG00000032743	D430042O09Rik	RIKEN cDNA D430042O09 gene	12.7561	11.8585	14.8441	25.5634	25.3845	23.7227	30.0909
chr13	31290590	31291258	669	*	6.18	5.77	6.42	0.65	0.000224	0.0159	Distal Intergenic	13	31213410	31241086	27677	2	73924	ENSMUST00000153175.2	-49504	ENSMUSG00000087460	4930401O12Rik	RIKEN cDNA 4930401O12 gene	42.5202	46.2482	79.9297	80.342	98.8181	83.8203	89.6587
chr2	5995426	5995972	547	*	5.21	5.5	4.95	-0.55	0.000226	0.016	Intron (ENSMUST00000060092.12/326622, intron 8 of 21)	2	6023339	6056698	33360	1	326622	ENSMUST00000128200.1	-27367	ENSMUSG00000043241	Upf2	UPF2 regulator of nonsense transcripts homolog (yeast)	49.3234	43.8765	46.8159	31.6499	30.824	44.2824	20.8794
chr6	84058512	84059209	698	*	7.07	6.82	7.23	0.41	0.000225	0.016	Exon (ENSMUST00000113821.7/26903, exon 4 of 55)	6	84019389	84211059	191671	1	26903	ENSMUST00000081904.6	39123	ENSMUSG00000033788	Dysf	dysferlin	140.317	142.302	67.3693	211.811	174.065	137.592	96.4138
chr13	54765605	54766731	1127	*	5.93	6.21	5.68	-0.52	0.000227	0.016	Promoter (<=1kb)	13	54759381	54766097	6717	2	104069	ENSMUST00000134110.1	0	ENSMUSG00000034891	Sncb	synuclein, beta	40.8194	67.5936	119.894	29.2153	53.4887	64.8421	64.4806
chr19	7522558	7523575	1018	*	7.99	8.1	7.89	-0.21	0.000227	0.016	Intron (ENSMUST00000170373.7/109168, intron 8 of 12)	19	7494438	7538608	44171	1	109168	ENSMUST00000025668.7	28120	ENSMUSG00000024759	Atl3	atlastin GTPase 3	373.327	302.392	172.42	310.412	230.273	317.885	120.978
chr3	146564377	146564732	356	*	3.86	4.27	3.44	-0.83	0.000229	0.0161	Distal Intergenic	3	146570426	146625881	55456	1	22262	ENSMUST00000199489.4	-5694	ENSMUSG00000028186	Uox	urate oxidase	11.0552	18.9736	29.6882	13.3903	7.2527	17.3967	6.75511
chr9	71295365	71296132	768	*	5.78	5.18	6.11	0.93	0.000228	0.0161	3' UTR	9	71215789	71296243	80455	1	19378	ENSMUST00000034723.5	79576	ENSMUSG00000013584	Aldh1a2	aldehyde dehydrogenase family 1, subfamily A2	33.1657	40.319	38.823	40.171	62.5546	102.798	79.8331
chr8	120494878	120495314	437	*	6.12	5.81	6.32	0.51	0.00023	0.0162	Intron (ENSMUST00000127664.1/108148, intron 1 of 15)	8	120488447	120581390	92944	1	382034	ENSMUST00000034279.15	6431	ENSMUSG00000031822	Gse1	genetic suppressor element 1, coiled-coil protein	47.6226	45.0624	81.0715	49.9094	100.631	53.7715	125.277
chr9	57325885	57326439	555	*	4.61	4.25	4.82	0.57	0.000231	0.0162	Distal Intergenic	9	57253117	57262612	9496	2	74211	ENSMUST00000034846.6	-63273	ENSMUSG00000032300	1700017B05Rik	RIKEN cDNA 1700017B05 gene	12.7561	14.2302	31.9719	26.7807	19.9449	7.90758	62.0242
chr9	107982054	107982325	272	*	7.04	7.28	6.82	-0.47	0.00023	0.0162	Promoter (<=1kb)	9	107983025	107984053	1029	1	74153	ENSMUST00000177071.7	-700	ENSMUSG00000032596	Uba7	ubiquitin-like modifier activating enzyme 7	183.687	145.86	151.866	129.034	116.95	110.706	108.082
chr10	95448136	95448334	199	*	3.51	2.1	4.06	1.96	0.00023	0.0162	Intron (ENSMUST00000219379.1/ENSMUST00000219379.1, intron 2 of 2)	10	95417375	95428640	11266	1	70523	ENSMUST00000181781.1	30761	ENSMUSG00000097766	5730420D15Rik	RIKEN cDNA 5730420D15 gene	5.10242	4.74341	3.42556	24.346	9.06588	28.4673	6.75511
chr1	33925498	33925728	231	*	3.59	2.87	3.97	1.1	0.000232	0.0163	Intron (ENSMUST00000183034.4/13518, intron 2 of 102)	1	33908225	34307592	399368	1	13518	ENSMUST00000183034.4	17273	ENSMUSG00000026131	Dst	dystonin	11.0552	3.55756	7.99297	15.8249	23.5713	7.90758	17.1948
chr8	13665684	13666444	761	*	6.33	5.65	6.69	1.04	0.000233	0.0163	Intron (ENSMUST00000117551.3/19414, intron 1 of 23)	8	13595810	13677451	81642	2	19414	ENSMUST00000154454.7	11007	ENSMUSG00000031453	Rasa3	RAS p21 protein activator 3	59.5282	39.1331	57.0926	58.4305	92.472	159.733	115.451
chr1	54643133	54643391	259	*	3.38	3.95	2.72	-1.22	0.000234	0.0164	Downstream (1-2kb)	1	54649097	54657687	8591	2	329154	ENSMUST00000178156.7	14296	ENSMUSG00000052331	Ankrd44	ankyrin repeat domain 44	19.5593	20.1595	7.99297	3.65191	4.53294	11.0706	7.98331
chr3	117308980	117309202	223	*	4.49	4.83	4.17	-0.66	0.000234	0.0164	Distal Intergenic	3	117321911	117360248	38338	2	229791	ENSMUST00000197743.1	51046	ENSMUSG00000044667	Plppr4	phospholipid phosphatase related 4	33.1657	33.2039	21.6952	21.9114	16.3186	28.4673	7.36921
chr3	149444528	149445727	1200	*	7.12	6.8	7.31	0.51	0.000233	0.0164	Exon (ENSMUST00000199007.4/ENSMUST00000199007.4, exon 1 of 4)	3	148816093	148990555	174463	2	99633	ENSMUST00000200543.4	-453973	ENSMUSG00000028184	Adgrl2	adhesion G protein-coupled receptor L2	120.757	119.771	105.05	157.032	165.906	185.037	147.384
chr15	66708310	66709205	896	*	7.44	7.67	7.25	-0.42	0.000234	0.0164	Intron (ENSMUST00000065916.13/21819, intron 22 of 47)	15	66705290	66850607	145318	1	21819	ENSMUST00000163495.8	3020	ENSMUSG00000053469	Tg	thyroglobulin	210.05	226.498	191.831	152.163	164.999	151.825	156.596
chr17	14115534	14116639	1106	*	8.49	8.28	8.62	0.34	0.000235	0.0164	Distal Intergenic	17	14195052	14204094	9043	2	240025	ENSMUST00000053218.6	87455	ENSMUSG00000048826	Dact2	dishevelled-binding antagonist of beta-catenin 2	268.727	345.083	348.265	394.406	417.937	392.216	419.431
chr17	34761409	34761970	562	*	6.87	6.48	7.11	0.62	0.000235	0.0164	Distal Intergenic	17	34728380	34743882	15503	2	12268	ENSMUST00000069507.8	-17527	ENSMUSG00000073418	C4b	complement component 4B (Chido blood group)	126.71	105.541	44.5322	152.163	168.625	173.967	73.6921
chr3	51708526	51709743	1218	*	8.8	8.48	8.99	0.51	0.000238	0.0165	Intron (ENSMUST00000118075.6/433586, intron 1 of 3)	3	51681622	51682677	1056	1	211666	ENSMUST00000195423.1	26904	ENSMUSG00000074604	Mgst2	microsomal glutathione S-transferase 2	374.178	399.632	333.421	427.273	512.222	687.959	473.472
chr3	68979484	68980644	1161	*	7.7	7.51	7.82	0.3	0.000236	0.0165	Intron (ENSMUST00000107812.7/68259, intron 5 of 19)	3	68940128	68973745	33618	2	68259	ENSMUST00000176754.1	-5739	ENSMUSG00000027778	Ift80	intraflagellar transport 80	225.357	177.878	162.143	295.804	238.433	194.526	200.811
chr5	31636833	31637401	569	*	5.45	5.92	4.95	-0.97	0.000236	0.0165	Intron (ENSMUST00000201999.3/ENSMUST00000201999.3, intron 2 of 3)	5	31624439	31640538	16100	2	71336	ENSMUST00000201744.1	3137	ENSMUSG00000029136	Rbks	ribokinase	62.9299	79.4521	44.5322	34.0845	51.6755	11.0706	30.705
chr9	14604310	14604663	354	*	4.71	4.12	5.04	0.92	0.000237	0.0165	Intron (ENSMUST00000013220.7/75723, intron 1 of 12)	9	14593478	14614586	21109	2	75723	ENSMUST00000162802.1	9923	ENSMUSG00000013076	Amotl1	angiomotin-like 1	9.35444	26.0887	18.2696	29.2153	32.6372	34.7933	38.6883
chr9	95558658	95559628	971	*	5.71	6.05	5.39	-0.66	0.000236	0.0165	Promoter (<=1kb)	9	95559657	95568023	8367	1	75552	ENSMUST00000079597.6	-29	ENSMUSG00000064225	Paqr9	progestin and adipoQ receptor family member IX	39.969	67.5936	97.0574	25.5634	33.5438	42.7009	70.6216
chr17	26007699	26008043	345	*	6.4	6.04	6.62	0.59	0.000236	0.0165	Intron (ENSMUST00000118828.7/215445, intron 4 of 11)	17	26013845	26018460	4616	2	215445	ENSMUST00000148021.1	10417	ENSMUSG00000037098	Rab11fip3	RAB11 family interacting protein 3 (class II)	65.4811	74.7087	62.8019	77.9074	124.203	105.962	98.2561
chr4	43384096	43384479	384	*	8.77	8.58	8.9	0.32	0.000238	0.0166	Promoter (<=1kb)	4	43384332	43414893	30562	1	100213	ENSMUST00000136360.1	0	ENSMUSG00000035969	Rusc2	RUN and SH3 domain containing 2	425.202	358.127	396.223	540.482	449.668	509.248	463.646
chr6	146235245	146236413	1169	*	6.55	6.89	6.24	-0.65	0.000239	0.0166	Intron (ENSMUST00000079573.12/16439, intron 38 of 55)	6	146180261	146227543	47283	2	16439	ENSMUST00000203292.1	-7702	ENSMUSG00000030287	Itpr2	inositol 1,4,5-triphosphate receptor 2	123.308	124.514	118.753	87.6458	100.631	50.6085	71.8498
chr19	10209188	10209405	218	*	5.33	4.89	5.59	0.7	0.000239	0.0166	3' UTR	19	10206033	10207824	1792	1	69038	ENSMUST00000166412.1	3155	ENSMUSG00000036372	Tmem258	transmembrane protein 258	31.4649	48.6199	11.4185	58.4305	69.8073	45.8639	24.564
chr5	137102143	137103655	1513	*	8.94	8.81	9.03	0.22	0.000241	0.0167	Downstream (1-2kb)	5	137105644	137116207	10564	2	384309	ENSMUST00000054384.5	12552	ENSMUSG00000043279	Trim56	tripartite motif-containing 56	391.186	462.482	529.819	463.792	556.645	468.129	658.93
chr10	75489775	75490066	292	*	5.6	5.94	5.28	-0.65	0.00024	0.0167	Intron (ENSMUST00000145890.7/68778, intron 5 of 8)	10	75508832	75511264	2433	2	68778	ENSMUST00000129307.1	21198	ENSMUSG00000033416	Gucd1	guanylyl cyclase domain containing 1	76.5363	54.5492	58.2345	45.0402	48.9557	42.7009	23.9499
chr12	118198267	118199301	1035	*	8.85	9.04	8.69	-0.35	0.000241	0.0167	Promoter (<=1kb)	12	117877982	118199043	321062	2	13411	ENSMUST00000084806.6	0	ENSMUSG00000018581	Dnah11	dynein, axonemal, heavy chain 11	347.815	584.625	689.679	293.37	452.387	376.401	576.026
chr3	29148062	29148997	936	*	6.1	6.43	5.79	-0.64	0.000243	0.0168	Exon (ENSMUST00000124809.7/75740, exon 2 of 4)	3	29082771	29690510	607740	1	75740	ENSMUST00000118531.7	65291	ENSMUSG00000063600	Egfem1	EGF-like and EMI domain containing 1	95.2452	105.541	66.2274	80.342	48.0492	55.353	44.2152
chr4	58210382	58210598	217	*	4.07	3.02	4.55	1.52	0.000244	0.0169	Distal Intergenic	4	58144820	58206859	62040	2	64817	ENSMUST00000128783.1	-3523	ENSMUSG00000028369	Svep1	sushi, von Willebrand factor type A, EGF and pentraxin domain containing 1	11.0552	9.48682	4.56741	18.2595	28.1042	36.3749	13.5102
chr6	35424540	35425103	564	*	5.49	4.96	5.79	0.83	0.000244	0.0169	Distal Intergenic	6	35330846	35336825	5980	1	73409	ENSMUST00000201560.1	93694	ENSMUSG00000107341	1700065J11Rik	RIKEN cDNA 1700065J11 gene	34.8665	29.6463	31.9719	65.7343	50.7689	68.0052	44.2152
chr1	166631389	166632533	1145	*	8.58	8.65	8.53	-0.12	0.000247	0.017	Intron (ENSMUST00000046662.7/226604, intron 8 of 8)	1	166628971	166647693	18723	2	226604	ENSMUST00000046662.7	15160	ENSMUSG00000051081	Gm4847	predicted gene 4847	528.101	475.527	235.222	450.402	359.915	528.226	181.16
chr5	100006978	100007298	321	*	4.2	4.49	3.94	-0.55	0.000246	0.017	Distal Intergenic	5	99955935	99978938	23004	2	11991	ENSMUST00000172361.7	-28040	ENSMUSG00000000568	Hnrnpd	heterogeneous nuclear ribonucleoprotein D	25.5121	14.2302	29.6882	4.86921	12.6922	31.6303	14.1243
chr6	3967729	3968678	950	*	6.76	7.03	6.51	-0.51	0.000246	0.017	Promoter (<=1kb)	6	3962595	3968376	5782	2	21789	ENSMUST00000031674.10	0	ENSMUSG00000029664	Tfpi2	tissue factor pathway inhibitor 2	146.269	145.86	110.76	132.686	79.7797	101.217	62.6383
chr6	122834010	122835029	1020	*	6.06	6.35	5.81	-0.53	0.000246	0.017	Promoter (2-3kb)	6	122831377	122831437	61	1	102465710	ENSMUST00000196252.1	2633	ENSMUSG00000106580	Mir7231	microRNA 7231	86.7411	66.4077	98.1993	40.171	52.5821	68.0052	70.6216
chr11	35317295	35317530	236	*	3.61	2.37	4.13	1.76	0.000246	0.017	Intron (ENSMUST00000069837.3/20564, intron 4 of 35)	11	35177783	35510128	332346	1	20564	ENSMUST00000153098.1	139512	ENSMUSG00000056427	Slit3	slit guidance ligand 3	0.850403	7.11511	7.99297	7.30381	24.4779	26.8858	13.5102
chr14	70551761	70552266	506	*	6.76	6.41	6.97	0.56	0.000246	0.017	Promoter (<=1kb)	14	70552212	70554719	2508	1	15460	ENSMUST00000159959.1	0	ENSMUSG00000022096	Hr	lysine demethylase and nuclear receptor corepressor	83.3395	75.8945	103.909	86.4285	145.961	112.288	172.562
chr3	88771755	88772112	358	*	4.62	4.88	4.39	-0.49	0.00025	0.0171	Promoter (<=1kb)	3	88744701	88772599	27899	2	229521	ENSMUST00000090945.4	487	ENSMUSG00000068923	Syt11	synaptotagmin XI	24.6617	33.2039	33.1137	14.6076	22.6647	37.9564	11.0538
chr5	122704370	122704945	576	*	8.78	8.62	8.89	0.27	0.00025	0.0171	Promoter (2-3kb)	5	122707544	122729738	22195	1	18438	ENSMUST00000031429.13	-2599	ENSMUSG00000029470	P2rx4	purinergic receptor P2X, ligand-gated ion channel 4	409.894	296.463	512.692	538.048	444.228	392.216	585.852
chr7	4470145	4471775	1631	*	8.44	8.68	8.23	-0.44	0.000251	0.0171	Promoter (2-3kb)	7	4473931	4474584	654	1	67425	ENSMUST00000167068.2	-2156	ENSMUSG00000006154	Eps8l1	EPS8-like 1	394.587	505.173	365.393	261.72	418.844	257.787	301.523
chr7	4963330	4963838	509	*	6.31	5.86	6.57	0.71	0.00025	0.0171	Promoter (<=1kb)	7	4956134	4964345	8212	2	381836	ENSMUST00000182214.7	507	ENSMUSG00000030433	Sbk2	SH3-binding domain kinase family, member 2	71.4339	80.6379	27.4045	91.2977	128.735	123.358	48.514
chr7	130662253	130662746	494	*	6	6.27	5.77	-0.51	0.00025	0.0171	Intron (ENSMUST00000207918.1/57752, intron 4 of 6)	7	130646243	130761449	115207	1	57752	ENSMUST00000209108.1	16010	ENSMUSG00000030852	Tacc2	transforming, acidic coiled-coil containing protein 2	82.4891	58.1068	98.1993	36.5191	48.9557	71.1682	67.5511
chr8	24432584	24432938	355	*	4.35	4.87	3.78	-1.09	0.00025	0.0171	Intron (ENSMUST00000181338.1/ENSMUST00000181338.1, intron 2 of 2)	8	24437180	24438984	1805	2	69068	ENSMUST00000052622.5	6046	ENSMUSG00000056313	Tcim	transcriptional and immune response regulator	26.3625	27.2746	36.5393	21.9114	7.2527	9.48909	17.8089
chr8	115226661	115227119	459	*	4.92	5.15	4.72	-0.43	0.000251	0.0171	Intron (ENSMUST00000004756.13/80707, intron 8 of 8)	8	115701435	115707794	6360	2	17132	ENSMUST00000109104.1	480675	ENSMUSG00000055435	Maf	avian musculoaponeurotic fibrosarcoma oncogene homolog	39.969	33.2039	36.5393	20.6941	16.3186	49.027	22.7217
chr11	6261417	6262362	946	*	6.17	5.86	6.37	0.51	0.000248	0.0171	Exon (ENSMUST00000004507.10/52513, exon 12 of 14)	11	6265307	6266392	1086	2	52513	ENSMUST00000139073.1	4030	ENSMUSG00000004393	Ddx56	DEAD (Asp-Glu-Ala-Asp) box polypeptide 56	63.7803	55.7351	60.5182	80.342	83.4061	72.7497	104.397
chr14	25212979	25214123	1145	*	7.77	8	7.57	-0.43	0.000251	0.0171	Distal Intergenic	14	25139795	25143241	3447	2	75862	ENSMUST00000225429.1	-69738	ENSMUSG00000114916	4930572O13Rik	RIKEN cDNA 4930572O13 gene	312.098	259.702	218.094	188.682	223.021	207.179	164.579
chr9	67973190	67973875	686	*	5.34	5.64	5.07	-0.57	0.000252	0.0172	Promoter (1-2kb)	9	67971954	67974533	2580	1	320528	ENSMUST00000216856.1	1236	ENSMUSG00000035284	Vps13c	vacuolar protein sorting 13C	44.221	46.2482	63.9437	30.4326	38.9833	50.6085	18.423
chr10	41434680	41435250	571	*	5.51	5.73	5.33	-0.4	0.000252	0.0172	Distal Intergenic	10	41450383	41465574	15192	1	268294	ENSMUST00000080771.9	-15133	ENSMUSG00000019826	Zbtb24	zinc finger and BTB domain containing 24	59.5282	50.9916	53.6671	31.6499	28.1042	66.4236	39.3024
chr13	73970411	73971578	1168	*	7.51	7.72	7.32	-0.41	0.000252	0.0172	Intron (ENSMUST00000222487.1/71164, intron 2 of 9)	13	73963862	73992840	28979	1	71164	ENSMUST00000222951.1	6549	ENSMUSG00000069189	Zdhhc11	zinc finger, DHHC domain containing 11	207.498	213.453	232.938	159.467	156.84	158.152	183.616
chr5	43853294	43853610	317	*	4.98	4.38	5.31	0.92	0.000254	0.0173	Distal Intergenic	5	43868553	43912375	43823	1	12494	ENSMUST00000030964.5	-14943	ENSMUSG00000029084	Cd38	CD38 antigen	23.8113	17.7878	22.837	37.7364	29.9174	47.4455	47.8999
chr1	150917973	150918714	742	*	6.84	7.07	6.63	-0.43	0.000256	0.0174	Intron (ENSMUST00000074783.11/545370, intron 1 of 106)	1	150562524	150993051	430528	2	545370	ENSMUST00000074783.11	74337	ENSMUSG00000066842	Hmcn1	hemicentin 1	210.05	106.727	98.1993	152.163	87.0324	110.706	59.5678
chr11	107593903	107594492	590	*	6.36	5.99	6.59	0.59	0.000255	0.0174	Intron (ENSMUST00000100305.7/ENSMUST00000100305.7, intron 6 of 29)	11	107627321	107672287	44967	1	78455	ENSMUST00000133862.1	-32829	ENSMUSG00000020721	Helz	helicase with zinc finger domain	71.4339	60.4785	65.0856	118.078	70.7139	105.962	101.941
chr2	179662417	179663633	1217	*	6.39	5.94	6.65	0.7	0.000258	0.0175	Intron (ENSMUST00000000314.12/12561, intron 2 of 15)	2	179777163	179797511	20349	1	12561	ENSMUST00000136411.1	-113530	ENSMUSG00000000305	Cdh4	cadherin 4	59.5282	49.8058	81.0715	91.2977	104.258	121.777	95.7997
chr4	115902585	115903369	785	*	5.33	5.56	5.13	-0.43	0.000257	0.0175	Distal Intergenic	4	115890666	115899227	8562	1	76237	ENSMUST00000165938.1	11919	ENSMUSG00000034185	6430628N08Rik	RIKEN cDNA 6430628N08 gene	34.8665	46.2482	65.0856	30.4326	29.9174	56.9345	27.0204
chr6	147214228	147215133	906	*	8.82	9.06	8.62	-0.44	0.000257	0.0175	Distal Intergenic	6	147242723	147243793	1071	2	102639797	ENSMUST00000153521.1	28660	NA	Gm15767	predicted gene 15767	693.079	594.112	364.251	441.881	465.08	393.797	316.876
chr8	20907253	20907653	401	*	4.38	3.83	4.69	0.86	0.000258	0.0175	Distal Intergenic	8	20900606	20902627	2022	2	100504014	ENSMUST00000122025.8	-4626	ENSMUSG00000082976	Gm15056	predicted gene 15056	26.3625	14.2302	3.42556	53.5613	21.7581	18.9782	12.282
chr10	120898360	120899258	899	*	5.92	6.13	5.73	-0.39	0.000259	0.0175	Promoter (<=1kb)	10	120781096	120899101	118006	2	320183	ENSMUST00000092143.11	0	ENSMUSG00000051236	Msrb3	methionine sulfoxide reductase B3	48.473	55.7351	111.902	20.6941	50.7689	82.2388	65.7088
chr8	66348750	66349107	358	*	4.87	4.29	5.19	0.9	0.00026	0.0176	Intron (ENSMUST00000152320.7/72925, intron 5 of 8)	8	66386294	66470421	84128	1	72925	ENSMUST00000039540.11	-37187	ENSMUSG00000036469	2001-03-01	membrane-associated ring finger (C3HC4) 1	33.1657	26.0887	1.14185	49.9094	37.1701	41.1194	22.1076
chr9	31931195	31932531	1337	*	7.51	7.71	7.33	-0.38	0.000259	0.0176	Distal Intergenic	9	31846044	31913462	67419	2	12023	ENSMUST00000116615.4	-17733	ENSMUSG00000032033	Barx2	BarH-like homeobox 2	207.498	190.922	248.924	189.899	113.323	205.597	155.367
chr11	54934128	54934856	729	*	7.5	7.22	7.68	0.46	0.00026	0.0176	Exon (ENSMUST00000108889.9/57783, exon 6 of 18)	11	54918611	54921075	2465	2	57783	ENSMUST00000132224.1	-13053	ENSMUSG00000020400	Tnip1	TNFAIP3 interacting protein 1	157.325	147.046	157.576	195.986	190.383	235.646	224.761
chr3	79444651	79445854	1204	*	6.93	6.55	7.16	0.61	0.000262	0.0177	Intron (ENSMUST00000164216.5/100233207, intron 3 of 4)	3	79456887	79466205	9319	2	329679	ENSMUST00000149475.7	20351	ENSMUSG00000061175	Fnip2	folliculin interacting protein 2	97.7964	86.5672	106.192	138.772	138.708	181.874	130.803
chr8	87896417	87896928	512	*	5.54	5.79	5.31	-0.49	0.000262	0.0177	Promoter (<=1kb)	8	87661812	87895735	233924	2	94187	ENSMUST00000052250.14	-682	ENSMUSG00000045333	Zfp423	zinc finger protein 423	41.6698	52.1775	77.646	35.3018	26.291	56.9345	44.8293
chr9	88960006	88960598	593	*	8.53	8.31	8.68	0.36	0.000263	0.0177	Intron (ENSMUST00000098485.3/12044, intron 1 of 1)	9	88956900	88962419	5520	1	12044	ENSMUST00000098485.3	3106	ENSMUSG00000102037	Bcl2a1a	B cell leukemia/lymphoma 2 related protein A1a	324.854	187.365	470.443	454.054	318.212	376.401	536.724
chr11	6497157	6498275	1119	*	7.69	7.4	7.88	0.48	0.000263	0.0177	Distal Intergenic	11	6507869	6508685	817	2	246177	ENSMUST00000134639.1	10410	ENSMUSG00000020437	Myo1g	myosin IG	197.294	168.391	156.434	232.505	281.949	248.298	205.11
chr11	100352194	100352563	370	*	5.37	4.93	5.62	0.69	0.000262	0.0177	Promoter (<=1kb)	11	100349418	100351905	2488	2	15114	ENSMUST00000174635.1	-289	ENSMUSG00000006930	Hap1	huntingtin-associated protein 1	37.4178	23.717	33.1137	53.5613	53.4887	45.8639	50.3563
chr19	58954953	58955128	176	*	3.88	4.46	3.21	-1.25	0.000264	0.0178	Promoter (<=1kb)	19	58955456	58970933	15478	1	226265	ENSMUST00000201123.1	-328	ENSMUSG00000048029	Eno4	enolase 4	18.7089	30.8322	18.2696	4.86921	13.5988	7.90758	11.6679
chr2	59900175	59900603	429	*	5.62	5	5.96	0.96	0.000267	0.0179	3' UTR	2	59903185	59912536	9352	2	407823	ENSMUST00000130637.1	11933	ENSMUSG00000026987	Baz2b	bromodomain adjacent to zinc finger domain, 2B	48.473	35.5756	14.8441	60.8651	61.648	93.3094	39.9165
chr3	62790022	62790234	213	*	3.69	2.76	4.14	1.38	0.000265	0.0179	Distal Intergenic	3	62529077	62605140	76064	2	229357	ENSMUST00000058535.5	-184882	ENSMUSG00000043441	Gpr149	G protein-coupled receptor 149	12.7561	3.55756	4.56741	18.2595	23.5713	18.9782	11.6679
chr19	3685621	3688346	2726	*	9.23	9.39	9.1	-0.29	0.000266	0.0179	Promoter (<=1kb)	19	3584828	3686556	101729	2	16973	ENSMUST00000025856.16	0	ENSMUSG00000024913	Lrp5	low density lipoprotein receptor-related protein 5	557.865	794.521	725.076	477.183	638.238	536.134	614.101
chr1	72208242	72208437	196	*	5.51	5.05	5.78	0.73	0.000269	0.018	Intron (ENSMUST00000048860.8/381269, intron 1 of 4)	1	72159442	72212307	52866	2	381269	ENSMUST00000048860.8	3870	ENSMUSG00000039395	Mreg	melanoregulin	51.0242	26.0887	25.1208	62.0824	60.7414	56.9345	46.0575
chr2	45089533	45090096	564	*	7.27	7.09	7.39	0.31	0.000269	0.018	Intron (ENSMUST00000176438.8/24136, intron 3 of 10)	2	45105265	45110076	4812	2	24136	ENSMUST00000201298.1	19980	ENSMUSG00000026872	Zeb2	zinc finger E-box binding homeobox 2	110.552	85.3814	223.803	144.859	137.801	128.103	281.872
chr11	78821336	78821577	242	*	4.58	4	4.9	0.89	0.000269	0.018	Distal Intergenic	11	78826584	78846870	20287	1	66274	ENSMUST00000147875.8	-5007	ENSMUSG00000072640	Lyrm9	LYR motif containing 9	14.4569	23.717	11.4185	30.4326	36.2635	28.4673	27.6345
chr13	90967361	90967917	557	*	5.94	6.31	5.58	-0.73	0.000268	0.018	Intron (ENSMUST00000022119.5/66795, intron 5 of 7)	13	90924185	90924724	540	1	66475	ENSMUST00000224430.1	43176	ENSMUSG00000049517	Rps23	ribosomal protein S23	84.1899	93.6823	67.3693	65.7343	42.6096	39.5379	49.7422
chr5	124470585	124470941	357	*	7.79	7.59	7.91	0.32	0.000273	0.0182	Intron (ENSMUST00000031347.7/80291, intron 1 of 3)	5	124463265	124478366	15102	2	80291	ENSMUST00000031347.7	7425	ENSMUSG00000029401	Rilpl2	Rab interacting lysosomal protein-like 2	207.498	174.32	215.81	272.676	222.114	226.157	273.275
chr6	37429932	37431708	1777	*	7.88	7.67	8.02	0.34	0.000272	0.0182	Intron (ENSMUST00000041093.5/208647, intron 1 of 11)	6	37327255	37442146	114892	2	208647	ENSMUST00000041093.5	10438	ENSMUSG00000038648	Creb3l2	cAMP responsive element binding protein 3-like 2	165.829	239.542	226.087	219.114	306.427	259.369	282.486
chr8	24420324	24420781	458	*	6.93	7.29	6.59	-0.7	0.000271	0.0182	Distal Intergenic	8	24437180	24438984	1805	2	69068	ENSMUST00000052622.5	18203	ENSMUSG00000056313	Tcim	transcriptional and immune response regulator	191.341	155.347	137.022	111.992	84.3127	75.9127	125.277
chr9	107333581	107334635	1055	*	7.8	7.61	7.93	0.32	0.000272	0.0182	Promoter (2-3kb)	9	107329360	107330800	1441	2	69536	ENSMUST00000194735.1	-2781	ENSMUSG00000032579	Hemk1	HemK methyltransferase family member 1	210.9	227.684	166.71	286.066	277.416	224.575	216.163
chr10	57760651	57761215	565	*	5.71	5.33	5.95	0.62	0.000272	0.0182	Distal Intergenic	10	57784881	57788450	3570	1	12140	ENSMUST00000020024.11	-23666	ENSMUSG00000019874	Fabp7	fatty acid binding protein 7, brain	58.6778	39.1331	26.2626	88.8631	44.4228	56.9345	64.4806
chr15	99042512	99043223	712	*	6.58	6.22	6.79	0.58	0.000272	0.0182	Distal Intergenic	15	99055174	99058978	3805	1	19132	ENSMUST00000230021.1	-11951	ENSMUSG00000023484	Prph	peripherin	78.2371	66.4077	85.6389	98.6015	133.268	113.869	111.766
chr1	138296647	138297015	369	*	6.03	6.33	5.77	-0.56	0.000277	0.0183	Distal Intergenic	1	138273738	138289462	15725	1	338375	ENSMUST00000027643.5	22909	ENSMUSG00000026394	Atp6v1g3	ATPase, H+ transporting, lysosomal V1 subunit G3	141.167	83.0097	23.9789	102.253	54.3953	58.5161	9.21151
chr1	170126309	170127933	1625	*	9.91	9.75	10.01	0.26	0.000277	0.0183	Distal Intergenic	1	170035774	170110762	74989	2	18214	ENSMUST00000195867.5	-15547	ENSMUSG00000026674	Ddr2	discoidin domain receptor family, member 2	872.514	801.636	995.695	998.188	943.758	1143.44	1177.23
chr3	127331333	127332502	1170	*	7.66	7.82	7.54	-0.28	0.000275	0.0183	Intron (ENSMUST00000182078.8/109676, intron 2 of 45)	3	127079945	127408954	329010	2	109676	ENSMUST00000183095.2	76452	ENSMUSG00000032826	Ank2	ankyrin 2, brain	243.215	237.17	218.094	194.768	163.186	232.483	175.019
chr4	99958540	99958797	258	*	3.97	3.2	4.36	1.16	0.000277	0.0183	Promoter (2-3kb)	4	99955744	99987294	31551	1	72157	ENSMUST00000102783.4	2796	ENSMUSG00000025791	Pgm2	phosphoglucomutase 2	14.4569	5.92926	7.99297	18.2595	22.6647	20.5597	23.3358
chr5	41143146	41143316	171	*	3.67	4.11	3.22	-0.89	0.000274	0.0183	Distal Intergenic	5	41625733	41627502	1770	2	100972	ENSMUST00000200702.1	484186	ENSMUSG00000029128	Rab28	RAB28, member RAS oncogene family	20.4097	24.9029	7.99297	9.73842	6.34612	17.3967	4.91281
chr9	66990050	66990521	472	*	5.06	4.19	5.48	1.29	0.000276	0.0183	Distal Intergenic	9	66955393	66975484	20092	2	80907	ENSMUST00000034929.6	-14566	ENSMUSG00000032370	Lactb	lactamase, beta	16.1577	10.6727	29.6882	23.1287	25.3845	79.0758	56.4973
chr11	74876890	74877299	410	*	5.41	5.02	5.64	0.62	0.000277	0.0183	Intron (ENSMUST00000057631.11/97761, intron 2 of 22)	11	74867429	74869092	1664	2	97761	ENSMUST00000156287.7	-7798	ENSMUSG00000038351	Sgsm2	small G protein signaling modulator 2	34.8665	42.6907	22.837	58.4305	62.5546	42.7009	42.3729
chr12	76601481	76602347	867	*	5.11	5.44	4.79	-0.65	0.000277	0.0183	Exon (ENSMUST00000021458.12/20741, exon 27 of 36)	12	76583231	76584086	856	2	20741	ENSMUST00000170532.1	-17395	ENSMUSG00000021061	Sptb	spectrin beta, erythrocytic	37.4178	28.4605	68.5111	27.998	19.9449	34.7933	31.3191
chr1	191292137	191293121	985	*	9.3	9.05	9.47	0.41	0.000279	0.0184	Distal Intergenic	1	191306789	191318194	11406	2	66208	ENSMUST00000046770.9	25073	ENSMUSG00000037499	Nenf	neuron derived neurotrophic factor	566.369	515.846	557.224	676.82	608.32	820.806	808.156
chr7	121539359	121539860	502	*	4.68	4.03	5.02	0.99	0.000278	0.0184	Intron (ENSMUST00000205739.1/75793, intron 2 of 5)	7	121468844	121589834	120991	2	75793	ENSMUST00000205739.1	49974	NA	4933432K03Rik	RIKEN cDNA 4933432K03 gene	15.3073	26.0887	9.13482	35.3018	23.5713	36.3749	38.6883
chr19	57948837	57949087	251	*	5.3	4.66	5.64	0.98	0.000277	0.0184	Intron (ENSMUST00000077282.5/226255, intron 27 of 28)	19	58051167	58051236	70	1	100885835	ENSMUST00000176631.1	-102080	ENSMUSG00000093757	Mir5623	microRNA 5623	34.8665	28.4605	14.8441	48.6921	48.9557	71.1682	36.2319
chr3	84745779	84746086	308	*	6.09	5.64	6.36	0.72	0.000281	0.0185	Intron (ENSMUST00000154148.7/99889, intron 3 of 9)	3	84690223	84692544	2322	1	320782	ENSMUST00000128344.1	55556	ENSMUSG00000056498	Tmem154	transmembrane protein 154	44.221	71.1511	38.823	69.3862	105.164	104.38	58.9537
chr8	115429371	115430002	632	*	6.48	6.7	6.28	-0.42	0.000281	0.0185	Distal Intergenic	8	115701435	115707794	6360	2	17132	ENSMUST00000109104.1	277792	ENSMUSG00000055435	Maf	avian musculoaponeurotic fibrosarcoma oncogene homolog	118.206	91.3106	111.902	101.036	58.0216	98.0539	63.8665
chr19	3522167	3522608	442	*	5.3	4.88	5.54	0.66	0.00028	0.0185	Promoter (<=1kb)	19	3511495	3521747	10253	2	52036	ENSMUST00000225339.1	-420	ENSMUSG00000024908	Ppp6r3	protein phosphatase 6, regulatory subunit 3	45.9218	23.717	21.6952	62.0824	61.648	36.3749	31.9332
chr2	61136894	61138018	1125	*	6.02	6.26	5.8	-0.46	0.000283	0.0186	Distal Intergenic	2	60964376	60975151	10776	2	100038493	ENSMUST00000146034.1	-161743	ENSMUSG00000075325	Gm13582	predicted gene 13582	78.2371	88.9389	69.653	43.8229	38.0767	85.4018	62.6383
chr7	66146786	66147522	737	*	5.49	5.92	5.04	-0.88	0.000282	0.0186	Intron (ENSMUST00000036372.7/269941, intron 2 of 2)	7	66109515	66173798	64284	1	269941	ENSMUST00000036372.7	37271	ENSMUSG00000032640	Chsy1	chondroitin sulfate synthase 1	80.7883	52.1775	54.8089	31.6499	38.0767	23.7227	42.3729
chr7	81371352	81372783	1432	*	8.03	7.73	8.22	0.49	0.000282	0.0186	Promoter (<=1kb)	7	81361586	81372441	10856	2	12877	ENSMUST00000153419.2	0	ENSMUSG00000025586	Cpeb1	cytoplasmic polyadenylation element binding protein 1	192.191	161.276	301.449	247.112	211.235	393.797	377.058
chr10	39260895	39261916	1022	*	7.61	7.17	7.87	0.7	0.000282	0.0186	Distal Intergenic	10	39150970	39163794	12825	2	327743	ENSMUST00000076713.5	-97101	ENSMUSG00000062074	Ccn6	cellular communication network factor 6	157.325	119.771	166.71	228.853	176.785	362.167	194.67
chr13	33561790	33561950	161	*	3.46	2.26	3.97	1.71	0.000283	0.0186	Downstream (<1kb)	13	33564075	33568869	4795	2	619715	ENSMUST00000221792.1	6919	ENSMUSG00000112963	Gm6093	predicted gene 6093	0.850403	5.92926	7.99297	18.2595	13.5988	22.1412	10.4397
chr1	35975305	35976310	1006	*	7.85	8.09	7.63	-0.45	0.000285	0.0187	Distal Intergenic	1	36068400	36106446	38047	1	50785	ENSMUST00000088174.3	-92090	ENSMUSG00000045216	Hs6st1	heparan sulfate 6-O-sulfotransferase 1	321.452	339.154	179.271	222.766	208.515	224.575	163.351
chr3	68563911	68564471	561	*	5.35	5.63	5.1	-0.53	0.000286	0.0187	Intron (ENSMUST00000182006.3/100505386, intron 5 of 10)	3	68572245	68626464	54220	1	30953	ENSMUST00000170788.8	-7774	ENSMUSG00000027777	Schip1	schwannomin interacting protein 1	61.229	56.9209	35.3974	32.8672	31.7306	50.6085	26.4063
chr4	63744633	63746156	1524	*	7.53	7.26	7.71	0.45	0.000287	0.0187	Promoter (<=1kb)	4	63727084	63745113	18030	2	326623	ENSMUST00000062246.6	0	ENSMUSG00000050395	Tnfsf15	tumor necrosis factor (ligand) superfamily, member 15	174.333	137.559	162.143	208.159	196.73	234.064	222.304
chr5	116393196	116393486	291	*	3.85	4.46	3.12	-1.33	0.000284	0.0187	Distal Intergenic	5	116408940	116415892	6953	2	80888	ENSMUST00000133335.1	22406	ENSMUSG00000041548	Hspb8	heat shock protein 8	23.8113	16.6019	27.4045	12.173	3.62635	4.74455	15.3525
chr7	112283938	112284214	277	*	8.09	7.91	8.21	0.3	0.000286	0.0187	Intron (ENSMUST00000050149.11/320878, intron 3 of 19)	7	112271299	112353975	82677	1	320878	ENSMUST00000037991.11	12639	ENSMUSG00000038244	Mical2	microtubule associated monooxygenase, calponin and LIM domain containing 2	278.082	222.94	240.931	337.193	292.828	279.928	307.05
chr10	66817867	66818674	808	*	7.51	7.29	7.66	0.38	0.000286	0.0187	Intron (ENSMUST00000220426.1/ENSMUST00000220426.1, intron 2 of 2)	10	66915636	66917739	2104	2	68488	ENSMUST00000219021.1	99065	NA	1110002J07Rik	RIKEN cDNA 1110002J07 gene	165.829	171.949	145.015	215.463	203.982	188.2	228.445
chr11	8787455	8787991	537	*	5.9	6.15	5.67	-0.49	0.000285	0.0187	Distal Intergenic	11	8431652	8664535	232884	2	319939	ENSMUST00000020695.12	-122920	ENSMUSG00000020422	Tns3	tensin 3	82.4891	77.0804	60.5182	59.6478	46.236	64.8421	38.6883
chr17	56829494	56829710	217	*	6.45	6.77	6.17	-0.6	0.000285	0.0187	Promoter (1-2kb)	17	56799909	56830939	31031	2	19725	ENSMUST00000233643.1	1229	ENSMUSG00000024206	Rfx2	regulatory factor X, 2 (influences HLA class II expression)	105.45	110.284	121.036	70.6035	77.06	58.5161	89.6587
chr19	53405563	53406174	612	*	6.16	5.83	6.36	0.53	0.000285	0.0187	Distal Intergenic	19	53379214	53390573	11360	2	76479	ENSMUST00000025997.5	-14990	ENSMUSG00000025024	Smndc1	survival motor neuron domain containing 1	64.6307	49.8058	61.66	81.5593	78.8731	77.4942	101.327
chr2	131339577	131339937	361	*	5.62	5.29	5.83	0.54	0.000288	0.0188	Intron (ENSMUST00000059372.10/51902, intron 1 of 5)	2	131298067	131328988	30922	2	51902	ENSMUST00000110194.7	-10589	ENSMUSG00000048911	Rnf24	ring finger protein 24	54.4258	36.7614	29.6882	65.7343	67.0875	42.7009	58.9537
chr7	29223077	29224000	924	*	6.84	6.6	7	0.4	0.000288	0.0188	3' UTR	7	29224918	29231307	6390	2	52150	ENSMUST00000208807.1	7307	ENSMUSG00000046410	Kcnk6	potassium inwardly-rectifying channel, subfamily K, member 6	137.765	117.399	44.5322	181.378	179.504	109.125	58.9537
chr7	115084200	115085278	1079	*	7.41	7.6	7.26	-0.34	0.000289	0.0188	Distal Intergenic	7	114951307	114982865	31559	1	101786	ENSMUST00000205795.1	132893	ENSMUSG00000108379	A730082K24Rik	RIKEN cDNA A730082K24 gene	230.459	221.754	146.157	178.943	159.559	177.13	114.223
chr2	120036077	120036686	610	*	7.22	7.05	7.34	0.3	0.00029	0.0189	Promoter (1-2kb)	2	120034543	120036129	1587	1	211429	ENSMUST00000136042.1	1534	ENSMUSG00000098488	Pla2g4b	phospholipase A2, group IVB (cytosolic)	136.065	169.577	102.767	164.336	232.993	121.777	150.455
chr18	54593677	54594955	1279	*	8.21	7.99	8.35	0.36	0.00029	0.0189	Distal Intergenic	18	54422295	54452840	30546	1	77433	ENSMUST00000181269.1	171382	ENSMUSG00000096982	Redrum	Redrum, erythroid developmental long intergenic non-protein coding transcript	282.334	288.162	216.952	338.41	353.569	335.281	320.561
chr4	149416907	149417282	376	*	4.46	3.83	4.8	0.97	0.000292	0.019	Intron (ENSMUST00000103212.9/63958, intron 1 of 26)	4	149329676	149425905	96230	2	63958	ENSMUST00000172836.1	8623	ENSMUSG00000028960	Ube4b	ubiquitination factor E4B	10.2048	16.6019	17.1278	23.1287	28.1042	28.4673	35.0037
chr12	105990567	105991774	1208	*	7.69	7.91	7.49	-0.42	0.000292	0.019	Distal Intergenic	12	106010228	106075220	64993	1	22367	ENSMUST00000072040.6	-18454	ENSMUSG00000021115	Vrk1	vaccinia related kinase 1	313.799	273.932	155.292	247.112	213.048	164.478	117.293
chr1	72382397	72384066	1670	*	7.98	8.2	7.78	-0.42	0.000295	0.0191	Exon (ENSMUST00000027379.8/22596, exon 18 of 21)	1	72307421	72394952	87532	1	22596	ENSMUST00000027379.8	74976	ENSMUSG00000026187	Xrcc5	X-ray repair complementing defective repair in Chinese hamster cells 5	290.838	352.198	268.335	231.287	278.322	185.037	213.093
chr5	135118457	135119275	819	*	6.65	6.85	6.49	-0.36	0.000295	0.0191	Intron (ENSMUST00000202431.3/58805, intron 2 of 3)	5	135106918	135138382	31465	1	58805	ENSMUST00000005507.9	11539	ENSMUSG00000005373	Mlxipl	MLX interacting protein-like	110.552	115.028	131.313	60.8651	76.1534	123.358	109.31
chr16	45222832	45224451	1620	*	8.94	9.11	8.8	-0.31	0.000294	0.0191	Promoter (<=1kb)	16	45224315	45252892	28578	1	208154	ENSMUST00000102802.9	0	ENSMUSG00000052013	Btla	B and T lymphocyte associated	762.812	501.615	439.613	592.826	443.321	455.476	343.282
chr15	89148387	89148858	472	*	5.24	5.61	4.87	-0.74	0.000302	0.0195	Promoter (<=1kb)	15	89142486	89149494	7009	2	19094	ENSMUST00000230734.1	636	ENSMUSG00000053137	Mapk11	mitogen-activated protein kinase 11	43.3706	50.9916	57.0926	25.5634	25.3845	30.0488	39.9165
chr15	102310511	102310735	225	*	4.96	5.33	4.61	-0.72	0.000301	0.0195	Exon (ENSMUST00000064924.5/105988, exon 13 of 31)	15	102316485	102317076	592	1	105988	ENSMUST00000230116.1	-5750	ENSMUSG00000058290	Espl1	extra spindle pole bodies 1, separase	45.9218	45.0624	33.1137	24.346	33.5438	28.4673	14.1243
chr2	32681834	32682625	792	*	6.49	6.76	6.25	-0.51	0.000303	0.0196	Promoter (2-3kb)	2	32683302	32685004	1703	2	14287	ENSMUST00000142186.1	2379	ENSMUSG00000009566	Fpgs	folylpolyglutamyl synthetase	129.261	104.355	100.483	81.5593	86.1258	79.0758	66.3229
chrX	155511379	155511769	391	*	5.29	5.58	5.02	-0.56	0.000303	0.0196	Distal Intergenic	20	155573541	155623118	49578	2	211612	ENSMUST00000170236.1	111349	ENSMUSG00000041552	Ptchd1	patched domain containing 1	58.6778	39.1331	50.2415	37.7364	24.4779	44.2824	27.6345
chr4	6226980	6227611	632	*	5.32	4.84	5.6	0.76	0.000305	0.0197	Distal Intergenic	4	6191098	6221688	30591	1	68053	ENSMUST00000029907.5	35882	ENSMUSG00000028243	Ubxn2b	UBX domain protein 2B	29.7641	42.6907	15.9859	48.6921	59.8348	53.7715	38.0742
chr5	35555185	35555491	307	*	4.92	5.33	4.52	-0.81	0.000304	0.0197	Exon (ENSMUST00000119494.2/ENSMUST00000119494.2, exon 1 of 1)	5	35572748	35574674	1927	2	78890	ENSMUST00000128195.2	19183	ENSMUSG00000029097	Trmt44	tRNA methyltransferase 44	36.5673	24.9029	62.8019	14.6076	22.6647	23.7227	33.7755
chr8	122538218	122539253	1036	*	6.39	6.72	6.09	-0.63	0.000305	0.0197	Intron (ENSMUST00000127664.1/108148, intron 1 of 15)	8	122481698	122551329	69632	2	234839	ENSMUST00000067252.13	12076	ENSMUSG00000014444	Piezo1	piezo-type mechanosensitive ion channel component 1	74.8355	115.028	135.88	62.0824	74.3402	52.19	91.501
chr13	49162086	49162530	445	*	4.5	3.94	4.81	0.87	0.000306	0.0197	Distal Intergenic	13	49038874	49148014	109141	2	75607	ENSMUST00000091623.9	-14072	ENSMUSG00000037989	Wnk2	WNK lysine deficient protein kinase 2	12.7561	11.8585	22.837	29.2153	29.9174	23.7227	33.1614
chr5	142329711	142330029	319	*	4.31	3.52	4.7	1.18	0.000308	0.0198	Distal Intergenic	5	142401497	142419620	18124	1	17425	ENSMUST00000198422.1	-71468	ENSMUSG00000056493	Foxk1	forkhead box K1	6.80323	5.92926	22.837	23.1287	11.7856	33.2118	39.3024
chr9	97037946	97038611	666	*	7.37	7.09	7.55	0.46	0.000308	0.0198	Distal Intergenic	9	96943482	97018843	75362	2	211949	ENSMUST00000055433.4	-19103	ENSMUSG00000046997	Spsb4	splA/ryanodine receptor domain and SOCS box containing 4	109.702	151.789	158.717	149.728	177.691	202.434	242.57
chr13	45637339	45638223	885	*	8.08	7.76	8.28	0.51	0.000308	0.0198	Intron (ENSMUST00000091628.10/20238, intron 6 of 7)	13	45538809	45542550	3742	1	66355	ENSMUST00000129176.1	98530	ENSMUSG00000000253	Gmpr	guanosine monophosphate reductase	227.058	173.134	270.619	283.631	300.081	365.33	328.544
chr17	70799337	70799715	379	*	6.21	5.77	6.46	0.69	0.000307	0.0198	Exon (ENSMUST00000233879.1/ENSMUST00000233879.1, exon 3 of 3)	17	70809072	70819401	10330	1	224997	ENSMUST00000233780.1	-9357	ENSMUSG00000003279	Dlgap1	DLG associated protein 1	51.0242	42.6907	75.3623	71.8208	100.631	98.0539	92.7292
chr1	171915409	171916102	694	*	7.99	7.85	8.09	0.24	0.000311	0.0199	Promoter (1-2kb)	1	171917515	171953170	35656	1	30925	ENSMUST00000195656.5	-1413	ENSMUSG00000015314	Slamf6	SLAM family member 6	244.916	214.639	253.491	316.499	252.031	213.505	340.212
chr12	21029522	21030012	491	*	4.93	4.57	5.15	0.59	0.000309	0.0199	Intron (ENSMUST00000174530.1/211914, intron 1 of 9)	12	20990459	21200919	210461	1	211914	ENSMUST00000174530.1	39063	ENSMUSG00000052632	Asap2	ArfGAP with SH3 domain, ankyrin repeat and PH domain 2	32.3153	28.4605	12.5604	40.171	54.3953	18.9782	33.1614
chr1	54877697	54878161	465	*	4.77	4.13	5.11	0.99	0.000312	0.02	Intron (ENSMUST00000179030.7/329154, intron 1 of 27)	1	54766792	54884711	117920	2	329154	ENSMUST00000177679.1	6550	ENSMUSG00000052331	Ankrd44	ankyrin repeat domain 44	11.9056	28.4605	13.7022	27.998	42.6096	42.7009	29.4768
chr2	103969302	103971044	1743	*	9.76	9.91	9.64	-0.28	0.000313	0.02	Promoter (<=1kb)	2	103969528	103981092	11565	1	16909	ENSMUST00000123437.7	0	ENSMUSG00000032698	Lmo2	LIM domain only 2	804.482	1038.81	1139.57	688.993	890.269	721.171	980.105
chr3	27598140	27598736	597	*	6.53	6.25	6.72	0.47	0.000312	0.02	Intron (ENSMUST00000195008.5/72007, intron 4 of 26)	3	27584900	27584995	96	2	100526525	ENSMUST00000174954.1	-13145	ENSMUSG00000092695	Mir3092	microRNA 3092	90.1428	84.1955	60.5182	122.948	104.258	98.0539	108.696
chr5	134507370	134508129	760	*	7.32	7.57	7.11	-0.46	0.000313	0.02	Intron (ENSMUST00000036999.9/269713, intron 8 of 15)	5	134513807	134516278	2472	2	269713	ENSMUST00000202408.1	8149	ENSMUSG00000063146	Clip2	CAP-GLY domain containing linker protein 2	216.002	198.037	172.42	161.901	135.988	129.684	141.857
chr7	45561184	45562656	1473	*	9.39	9.13	9.55	0.41	0.000313	0.02	Promoter (<=1kb)	7	45562096	45566184	4089	1	66065	ENSMUST00000209566.1	0	ENSMUSG00000030825	Hsd17b14	hydroxysteroid (17-beta) dehydrogenase 14	578.274	563.28	596.047	715.774	832.248	852.437	685.95
chr9	63975157	63975830	674	*	5.75	6.05	5.49	-0.56	0.000311	0.02	Intron (ENSMUST00000041029.5/17130, intron 3 of 3)	9	63954009	64016987	62979	2	17130	ENSMUST00000144323.2	41157	ENSMUSG00000036867	Smad6	SMAD family member 6	62.9299	62.8502	78.7878	48.6921	48.9557	55.353	31.9332
chr11	113101336	113102174	839	*	8.91	8.66	9.07	0.4	0.000313	0.02	Intron (ENSMUST00000136438.7/72386, intron 1 of 2)	11	113043895	113173077	129183	2	72386	ENSMUST00000136438.7	70903	ENSMUSG00000087259	2610035D17Rik	RIKEN cDNA 2610035D17 gene	426.903	337.968	488.713	602.565	483.211	583.579	543.479
chr13	73821725	73822853	1129	*	7.24	7.44	7.08	-0.36	0.000312	0.02	Exon (ENSMUST00000022051.13/72293, exon 9 of 10)	13	73813463	73814988	1526	1	20499	ENSMUST00000221813.1	8262	ENSMUSG00000017756	Slc12a7	solute carrier family 12, member 7	164.978	203.967	166.71	138.772	152.307	158.152	108.082
chr2	164188795	164189042	248	*	4.48	4.8	4.19	-0.61	0.000317	0.0201	Promoter (1-2kb)	2	164189231	164190608	1378	2	192200	ENSMUST00000051272.7	1566	ENSMUSG00000042845	Wfdc12	WAP four-disulfide core domain 12	17.8585	23.717	44.5322	10.9557	19.0383	30.0488	15.3525
chr5	38501970	38502580	611	*	8.17	8.4	7.98	-0.42	0.000316	0.0201	Promoter (<=1kb)	5	38349306	38502152	152847	2	117591	ENSMUST00000005238.12	0	ENSMUSG00000005107	Slc2a9	solute carrier family 2 (facilitated glucose transporter), member 9	416.698	356.942	268.335	371.277	245.685	240.39	184.23
chr6	49213777	49215194	1418	*	8.59	8.29	8.78	0.49	0.000314	0.0201	Promoter (<=1kb)	6	49085223	49214957	129735	2	140488	ENSMUST00000031838.8	0	ENSMUSG00000029814	Igf2bp3	insulin-like growth factor 2 mRNA binding protein 3	259.373	340.34	365.393	275.11	538.513	423.846	575.412
chr13	93683386	93683692	307	*	4.61	5.03	4.19	-0.84	0.000315	0.0201	Intron (ENSMUST00000048001.7/74129, intron 2 of 15)	13	93674433	93752833	78401	1	74129	ENSMUST00000048001.7	8953	ENSMUSG00000042102	Dmgdh	dimethylglycine dehydrogenase precursor	28.0633	27.2746	45.6741	24.346	14.5054	18.9782	17.1948
chr15	53241393	53241799	407	*	6.57	6.18	6.8	0.63	0.000317	0.0201	Intron (ENSMUST00000077273.8/14042, intron 1 of 10)	15	53083146	53196255	113110	2	14042	ENSMUST00000110244.1	-45138	ENSMUSG00000061731	Ext1	exostoses (multiple) 1	95.2452	80.6379	47.9578	146.076	119.67	136.01	58.9537
chr15	64512691	64512894	204	*	3.43	2.15	3.95	1.8	0.000315	0.0201	Distal Intergenic	15	64088541	64382919	294379	2	13196	ENSMUST00000110115.8	-129772	ENSMUSG00000022377	Asap1	ArfGAP with SH3 domain, ankyrin repeat and PH domain1	3.40161	1.18585	9.13482	27.998	8.15929	22.1412	5.52691
chr17	84085824	84085993	170	*	6.03	6.36	5.72	-0.64	0.000317	0.0201	Exon (ENSMUST00000234076.1/74473, exon 4 of 6)	17	84078660	84089875	11216	1	74473	ENSMUST00000234076.1	7164	ENSMUSG00000117571	4933433H22Rik	RIKEN cDNA 4933433H22 gene	76.5363	90.1248	86.7808	54.7786	56.2084	45.8639	60.1819
[truncated: 88,953 more rows]
