# Supplementary material for: Epigenetic reprogramming of airway macrophages promotes polarization and inflammation in muco-obstructive lung disease
Source: Nat Commun. 2021 Nov 11;12:6520. doi: 10.1038/s41467-021-26777-9 (PMC8586227; doi:10.1038/s41467-021-26777-9)
Supplement: Supplementary file 5 — Supplementary Data 3 [file 41467_2021_26777_MOESM5_ESM.xlsx]

## Sheet: RNAseq
ENSEMBL_ID	baseMean	log2FoldChange	stat	pvalue	padj	DE	mgi_symbol	entrezgene	GeneName
ENSMUSG00000025351	25234,6026991415	1,0156878057032	13,1989888467006	8,89206135121644e-40	1,30739978046935e-35	Sig.DE	Cd63	12512	CD63 antigen
ENSMUSG00000036594	10189,3407154769	1,33243761969316	12,0430629894533	2,10974048418014e-33	1,55097571694503e-29	Sig.DE	H2-Aa	14960	histocompatibility 2, class II antigen A, alpha
ENSMUSG00000043017	2036,19901985387	1,55896380117653	11,3301580873377	9,30366690133237e-30	4,55972714834299e-26	Sig.DE	Ptgir	19222	prostaglandin I receptor (IP)
ENSMUSG00000039062	836,07853648962	1,54931681978149	9,47836658166053	2,58294461109278e-21	9,49425865422429e-18	Sig.DE	Anpep	16790	alanyl (membrane) aminopeptidase
ENSMUSG00000060586	5185,26840905685	1,28887582190696	8,89177222413799	6,0141880487092e-19	1,76853213760343e-15	Sig.DE	H2-Eb1	14969	histocompatibility 2, class II antigen E beta
ENSMUSG00000020053	2783,54855228009	1,36231330069663	8,58258444765304	9,27649841203542e-18	2,27320593586928e-14	Sig.DE	Igf1	16000	insulin-like growth factor 1
ENSMUSG00000073421	8526,31094299885	1,13606671536536	8,39720506346258	4,57231157094432e-17	9,60381386108491e-14	Sig.DE	H2-Ab1	14961	histocompatibility 2, class II antigen A, beta 1
ENSMUSG00000024610	40580,9289692635	1,20366588221937	8,24810446533476	1,60926665938848e-16	2,9576309616236e-13	Sig.DE	Cd74	16149	CD74 antigen (invariant polypeptide of major histocompatibility complex, class II antigen-associated)
ENSMUSG00000034593	4733,08266968504	1,04050470930917	8,16266755072265	3,27705540528728e-16	5,35361618043766e-13	Sig.DE	Myo5a	17918	myosin VA
ENSMUSG00000001348	16554,6941420892	0,595459890667542	7,9991593491201	1,252715133525e-15	1,68355345741285e-12	Sig.DE	Acp5	11433	acid phosphatase 5, tartrate resistant
ENSMUSG00000022018	2288,65516965322	1,00971610335898	7,99848976928671	1,25954485693677e-15	1,68355345741285e-12	Sig.DE	Rgcc	66214	regulator of cell cycle
ENSMUSG00000049723	1313,180822842	1,35687041622704	7,94756235653087	1,90217266726571e-15	2,33063706056731e-12	Sig.DE	Mmp12	17381	matrix metallopeptidase 12
ENSMUSG00000061397	30504,0733546891	-0,623593411299538	-7,79493937375106	6,4439410025863e-15	7,2880972739251e-12	Sig.DE	Krt79	223917	keratin 79
ENSMUSG00000024140	3220,1468589608	0,912122968231341	7,67258391944207	1,68565602218941e-14	1,77030003530364e-11	Sig.DE	Epas1	13819	endothelial PAS domain protein 1
ENSMUSG00000024907	19654,5407769599	-0,762912447487842	-7,36081912573812	1,82785098215675e-13	1,79165953271005e-10	Sig.DE	Gal	14419	galanin
ENSMUSG00000029401	2493,7818396977	0,585917161424745	7,1534007490739	8,46539975420739e-13	7,77917328663196e-10	Sig.DE	Rilpl2	80291	Rab interacting lysosomal protein-like 2
ENSMUSG00000028111	43141,8400563851	0,715666975803545	7,13668248291257	9,56103513508511e-13	8,26917056418567e-10	Sig.DE	Ctsk	13038	cathepsin K
ENSMUSG00000048480	1589,88492383364	1,16422355936692	6,9487188055623	3,68618445388114e-12	3,01099833474524e-09	Sig.DE	Cxcr1	227288	chemokine (C-X-C motif) receptor 1
ENSMUSG00000025993	707,058406349465	1,13789512444772	6,89851227987542	5,25499483697483e-12	4,06653626779163e-09	Sig.DE	Slc40a1	53945	solute carrier family 40 (iron-regulated transporter), member 1
ENSMUSG00000039395	2132,98591652035	0,675785072432358	6,71016083061726	1,9441001873823e-11	1,4292052527541e-08	Sig.DE	Mreg	381269	melanoregulin
ENSMUSG00000070803	113,239673682674	1,26235697548323	6,62528130012022	3,46587520253197e-11	2,42660776680131e-08	Sig.DE	Cited4	56222	Cbp/p300-interacting transactivator, with Glu/Asp-rich carboxy-terminal domain, 4
ENSMUSG00000027009	6154,97459683669	-0,564888671899321	-6,47871175550698	9,25090349989326e-11	6,18254700722412e-08	Sig.DE	Itga4	16401	integrin alpha 4
ENSMUSG00000021190	16763,8784224572	0,51874083005431	6,42582568774002	1,31155628448951e-10	8,03492168785386e-08	Sig.DE	Lgmn	19141	legumain
ENSMUSG00000027399	2412,81327678169	0,932654801591748	6,43189537138875	1,26022480920347e-10	8,03492168785386e-08	Sig.DE	Il1a	16175	interleukin 1 alpha
ENSMUSG00000028517	621,203886008975	1,19081045434639	6,36604433152108	1,9396539216396e-10	1,14074926439468e-07	Sig.DE	Plpp3	67916	phospholipid phosphatase 3
ENSMUSG00000037326	2870,26403499144	0,490873293967713	6,34213195465321	2,26607088520956e-10	1,28146308558601e-07	notDE	Capn15	50817	calpain 15
ENSMUSG00000005800	3675,55421277579	0,664710831216868	6,30085244756738	2,96013088525198e-10	1,61195571873555e-07	Sig.DE	Mmp8	17394	matrix metallopeptidase 8
ENSMUSG00000006705	915,793425735592	1,16642479554542	6,21875417570497	5,01117672871756e-10	2,63140469436908e-07	Sig.DE	Pknox1	18771	Pbx/knotted 1 homeobox
ENSMUSG00000050370	7886,49155901304	0,993830147076761	6,17782619166757	6,49902033143833e-10	3,29500330803923e-07	Sig.DE	Ch25h	12642	cholesterol 25-hydroxylase
ENSMUSG00000025854	98,997467664969	0,914248353292654	6,16336836387948	7,12135815568899e-10	3,49017763210318e-07	Sig.DE	Fam20c	80752	family with sequence similarity 20, member C
ENSMUSG00000044080	27887,3257225613	0,460629751937331	6,11329267370229	9,75961412428639e-10	4,62889053127041e-07	notDE	S100a1	20193	S100 calcium binding protein A1
ENSMUSG00000079547	8039,85222076849	0,539051126136734	6,03418451034867	1,59767434017416e-09	7,34081431986895e-07	Sig.DE	H2-DMb1	14999	histocompatibility 2, class II, locus Mb1
ENSMUSG00000022415	100,218675121638	0,38123710844431	5,9795454786671	2,23761085847185e-09	9,96957347033684e-07	notDE	Syngr1	20972	synaptogyrin 1
ENSMUSG00000022353	8948,67155963136	-0,284882471624309	-5,94206739851057	2,81449647385995e-09	1,21710416632832e-06	notDE	Mtss1	211401	metastasis suppressor 1
ENSMUSG00000031780	296,479987997013	1,12135659906353	5,92594176716723	3,1051261767198e-09	1,30441914789461e-06	Sig.DE	Ccl17	20295	chemokine (C-C motif) ligand 17
ENSMUSG00000060591	2515,10583681545	0,575399288003651	5,92007086471717	3,21802927150293e-09	1,31429678830299e-06	Sig.DE	Ifitm2	80876	interferon induced transmembrane protein 2
ENSMUSG00000029814	870,419944233838	0,946334943742668	5,88254555979494	4,04004077202369e-09	1,60542485056931e-06	Sig.DE	Igf2bp3	140488	insulin-like growth factor 2 mRNA binding protein 3
ENSMUSG00000005413	13587,1490255788	0,486858998173129	5,86585537699409	4,4682313902747e-09	1,72885279292655e-06	notDE	Hmox1	15368	heme oxygenase 1
ENSMUSG00000022408	485,805727077759	-0,836631017729852	-5,82754875340647	5,62474208470784e-09	2,12052776593486e-06	Sig.DE	Fam83f	213956	family with sequence similarity 83, member F
ENSMUSG00000018774	42142,4936664948	0,485986069257358	5,77400491100402	7,74091789005078e-09	2,84536789343542e-06	notDE	Cd68	12514	CD68 antigen
ENSMUSG00000017466	4410,90853175921	0,566457139129886	5,65157861654468	1,58980944149505e-08	5,31249277688675e-06	Sig.DE	Timp2	21858	tissue inhibitor of metalloproteinase 2
ENSMUSG00000030278	19854,7169678765	-0,355356029726207	-5,65388724129187	1,56859136502446e-08	5,31249277688675e-06	notDE	Cidec	14311	cell death-inducing DFFA-like effector c
ENSMUSG00000032911	824,936927728864	0,751143727755941	5,65411309898394	1,56653038762509e-08	5,31249277688675e-06	Sig.DE	Cspg4	121021	chondroitin sulfate proteoglycan 4
ENSMUSG00000039630	32434,5641675985	-0,246118684440419	-5,65656951827196	1,54428445390056e-08	5,31249277688675e-06	notDE	Hnrnpu	51810	heterogeneous nuclear ribonucleoprotein U
ENSMUSG00000033213	211,068670580629	1,0310156594338	5,61056706272448	2,01664702209501e-08	6,58905803685844e-06	Sig.DE	AA467197	433470	expressed sequence AA467197
ENSMUSG00000072437	276,28841776822	-0,803942411395996	-5,59668627633179	2,18487551344722e-08	6,98352710309012e-06	Sig.DE	Nanos1	332397	nanos homolog 1 (Drosophila)
ENSMUSG00000069805	302,599266786022	0,109392272344596	5,548373265699	2,88339778047252e-08	9,02012714176328e-06	notDE	Fbp1	14121	fructose bisphosphatase 1
ENSMUSG00000029648	13344,0885520111	-0,369393427673872	-5,52447715943105	3,30468221932524e-08	1,01226547230706e-05	notDE	Flt1	14254	FMS-like tyrosine kinase 1
ENSMUSG00000015665	1215,1679710559	0,682506280173854	5,5063967310084	3,66252645028413e-08	1,09898217139852e-05	Sig.DE	Awat1	245533	acyl-CoA wax alcohol acyltransferase 1
ENSMUSG00000017400	385,981138438974	0,952418801566258	5,49447497453351	3,91874488777989e-08	1,15234612170055e-05	Sig.DE	Stac2	217154	SH3 and cysteine rich domain 2
ENSMUSG00000041481	26,410729594927	0,350550229248561	5,47619016885345	4,34580649837107e-08	1,25287044991274e-05	notDE	NA	NA	NA
ENSMUSG00000021676	4321,26526712812	-0,533722278433762	-5,47107140396835	4,47323012676483e-08	1,26480581834276e-05	Sig.DE	Iqgap2	544963	IQ motif containing GTPase activating protein 2
ENSMUSG00000038508	2165,22279511202	0,868188334514589	5,44790796107915	5,09657178792235e-08	1,41386594335514e-05	Sig.DE	Gdf15	23886	growth differentiation factor 15
ENSMUSG00000022504	310,194172351862	0,914469131120427	5,43262165983573	5,55320673829574e-08	1,51201479024374e-05	Sig.DE	Ciita	12265	class II transactivator
ENSMUSG00000027533	28014,7708248028	0,541162321362347	5,39876581003758	6,71008954796097e-08	1,76175797542268e-05	Sig.DE	Fabp5	16592	fatty acid binding protein 5, epidermal
ENSMUSG00000053040	1483,37813788988	0,631807511082167	5,40183515668353	6,59625540404004e-08	1,76175797542268e-05	Sig.DE	Aph1c	68318	aph1 homolog C, gamma secretase subunit
ENSMUSG00000030187	12013,6651187973	-0,365520345510904	-5,38499529631019	7,24465429169505e-08	1,86873950966302e-05	notDE	Klra2	16633	killer cell lectin-like receptor, subfamily A, member 2
ENSMUSG00000020818	3203,54135757851	0,43596377808735	5,35768515898076	8,42949637512021e-08	2,10065907124394e-05	notDE	Mfsd11	69900	major facilitator superfamily domain containing 11
ENSMUSG00000031494	248,459101406188	0,800817228772632	5,3600966165881	8,31774553910043e-08	2,10065907124394e-05	Sig.DE	Cd209a	170786	CD209a antigen
ENSMUSG00000049421	444,586221483718	-1,03474734879194	-5,29932127055484	1,16233953621537e-07	2,84831303349578e-05	Sig.DE	Zfp260	26466	zinc finger protein 260
ENSMUSG00000027907	60527,3558289909	-0,325156647301451	-5,26584150243692	1,3954864483553e-07	3,30932858873678e-05	notDE	S100a11	20195	S100 calcium binding protein A11
ENSMUSG00000057530	639,995259315688	0,951378557166023	5,267888757374	1,38001688157305e-07	3,30932858873678e-05	Sig.DE	Ece1	230857	endothelin converting enzyme 1
ENSMUSG00000022816	739,197265891196	1,0242244922419	5,25861670831876	1,45143057795585e-07	3,38736250598173e-05	Sig.DE	Fstl1	14314	follistatin-like 1
ENSMUSG00000053641	4986,64066406748	-0,480921999011322	-5,23812765819351	1,62213847411752e-07	3,72660968514842e-05	notDE	Dennd4a	102442	DENN/MADD domain containing 4A
ENSMUSG00000079488	8326,06997665309	0,136531949560229	5,21807829079862	1,80789049255736e-07	4,08944829416475e-05	notDE	NA	NA	NA
ENSMUSG00000099297	44,1044106777741	0,998270112421996	5,20560765541448	1,93362806154929e-07	4,30759596802412e-05	Sig.DE	NA	NA	NA
ENSMUSG00000046440	244,637430984929	-0,78845106984116	-5,19911524192879	2,00239355656016e-07	4,32958712678001e-05	Sig.DE	NA	NA	NA
ENSMUSG00000052397	29427,092106139	-0,24486745606043	-5,20160920117519	1,97570329037478e-07	4,32958712678001e-05	notDE	Ezr	22350	ezrin
ENSMUSG00000026879	12483,9770764148	0,419387999677785	5,16813725507699	2,36438651107436e-07	4,87906615859941e-05	notDE	Gsn	227753	gelsolin
ENSMUSG00000030605	1625,56552758546	0,940709356081486	5,16774480303783	2,36935520135792e-07	4,87906615859941e-05	Sig.DE	Mfge8	17304	milk fat globule-EGF factor 8 protein
ENSMUSG00000053101	837,687275603702	-0,679524919224955	-5,17232707103342	2,31196433980486e-07	4,87906615859941e-05	Sig.DE	Gpr141	353346	G protein-coupled receptor 141
ENSMUSG00000058135	27770,8171141774	0,541128114310163	5,16618062596926	2,38925908603113e-07	4,87906615859941e-05	Sig.DE	Gstm1	14862	glutathione S-transferase, mu 1
ENSMUSG00000027737	1775,90285647801	0,851281651849087	5,12511990320975	2,97348455605503e-07	5,98892375721603e-05	Sig.DE	Slc7a11	26570	solute carrier family 7 (cationic amino acid transporter, y+ system), member 11
ENSMUSG00000023992	5104,70865362351	0,475187760151869	5,1046294384516	3,31443346247353e-07	6,58542097280382e-05	notDE	Trem2	83433	triggering receptor expressed on myeloid cells 2
ENSMUSG00000000359	956,146622123296	0,752636356535518	5,09586659769252	3,47149529109205e-07	6,80551936865686e-05	Sig.DE	Rem1	19700	rad and gem related GTP binding protein 1
ENSMUSG00000031497	158,588917206393	-0,951154083222399	-5,09276992593694	3,5286980940104e-07	6,82663790476775e-05	Sig.DE	Tnfsf13b	24099	tumor necrosis factor (ligand) superfamily, member 13b
ENSMUSG00000011884	12047,2040432288	0,288932695637729	4,98686446679532	6,13670827197365e-07	0,000117179248990686	notDE	Gltp	56356	glycolipid transfer protein
ENSMUSG00000072812	4961,94829209259	0,796916424868248	4,97629400865133	6,48131796969922e-07	0,00012217284372883	Sig.DE	NA	NA	NA
ENSMUSG00000003363	60238,7121510952	0,364343689691191	4,96975277374609	6,70383235495272e-07	0,000123208058893587	notDE	Pld3	18807	phospholipase D family, member 3
ENSMUSG00000004207	255398,929669336	0,348424978203289	4,97167166070266	6,6378053865831e-07	0,000123208058893587	notDE	Psap	19156	prosaposin
ENSMUSG00000069792	2989,42788248954	0,64483830530824	4,96227611616519	6,96718540298991e-07	0,000126467317259458	Sig.DE	Wfdc17	100034251	WAP four-disulfide core domain 17
ENSMUSG00000020400	2478,87179627446	0,492235177309556	4,94845281927166	7,48057175295864e-07	0,00013413030058994	notDE	Tnip1	57783	TNFAIP3 interacting protein 1
ENSMUSG00000026491	5693,10808723183	-0,470036082304464	-4,94177761383776	7,74134873594361e-07	0,000137133795740456	notDE	Ahctf1	226747	AT hook containing transcription factor 1
ENSMUSG00000029816	29539,5045438029	0,505083803830278	4,93674585317868	7,94368797667975e-07	0,000139042909906098	Sig.DE	Gpnmb	93695	glycoprotein (transmembrane) nmb
ENSMUSG00000018339	989,699153043142	0,697204977449509	4,90209380127272	9,48205376464212e-07	0,000164017219413568	Sig.DE	Gpx3	14778	glutathione peroxidase 3
ENSMUSG00000033788	853,035965475447	0,862271904875368	4,84448577149618	1,2694001406516e-06	0,000217023142651168	Sig.DE	Dysf	26903	dysferlin
ENSMUSG00000089940	87,3600969037299	-0,908396998886555	-4,803187180325	1,56159776481745e-06	0,000263910022254149	Sig.DE	NA	NA	NA
ENSMUSG00000006740	16045,0828431541	-0,229417588158329	-4,77777942965125	1,77241648521396e-06	0,000296134540705692	notDE	Kif5b	16573	kinesin family member 5B
ENSMUSG00000042354	2471,58496052628	-0,326931943938146	-4,77411122978635	1,80502604787168e-06	0,000298194359346711	notDE	Gnl3	30877	guanine nucleotide binding protein-like 3 (nucleolar)
ENSMUSG00000019943	12085,197353052	-0,276462143654115	-4,73484353283362	2,19224156431934e-06	0,00035813919689097	notDE	Atp2b1	67972	ATPase, Ca++ transporting, plasma membrane 1
ENSMUSG00000017760	52717,366617284	0,269035701699389	4,72009138616252	2,35738709699373e-06	0,00038088640095713	notDE	Ctsa	19025	cathepsin A
ENSMUSG00000000149	5649,84570767981	0,333186028267447	4,69627204081377	2,64952620489896e-06	0,000423434606419885	notDE	Gna12	14673	guanine nucleotide binding protein, alpha 12
ENSMUSG00000017485	10792,0676772977	-0,274210537842759	-4,66245864776442	3,12453883773833e-06	0,000493979511088888	notDE	Top2b	21974	topoisomerase (DNA) II beta
ENSMUSG00000078238	6392,31154974523	-0,336440094090573	-4,65470292781087	3,24448155137796e-06	0,000507485236701172	notDE	NA	NA	NA
ENSMUSG00000021306	8977,17296393982	0,323488152482634	4,64321686129857	3,43025968927492e-06	0,000529886700103396	notDE	Gpr137b	83924	G protein-coupled receptor 137B
ENSMUSG00000069833	52058,4681196007	-0,498983805919403	-4,64144695179876	3,45977849485996e-06	0,000529886700103396	notDE	Ahnak	66395	AHNAK nucleoprotein (desmoyokin)
ENSMUSG00000003200	1856,23246342446	0,343407525974155	4,63924279876199	3,49688032898686e-06	0,000530047747186535	notDE	Sh3gl1	20405	SH3-domain GRB2-like 1
ENSMUSG00000019987	123,647208315434	0,261728406633981	4,58481109062748	4,54397078041256e-06	0,000681734718208223	notDE	Arg1	11846	arginase, liver
ENSMUSG00000020250	9043,20817803284	0,228866732001459	4,58259875407976	4,59232710863539e-06	0,000682030156346122	notDE	Txnrd1	50493	thioredoxin reductase 1
ENSMUSG00000027199	529,18849806591	0,799216473348709	4,56310400917353	5,0402828929234e-06	0,000741072793746527	Sig.DE	Gatm	67092	glycine amidinotransferase (L-arginine:glycine amidinotransferase)
ENSMUSG00000051177	2320,83795847951	-0,523492711209621	-4,53853251589439	5,66470619548415e-06	0,000824635397942608	Sig.DE	Plcb1	18795	phospholipase C, beta 1
ENSMUSG00000027318	479,377736347735	0,748968000030587	4,53608181556719	5,73089555915393e-06	0,000826091739276865	Sig.DE	Adam33	110751	a disintegrin and metallopeptidase domain 33
ENSMUSG00000021779	94,2682066537687	0,461529480705805	4,49705020133169	6,89027238409477e-06	0,000974112258301398	notDE	Thrb	21834	thyroid hormone receptor beta
ENSMUSG00000039013	25506,6926817845	-0,304590428095753	-4,4987338103774	6,83593866787026e-06	0,000974112258301398	notDE	Siglecf	233186	sialic acid binding Ig-like lectin F
ENSMUSG00000038539	1597,84172135209	-0,411276364682146	-4,4929559214837	7,024132748347e-06	0,000977300282132925	notDE	Atf5	107503	activating transcription factor 5
ENSMUSG00000051314	2818,50660467823	-0,592238303387275	-4,49230139575424	7,04576140284908e-06	0,000977300282132925	Sig.DE	Ffar2	233079	free fatty acid receptor 2
ENSMUSG00000091337	3053,99621255728	-0,468689784065186	-4,47713163008852	7,56526082697492e-06	0,00103955168167301	notDE	Eid1	58521	EP300 interacting inhibitor of differentiation 1
ENSMUSG00000026307	989,143374039691	0,533682852078575	4,47264818632967	7,72568265023277e-06	0,0010438893467052	Sig.DE	Scly	50880	selenocysteine lyase
ENSMUSG00000030144	990,660793350359	0,579939724094026	4,47228485057813	7,73882464740982e-06	0,0010438893467052	Sig.DE	Clec4d	17474	C-type lectin domain family 4, member d
ENSMUSG00000037487	11872,0924799654	-0,234758108871496	-4,47020812299043	7,81435189036879e-06	0,00104449468949175	notDE	Ubr5	70790	ubiquitin protein ligase E3 component n-recognin 5
ENSMUSG00000062590	425,243333218068	0,825938008910762	4,44087359578815	8,95944137206741e-06	0,00118676276120277	Sig.DE	Armc9	78795	armadillo repeat containing 9
ENSMUSG00000017737	26,7894616170129	0,346716816326675	4,42955113695029	9,44294210444375e-06	0,00123665121825201	notDE	Mmp9	17395	matrix metallopeptidase 9
ENSMUSG00000024781	54602,0400805421	0,478244214287435	4,42625314180333	9,58839957020534e-06	0,00123665121825201	notDE	Lipa	16889	lysosomal acid lipase A
ENSMUSG00000045664	1550,48699100712	0,42997286697437	4,42654874281541	9,57527531637442e-06	0,00123665121825201	notDE	Cdc42ep2	104252	CDC42 effector protein (Rho GTPase binding) 2
ENSMUSG00000059606	371,210295101316	0,754912661886683	4,41662287026078	1,00254922632571e-05	0,00128178098040582	Sig.DE	Rnase2b	54159	ribonuclease, RNase A family, 2B (liver, eosinophil-derived neurotoxin)
ENSMUSG00000021458	1407,75327599365	0,409772301343286	4,40905139478617	1,03824386204475e-05	0,00131597409514172	notDE	2010111I01Rik	72061	RIKEN cDNA 2010111I01 gene
ENSMUSG00000019122	4463,29951267351	0,561638916440078	4,40511045755925	1,0572998896034e-05	0,00132867352793493	Sig.DE	Ccl9	20308	chemokine (C-C motif) ligand 9
ENSMUSG00000037095	592,502393928402	0,804162323145253	4,3953483846121	1,10595234669563e-05	0,00137803536893779	Sig.DE	Lrg1	76905	leucine-rich alpha-2-glycoprotein 1
ENSMUSG00000015852	73,8111315326106	0,422101230840948	4,38863433711136	1,14064668044972e-05	0,00140932169265985	notDE	Fcrls	80891	Fc receptor-like S, scavenger receptor
ENSMUSG00000027864	10561,765194306	-0,20075014584513	-4,36165475682092	1,29082443890383e-05	0,00158095717943731	notDE	Ptgfrn	19221	prostaglandin F2 receptor negative regulator
ENSMUSG00000035202	291744,704673963	-0,606842638666917	-4,35812422924719	1,31181919262295e-05	0,00158095717943731	Sig.DE	Lars2	102436	leucyl-tRNA synthetase, mitochondrial
ENSMUSG00000039239	633,803287257382	-0,64590444935374	-4,35944700665748	1,30391523959418e-05	0,00158095717943731	Sig.DE	Tgfb2	21808	transforming growth factor, beta 2
ENSMUSG00000026358	2156,69636641211	0,703834610677892	4,35587655664486	1,32535457221225e-05	0,00158428359961274	Sig.DE	Rgs1	50778	regulator of G-protein signaling 1
ENSMUSG00000041439	177,670325458534	-0,815651979768163	-4,33404490561633	1,46394292607451e-05	0,00173583490661883	Sig.DE	Mfsd6	98682	major facilitator superfamily domain containing 6
ENSMUSG00000026170	329,830071835356	0,764526532555207	4,31877685675848	1,56896315384863e-05	0,00183083057547908	Sig.DE	Cyp27a1	104086	cytochrome P450, family 27, subfamily a, polypeptide 1
ENSMUSG00000037788	4517,60446275237	-0,274963459798804	-4,3200008449999	1,56028603304197e-05	0,00183083057547908	notDE	Vopp1	232023	vesicular, overexpressed in cancer, prosurvival protein 1
ENSMUSG00000070369	1600,81934353805	-0,537146275238619	-4,31376125998111	1,60500265937263e-05	0,00185813811816975	Sig.DE	Itgad	381924	integrin, alpha D
ENSMUSG00000095562	133,702481028899	0,0497645787393719	4,30702443881281	1,65465334870573e-05	0,00190065376453284	notDE	NA	NA	NA
ENSMUSG00000016256	81587,1375637585	0,250244907494814	4,29303610690537	1,76246331211366e-05	0,00200879830062071	notDE	Ctsz	64138	cathepsin Z
ENSMUSG00000017002	32357,5433798356	-0,334265622539979	-4,28983578266311	1,7880528205585e-05	0,00202228774005166	notDE	Slpi	20568	secretory leukocyte peptidase inhibitor
ENSMUSG00000030433	313,567503160156	0,767853757049982	4,28691521050277	1,81171404563145e-05	0,00203340699335261	Sig.DE	Sbk2	381836	SH3-binding domain kinase family, member 2
ENSMUSG00000029470	2842,47647746813	0,504862801538593	4,28466226761308	1,83016991679517e-05	0,0020385597186848	Sig.DE	P2rx4	18438	purinergic receptor P2X, ligand-gated ion channel 4
ENSMUSG00000045763	838,431152260177	0,662928067495921	4,27966712848266	1,8717304149057e-05	0,00206917686393673	Sig.DE	Basp1	70350	brain abundant, membrane attached signal protein 1
ENSMUSG00000026069	31,1062724670369	0,297292942152052	4,27232390245033	1,93446308597496e-05	0,00210684524096962	notDE	Il1rl1	17082	interleukin 1 receptor-like 1
ENSMUSG00000089672	10526,5910111846	0,477858300271357	4,27244305762566	1,93342935436111e-05	0,00210684524096962	notDE	NA	NA	NA
ENSMUSG00000062593	22576,2183837689	0,387657002844211	4,26857344411462	1,96727055928364e-05	0,00212682198773142	notDE	Lilr4b	14727	leukocyte immunoglobulin-like receptor, subfamily B, member 4B
ENSMUSG00000020022	2516,02641944763	0,416938100042697	4,26531281081264	1,99622319805537e-05	0,00214237004970862	notDE	Ndufa12	66414	NADH dehydrogenase (ubiquinone) 1 alpha subcomplex, 12
ENSMUSG00000040722	330,654091313872	0,681371623160723	4,24810266011346	2,15588604263606e-05	0,00229695597716507	Sig.DE	Scamp5	56807	secretory carrier membrane protein 5
ENSMUSG00000000915	1287,05853213242	-0,526084515782624	-4,2065053295834	2,5934997005811e-05	0,00274332561853553	Sig.DE	Hip1r	29816	huntingtin interacting protein 1 related
ENSMUSG00000020010	43,9596136887612	0,167824124348037	4,2039468682089	2,62300534093384e-05	0,00275471768055359	notDE	Vnn3	26464	vanin 3
ENSMUSG00000025862	7679,608124532	-0,191551062180243	-4,19483871044305	2,7306582430132e-05	0,00284743745723567	notDE	Stag2	20843	stromal antigen 2
ENSMUSG00000021115	7441,3827437964	-0,360690656975689	-4,19047420605628	2,78372060284187e-05	0,00288232704391436	notDE	Vrk1	22367	vaccinia related kinase 1
ENSMUSG00000061825	518,583625107228	0,762401058290871	4,18753152608539	2,82004858482126e-05	0,00289952268130259	Sig.DE	Ces2c	234671	carboxylesterase 2C
ENSMUSG00000031762	4423,32216845862	0,551402375291679	4,17538312293818	2,97484960215884e-05	0,00303744539587093	Sig.DE	Mt2	17750	metallothionein 2
ENSMUSG00000036098	344,431875068529	0,793918518449361	4,17250754096267	3,01265625292225e-05	0,00305483344046317	Sig.DE	Myrf	225908	myelin regulatory factor
ENSMUSG00000003546	1663,55055568198	0,423951636607935	4,1648792840926	3,11517347450533e-05	0,00313715038326383	notDE	Klc4	74764	kinesin light chain 4
ENSMUSG00000047222	64,0784717576769	0,263213150805221	4,16033228060882	3,17784913416643e-05	0,00317849767480606	notDE	Rnase2a	93726	ribonuclease, RNase A family, 2A (liver, eosinophil-derived neurotoxin)
ENSMUSG00000015961	3510,47012648658	-0,311798992165375	-4,14343183060997	3,42146807816371e-05	0,00339904359143521	notDE	Adss	11566	adenylosuccinate synthetase, non muscle
ENSMUSG00000081665	1808,03562780114	0,383756956994446	4,10900656301262	3,97364784674664e-05	0,0039211103550816	notDE	Pira1	18722	paired-Ig-like receptor A1
ENSMUSG00000046027	4798,09265797626	0,246647292546685	4,10633716656912	4,01982601539802e-05	0,00394023346029314	notDE	Stard5	170460	StAR-related lipid transfer (START) domain containing 5
ENSMUSG00000040651	3659,45770086196	-0,296176917504102	-4,10233829194764	4,08995691913589e-05	0,00398242626371225	notDE	Fam208a	218850	family with sequence similarity 208, member A
ENSMUSG00000029810	892,878953305668	0,670296425114597	4,09678169102812	4,18933633029499e-05	0,00405235605686364	Sig.DE	Tmem176b	65963	transmembrane protein 176B
ENSMUSG00000045414	2043,76918186465	-0,497261887836183	-4,07794880554085	4,54347673067278e-05	0,00436619205039751	notDE	1190002N15Rik	68861	RIKEN cDNA 1190002N15 gene
ENSMUSG00000070691	42,5574079164598	0,114263857466329	4,06695302860414	4,76318391339861e-05	0,00454760344666881	notDE	Runx3	12399	runt related transcription factor 3
ENSMUSG00000039942	1683,88863016608	0,319121696510813	4,06177707681494	4,87005710834451e-05	0,0045900288246147	notDE	Ptger4	19219	prostaglandin E receptor 4 (subtype EP4)
ENSMUSG00000081534	9614,6522759605	0,271525861510197	4,06195419648369	4,86636267115052e-05	0,0045900288246147	notDE	Slc48a1	67739	solute carrier family 48 (heme transporter), member 1
ENSMUSG00000017832	36,0389754131778	0,696295917205727	4,05192170798786	5,07986651662914e-05	0,00475727881490435	Sig.DE	Hspb9	75482	heat shock protein, alpha-crystallin-related, B9
ENSMUSG00000079445	18842,7820810174	0,421839622451638	4,04103476759926	5,32158672971441e-05	0,00495210694221462	notDE	B3gnt7	227327	UDP-GlcNAc:betaGal beta-1,3-N-acetylglucosaminyltransferase 7
ENSMUSG00000020021	273,190231093014	0,647677871714487	4,03401243414393	5,48324144969695e-05	0,00507044648018203	Sig.DE	Fgd6	13998	FYVE, RhoGEF and PH domain containing 6
ENSMUSG00000021939	102401,448507279	0,247619887824048	3,99764862496072	6,39748222584467e-05	0,00580630747941939	notDE	Ctsb	13030	cathepsin B
ENSMUSG00000032012	205,121735804029	0,711458001551161	3,99882235848967	6,36584352227978e-05	0,00580630747941939	Sig.DE	Nectin1	58235	nectin cell adhesion molecule 1
ENSMUSG00000069662	546,033264140128	0,666446639698616	3,99848915043613	6,37481026125112e-05	0,00580630747941939	Sig.DE	Marcks	17118	myristoylated alanine rich protein kinase C substrate
ENSMUSG00000029622	47270,6658150671	0,212965854091849	3,9835148808817	6,79034175084591e-05	0,0061250548934164	notDE	Arpc1b	11867	actin related protein 2/3 complex, subunit 1B
ENSMUSG00000028048	12731,0266562072	0,248186266539867	3,97678538308881	6,9853155330303e-05	0,00626250574891125	notDE	Gba	14466	glucosidase, beta, acid
ENSMUSG00000021264	3159,96329186194	-0,345255151843552	-3,97132805192361	7,14730785603476e-05	0,00636890105498661	notDE	Yy1	22632	YY1 transcription factor
ENSMUSG00000000982	3137,62265210367	0,727870612689309	3,91563789501245	9,01654913654543e-05	0,00798616397317033	Sig.DE	Ccl3	20302	chemokine (C-C motif) ligand 3
ENSMUSG00000042182	1317,31674150628	-0,666374065597948	-3,90322787918404	9,49182570967088e-05	0,00835678523408928	Sig.DE	Bend6	320705	BEN domain containing 6
ENSMUSG00000039616	1420,28022903351	0,347297350080091	3,89747550333471	9,72006509432075e-05	0,00850679268344036	notDE	Mocos	68591	molybdenum cofactor sulfurase
ENSMUSG00000064065	484,27543006695	-0,6907315378394	-3,89540809484996	9,80335298548274e-05	0,00852891709736999	Sig.DE	Ipcef1	320495	interaction protein for cytohesin exchange factors 1
ENSMUSG00000033706	649,846221326347	0,658629200490654	3,89188701082872	9,94675682423048e-05	0,00860277444627417	Sig.DE	Smyd5	232187	SET and MYND domain containing 5
ENSMUSG00000022570	2692,17083636052	0,35769298224762	3,88535933771597	0,000102178641096855	0,00878557052659098	notDE	Tsta3	22122	tissue specific transplantation antigen P35B
ENSMUSG00000016283	100,629297131926	0,365963575187122	3,8816157694592	0,000103764733836458	0,00887007489300835	notDE	H2-M2	14990	histocompatibility 2, M region locus 2
ENSMUSG00000006235	236,48106088159	0,722582551487565	3,85760015252877	0,000114505765488001	0,00967573718373607	Sig.DE	Epor	13857	erythropoietin receptor
ENSMUSG00000039783	39,2384146888659	0,294338142176274	3,85764230812724	0,000114486024232237	0,00967573718373607	notDE	Kmo	98256	kynurenine 3-monooxygenase (kynurenine 3-hydroxylase)
ENSMUSG00000002345	1393,24012421543	0,334211151540335	3,84570831057462	0,000120204692430623	0,0100370864951692	notDE	Borcs8	72368	BLOC-1 related complex subunit 8
ENSMUSG00000030852	2447,35456150616	-0,414522616425746	-3,84593167851835	0,000120095225924381	0,0100370864951692	notDE	Tacc2	57752	transforming, acidic coiled-coil containing protein 2
ENSMUSG00000041762	4833,11665734643	-0,322572883607708	-3,84443591369916	0,000120830055746783	0,0100370864951692	notDE	Gpr155	68526	G protein-coupled receptor 155
ENSMUSG00000024730	15388,18709253	0,227060311511408	3,84166223339473	0,00012220392401881	0,0100809707920479	notDE	Ms4a8a	64381	membrane-spanning 4-domains, subfamily A, member 8A
ENSMUSG00000062515	14059,4609661776	0,364144417162558	3,84060866187574	0,000122729631488579	0,0100809707920479	notDE	Fabp4	11770	fatty acid binding protein 4, adipocyte
ENSMUSG00000017499	298,931260261703	0,654199393782269	3,83609125600233	0,000125007974220956	0,0101573757835937	Sig.DE	Cdc6	23834	cell division cycle 6
ENSMUSG00000048126	27,3639606718888	0,14144374379741	3,83602538472178	0,00012504148927637	0,0101573757835937	notDE	Col6a3	12835	collagen, type VI, alpha 3
ENSMUSG00000026628	1780,0073386319	0,524840920511957	3,83244394696615	0,000126876513789515	0,0102498097925672	Sig.DE	Atf3	11910	activating transcription factor 3
ENSMUSG00000048965	733,065144108035	0,447270684698474	3,82922015060189	0,000128549972243294	0,0103282526879407	notDE	Mrgpre	244238	MAS-related GPR, member E
ENSMUSG00000018909	339,726226307684	-0,642809455493629	-3,80070998163346	0,000144282092690672	0,011529237004516	Sig.DE	Arrb1	109689	arrestin, beta 1
ENSMUSG00000063600	363,869183084553	-0,71885635326757	-3,79590835003684	0,000147103840099599	0,0116911770864022	Sig.DE	Egfem1	75740	EGF-like and EMI domain containing 1
ENSMUSG00000022769	3844,99338154454	0,426537039092532	3,78219087872383	0,000155454081550959	0,0122503293288578	notDE	Sdf2l1	64136	stromal cell-derived factor 2-like 1
ENSMUSG00000095456	36,4575182644343	-0,120844781121859	-3,78162855591027	0,000155805725667986	0,0122503293288578	notDE	Gm2002	100038993	predicted gene 2002
ENSMUSG00000020608	9842,84520077703	-0,208419510367636	-3,77784295835924	0,000158192575443211	0,0123063779721774	notDE	Smc6	67241	structural maintenance of chromosomes 6
ENSMUSG00000026786	19543,7747604376	-0,240734832028279	-3,77811225465634	0,00015802165147651	0,0123063779721774	notDE	Apbb1ip	54519	amyloid beta (A4) precursor protein-binding, family B, member 1 interacting protein
ENSMUSG00000031715	12858,4844037121	-0,227864384761607	-3,77527167630873	0,000159833368376906	0,0123685790276087	notDE	Smarca5	93762	SWI/SNF related, matrix associated, actin dependent regulator of chromatin, subfamily a, member 5
ENSMUSG00000036745	72,3854148364825	-0,614388136964954	-3,76705680710855	0,000165183424565812	0,0127156643528331	Sig.DE	Ttll7	70892	tubulin tyrosine ligase-like family, member 7
ENSMUSG00000019970	75231,3870601174	0,364204947920315	3,76056348540847	0,000169531041510276	0,0129823692881541	notDE	Sgk1	20393	serum/glucocorticoid regulated kinase 1
ENSMUSG00000015305	255,219226678917	0,705017945599157	3,7549725098912	0,000173360504709762	0,0132068367914385	Sig.DE	Sash1	70097	SAM and SH3 domain containing 1
ENSMUSG00000034652	3093,56807010933	0,514572043820957	3,75115484542016	0,00017602194444214	0,013340467263571	Sig.DE	Cd300a	217303	CD300A molecule
ENSMUSG00000053916	91,6036866237	-0,0447102469129287	-3,74951340387063	0,000177178027040066	0,013359223238821	notDE	Nanp	67311	N-acetylneuraminic acid phosphatase
ENSMUSG00000003545	2846,92316279977	0,717067207191805	3,7376991958309	0,000185711943768266	0,0136893452285445	Sig.DE	Fosb	14282	FBJ osteosarcoma oncogene B
ENSMUSG00000021557	2683,86158149352	-0,360297700034277	-3,73702341010169	0,000186211592580351	0,0136893452285445	notDE	Agtpbp1	67269	ATP/GTP binding protein 1
ENSMUSG00000025025	4875,7115575674	0,254441639383042	3,73998497690347	0,000184031253689138	0,0136893452285445	notDE	Mxi1	17859	MAX interactor 1, dimerization protein
ENSMUSG00000034252	2804,21354220818	-0,215976752183521	-3,73894850904079	0,000184791568576067	0,0136893452285445	notDE	Senp6	215351	SUMO/sentrin specific peptidase 6
ENSMUSG00000045103	791,323707398207	0,596869860691126	3,73744952612529	0,000185896392541833	0,0136893452285445	Sig.DE	Dmd	13405	dystrophin, muscular dystrophy
ENSMUSG00000005034	2778,75325215224	-0,295907814448112	-3,73340215553114	0,000188910600501618	0,0137502601939371	notDE	Prkacb	18749	protein kinase, cAMP dependent, catalytic, beta
ENSMUSG00000030826	5541,22351827995	0,336865890474348	3,734239597134	0,000188283186464131	0,0137502601939371	notDE	Bcat2	12036	branched chain aminotransferase 2, mitochondrial
ENSMUSG00000018932	2866,98769564736	0,666627902284531	3,7305524560353	0,000191060356924067	0,0138382287086431	Sig.DE	Map2k3	26397	mitogen-activated protein kinase kinase 3
ENSMUSG00000002204	4166,3360501978	-0,428644511925359	-3,72775819252619	0,000193190601884072	0,0139239285269682	notDE	Napsa	16541	napsin A aspartic peptidase
ENSMUSG00000036427	20204,0905605237	0,168590059586847	3,72207927979785	0,000197588959600224	0,0141714657219614	notDE	Gpi1	14751	glucose phosphate isomerase 1
ENSMUSG00000019917	2773,07633673802	-0,313252265388549	-3,70603188512719	0,000210531806567068	0,0149871374440414	notDE	2010-09-01	103080	septin 10
ENSMUSG00000074280	1787,00112203025	0,488890620150341	3,70546856044849	0,00021100030272166	0,0149871374440414	notDE	NA	NA	NA
ENSMUSG00000051864	2711,98485734146	0,349932936872247	3,6957810655114	0,000219211817696324	0,0154955353634089	notDE	Tbc1d22a	223754	TBC1 domain family, member 22a
ENSMUSG00000032487	26,2194912674714	0,105528481400024	3,69144866174013	0,000222980407842323	0,0156865116579219	notDE	Ptgs2	19225	prostaglandin-endoperoxide synthase 2
ENSMUSG00000022564	9827,91842858375	0,253550705961443	3,68520899337606	0,000228515048468218	0,0159437586308497	notDE	Grina	66168	glutamate receptor, ionotropic, N-methyl D-aspartate-associated protein 1 (glutamate binding)
ENSMUSG00000099122	208,569367815569	0,0108592398270117	3,68488503443177	0,000228805894790811	0,0159437586308497	notDE	NA	NA	NA
ENSMUSG00000034792	3688,46013234026	0,217886473640127	3,67366408349486	0,000239097018085252	0,0165822804571106	notDE	Gna15	14676	guanine nucleotide binding protein, alpha 15
ENSMUSG00000036103	1352,42942267836	0,492966268548186	3,67149360487856	0,000241137113131228	0,0166452534007908	notDE	Colec12	140792	collectin sub-family member 12
ENSMUSG00000063354	87,6269446005003	0,114447998069644	3,66048065372572	0,000251742562179548	0,017215678566167	notDE	Slc39a4	72027	solute carrier family 39 (zinc transporter), member 4
ENSMUSG00000094595	18,4712351341852	0,148774411630108	3,66057337077165	0,000251651477714304	0,017215678566167	notDE	Fsbp	100503583	fibrinogen silencer binding protein
ENSMUSG00000097715	2664,09988785405	0,437342141865567	3,65891066403501	0,000253289609398851	0,0172412829953301	notDE	NA	NA	NA
ENSMUSG00000022779	1545,32571753383	0,29733571756148	3,65510670036176	0,000257075036537494	0,0174183145723999	notDE	Top3b	21976	topoisomerase (DNA) III beta
ENSMUSG00000024066	1217,42902937184	0,475585476734064	3,64693935233388	0,000265382529580524	0,0178987125340479	notDE	Xdh	22436	xanthine dehydrogenase
ENSMUSG00000035095	195,305230169334	0,650565810910789	3,64133384938138	0,00027122914542538	0,018209507420956	Sig.DE	Fam167a	219148	family with sequence similarity 167, member A
ENSMUSG00000041890	4673,5380521385	0,375678343671553	3,62974393598312	0,000283702515383442	0,0189603549258306	notDE	Git2	26431	G protein-coupled receptor kinase-interactor 2
ENSMUSG00000058569	14440,0440255435	0,260892579474019	3,6232341561311	0,000290942214306736	0,0193562143753482	notDE	Tmed9	67511	transmembrane p24 trafficking protein 9
ENSMUSG00000019194	23,9392539495152	0,20993635221775	3,61706579309064	0,000297961585859989	0,0197339153013487	notDE	Scn1b	20266	sodium channel, voltage-gated, type I, beta
ENSMUSG00000026866	3861,96073267679	0,284716501117132	3,61393182568016	0,000301588393384378	0,0198536063102482	notDE	Kynu	70789	kynureninase (L-kynurenine hydrolase)
ENSMUSG00000041417	2335,89708423548	-0,615557339150095	-3,61317585394294	0,000302469415323104	0,0198536063102482	Sig.DE	Pik3r1	18708	phosphatidylinositol 3-kinase, regulatory subunit, polypeptide 1 (p85 alpha)
ENSMUSG00000008348	30609,3940516171	0,422478680580546	3,60401158330171	0,000313343082148994	0,0204759259414963	notDE	Ubc	22190	ubiquitin C
ENSMUSG00000044092	3576,33494089314	0,314122078916093	3,59918999511911	0,000319209914017635	0,0207670060433685	notDE	C130050O18Rik	319772	RIKEN cDNA C130050O18 gene
ENSMUSG00000037706	14419,3240283434	0,323432429889614	3,59622528557163	0,000322868209175256	0,020912472596933	notDE	Cd81	12520	CD81 antigen
ENSMUSG00000042106	738,480891076603	-0,598218748863481	-3,59360190188393	0,000326138014471286	0,0209397695492197	Sig.DE	Fam212a	68176	family with sequence similarity 212, member A
ENSMUSG00000090394	1349,69795450677	-0,501488616968948	-3,59472275199785	0,000324737204582045	0,0209397695492197	Sig.DE	4930523C07Rik	67647	RIKEN cDNA 4930523C07 gene
ENSMUSG00000027080	1414,08225160215	-0,242265495067449	-3,590175744103	0,000330455082790008	0,0211247003576586	notDE	Med19	381379	mediator complex subunit 19
ENSMUSG00000037286	4045,82441959737	-0,236480348498727	-3,58224345951163	0,000340656089951999	0,0216825389201915	notDE	Stag1	20842	stromal antigen 1
ENSMUSG00000048142	314,971992713531	0,625684861723927	3,5791466581384	0,000344717985959862	0,0218465023602063	Sig.DE	Nat8l	269642	N-acetyltransferase 8-like
ENSMUSG00000003282	108,759330070005	-0,674897009299678	-3,56519652805951	0,000363583642814103	0,0228451722234861	Sig.DE	Plag1	56711	pleiomorphic adenoma gene 1
ENSMUSG00000067577	40,7824645497334	-0,142040366742011	-3,56539278304925	0,000363311666294815	0,0228451722234861	notDE	A430093F15Rik	403202	RIKEN cDNA A430093F15 gene
ENSMUSG00000015714	6316,30976371141	0,260664435907428	3,55892016367051	0,000372382696457168	0,023298479940467	notDE	Cers2	76893	ceramide synthase 2
ENSMUSG00000039200	16,6257220931742	0,158370522719768	3,5558910656949	0,000376700150583355	0,0234687386187588	notDE	Atf7ip2	75329	activating transcription factor 7 interacting protein 2
ENSMUSG00000006360	8728,80181340685	-0,573854825865372	-3,54885505458514	0,000386909992209103	0,0240031123014786	Sig.DE	Crip1	12925	cysteine-rich protein 1 (intestinal)
ENSMUSG00000042485	156,9301796339	0,527311611261139	3,54614429336761	0,000390912095286909	0,0240809035805745	Sig.DE	Mustn1	66175	musculoskeletal, embryonic nuclear protein 1
ENSMUSG00000075010	7316,58195170087	-0,361959353302057	-3,54578895475269	0,000391439567146657	0,0240809035805745	notDE	AW112010	107350	expressed sequence AW112010
ENSMUSG00000055447	47006,2644958741	-0,340642776541564	-3,54186217385822	0,000397313013161246	0,0243403884687908	notDE	Cd47	16423	CD47 antigen (Rh-related antigen, integrin-associated signal transducer)
ENSMUSG00000026303	676,38870400669	0,529242861228277	3,53947663814179	0,000400921254387405	0,024459523664971	Sig.DE	Mlph	171531	melanophilin
ENSMUSG00000016756	99,6481677604378	-0,415640521008667	-3,53172022132219	0,000412865923795185	0,025084163956862	notDE	Cmah	12763	cytidine monophospho-N-acetylneuraminic acid hydroxylase
ENSMUSG00000005142	35215,7442540402	0,226905656401075	3,52875120909736	0,000417525457348362	0,0252387618464286	notDE	Man2b1	17159	mannosidase 2, alpha B1
ENSMUSG00000036371	19909,9351238298	-0,2505944569256	-3,52575540821114	0,000422276774414844	0,0252387618464286	notDE	Serbp1	66870	serpine1 mRNA binding protein 1
ENSMUSG00000052270	15660,7848948641	-0,353780243966418	-3,52704906496627	0,000420218884265206	0,0252387618464286	notDE	Fpr2	14289	formyl peptide receptor 2
ENSMUSG00000060675	2399,25255989138	0,361121032029486	3,52594748271705	0,000421970637301462	0,0252387618464286	notDE	Pla2g16	225845	phospholipase A2, group XVI
ENSMUSG00000047675	23856,4328154206	-0,260363869644327	-3,51697010874878	0,000436502934904558	0,0259834115461608	notDE	Rps8	20116	ribosomal protein S8
ENSMUSG00000087236	36,5857794358931	0,0776949498661647	3,51076044611904	0,000446826861079339	0,0264907070098771	notDE	Gm1305	383592	predicted gene 1305
ENSMUSG00000017652	25,970821186082	-0,0978828881595161	-3,50649806592609	0,000454044736129294	0,0268105211056587	notDE	Cd40	21939	CD40 antigen
ENSMUSG00000015189	2903,22541266636	-0,209109054394026	-3,49285516222249	0,000477885633050022	0,0281054098509379	notDE	Casd1	213819	CAS1 domain containing 1
ENSMUSG00000017405	184,504721879897	0,631096097739652	3,49087489015368	0,000481441643720825	0,028201738994531	Sig.DE	Nek8	140859	NIMA (never in mitosis gene a)-related expressed kinase 8
ENSMUSG00000019864	795,078668319299	0,579593909804524	3,4893224211959	0,00048424668225235	0,0282534879728425	Sig.DE	Rtn4ip1	170728	reticulon 4 interacting protein 1
ENSMUSG00000045176	2079,73085786045	-0,356002942326587	-3,48436302355737	0,000493309894097348	0,0286685192605269	notDE	Borcs6	71923	BLOC-1 related complex subunit 6
ENSMUSG00000007891	472793,045159851	0,276955400863537	3,48007557950271	0,000501272350772937	0,0287192064059904	notDE	Ctsd	13033	cathepsin D
ENSMUSG00000022533	21367,5921851158	-0,248669138303056	-3,48213089212796	0,000497440476769318	0,0287192064059904	notDE	Atp13a3	224088	ATPase type 13A3
ENSMUSG00000024236	11652,8745057582	-0,198395880609113	-3,48070910791712	0,000500088291908358	0,0287192064059904	notDE	Svil	225115	supervillin
ENSMUSG00000038366	9812,25397059093	0,38427514670637	3,47968948340837	0,000501995242218563	0,0287192064059904	notDE	Lasp1	16796	LIM and SH3 protein 1
ENSMUSG00000045709	181,311813202866	-0,646906945354393	-3,47804893100733	0,000505077716787862	0,0287835568602013	Sig.DE	Smkr-ps	76419	smal lysine rich protein 1, pseudogene
ENSMUSG00000037419	834,011035503882	-0,372161199033303	-3,47056682815972	0,000519361088030033	0,0294264370429725	notDE	Endod1	71946	endonuclease domain containing 1
ENSMUSG00000040929	118,043164423821	-0,634312789921319	-3,47005004610403	0,000520361397753713	0,0294264370429725	Sig.DE	Rfx3	19726	regulatory factor X, 3 (influences HLA class II expression)
ENSMUSG00000000326	14643,8307473301	0,380703383338417	3,46713575731634	0,00052603614076229	0,0296333692629423	notDE	Comt	12846	catechol-O-methyltransferase
ENSMUSG00000021182	1974,15753234386	-0,405090188510198	-3,46469180646784	0,000530839441932395	0,0296765487252167	notDE	Ccdc88c	68339	coiled-coil domain containing 88C
ENSMUSG00000022788	4048,2678911445	-0,312616180852363	-3,46561815696789	0,000529014018112674	0,0296765487252167	notDE	Fgd4	224014	FYVE, RhoGEF and PH domain containing 4
ENSMUSG00000031093	6784,95202929478	-0,386302171024332	-3,45856485691532	0,000543061504818145	0,0302448231262924	notDE	Dock11	75974	dedicator of cytokinesis 11
ENSMUSG00000024875	3656,32293962064	0,246740178056347	3,45587830679963	0,000548502894980008	0,0303181882138762	notDE	Yif1a	68090	Yip1 interacting factor homolog A (S. cerevisiae)
ENSMUSG00000032788	3633,86441910149	0,311414928154776	3,45672596075412	0,000546780580119595	0,0303181882138762	notDE	Pdxk	216134	pyridoxal (pyridoxine, vitamin B6) kinase
ENSMUSG00000001418	10954,8179080828	0,38009426588187	3,45458916847458	0,000551131934618495	0,0303494113659016	notDE	Glmp	56700	glycosylated lysosomal membrane protein
ENSMUSG00000022295	16594,1689779253	0,204540154616912	3,45130734462804	0,000557877884556013	0,0304466606628698	notDE	Atp6v1c1	66335	ATPase, H+ transporting, lysosomal V1 subunit C1
ENSMUSG00000026749	7460,06911505488	0,309724671473716	3,45096247490284	0,000558591229171482	0,0304466606628698	notDE	Nek6	59126	NIMA (never in mitosis gene a)-related expressed kinase 6
ENSMUSG00000074622	106,12155836685	0,640217308719593	3,45071179735674	0,000559110275384265	0,0304466606628698	Sig.DE	Mafb	16658	v-maf musculoaponeurotic fibrosarcoma oncogene family, protein B (avian)
ENSMUSG00000026277	3505,45917008881	0,280476895821887	3,44685323083607	0,000567156604818751	0,0307708618474173	notDE	Stk25	59041	serine/threonine kinase 25 (yeast)
ENSMUSG00000015501	589,346335992382	-0,567762517908383	-3,43823045072857	0,000585529159010048	0,0316508647975174	Sig.DE	Hivep2	15273	human immunodeficiency virus type I enhancer binding protein 2
ENSMUSG00000031758	184,99645064376	-0,625291319241933	-3,43343402770235	0,000595987220681619	0,0320981688852815	Sig.DE	Cdyl2	75796	chromodomain protein, Y chromosome-like 2
ENSMUSG00000073079	843,545260098144	0,0535086025878848	3,42942542052667	0,000604860638166383	0,0324571750473005	notDE	Srp54a	24067	signal recognition particle 54A
ENSMUSG00000025190	1276,95860654934	0,513373804652252	3,41899243427204	0,000628534740458194	0,0336048955962066	Sig.DE	Got1	14718	glutamic-oxaloacetic transaminase 1, soluble
ENSMUSG00000006517	4266,4798130934	0,379244329098872	3,41715292293655	0,000632797236748438	0,0337102093185228	notDE	Mvd	192156	mevalonate (diphospho) decarboxylase
ENSMUSG00000070868	2483,39588038087	-0,399641232273691	-3,41449059992248	0,000639013984989321	0,0339184932176823	notDE	Skint3	195564	selection and upkeep of intraepithelial T cells 3
ENSMUSG00000031969	1383,93073815122	0,314618228485221	3,41116929215761	0,00064684916076585	0,034210874858778	notDE	Acad8	66948	acyl-Coenzyme A dehydrogenase family, member 8
ENSMUSG00000063253	2642,21490997155	0,313621296870577	3,40951765694834	0,000650778650820937	0,0342953351362732	notDE	Scoc	56367	short coiled-coil protein
ENSMUSG00000035392	1983,67620996287	0,268398863056105	3,40441027634618	0,000663070795210423	0,0348183210784959	notDE	Dennd1a	227801	DENN/MADD domain containing 1A
ENSMUSG00000036931	688,679266205656	0,633360180227037	3,40190185143828	0,000669186659707637	0,0350144179988662	Sig.DE	Nfkbid	243910	nuclear factor of kappa light polypeptide gene enhancer in B cells inhibitor, delta
ENSMUSG00000025915	4517,43059241638	-0,318740751697643	-3,40072436883375	0,000672075565679141	0,0350408760361007	notDE	Sgk3	170755	serum/glucocorticoid regulated kinase 3
ENSMUSG00000048329	110,688354785064	0,658706143623059	3,39926926107585	0,000675661631196768	0,0351033673621416	Sig.DE	Mfsd6l	215723	major facilitator superfamily domain containing 6-like
ENSMUSG00000026536	370,574056924978	-0,524059078291543	-3,37702494482566	0,000732744046138276	0,0379349848956728	Sig.DE	Ifi211	381308	interferon activated gene 211
ENSMUSG00000035621	2019,5340892095	0,473257877292363	3,37596858473066	0,00073556317616122	0,0379473171196436	notDE	Midn	59090	midnolin
ENSMUSG00000026180	868,574541298737	0,632772746918015	3,37381837568474	0,000741332633310796	0,0380248364306187	Sig.DE	Cxcr2	12765	chemokine (C-X-C motif) receptor 2
ENSMUSG00000047126	31108,4966618258	-0,251053863623865	-3,37348229868482	0,000742238186464502	0,0380248364306187	notDE	Cltc	67300	clathrin, heavy polypeptide (Hc)
ENSMUSG00000022361	4901,27304813704	-0,487960404339809	-3,37176787964678	0,000746873665153734	0,0381294565929005	notDE	Zhx1	22770	zinc fingers and homeoboxes 1
ENSMUSG00000037071	3741,00658304172	0,383064480739042	3,36634195972367	0,000761722160749016	0,0387529443927086	notDE	Scd1	20249	stearoyl-Coenzyme A desaturase 1
ENSMUSG00000000804	3497,19776557892	-0,25970958935308	-3,36377716718044	0,000768835924177888	0,0389799813558189	notDE	Usp32	237898	ubiquitin specific peptidase 32
ENSMUSG00000024842	20,6060235638627	-0,177153786083837	-3,36134710334014	0,000775632860258949	0,039055239535573	notDE	Cabp4	73660	calcium binding protein 4
ENSMUSG00000087174	511,808399327181	-0,571668215114027	-3,36143794812077	0,000775377765158977	0,039055239535573	Sig.DE	5530601H04Rik	71445	RIKEN cDNA 5530601H04 gene
ENSMUSG00000026246	89,4549611910005	0,337486488615562	3,35892574520989	0,00078246089326561	0,0391310289581097	notDE	Alppl2	11650	alkaline phosphatase, placental-like 2
ENSMUSG00000087362	33,3200878952575	0,232055202459549	3,35973337833543	0,00078017725642551	0,0391310289581097	notDE	Gm13710	672763	predicted gene 13710
ENSMUSG00000025372	127,23112949868	0,625746660120364	3,35615494915256	0,00079034274828976	0,039258139959812	Sig.DE	Baiap2	108100	brain-specific angiogenesis inhibitor 1-associated protein 2
ENSMUSG00000097170	18,0754699961452	-0,345029574704845	-3,35632461660874	0,000789857999120821	0,039258139959812	notDE	Gm16982	100036523	predicted gene, 16982
ENSMUSG00000036737	6295,67566754369	-0,193241980880687	-3,35000925436201	0,000808088604900678	0,0400044671981639	notDE	Oxsr1	108737	oxidative-stress responsive 1
ENSMUSG00000031502	139,758808555265	0,606982706665587	3,34674492396318	0,000817664112548648	0,0403426692845731	Sig.DE	Col4a1	12826	collagen, type IV, alpha 1
ENSMUSG00000028859	2725,26169166153	-0,331334250407358	-3,34515919638571	0,000822353541149153	0,0404383415234649	notDE	Csf3r	12986	colony stimulating factor 3 receptor (granulocyte)
ENSMUSG00000038371	2608,05111663427	-0,225896140194379	-3,34376973152448	0,00082648306517125	0,040505935024043	notDE	Sbf2	319934	SET binding factor 2
ENSMUSG00000045287	24,6948326430402	0,109077265305226	3,33978405948252	0,000838435561895184	0,040955209523405	notDE	Rtn4rl1	237847	reticulon 4 receptor-like 1
ENSMUSG00000049891	156,831943119722	0,546953953423199	3,33658715779135	0,000848138306420605	0,0412919785407356	Sig.DE	NA	NA	NA
ENSMUSG00000001157	4893,79966444243	-0,287130881857362	-3,33055245593225	0,000866738312247845	0,0414613511831278	notDE	Gmcl1	23885	germ cell-less, spermatogenesis associated 1
ENSMUSG00000027435	4477,63616235138	0,493549608916728	3,33307053068398	0,000858931651560102	0,0414613511831278	notDE	Cd93	17064	CD93 antigen
ENSMUSG00000030894	18749,932835015	0,252183008126966	3,33052532847223	0,00086682277121073	0,0414613511831278	notDE	Tpp1	12751	tripeptidyl peptidase I
ENSMUSG00000059981	2789,14286373213	-0,578329799539306	-3,33088771494107	0,000865695142466381	0,0414613511831278	Sig.DE	Taok2	381921	TAO kinase 2
ENSMUSG00000062373	1620,08283679657	0,308043304161235	3,32997533557238	0,000868536772386817	0,0414613511831278	notDE	Tmem65	74868	transmembrane protein 65
ENSMUSG00000069515	17130,9502970809	0,286674750484443	3,33265335949596	0,000860220463746587	0,0414613511831278	notDE	Lyz1	17110	lysozyme 1
ENSMUSG00000001123	3311,69992400874	0,282579440046088	3,32662353227638	0,000879050466210088	0,0418274401446179	notDE	Lgals9	16859	lectin, galactose binding, soluble 9
ENSMUSG00000023048	63501,6253610017	0,162550759967243	3,32153168828617	0,000895248159539925	0,0423242240826866	notDE	Prr13	66151	proline rich 13
ENSMUSG00000038069	917,789248733621	-0,302315205334708	-3,32199216861366	0,000893772023756348	0,0423242240826866	notDE	Cdkn2aip	70925	CDKN2A interacting protein
ENSMUSG00000021038	1932,97590567319	0,26853304625934	3,32039118428165	0,000898913943852581	0,0423613196040529	notDE	Vipas39	104799	VPS33B interacting protein, apical-basolateral polarity regulator, spe-39 homolog
ENSMUSG00000006373	6120,73328190422	-0,181034446851827	-3,31511776720249	0,000916045235222154	0,042757501884036	notDE	Pgrmc1	53328	progesterone receptor membrane component 1
ENSMUSG00000025757	2916,83132636749	-0,258563928714652	-3,31635040912807	0,000912013978938719	0,042757501884036	notDE	Hspa4l	18415	heat shock protein 4 like
ENSMUSG00000045502	9266,00468159645	0,439819433360694	3,31550482742273	0,000914777610946599	0,042757501884036	notDE	Hcar2	80885	hydroxycarboxylic acid receptor 2
ENSMUSG00000021614	73,007554097278	-0,601413557299699	-3,31134049008761	0,000928501574079416	0,043065484680409	Sig.DE	Vcan	13003	versican
ENSMUSG00000045624	3451,46026179883	-0,24363470294993	-3,31147570359638	0,000928052985027137	0,043065484680409	notDE	Esf1	66580	ESF1 nucleolar pre-rRNA processing protein homolog
ENSMUSG00000084289	77,8898117975505	-0,0162691824130722	-3,30863471903291	0,000937520677335736	0,04334706452474	notDE	NA	NA	NA
ENSMUSG00000020075	8346,99778881538	-0,136835068326182	-3,29675888808675	0,000978074270281253	0,0450803322756905	notDE	Ddx21	56200	DEAD (Asp-Glu-Ala-Asp) box polypeptide 21
ENSMUSG00000026317	5655,35205841208	0,288888234790206	3,29541758380817	0,000982755254163129	0,0451545328186265	notDE	Cln8	26889	ceroid-lipofuscinosis, neuronal 8
ENSMUSG00000031590	7833,16164216591	-0,325226418205082	-3,29441921409603	0,000986252896381444	0,0451740695809856	notDE	Frg1	14300	FSHD region gene 1
ENSMUSG00000000959	3317,45173009882	0,264589606016569	3,29077658801941	0,000999112279765443	0,0454797147039979	notDE	Oxa1l	69089	oxidase assembly 1-like
ENSMUSG00000052212	56,8076437030294	0,189576260514825	3,29147806939698	0,00099662387050613	0,0454797147039979	notDE	Cd177	68891	CD177 antigen
ENSMUSG00000069939	3507,63067584529	0,387999003646598	3,28759178151305	0,00101048245035304	0,0458553193442618	notDE	NA	NA	NA
ENSMUSG00000034714	14567,5509466227	0,317590404186601	3,28321171890365	0,00102631554652744	0,0464305153249015	notDE	Ttyh2	117160	tweety family member 2
ENSMUSG00000016319	51092,137192267	0,240038224171705	3,27971107719399	0,00103913444798094	0,0468662386155329	notDE	Slc25a5	11740	solute carrier family 25 (mitochondrial carrier, adenine nucleotide translocator), member 5
ENSMUSG00000036853	15086,6039134626	0,187600077477392	3,27545345744501	0,00105492495258812	0,0474329100241687	notDE	Mcoln3	171166	mucolipin 3
ENSMUSG00000075289	188,025702690904	0,60811541677095	3,27457445988319	0,0010582124705777	0,0474356644966584	Sig.DE	Carns1	107239	carnosine synthase 1
ENSMUSG00000001248	2156,72664677578	0,365251098574045	3,27286842528108	0,00106462023723246	0,0475778460426411	notDE	Gramd1a	52857	GRAM domain containing 1A
ENSMUSG00000004455	3469,97224538852	0,189844885578519	3,26980186662615	0,00107622838079015	0,0479025434253885	notDE	Ppp1cc	19047	protein phosphatase 1, catalytic subunit, gamma isoform
ENSMUSG00000029456	342,329045975692	0,450147022126779	3,26752630515243	0,00108491783722059	0,0479025434253885	notDE	Acad10	71985	acyl-Coenzyme A dehydrogenase family, member 10
ENSMUSG00000039148	4000,8157007395	-0,242868273441972	-3,26807327842128	0,00108282326160865	0,0479025434253885	notDE	Sart1	20227	squamous cell carcinoma antigen recognized by T cells 1
ENSMUSG00000050708	568834,538009835	0,284900902936308	3,26877370958388	0,00108014649689412	0,0479025434253885	notDE	Ftl1	14325	ferritin light polypeptide 1
ENSMUSG00000037400	5394,03493371431	-0,24433897891472	-3,26614677517451	0,00109021725546155	0,0479924081049435	notDE	Atp11b	76295	ATPase, class VI, type 11B
ENSMUSG00000048271	1577,00856637743	0,599305734672574	3,26331949088119	0,00110115306371276	0,0483291149127422	Sig.DE	Rbm33	381626	RNA binding motif protein 33
ENSMUSG00000035578	34,1797672485055	0,101128074817812	3,25005935686531	0,00115380923214935	0,0504894557746784	notDE	Iqcg	69707	IQ motif containing G
ENSMUSG00000024290	10938,6746692611	-0,177809134130566	-3,24758977737253	0,00116386939860421	0,0507785512393996	notDE	Rock1	19877	Rho-associated coiled-coil containing protein kinase 1
ENSMUSG00000020589	682,370079145046	0,612718774529923	3,24075101181998	0,00119215262587048	0,0518586392253658	Sig.DE	Fam49a	76820	family with sequence similarity 49, member A
ENSMUSG00000054422	32742,3359981674	-0,372347085728327	-3,23814942280674	0,0012030778053133	0,0521795072906236	notDE	Fabp1	14080	fatty acid binding protein 1, liver
ENSMUSG00000020836	1907,11734318882	0,498103211259249	3,23723876598035	0,00120692384350354	0,0521923566795075	notDE	Coro6	216961	coronin 6
ENSMUSG00000015709	54,2011100743638	0,269095507001675	3,23016524662833	0,00123718689214664	0,0526068782859342	notDE	Arnt2	11864	aryl hydrocarbon receptor nuclear translocator 2
ENSMUSG00000025939	3147,42444872795	-0,562261043621894	-3,23333720185625	0,00122353049473418	0,0526068782859342	Sig.DE	Ube2w	66799	ubiquitin-conjugating enzyme E2W (putative)
ENSMUSG00000030546	173,244742620366	-0,625888515725012	-3,22998265658042	0,00123797727585753	0,0526068782859342	Sig.DE	Plin1	103968	perilipin 1
ENSMUSG00000032528	1065,96017898151	0,3665129393431	3,23261015797132	0,00122664832174461	0,0526068782859342	notDE	Vipr1	22354	vasoactive intestinal peptide receptor 1
ENSMUSG00000035385	210,352964424019	0,428219429327104	3,2311138624293	0,00123308808125174	0,0526068782859342	notDE	Ccl2	20296	chemokine (C-C motif) ligand 2
ENSMUSG00000047250	1195,07035495904	0,527517859111089	3,23058391335192	0,00123537635431249	0,0526068782859342	Sig.DE	Ptgs1	19224	prostaglandin-endoperoxide synthase 1
ENSMUSG00000039652	328,153312243234	-0,617630607852853	-3,2231604461613	0,00126784515766279	0,0537208281069625	Sig.DE	Cpeb3	208922	cytoplasmic polyadenylation element binding protein 3
ENSMUSG00000028556	2477,9310011854	0,450359231554422	3,21863486227685	0,00128802385943707	0,0543811715267192	notDE	Dock7	67299	dedicator of cytokinesis 7
ENSMUSG00000039509	1632,42139000102	-0,200734732502524	-3,21801137964921	0,00129082696475719	0,0543811715267192	notDE	Nup133	234865	nucleoporin 133
ENSMUSG00000033526	786,20797497276	0,463816423922885	3,21682608677081	0,00129617143656744	0,0544503103767176	notDE	Ppip5k1	327655	diphosphoinositol pentakisphosphate kinase 1
ENSMUSG00000029371	34,5121017259205	0,173998058603814	3,21583593949055	0,00130065164753408	0,0544828523467053	notDE	Cxcl5	20311	chemokine (C-X-C motif) ligand 5
ENSMUSG00000030521	3602,14868665669	-0,272094507895733	-3,21338073902983	0,00131182264932836	0,0546561350425368	notDE	Mphosph10	67973	M-phase phosphoprotein 10 (U3 small nucleolar ribonucleoprotein)
ENSMUSG00000035726	11238,3788119168	-0,219164624482036	-3,21329309381298	0,00131222306128107	0,0546561350425368	notDE	Supt16	114741	suppressor of Ty 16
ENSMUSG00000065870	328,163075609278	-0,582939247836679	-3,21207955222951	0,0013177787967181	0,0547324905314866	Sig.DE	NA	NA	NA
ENSMUSG00000049608	1308,41192695929	0,402139854033967	3,20999084228269	0,00132739201181928	0,054976464083884	notDE	Gpr55	227326	G protein-coupled receptor 55
ENSMUSG00000029379	202,330184991533	0,528323370229878	3,20272307612448	0,00136134819123493	0,0562244451003573	Sig.DE	Cxcl3	330122	chemokine (C-X-C motif) ligand 3
ENSMUSG00000028688	1449,69471777379	0,310349262373787	3,19659692758964	0,001390590967059	0,0572713136937494	notDE	Toe1	68276	target of EGR1, member 1 (nuclear)
ENSMUSG00000013076	169,088300904082	0,506550331191995	3,19094276113598	0,00141809371626931	0,0580786404186845	Sig.DE	Amotl1	75723	angiomotin-like 1
ENSMUSG00000059588	4978,2365564808	-0,378046928697099	-3,19127086442482	0,00141648416438575	0,0580786404186845	notDE	Calcrl	54598	calcitonin receptor-like
ENSMUSG00000026209	2010,92239428578	0,318581638168324	3,18564816947545	0,00144430123915652	0,0589876697758842	notDE	Dnpep	13437	aspartyl aminopeptidase
ENSMUSG00000032383	12432,6709012645	0,244269768513201	3,18386902279761	0,00145320750742997	0,0591870082596754	notDE	Ppib	19035	peptidylprolyl isomerase B
ENSMUSG00000021147	1701,51965804342	-0,434312520407699	-3,17824016595796	0,00148171959641784	0,0601815558732913	notDE	Wdr37	207615	WD repeat domain 37
ENSMUSG00000022945	860,22910446191	0,356878421651146	3,17596505734986	0,00149338938320828	0,0604884410504446	notDE	Chaf1b	110749	chromatin assembly factor 1, subunit B (p60)
ENSMUSG00000023913	134,867582360535	0,604598921222558	3,17245203895701	0,00151157524101662	0,0610568427710643	Sig.DE	Pla2g7	27226	phospholipase A2, group VII (platelet-activating factor acetylhydrolase, plasma)
ENSMUSG00000038060	26,3703278106858	0,132195393152999	3,17018823538216	0,00152340214045492	0,0613090398256906	notDE	Dlec1	320256	deleted in lung and esophageal cancer 1
ENSMUSG00000047213	5593,42461667132	-0,248390551174027	-3,16966296144026	0,0015261585102498	0,0613090398256906	notDE	Ythdf3	229096	YTH domain family 3
ENSMUSG00000022377	4735,08577252593	-0,497371955416902	-3,16549570387273	0,00154818948068186	0,0620246047260638	notDE	Asap1	13196	ArfGAP with SH3 domain, ankyrin repeat and PH domain1
ENSMUSG00000074800	6086,58776116285	-0,384617764114249	-3,16226407009434	0,00156547532122233	0,0625466946954671	notDE	NA	NA	NA
ENSMUSG00000027406	5831,63791377913	0,221415548073731	3,15942889226381	0,00158078670149954	0,0628170456003993	notDE	Idh3b	170718	isocitrate dehydrogenase 3 (NAD+) beta
ENSMUSG00000081643	281,825196371859	0,459903646845669	3,1596803381412	0,00157942321672755	0,0628170456003993	notDE	NA	NA	NA
ENSMUSG00000035478	2827,48666942619	0,387185501330935	3,15142520802926	0,00162475768116774	0,0643903293428822	notDE	Mbd3	17192	methyl-CpG binding domain protein 3
ENSMUSG00000022841	9872,02605452322	0,457318625402996	3,14760935183832	0,00164611522154344	0,0648869493360676	notDE	Ap2m1	11773	adaptor-related protein complex 2, mu 1 subunit
ENSMUSG00000026463	586,486955075517	-0,580675519808996	-3,14782800209728	0,00164488448144728	0,0648869493360676	Sig.DE	Atp2b4	381290	ATPase, Ca++ transporting, plasma membrane 4
ENSMUSG00000005360	239,689773340326	0,566980871380073	3,13821618746955	0,00169979457536698	0,0668237423572745	Sig.DE	Slc1a3	20512	solute carrier family 1 (glial high affinity glutamate transporter), member 3
ENSMUSG00000027878	18610,2498640607	-0,236462732133946	-3,1290450996984	0,00175375388469691	0,0686915637463206	notDE	Notch2	18129	notch 2
ENSMUSG00000050103	2763,75925139756	-0,317725052320382	-3,12856020320213	0,00175665020530616	0,0686915637463206	notDE	Agmo	319660	alkylglycerol monooxygenase
ENSMUSG00000019843	1818,06234387943	0,358137305095445	3,12691091388173	0,00176653447466645	0,0688948445119917	notDE	Fyn	14360	Fyn proto-oncogene
ENSMUSG00000033960	618,752879593642	0,485743488557023	3,12514456685611	0,00177717695889241	0,0691265418692992	notDE	9430020K01Rik	240185	RIKEN cDNA 9430020K01 gene
ENSMUSG00000022000	4870,76567725984	-0,21525583931653	-3,12227782619653	0,00179457498627947	0,0696190924096755	notDE	Zc3h13	67302	zinc finger CCCH type containing 13
ENSMUSG00000073982	15174,0250460718	0,224829238495317	3,12086816795715	0,00180318738566493	0,0697691161353461	notDE	Rhog	56212	ras homolog family member G
ENSMUSG00000014846	9273,10355752775	-0,490185500153599	-3,11552489206478	0,00183617850556824	0,0708591405967712	notDE	Tppp3	67971	tubulin polymerization-promoting protein family member 3
ENSMUSG00000034591	676,77435267555	0,429479593932703	3,11451935829761	0,00184244866251024	0,0709149808504922	notDE	Slc41a2	338365	solute carrier family 41, member 2
ENSMUSG00000015575	30588,8342161041	0,216863463842092	3,11128107197919	0,00186277542006979	0,0715101488284235	notDE	Atp6v0e	11974	ATPase, H+ transporting, lysosomal V0 subunit E
ENSMUSG00000040859	2105,97021952937	0,240735166109136	3,10744434424	0,00188712515271311	0,0722562529175545	notDE	Bsdc1	100383	BSD domain containing 1
ENSMUSG00000026926	3630,41913656265	0,195295881854775	3,1036736895974	0,00191134008005397	0,0728042310803977	notDE	Pmpca	66865	peptidase (mitochondrial processing) alpha
ENSMUSG00000038893	39,0896960415096	0,251668979737837	3,10370319362109	0,00191114950433212	0,0728042310803977	notDE	Fam117a	215512	family with sequence similarity 117, member A
ENSMUSG00000039530	2267,10631063206	-0,311358224696457	-3,10106015091355	0,0019282911549524	0,0730713011630543	notDE	Tusc3	80286	tumor suppressor candidate 3
ENSMUSG00000062866	1913,97128915604	-0,438308105216231	-3,10172877687231	0,00192394144225499	0,0730713011630543	notDE	Phactr2	215789	phosphatase and actin regulator 2
ENSMUSG00000040950	353,595285146606	0,500159356108406	3,10014406604072	0,00193426536122333	0,0731092637688087	Sig.DE	Mgl2	216864	macrophage galactose N-acetyl-galactosamine specific lectin 2
ENSMUSG00000022964	2956,3738033845	0,274991985699026	3,0948735672479	0,00196896809423248	0,0742300971525647	notDE	Tmem50b	77975	transmembrane protein 50B
ENSMUSG00000034993	19157,4597937565	0,21754428887366	3,09226190256111	0,00198637511340859	0,0746660260924647	notDE	Vat1	26949	vesicle amine transport 1
ENSMUSG00000038780	1223,51538371036	0,347906881645468	3,0916181007501	0,00199068776632294	0,0746660260924647	notDE	Smurf1	75788	SMAD specific E3 ubiquitin protein ligase 1
ENSMUSG00000033220	15107,5653906307	0,251469665356026	3,0906776925832	0,00199700275084101	0,0747122937547466	notDE	Rac2	19354	RAS-related C3 botulinum substrate 2
ENSMUSG00000025759	655,950273481565	-0,387081454498179	-3,0896101526881	0,0020041937234775	0,074791016031192	notDE	Mfsd8	72175	major facilitator superfamily domain containing 8
ENSMUSG00000005354	4362,12864262612	0,508616708521567	3,08661928992192	0,00202446698270841	0,0749720229554178	Sig.DE	Txn2	56551	thioredoxin 2
ENSMUSG00000030579	65452,4909633388	0,229493221407876	3,08588974425919	0,00202944059962295	0,0749720229554178	notDE	Tyrobp	22177	TYRO protein tyrosine kinase binding protein
ENSMUSG00000049658	2652,85432558148	-0,284355925788678	-3,0865036105862	0,00202525487008293	0,0749720229554178	notDE	Bdp1	544971	B double prime 1, subunit of RNA polymerase III transcription initiation factor IIIB
ENSMUSG00000053113	876,069536266841	0,578719126437636	3,08660471568679	0,00202456623175874	0,0749720229554178	Sig.DE	Socs3	12702	suppressor of cytokine signaling 3
ENSMUSG00000013495	1134,97857926494	0,524845336459977	3,08266470870504	0,00205156162620675	0,0755992746619495	Sig.DE	Tmem175	72392	transmembrane protein 175
ENSMUSG00000032030	2468,5098021196	-0,347124771545286	-3,08140971162056	0,00206022947856991	0,0757288850585335	notDE	Cul5	75717	cullin 5
ENSMUSG00000058454	3752,566628142	0,325677555778547	3,08017371752773	0,0020687989088526	0,0758060961676995	notDE	Dhcr7	13360	7-dehydrocholesterol reductase
ENSMUSG00000097333	912,387911206005	-0,295607784103107	-3,07962098758416	0,00207264168261002	0,0758060961676995	notDE	Zfp87	170763	zinc finger protein 87
ENSMUSG00000049235	159,578379704191	0,43482836607651	3,07652651142202	0,00209427678146271	0,0764073238656232	notDE	NA	NA	NA
ENSMUSG00000030747	2809,92790185559	-0,252718202082151	-3,07511966169929	0,00210418112854236	0,0764658660984027	notDE	Dgat2	67800	diacylglycerol O-acyltransferase 2
ENSMUSG00000031708	10678,7737467783	0,216042452420982	3,07408629292469	0,00211148348200717	0,0764658660984027	notDE	Tecr	106529	trans-2,3-enoyl-CoA reductase
ENSMUSG00000056904	856,558775808146	0,420162092638482	3,07442424827314	0,00210909274967351	0,0764658660984027	notDE	NA	NA	NA
ENSMUSG00000000594	42075,4059741614	0,202265160096306	3,07199702848687	0,00212631841887644	0,076813905928109	notDE	Gm2a	14667	GM2 ganglioside activator protein
ENSMUSG00000016984	1023,3850828604	-0,333519452696332	-3,06655851140212	0,00216538423114941	0,077463854867615	notDE	Etaa1	68145	Ewing tumor-associated antigen 1
ENSMUSG00000026856	1283,85163287636	0,491362974783622	3,06873634044788	0,00214966218794194	0,077463854867615	notDE	Dolpp1	57170	dolichyl pyrophosphate phosphatase 1
ENSMUSG00000036372	3833,19584614068	0,336359266671318	3,06704683437824	0,00216184982095903	0,077463854867615	notDE	Tmem258	69038	transmembrane protein 258
ENSMUSG00000045377	30,9795766675508	0,333985066713801	3,06663967612892	0,00216479640591611	0,077463854867615	notDE	Tmem88	67020	transmembrane protein 88
ENSMUSG00000059463	2866,55868314819	0,463291765690889	3,06426663490586	0,00218204338014846	0,0777552963542733	notDE	Spag11b	546038	sperm associated antigen 11B
ENSMUSG00000097908	126,279191265734	0,600865238667376	3,06398373711099	0,00218410782794769	0,0777552963542733	Sig.DE	4933404O12Rik	66752	RIKEN cDNA 4933404O12 gene
ENSMUSG00000030873	866,795072904081	0,258492753624993	3,05698918615316	0,00223572341501501	0,0794005830216561	notDE	Scnn1b	20277	sodium channel, nonvoltage-gated 1 beta
ENSMUSG00000027339	730,058728225488	-0,468172000872101	-3,05326532378196	0,00226365697606795	0,0801989120942821	notDE	Rassf2	215653	Ras association (RalGDS/AF-6) domain family member 2
ENSMUSG00000011831	3411,64324132738	-0,243023118437125	-3,04992888104077	0,0022889556134516	0,0807062695073833	notDE	Evi5	14020	ecotropic viral integration site 5
ENSMUSG00000017802	1532,50122935266	0,547276037458537	3,05051743624848	0,00228447415365132	0,0807062695073833	Sig.DE	Fam134c	67998	family with sequence similarity 134, member C
ENSMUSG00000025782	1972,80920672131	-0,36045437522087	-3,04896843453092	0,00229628607659735	0,0807710387182078	notDE	Taf3	209361	TATA-box binding protein associated factor 3
ENSMUSG00000095545	32,9973050897569	-0,0202063272004445	-3,04369903742108	0,00233688797588762	0,0820030164903953	notDE	LOC102639505	102639505	zinc finger protein 431-like
ENSMUSG00000034667	3328,83990932887	-0,191127736356386	-3,04182716613211	0,00235146869584365	0,0823182005594982	notDE	Xpot	73192	exportin, tRNA (nuclear export receptor for tRNAs)
ENSMUSG00000051329	2131,69256785179	-0,263405171497684	-3,03908860790125	0,00237295049466273	0,0824810664846953	notDE	Nup160	59015	nucleoporin 160
ENSMUSG00000062081	1701,74281163172	0,537442859512903	3,03973169015156	0,0023678899486007	0,0824810664846953	Sig.DE	NA	NA	NA
ENSMUSG00000090272	1375,66475166176	-0,408401558633937	-3,03963528480346	0,00236864795191327	0,0824810664846953	notDE	Mndal	100040462	myeloid nuclear differentiation antigen like
ENSMUSG00000043439	361,015387555543	0,538314913341658	3,03819049549425	0,00238003449662409	0,0825321868015661	Sig.DE	Epop	103551	elongin BC and polycomb repressive complex 2 associated protein
ENSMUSG00000006005	15204,3156056058	-0,225306991761149	-3,03674624932174	0,00239146682414964	0,0827334981540522	notDE	Tpr	108989	translocated promoter region, nuclear basket protein
ENSMUSG00000011752	5331,45332038381	0,28394073941177	3,03197798247871	0,00242956924692189	0,0838543583039733	notDE	Pgam1	18648	phosphoglycerate mutase 1
ENSMUSG00000040385	18264,5409273922	0,166405321797313	3,02980473590261	0,00244711894048954	0,0842622711522661	notDE	Ppp1ca	19045	protein phosphatase 1, catalytic subunit, alpha isoform
ENSMUSG00000034708	39896,5342272813	0,400452396639389	3,02879918924779	0,00245527825703978	0,0843456920870464	notDE	Grn	14824	granulin
ENSMUSG00000020422	254,128266399347	-0,541500025839269	-3,02676206546322	0,00247188446299727	0,0847182220499974	Sig.DE	Tns3	319939	tensin 3
ENSMUSG00000002658	3497,04021587708	0,157389846884039	3,02397929014264	0,00249473515575164	0,0851021573651937	notDE	Gtf2f1	98053	general transcription factor IIF, polypeptide 1
ENSMUSG00000022419	3378,57212277781	-0,572380919247283	-3,02303064685433	0,00250256897883384	0,0851021573651937	Sig.DE	Deptor	97998	DEP domain containing MTOR-interacting protein
ENSMUSG00000032420	1906,58649319239	-0,373893153907688	-3,02258713929595	0,00250623914433305	0,0851021573651937	notDE	Nt5e	23959	5' nucleotidase, ecto
ENSMUSG00000040591	2625,48969798268	0,37546373685614	3,02441526975559	0,00249114239973432	0,0851021573651937	notDE	1110051M20Rik	228356	RIKEN cDNA 1110051M20 gene
ENSMUSG00000019179	19353,8978834188	0,24890726434813	3,02104981995973	0,00251899909579571	0,0853383495518073	notDE	Mdh2	17448	malate dehydrogenase 2, NAD (mitochondrial)
ENSMUSG00000030761	9993,07171250872	0,366332276971278	3,01409728896164	0,00257745139007651	0,0871178569845859	notDE	Myo7a	17921	myosin VIIA
ENSMUSG00000028063	39092,6614763608	-0,224113233019955	-3,01125912988722	0,00260166723744935	0,0877346637436189	notDE	Lmna	16905	lamin A
ENSMUSG00000076258	19942,1607647048	-0,529994515186698	-3,00915427584364	0,00261976049475357	0,0881426511541458	Sig.DE	NA	NA	NA
ENSMUSG00000085295	307,64858050781	0,543118021907988	3,00823773868374	0,00262767490918952	0,088207087191355	Sig.DE	NA	NA	NA
ENSMUSG00000036501	2171,83044610728	-0,252282444214597	-2,99887821297041	0,00270975599128116	0,0907552217307673	notDE	Fam13b	225358	family with sequence similarity 13, member B
ENSMUSG00000095595	235,474654301227	-0,0538144114262196	-2,99751717434463	0,00272188521763746	0,0909542689884626	notDE	Fam177a	73385	family with sequence similarity 177, member A
ENSMUSG00000024101	2232,02590085055	0,274036539364376	2,99662857075389	0,0027298309679963	0,0910129358785706	notDE	Washc1	68767	WASH complex subunit 1
ENSMUSG00000093470	1836,04841618797	0,310450088018079	2,98969662312486	0,00279254652359299	0,0928932387701082	notDE	NA	NA	NA
ENSMUSG00000026068	124,074094704618	-0,585057537184622	-2,98744961793947	0,00281315658238438	0,093157300069364	Sig.DE	Il18rap	16174	interleukin 18 receptor accessory protein
ENSMUSG00000085498	187,035538022406	0,531689628669484	2,98750962814991	0,00281260435416585	0,093157300069364	Sig.DE	Gm14023	100503468	predicted gene 14023
ENSMUSG00000022247	3369,53174237326	-0,190177610083669	-2,98313938548788	0,00285308028730046	0,0942515174439415	notDE	Brix1	67832	BRX1, biogenesis of ribosomes
ENSMUSG00000069516	1454008,76698362	0,254853748730494	2,98250279389639	0,00285902038903611	0,0942515174439415	notDE	Lyz2	17105	lysozyme 2
ENSMUSG00000047832	1810,05633561542	0,263754714843966	2,97914215498926	0,00289056640902624	0,0950782951049503	notDE	Cdca4	71963	cell division cycle associated 4
ENSMUSG00000053716	2568,49136051605	-0,315957230312725	-2,97691151392225	0,00291168033164162	0,0953461824412623	notDE	Dusp7	235584	dual specificity phosphatase 7
ENSMUSG00000094441	216,746435859378	-0,513626881618918	-2,97715836135426	0,00290933691347389	0,0953461824412623	Sig.DE	Zfp955a	77652	zinc finger protein 955A
ENSMUSG00000032171	2872,04518195856	0,296836587180417	2,9760112508889	0,00292024148322773	0,0954140233953273	notDE	Pin1	23988	protein (peptidyl-prolyl cis/trans isomerase) NIMA-interacting 1
ENSMUSG00000054277	2219,38806301556	0,380536774471997	2,97527826512376	0,00292722885328575	0,0954302568289586	notDE	Arfgap3	66251	ADP-ribosylation factor GTPase activating protein 3
ENSMUSG00000097294	19,3373484002356	0,0900606169151034	2,9653380139613	0,00302350525110495	0,0983508798827347	notDE	NA	NA	NA
ENSMUSG00000006678	1362,62327022938	-0,308912525549277	-2,96112167269753	0,00306520820196918	0,098762552073196	notDE	Pola1	18968	polymerase (DNA directed), alpha 1
ENSMUSG00000027708	2807,84238409515	0,516557476447135	2,95999264110749	0,00307646390869372	0,098762552073196	Sig.DE	Dcun1d1	114893	DCN1, defective in cullin neddylation 1, domain containing 1 (S. cerevisiae)
ENSMUSG00000045362	2861,20988552548	0,299129879729811	2,96188261259729	0,00305764332757345	0,098762552073196	notDE	Tnfrsf26	244237	tumor necrosis factor receptor superfamily, member 26
ENSMUSG00000050549	1419,99402587607	-0,328157342077719	-2,96143293328715	0,0030621117481848	0,098762552073196	notDE	5730508B09Rik	70617	RIKEN cDNA 5730508B09 gene
ENSMUSG00000055546	34,3253157249714	0,0747828738490179	2,9600039695507	0,0030763507845759	0,098762552073196	notDE	Timd4	276891	T cell immunoglobulin and mucin domain containing 4
ENSMUSG00000082185	95,0306021661326	0,347965749393364	2,96262019562864	0,00305032691004293	0,098762552073196	notDE	NA	NA	NA
ENSMUSG00000032423	8817,93632458387	-0,278562189442085	-2,95840916125226	0,00309231367276641	0,0988953853827851	notDE	Syncrip	56403	synaptotagmin binding, cytoplasmic RNA interacting protein
ENSMUSG00000061665	4429,81310372167	-0,279944221403358	-2,95823573512808	0,00309405408937503	0,0988953853827851	notDE	Cd2ap	12488	CD2-associated protein
ENSMUSG00000066684	949,446484886861	0,381783329182782	2,9572180017428	0,00310428555799638	0,0990071812564442	notDE	Pilrb1	170741	paired immunoglobin-like type 2 receptor beta 1
ENSMUSG00000032409	1242,15137863045	-0,372512893793281	-2,95367402444802	0,00314015504650878	0,0999344148242826	notDE	Atr	245000	ataxia telangiectasia and Rad3 related
ENSMUSG00000029217	1823,88359109666	0,402270499606437	2,95226620880021	0,00315450845768009	0,100174379812679	notDE	Tec	21682	tec protein tyrosine kinase
ENSMUSG00000030084	5170,55346518437	0,387842701190759	2,94950698616784	0,00318281376998258	0,100855411336323	notDE	Plxna1	18844	plexin A1
ENSMUSG00000058756	1083,81106820744	-0,365180178946881	-2,94803365974225	0,00319802241675117	0,101119405577403	notDE	Thra	21833	thyroid hormone receptor alpha
ENSMUSG00000052102	5792,08161297336	0,276241419827335	2,9468949001675	0,00320982278901305	0,101274730615577	notDE	Gnpda1	26384	glucosamine-6-phosphate deaminase 1
ENSMUSG00000096842	789,249726646897	-0,446772797685328	-2,94449745270463	0,00323479609258632	0,101844126229757	notDE	NA	NA	NA
ENSMUSG00000006219	3317,95289449146	0,317484502276409	2,94346613376425	0,00324559330913974	0,101965723128807	notDE	Fblim1	74202	filamin binding LIM protein 1
ENSMUSG00000074417	1594,54142129803	0,300817762446819	2,94162087832256	0,00326499386249442	0,102356513348093	notDE	Pira11	18724	paired-Ig-like receptor A11
ENSMUSG00000031266	3890,53069564223	0,250248868855188	2,94089154337584	0,00327269099497979	0,102379522764229	notDE	Gla	11605	galactosidase, alpha
ENSMUSG00000030157	2855,12218568798	-0,380785559087223	-2,93560809649857	0,00332894602754754	0,103918245101978	notDE	Clec2d	93694	C-type lectin domain family 2, member d
ENSMUSG00000043953	644,101100822604	0,497464465564712	2,93032318804321	0,00338609631052746	0,105478334859503	notDE	Ccrl2	54199	chemokine (C-C motif) receptor-like 2
ENSMUSG00000030103	17789,8968392875	0,316774802464237	2,92812433955395	0,00341013641207104	0,105778978199748	notDE	Bhlhe40	20893	basic helix-loop-helix family, member e40
ENSMUSG00000054545	1257,65791448001	0,234357713115019	2,92817890792206	0,00340953793851653	0,105778978199748	notDE	Ugt1a6a	94284	UDP glucuronosyltransferase 1 family, polypeptide A6A
ENSMUSG00000000489	210,83450691548	0,559189540467613	2,92596336603086	0,00343391371259378	0,105846610725925	notDE	Pdgfb	18591	platelet derived growth factor, B polypeptide
ENSMUSG00000026123	21183,9602092515	0,194851603444198	2,92648224808107	0,00342819069986424	0,105846610725925	notDE	Plekhb2	226971	pleckstrin homology domain containing, family B (evectins) member 2
ENSMUSG00000031925	1022,10878769715	0,543496673747425	2,92669927607632	0,00342579956456569	0,105846610725925	notDE	Maml2	270118	mastermind like 2 (Drosophila)
ENSMUSG00000043157	9182,83704350121	0,196510962405725	2,92505887782395	0,00344391056725111	0,105932671695174	notDE	Arl11	219144	ADP-ribosylation factor-like 11
ENSMUSG00000095159	341,722061522585	0,5060694752011	2,92186971810065	0,00347937048021659	0,106799966953287	notDE	NA	NA	NA
ENSMUSG00000029207	191,423826602752	0,551532285960683	2,91874586583929	0,0035144260716029	0,107427456404943	notDE	Apbb2	11787	amyloid beta (A4) precursor protein-binding, family B, member 2
ENSMUSG00000059149	214,805901579315	-0,425910657981927	-2,91938074315891	0,00350727562176865	0,107427456404943	notDE	Mfsd4a	213006	major facilitator superfamily domain containing 4A
ENSMUSG00000057836	41,2502519965629	0,239432199234211	2,91602714124237	0,00354519659214007	0,108143206419576	notDE	Xlr3a	22445	X-linked lymphocyte-regulated 3A
ENSMUSG00000004934	1529,34736826073	-0,300082342248193	-2,9128167742869	0,00358184700588919	0,108885072358633	notDE	Pias4	59004	protein inhibitor of activated STAT 4
ENSMUSG00000079164	1795,88974682716	-0,390220224561158	-2,91260053220839	0,00358432802976115	0,108885072358633	notDE	Tlr5	53791	toll-like receptor 5
ENSMUSG00000017390	4980,07457459378	0,265067539804942	2,90576863477999	0,00366352225744786	0,110650174196178	notDE	Aldoc	11676	aldolase C, fructose-bisphosphate
ENSMUSG00000020610	1678,68224996672	-0,270478149038498	-2,9064779313079	0,00365522681543884	0,110650174196178	notDE	Amz2	13929	archaelysin family metallopeptidase 2
ENSMUSG00000020892	1209,70182034014	0,26028881050411	2,90512382654451	0,00367107833973502	0,110650174196178	notDE	Aloxe3	23801	arachidonate lipoxygenase 3
ENSMUSG00000047793	45,2275951964493	-0,585956216320991	-2,9049996424575	0,00367253519742467	0,110650174196178	notDE	Sned1	208777	sushi, nidogen and EGF-like domains 1
ENSMUSG00000086968	67,9315630766739	-0,432102742402801	-2,90416822855805	0,00368230242529809	0,110717571695619	notDE	4933431E20Rik	329735	RIKEN cDNA 4933431E20 gene
ENSMUSG00000029202	2979,04067216936	-0,221616333770667	-2,90314822356087	0,00369431742961018	0,110852141158283	notDE	Pds5a	71521	PDS5 cohesin associated factor A
ENSMUSG00000000385	31,7781682076457	0,0210691265514706	2,90060755577101	0,00372439997857001	0,111447489173768	notDE	Tmprss2	50528	transmembrane protease, serine 2
ENSMUSG00000044162	95,0181209890122	0,459032649212676	2,90019395996204	0,00372931814415385	0,111447489173768	notDE	Tnip3	414084	TNFAIP3 interacting protein 3
ENSMUSG00000002881	3008,48378203227	-0,168910395692517	-2,89896081158051	0,00374401686461391	0,111659797079956	notDE	Nab1	17936	Ngfi-A binding protein 1
ENSMUSG00000070576	193,000165812745	0,568268284916619	2,89816331891759	0,0037535507320749	0,11171752310465	notDE	Mn1	433938	meningioma 1
ENSMUSG00000026421	2209,26931684254	0,311594111895682	2,89661075996435	0,00377217458823364	0,11202661656173	notDE	Csrp1	13007	cysteine and glycine-rich protein 1
ENSMUSG00000036752	14413,9778107585	0,21291981892587	2,89602902502852	0,00377917444158459	0,11202661656173	notDE	Tubb4b	227613	tubulin, beta 4B class IVB
ENSMUSG00000010307	7723,01617532022	0,252585481315683	2,89246289361491	0,00382234330016876	0,112323036575356	notDE	Tmem86a	67893	transmembrane protein 86A
ENSMUSG00000036086	517,926797485434	0,532998524927668	2,89262826956735	0,00382033151983812	0,112323036575356	notDE	Zranb3	226409	zinc finger, RAN-binding domain containing 3
ENSMUSG00000045636	593,183030358163	-0,525184549845876	-2,89383236981371	0,00380571275253843	0,112323036575356	notDE	Mtus1	102103	mitochondrial tumor suppressor 1
ENSMUSG00000056313	127,625195261803	-0,394940718339316	-2,8920499124476	0,00382737137483871	0,112323036575356	notDE	1810011O10Rik	69068	RIKEN cDNA 1810011O10 gene
ENSMUSG00000082626	554,0788621994	0,276216454250371	2,89274483442605	0,00381891409922155	0,112323036575356	notDE	NA	NA	NA
ENSMUSG00000030056	2651,47368669494	-0,290833970086423	-2,88881235531803	0,00386699756001622	0,113259890687089	notDE	Isy1	57905	ISY1 splicing factor homolog
ENSMUSG00000038000	2180,31038819524	0,234179417815884	2,88625647491197	0,0038985431932091	0,113956820218198	notDE	Acd	497652	adrenocortical dysplasia
ENSMUSG00000035637	538,983920229857	0,426855942573439	2,88550271699486	0,00390789088598849	0,114003412096605	notDE	Grhpr	76238	glyoxylate reductase/hydroxypyruvate reductase
ENSMUSG00000031765	37450,2967750502	0,3136250129756	2,8837522575113	0,00392967770831136	0,114185872223917	notDE	Mt1	17748	metallothionein 1
ENSMUSG00000038393	55485,315205628	0,319911306009905	2,88401806590494	0,00392636227747641	0,114185872223917	notDE	Txnip	56338	thioredoxin interacting protein
ENSMUSG00000005442	5624,49087270649	-0,517809061655373	-2,88081889614796	0,0039664347736591	0,114475198439689	notDE	Cic	71722	capicua transcriptional repressor
ENSMUSG00000025512	1494,01193294507	0,317298471228138	2,88160671408429	0,0039565323232767	0,114475198439689	notDE	Chid1	68038	chitinase domain containing 1
ENSMUSG00000026341	47557,968962025	-0,201939543403713	-2,88047390933802	0,00397077815440667	0,114475198439689	notDE	Actr3	74117	ARP3 actin-related protein 3
ENSMUSG00000028668	7675,25060750722	0,137542795885304	2,88120438926965	0,00396158652276199	0,114475198439689	notDE	Eloa	27224	elongin A
ENSMUSG00000032577	6890,19143455998	0,217940989304484	2,87948945098932	0,0039831962321443	0,114608481802774	notDE	Mapkapk3	102626	mitogen-activated protein kinase-activated protein kinase 3
ENSMUSG00000020432	5852,89420307229	0,372286065494873	2,87315745852446	0,00406391512989109	0,116475134804656	notDE	Tcn2	21452	transcobalamin 2
ENSMUSG00000038398	1162,80568118701	-0,314754740110913	-2,87334022388404	0,00406156461983967	0,116475134804656	notDE	Upf3a	67031	UPF3 regulator of nonsense transcripts homolog A (yeast)
ENSMUSG00000037993	3153,29818039859	-0,257953908706804	-2,87229023309865	0,004075085186457	0,116568049604041	notDE	Dhx38	64340	DEAH (Asp-Glu-Ala-His) box polypeptide 38
ENSMUSG00000038855	5857,57259779471	-0,204337119665077	-2,87071496680738	0,00409544627014365	0,116696407964965	notDE	Itpkb	320404	inositol 1,4,5-trisphosphate 3-kinase B
ENSMUSG00000040446	619,261413301766	-0,388547247531938	-2,87096804464193	0,00409216890339625	0,116696407964965	notDE	Rprd1a	225283	regulation of nuclear pre-mRNA domain containing 1A
ENSMUSG00000092428	51,8217652944428	0,452027872490615	2,86872697303689	0,00412127382319625	0,117205201203974	notDE	NA	NA	NA
ENSMUSG00000001440	12807,5191332874	-0,152821618750109	-2,86433455934978	0,00417886384395863	0,118385038723938	notDE	Kpnb1	16211	karyopherin (importin) beta 1
ENSMUSG00000045999	143,634155122479	-0,518532633718833	-2,86445633388182	0,00417725743817419	0,118385038723938	notDE	NA	NA	NA
ENSMUSG00000002871	2380,21613717017	0,242606574721231	2,85818515855938	0,00426071692162638	0,119035856999039	notDE	Tpra1	24100	transmembrane protein, adipocyte asscociated 1
ENSMUSG00000022500	15130,0326801613	0,279280505993831	2,85984602848331	0,0042384673849567	0,119035856999039	notDE	Litaf	56722	LPS-induced TN factor
ENSMUSG00000026288	11084,0310251371	0,136241945448927	2,85774692836547	0,00426660522604188	0,119035856999039	notDE	Inpp5d	16331	inositol polyphosphate-5-phosphatase D
ENSMUSG00000028646	9685,03211456759	0,187927772454835	2,85856526154081	0,00425561561611508	0,119035856999039	notDE	Rragc	54170	Ras-related GTP binding C
ENSMUSG00000031438	865,239081780665	0,549592823157056	2,85991274573601	0,00423757582520953	0,119035856999039	notDE	Rnf128	66889	ring finger protein 128
ENSMUSG00000050382	156,497807492344	-0,51661367212764	-2,8609474927426	0,00422376999513683	0,119035856999039	notDE	Kif7	16576	kinesin family member 7
ENSMUSG00000060657	4562,98592759123	-0,276499144925061	-2,85843606784216	0,00425734888377105	0,119035856999039	notDE	Marf1	223989	meiosis arrest female 1
ENSMUSG00000078923	5066,26043940642	0,469084623978041	2,85856011824062	0,00425568460659576	0,119035856999039	notDE	Ube2v1	66589	ubiquitin-conjugating enzyme E2 variant 1
ENSMUSG00000028161	9250,22379399154	-0,206971560988072	-2,85563746434757	0,00429505254721166	0,119602571215252	notDE	Ppp3ca	19055	protein phosphatase 3, catalytic subunit, alpha isoform
ENSMUSG00000023044	105,253574823663	0,480773875974905	2,85317333108407	0,00432850050646493	0,1202345783604	notDE	Csad	246277	cysteine sulfinic acid decarboxylase
ENSMUSG00000072600	2954,3458738712	-0,4874235434302	-2,85276223024873	0,00433410368843176	0,1202345783604	notDE	NA	NA	NA
ENSMUSG00000025159	2780,57204409671	0,232992502168063	2,84915619052466	0,00438353547744556	0,121148725798651	notDE	Mms19	72199	MMS19 (MET18 S. cerevisiae)
ENSMUSG00000030083	1901,88980780734	0,284377073682406	2,84960994394126	0,00437728741946874	0,121148725798651	notDE	Abtb1	80283	ankyrin repeat and BTB (POZ) domain containing 1
ENSMUSG00000026958	5942,63132394006	0,259467680329505	2,84849513487457	0,0043926524972583	0,121172926204857	notDE	Dpp7	83768	dipeptidylpeptidase 7
ENSMUSG00000085457	44,6785491776113	0,555272600382788	2,84627265558826	0,00442343022287543	0,121793435518609	notDE	1110046J04Rik	68808	RIKEN cDNA 1110046J04 gene
ENSMUSG00000002105	2431,29206560465	0,324572552937369	2,84487190679264	0,00444292858854968	0,121961137200923	notDE	Slc39a13	68427	solute carrier family 39 (metal ion transporter), member 13
ENSMUSG00000076036	122545,16112051	0,261206776384996	2,84464381602199	0,00444611096644868	0,121961137200923	notDE	NA	NA	NA
ENSMUSG00000037185	401,149649305467	-0,498427847228474	-2,84386938181889	0,00445693147990303	0,122030285938574	notDE	Krt80	74127	keratin 80
ENSMUSG00000038888	814,78479631562	-0,337702823273932	-2,84156933970472	0,00448920884580185	0,12268557185841	notDE	Ctu1	233189	cytosolic thiouridylase subunit 1
ENSMUSG00000032691	2575,76866755232	-0,262622597949716	-2,83964342302124	0,00451639872363433	0,123199648299806	notDE	Nlrp3	216799	NLR family, pyrin domain containing 3
ENSMUSG00000059409	2355,62981798709	0,252455122189553	2,83723890712218	0,00455055478615451	0,123901494483018	notDE	Ppp2r5d	21770	protein phosphatase 2, regulatory subunit B', delta
ENSMUSG00000021675	34,0269810324851	0,172860533786495	2,83609297441151	0,00456691490150675	0,124115979726327	notDE	F2rl2	14064	coagulation factor II (thrombin) receptor-like 2
ENSMUSG00000094437	135,620220744968	0,278399407762573	2,83550601771393	0,00457531531059437	0,124115979726327	notDE	NA	NA	NA
ENSMUSG00000044224	1129,31374675158	-0,203971102002718	-2,83058387000473	0,00464631277427722	0,125809828213993	notDE	Dnajc21	78244	DnaJ heat shock protein family (Hsp40) member C21
ENSMUSG00000060373	11704,2890905313	-0,422411451163968	-2,82966900309402	0,00465961830337276	0,1259381763134	notDE	Hnrnpc	15381	heterogeneous nuclear ribonucleoprotein C
ENSMUSG00000026177	112,896012718747	0,493435708495155	2,82590457720883	0,00471473068232941	0,126810396656271	notDE	Slc11a1	18173	solute carrier family 11 (proton-coupled divalent metal ion transporters), member 1
ENSMUSG00000030847	2196,22723032146	0,239435291174937	2,82511336915621	0,00472638899324196	0,126810396656271	notDE	Bag3	29810	BCL2-associated athanogene 3
ENSMUSG00000044468	185,670797032196	0,452206506496991	2,82557813019904	0,00471953766323725	0,126810396656271	notDE	Fam46c	74645	family with sequence similarity 46, member C
ENSMUSG00000090035	2013,96283956035	-0,285603178615307	-2,82605526915966	0,00471251321637223	0,126810396656271	notDE	Galnt4	14426	UDP-N-acetyl-alpha-D-galactosamine:polypeptide N-acetylgalactosaminyltransferase 4
ENSMUSG00000021948	9550,77812097268	0,321087708901812	2,82369193663739	0,00474739911941151	0,126811483287544	notDE	Prkcd	18753	protein kinase C, delta
ENSMUSG00000027215	8699,76950131141	0,158866389933306	2,82336091137192	0,00475230410742277	0,126811483287544	notDE	Cd82	12521	CD82 antigen
ENSMUSG00000056124	23,7107318984928	0,0926689579655577	2,82409882446647	0,00474137631091287	0,126811483287544	notDE	B4galt6	56386	UDP-Gal:betaGlcNAc beta 1,4-galactosyltransferase, polypeptide 6
ENSMUSG00000029462	8928,76164324892	0,194198518220237	2,82264152655687	0,0047629794567212	0,126866099551036	notDE	Vps29	56433	VPS29 retromer complex component
ENSMUSG00000034908	12623,4305642265	0,237995478742277	2,82036403217656	0,00479691973118239	0,1273088642736	notDE	Sidt2	214597	SID1 transmembrane family, member 2
ENSMUSG00000042439	158,725852700344	0,546393981905204	2,82039861133718	0,00479640278450378	0,1273088642736	notDE	Zfp532	328977	zinc finger protein 532
ENSMUSG00000039480	1394,46036682393	-0,504503671353288	-2,81828908267472	0,00482803195749898	0,12767365804156	notDE	Nt5dc1	319638	5'-nucleotidase domain containing 1
ENSMUSG00000041235	4080,82843888917	-0,202416912308688	-2,8183509099293	0,00482710227381226	0,12767365804156	notDE	Chd7	320790	chromodomain helicase DNA binding protein 7
ENSMUSG00000098925	239,725357534725	-0,571723451291583	-2,81614136911458	0,00486042741657151	0,12829957685072	notDE	Rnu3b2	19859	U3B small nuclear RNA 2
ENSMUSG00000044285	20388,0939578234	0,164350897768692	2,81475552799003	0,00488143527887076	0,128623195170675	notDE	NA	NA	NA
ENSMUSG00000049539	265,011748806398	-0,435396737286428	-2,8136868257661	0,0048976917146279	0,128820682075445	notDE	Hist1h1a	80838	histone cluster 1, H1a
ENSMUSG00000025132	47029,2450526637	0,171046858449514	2,81256429816875	0,00491481962813648	0,128846847280051	notDE	Arhgdia	192662	Rho GDP dissociation inhibitor (GDI) alpha
ENSMUSG00000040188	15362,6654857623	0,170614817216214	2,81247312815137	0,00491621310780851	0,128846847280051	notDE	Scamp2	24044	secretory carrier membrane protein 2
ENSMUSG00000098495	36,6940438709345	0,387216654067209	2,81144900983177	0,004931890720756	0,129027738909743	notDE	NA	NA	NA
ENSMUSG00000027751	1189,88040210891	0,327057065086814	2,81042632716664	0,00494759146597768	0,129208592050213	notDE	Supt20	56790	suppressor of Ty 20
ENSMUSG00000027863	31396,8401756187	-0,202225265320706	-2,80983409823127	0,00495670432155376	0,129217063191144	notDE	Cd2	12481	CD2 antigen
ENSMUSG00000035181	5125,65695252435	-0,219831643401897	-2,80834790061278	0,00497963990033255	0,129585213193964	notDE	Heatr5a	320487	HEAT repeat containing 5A
ENSMUSG00000019577	871,458578799428	0,504041598747419	2,80612420661179	0,0050141360595585	0,129793736767057	notDE	Pdk4	27273	pyruvate dehydrogenase kinase, isoenzyme 4
ENSMUSG00000036553	9835,26937227476	-0,252214866629801	-2,80637854849887	0,00501017954038171	0,129793736767057	notDE	Sh3tc1	231147	SH3 domain and tetratricopeptide repeats 1
ENSMUSG00000053063	3337,41520319641	-0,319060348124883	-2,80689915067653	0,00500208990156416	0,129793736767057	notDE	Clec12a	232413	C-type lectin domain family 12, member a
ENSMUSG00000021978	2316,41448743678	-0,248250576691651	-2,80491774043281	0,00503294224728293	0,130051581479439	notDE	Extl3	54616	exostoses (multiple)-like 3
ENSMUSG00000023845	4864,87741284987	-0,30370754514277	-2,80330392669853	0,00505819780008633	0,130474881148543	notDE	Lnpep	240028	leucyl/cystinyl aminopeptidase
ENSMUSG00000027698	64852,5080853754	-0,160841665651228	-2,80176966467503	0,00508231457980236	0,130867375248396	notDE	Nceh1	320024	neutral cholesterol ester hydrolase 1
ENSMUSG00000020537	2608,93105967048	0,168950313829682	2,8010000750745	0,00509445071774272	0,13095054004016	notDE	Drg2	13495	developmentally regulated GTP binding protein 2
ENSMUSG00000030589	1603,42531001686	-0,429639171836493	-2,79945301166316	0,00511892661436898	0,131197299064901	notDE	Rasgrp4	233046	RAS guanyl releasing protein 4
ENSMUSG00000066440	5299,04444416482	0,257580787963313	2,79926572405939	0,0051218968688875	0,131197299064901	notDE	Zfyve26	211978	zinc finger, FYVE domain containing 26
ENSMUSG00000037846	102,407521685632	-0,368507277159152	-2,79790010157965	0,00514360184723254	0,131393554719774	notDE	Rtkn2	170799	rhotekin 2
ENSMUSG00000041133	11054,338506906	-0,249971904704986	-2,79765968089435	0,00514743164786711	0,131393554719774	notDE	Smc1a	24061	structural maintenance of chromosomes 1A
ENSMUSG00000005802	174,099512947452	0,396488376294351	2,79516063621788	0,00518739326185257	0,132184130206271	notDE	Slc30a4	22785	solute carrier family 30 (zinc transporter), member 4
ENSMUSG00000037475	5407,42463862041	-0,355254037529027	-2,79240735879173	0,00523174462998601	0,132878299412078	notDE	Thoc2	331401	THO complex 2
ENSMUSG00000078933	34,4685939673494	0,41118606297111	2,79234766370052	0,00523271001561541	0,132878299412078	notDE	NA	NA	NA
ENSMUSG00000046865	3708,095929725	-0,264024907395294	-2,79051060334653	0,00526249764654923	0,133225820472418	notDE	Fbl	14113	fibrillarin
ENSMUSG00000062014	10761,6344838418	-0,20038504584461	-2,79038637172694	0,00526451756066619	0,133225820472418	notDE	Gmfb	63985	glia maturation factor, beta
ENSMUSG00000010095	8347,06311432045	-0,461487325170321	-2,789274692749	0,00528262383527303	0,133278409776608	notDE	Slc3a2	17254	solute carrier family 3 (activators of dibasic and neutral amino acid transport), member 2
ENSMUSG00000091183	68,6209588078022	0,485310893138371	2,78914590446334	0,00528472508330016	0,133278409776608	notDE	Gm5141	380850	predicted gene 5141
ENSMUSG00000038685	482,358474424257	0,501987750723213	2,78858231702572	0,00529392918952441	0,133281919304071	notDE	Rtel1	269400	regulator of telomere elongation helicase 1
ENSMUSG00000020340	397,779973174112	0,5264553047928	2,78760960061713	0,00530984896306441	0,133454203938352	notDE	Cyfip2	76884	cytoplasmic FMR1 interacting protein 2
ENSMUSG00000028680	6867,17317878716	0,502139112012371	2,78535869274291	0,00534685392607281	0,134154937329434	notDE	Plk3	12795	polo-like kinase 3
ENSMUSG00000031400	9165,14358553585	0,282757469126288	2,78165496860102	0,00540825034337266	0,135332432853339	notDE	G6pdx	14381	glucose-6-phosphate dehydrogenase X-linked
ENSMUSG00000055951	17,0489391761909	0,392038856792827	2,78141844102793	0,00541219278499375	0,135332432853339	notDE	NA	NA	NA
ENSMUSG00000026520	2360,53223508998	-0,280203963533971	-2,77976860778616	0,0054397644532498	0,135560774162935	notDE	Pycr2	69051	pyrroline-5-carboxylate reductase family, member 2
ENSMUSG00000068882	11788,7203837347	-0,172493860420742	-2,77988838027943	0,00543775858004983	0,135560774162935	notDE	Ssb	20823	Sjogren syndrome antigen B
ENSMUSG00000025103	3838,40751516413	-0,199795096877409	-2,77712349436447	0,0054842337327246	0,13643771332022	notDE	Btbd1	83962	BTB (POZ) domain containing 1
ENSMUSG00000059970	398,135885947274	0,41267899725552	2,77508627772575	0,00551870652559267	0,137018140122164	notDE	Hspa2	15512	heat shock protein 2
ENSMUSG00000090176	200,203892189505	0,505715523929084	2,77464480662579	0,00552620261799925	0,137018140122164	notDE	Cd200r2	271375	Cd200 receptor 2
ENSMUSG00000014786	164,210713738801	0,523984658959882	2,76894900135943	0,00562374372575549	0,138967905881988	notDE	Slc9a5	277973	solute carrier family 9 (sodium/hydrogen exchanger), member 5
ENSMUSG00000018427	552,278664560551	0,45608451336824	2,76948596960882	0,005614482235658	0,138967905881988	notDE	Ypel2	77864	yippee-like 2 (Drosophila)
ENSMUSG00000021731	1664,05702252446	-0,296644241053089	-2,7681609951838	0,00563736000877587	0,139070644646026	notDE	Mrps30	59054	mitochondrial ribosomal protein S30
ENSMUSG00000025855	20,1890387056348	0,0443259890048851	2,76572917622093	0,00567956812518372	0,139877202922238	notDE	Prkar1b	19085	protein kinase, cAMP dependent regulatory, type I beta
ENSMUSG00000002997	6846,53495314535	-0,447514527249787	-2,76251374961921	0,0057358145846336	0,141018168494719	notDE	Prkar2b	19088	protein kinase, cAMP dependent regulatory, type II beta
ENSMUSG00000044627	7502,94103949982	-0,30798653361065	-2,76198691558601	0,00574507807442947	0,141018168494719	notDE	Swi5	72931	SWI5 recombination repair homolog (yeast)
ENSMUSG00000039316	4967,07948512776	-0,388572959218946	-2,75860613226481	0,00580484521751014	0,142247732055086	notDE	Rftn1	76438	raftlin lipid raft linker 1
ENSMUSG00000024663	4029,58170416798	0,282354190245919	2,75678345661437	0,00583729942547422	0,142805014064472	notDE	Rab3il1	74760	RAB3A interacting protein (rabin3)-like 1
ENSMUSG00000000439	877,286545940124	0,29954099136667	2,75413094433343	0,00588482181168286	0,143405663621017	notDE	Mkrn2	67027	makorin, ring finger protein, 2
ENSMUSG00000034563	5903,53789509871	0,473504690889276	2,75378129481381	0,00589111207420896	0,143405663621017	notDE	Ccpg1	72278	cell cycle progression 1
ENSMUSG00000037270	2998,0162114862	-0,228628279715348	-2,75397038182838	0,00588770961014306	0,143405663621017	notDE	4932438A13Rik	229227	RIKEN cDNA 4932438A13 gene
ENSMUSG00000028708	3850,31659845044	0,343552843420184	2,75146983167305	0,00593284842050871	0,144142009959333	notDE	Mknk1	17346	MAP kinase-interacting serine/threonine kinase 1
ENSMUSG00000036120	1433,71650219893	0,320287861517076	2,75102183186262	0,00594096837620593	0,144142009959333	notDE	Rfxank	19727	regulatory factor X-associated ankyrin-containing protein
ENSMUSG00000029560	1090,73037114572	0,317561449507585	2,75021131566691	0,00595568436215581	0,14426100029123	notDE	Snx8	231834	sorting nexin 8
ENSMUSG00000020859	8777,29931511602	-0,150126121242185	-2,74933188660853	0,0059716887004552	0,144410754873014	notDE	Spag9	70834	sperm associated antigen 9
ENSMUSG00000028394	1802,73047371493	-0,269047567592763	-2,74861099586585	0,00598483676266051	0,144491058984232	notDE	Pole3	59001	polymerase (DNA directed), epsilon 3 (p17 subunit)
ENSMUSG00000020827	9520,93614270372	0,275453348388708	2,74591122795526	0,00603430891422222	0,144939687864824	notDE	Mink1	50932	misshapen-like kinase 1 (zebrafish)
ENSMUSG00000024053	4602,7361328644	-0,256831181002236	-2,7460949285123	0,00603093103106559	0,144939687864824	notDE	Emilin2	246707	elastin microfibril interfacer 2
ENSMUSG00000024826	3281,10108516821	0,2348560375479	2,74559387138421	0,00604014847809269	0,144939687864824	notDE	Dpf2	19708	D4, zinc and double PHD fingers family 2
ENSMUSG00000053536	3125,93791184502	-0,218439448856985	-2,74491223816999	0,00605270817853512	0,144939687864824	notDE	Cstf2t	83410	cleavage stimulation factor, 3' pre-RNA subunit 2, tau
ENSMUSG00000073599	64,3188227847816	0,0517721373010392	2,74494073337514	0,00605218265811213	0,144939687864824	notDE	Ecscr	68545	endothelial cell surface expressed chemotaxis and apoptosis regulator
ENSMUSG00000036890	376,52512083853	0,425061428267739	2,74373136341225	0,00607452254394704	0,145225536526266	notDE	Gtdc1	227835	glycosyltransferase-like domain containing 1
ENSMUSG00000020553	2277,74504285141	0,216808162027745	2,7416034467029	0,00611401052466024	0,14569578078457	notDE	Pctp	18559	phosphatidylcholine transfer protein
ENSMUSG00000022477	10656,7779530226	0,160618295362628	2,74211934337823	0,00610441580157561	0,14569578078457	notDE	Aco2	11429	aconitase 2, mitochondrial
ENSMUSG00000066902	2594,62661456809	-0,494204651467185	-2,74062733911413	0,00613220148747376	0,145892813058781	notDE	NA	NA	NA
ENSMUSG00000021277	676,685781836075	-0,513903967251583	-2,73751860407327	0,00619046185600062	0,146262470774926	notDE	Traf3	22031	TNF receptor-associated factor 3
ENSMUSG00000022867	6796,90357121224	-0,166279675370125	-2,7365074967914	0,00620951800883293	0,146262470774926	notDE	Usp25	30940	ubiquitin specific peptidase 25
ENSMUSG00000022911	3084,91727604513	-0,214675942251107	-2,73915290051012	0,00615977189182629	0,146262470774926	notDE	Arl13b	68146	ADP-ribosylation factor-like 13B
ENSMUSG00000034341	9301,35723531988	0,247573084369435	2,73504002125738	0,00623726920872465	0,146262470774926	notDE	Wbp2	22378	WW domain binding protein 2
ENSMUSG00000034575	1107,65672612522	0,291820613146849	2,73702742589391	0,00619971241411198	0,146262470774926	notDE	Papd7	210106	PAP associated domain containing 7
ENSMUSG00000045455	93,0773712274971	-0,50492351324	-2,73720955442463	0,00619628086260831	0,146262470774926	notDE	NA	NA	NA
ENSMUSG00000056602	6894,2895576136	-0,208605095184481	-2,73574442710356	0,00622393439554944	0,146262470774926	notDE	Fry	320365	FRY microtubule binding protein
ENSMUSG00000060678	293,698866303301	-0,505593343545893	-2,73547997928084	0,00622893753480912	0,146262470774926	notDE	Hist1h4c	319155	histone cluster 1, H4c
ENSMUSG00000098974	92,6965039941572	0,218695816802288	2,73576492876723	0,00622354667178645	0,146262470774926	notDE	NA	NA	NA
ENSMUSG00000078597	25,5018961958615	-0,0113745451102406	2,73230213625377	0,00628934357879494	0,147248755794621	notDE	Cyp4a12b	13118	cytochrome P450, family 4, subfamily a, polypeptide 12B
ENSMUSG00000018581	647,44061829347	-0,390779272590163	-2,72753774184651	0,00638089575389877	0,148141628369872	notDE	Dnah11	13411	dynein, axonemal, heavy chain 11
ENSMUSG00000021534	19,9329477022922	-0,0711545910038528	-2,72730543609554	0,00638539022859004	0,148141628369872	notDE	1700001L19Rik	69315	RIKEN cDNA 1700001L19 gene
ENSMUSG00000029304	34012,084826845	0,295944698081714	2,72700126947112	0,00639127931940687	0,148141628369872	notDE	Spp1	20750	secreted phosphoprotein 1
ENSMUSG00000038080	1290,99601087755	-0,338882515738289	-2,72561606166508	0,00641816073397326	0,148141628369872	notDE	Kdm1b	218214	lysine (K)-specific demethylase 1B
ENSMUSG00000039515	4565,85440085686	0,5137384495766	2,72645823047806	0,00640180546574631	0,148141628369872	notDE	Ptpa	110854	protein phosphatase 2 protein activator
ENSMUSG00000040093	3635,72654969312	-0,293097811142797	-2,72652913151198	0,00640043025117796	0,148141628369872	notDE	Bmf	171543	BCL2 modifying factor
ENSMUSG00000042817	25,689697667761	0,0949127913681694	2,72588118120278	0,00641300795228497	0,148141628369872	notDE	Flt3	14255	FMS-like tyrosine kinase 3
ENSMUSG00000048621	723,138528162494	0,48814681071303	2,72660063377836	0,00639904364416389	0,148141628369872	notDE	Gm6377	622976	predicted gene 6377
ENSMUSG00000094090	199,105541742566	-0,475001152455374	-2,72640698894703	0,0064027995250788	0,148141628369872	notDE	NA	NA	NA
ENSMUSG00000020640	6326,00793763774	-0,212506022296745	-2,72446819482022	0,0064405133258312	0,148424557099837	notDE	Itsn2	20403	intersectin 2
ENSMUSG00000032530	76,5125065570001	0,518209407539817	2,72319169899313	0,00646545295973345	0,148766126552364	notDE	Lyzl4	69032	lysozyme-like 4
ENSMUSG00000064373	56964,112648067	-0,21112261435592	-2,72240658163226	0,00648083536657876	0,148887066241887	notDE	Selenop	20363	selenoprotein P
ENSMUSG00000029505	4638,07628782189	-0,452254304744208	-2,72118702151646	0,00650479488423522	0,149204366900016	notDE	Ep400	75560	E1A binding protein p400
ENSMUSG00000096617	5144,8785025592	0,493037685274589	2,71988822402613	0,00653039868292379	0,149558336191633	notDE	NA	NA	NA
ENSMUSG00000022091	5408,36809029374	0,199808042470749	2,71642275143204	0,00659915932438405	0,150847089418634	notDE	Sorbs3	20410	sorbin and SH3 domain containing 3
ENSMUSG00000031431	8866,92432951709	-0,478476202251918	-2,71602009540367	0,00660719074920764	0,150847089418634	notDE	Tsc22d3	14605	TSC22 domain family, member 3
ENSMUSG00000017119	3991,62961379152	0,478169484025342	2,70961435885854	0,00673614788510203	0,151803373054286	notDE	Nbr1	17966	neighbor of Brca1 gene 1
ENSMUSG00000022912	22806,3433721535	-0,257213885360132	-2,7119397301165	0,00668907538486969	0,151803373054286	notDE	Pros1	19128	protein S (alpha)
ENSMUSG00000028560	4049,7249210566	-0,233519092246074	-2,71024310166829	0,00672339096119357	0,151803373054286	notDE	Usp1	230484	ubiquitin specific peptidase 1
ENSMUSG00000030695	89438,4678459307	0,188816492582123	2,71037771693443	0,00672066249880159	0,151803373054286	notDE	Aldoa	11674	aldolase A, fructose-bisphosphate
ENSMUSG00000045954	743,33125556194	-0,45945009052087	-2,71076849007747	0,00671274771318087	0,151803373054286	notDE	Sdpr	20324	serum deprivation response
ENSMUSG00000052214	4132,93868952231	0,154455507433174	2,71025694788161	0,0067231102719628	0,151803373054286	notDE	Opa3	403187	optic atrophy 3
ENSMUSG00000074272	520,670804419402	0,491599655747001	2,71067521108128	0,00671463624013392	0,151803373054286	notDE	Ceacam1	26365	carcinoembryonic antigen-related cell adhesion molecule 1
ENSMUSG00000079491	316,224813309908	0,433376923584248	2,70932636552594	0,00674199840879063	0,151803373054286	notDE	H2-T10	15024	histocompatibility 2, T region locus 10
ENSMUSG00000098973	121,308527682061	-0,531893571940241	-2,7102753120706	0,00672273801097215	0,151803373054286	notDE	Mir6236	102465959	microRNA 6236
ENSMUSG00000015711	1692,82323108985	0,304769169177369	2,70764626799148	0,00677622036578517	0,152151657434401	notDE	Prune1	229589	prune exopolyphosphatase
ENSMUSG00000038712	2238,04754503631	0,241634194650522	2,70755110818225	0,00677816334214328	0,152151657434401	notDE	Fam63a	75007	family with sequence similarity 63, member A
ENSMUSG00000038533	462,024317011626	-0,518215051994035	-2,7065540604588	0,00679855122400988	0,152376674766185	notDE	Cbfa2t2	12396	core-binding factor, runt domain, alpha subunit 2, translocated to, 2 (human)
ENSMUSG00000071369	7192,73755891194	-0,171959449988526	-2,7056126879032	0,00681785120754106	0,152576661041821	notDE	Map3k5	26408	mitogen-activated protein kinase kinase kinase 5
ENSMUSG00000061898	331,780761449073	0,519222487569524	2,70502249883613	0,00682997633606641	0,152587538163701	notDE	Rbak	57782	RB-associated KRAB zinc finger
ENSMUSG00000065231	21,0911511554471	-0,18632779150867	-2,70407555919541	0,00684947120914391	0,152587538163701	notDE	NA	NA	NA
ENSMUSG00000069083	950,475471454165	0,445365206914387	2,7043690665262	0,0068434233634353	0,152587538163701	notDE	NA	NA	NA
ENSMUSG00000046598	579,266012750797	0,404962444829031	2,69974017477136	0,00693936474947899	0,154356247975173	notDE	Bdh1	71911	3-hydroxybutyrate dehydrogenase, type 1
ENSMUSG00000006335	938,176537168153	-0,465694913324509	-2,69706789671442	0,00699530056817536	0,154939696308579	notDE	Tfpt	69714	TCF3 (E2A) fusion partner
ENSMUSG00000037353	1580,38848940232	0,196690184128221	2,69697708034413	0,00699720862061461	0,154939696308579	notDE	Letmd1	68614	LETM1 domain containing 1
ENSMUSG00000037761	541,299750589942	-0,318007312131859	-2,69755531141493	0,00698506796444598	0,154939696308579	notDE	Actr5	109275	ARP5 actin-related protein 5
ENSMUSG00000028011	25,1427089399863	-0,252109909199551	-2,69558317753586	0,00702655322685148	0,155355506908868	notDE	Tdo2	56720	tryptophan 2,3-dioxygenase
ENSMUSG00000029063	8226,53090978265	0,305488853473541	2,69277175685757	0,0070860760493369	0,155967928373354	notDE	Nadk	192185	NAD kinase
ENSMUSG00000033033	36,6707730723569	0,133411664622994	2,6932301668119	0,00707633990196452	0,155967928373354	notDE	Calhm2	72691	calcium homeostasis modulator 2
ENSMUSG00000086773	19,8061302240758	0,232378540572932	2,69287936032024	0,00708378958484617	0,155967928373354	notDE	NA	NA	NA
ENSMUSG00000026834	92,3307524556474	0,347876876063638	2,68628289377921	0,00722518863587854	0,158649850302989	notDE	Acvr1c	269275	activin A receptor, type IC
ENSMUSG00000067851	6895,1153338664	-0,213858868672063	-2,68608339648444	0,00722950416262005	0,158649850302989	notDE	Arfgef1	211673	ADP-ribosylation factor guanine nucleotide-exchange factor 1(brefeldin A-inhibited)
ENSMUSG00000079455	54,4564106139563	0,377137659868649	2,68467477351368	0,00726004139385786	0,159082546369437	notDE	NA	NA	NA
ENSMUSG00000001674	4225,72410329677	-0,197121326407772	-2,6834040334482	0,0072876887483093	0,159450725694035	notDE	Ddx18	66942	DEAD (Asp-Glu-Ala-Asp) box polypeptide 18
ENSMUSG00000026464	752,607963205181	-0,366239384892048	-2,67946084118095	0,00737408277985573	0,15996352246188	notDE	NA	NA	NA
ENSMUSG00000028426	4508,55688726373	-0,215506737127434	-2,67951839296203	0,00737281526088019	0,15996352246188	notDE	Rad23b	19359	RAD23 homolog B, nucleotide excision repair protein
ENSMUSG00000036667	2288,45584401518	0,220637790045945	2,67971284445679	0,00736853411170351	0,15996352246188	notDE	Tcaf1	77574	TRPM8 channel-associated factor 1
ENSMUSG00000039997	976,883146438053	-0,401010844826275	-2,68062634323771	0,00734845186095202	0,15996352246188	notDE	Ifi203	15950	interferon activated gene 203
ENSMUSG00000053977	61,8316008299752	-0,100518564994382	-2,67935546836242	0,00737640401476943	0,15996352246188	notDE	Cd8a	12525	CD8 antigen, alpha chain
ENSMUSG00000058355	7211,84068131124	-0,220212110738014	-2,67967383337997	0,00736939282178519	0,15996352246188	notDE	Abce1	24015	ATP-binding cassette, sub-family E (OABP), member 1
ENSMUSG00000085531	41,2646615076448	0,115859755514402	2,67823099986609	0,00740121553653127	0,160265201816818	notDE	Slc36a3os	102634079	solute carrier family 36 (proton/amino acid symporter), member 3, opposite strand
ENSMUSG00000025044	1854,62201427134	0,384373716087414	2,6769973492691	0,00742852226736115	0,160619945436781	notDE	Msr1	20288	macrophage scavenger receptor 1
ENSMUSG00000055723	4126,04726383246	-0,330179529047471	-2,67604952444167	0,00744956362112202	0,160838375802286	notDE	Rras2	66922	related RAS viral (r-ras) oncogene 2
ENSMUSG00000035158	2647,88645405944	-0,463828419573766	-2,67407699737937	0,00749352443717263	0,161550278298752	notDE	Mitf	17342	microphthalmia-associated transcription factor
ENSMUSG00000005950	848,024729277657	-0,355522923922095	-2,67068633173719	0,00756963455759832	0,162713942836795	notDE	P2rx5	94045	purinergic receptor P2X, ligand-gated ion channel, 5
ENSMUSG00000056656	61,2207954704714	0,254276824297046	2,67096257763719	0,00756340784547736	0,162713942836795	notDE	Apol8	239552	apolipoprotein L 8
ENSMUSG00000020134	5727,14955045163	-0,376242832851488	-2,66878605432972	0,0076125923927839	0,163010643061998	notDE	Peli1	67245	pellino 1
ENSMUSG00000027641	4807,30687390558	-0,199123303409285	-2,66938609631622	0,00759900424222197	0,163010643061998	notDE	Rbl1	19650	retinoblastoma-like 1 (p107)
ENSMUSG00000092193	255,82681875454	0,378013320447787	2,66860493956763	0,00761669807410684	0,163010643061998	notDE	NA	NA	NA
ENSMUSG00000042272	152,172282493636	0,508797625526876	2,66601634585992	0,0076755960873699	0,163766764388619	notDE	Sestd1	228071	SEC14 and spectrin domains 1
ENSMUSG00000061479	2263,68481538274	0,332123787051406	2,66610483180283	0,00767357605644631	0,163766764388619	notDE	Snrpa	53607	small nuclear ribonucleoprotein polypeptide A
ENSMUSG00000074579	111,233909248966	-0,51105180043347	-2,66558531081907	0,00768544293192864	0,163766764388619	notDE	Lekr1	624866	leucine, glutamate and lysine rich 1
ENSMUSG00000037697	9613,90851833972	-0,333287849336424	-2,66483605331336	0,00770258640503007	0,163894541118896	notDE	Ddhd1	114874	DDHD domain containing 1
ENSMUSG00000027500	74,3597594032517	-0,0257111221277209	-2,6635919611228	0,00773112770845779	0,164264119504993	notDE	Stmn2	20257	stathmin-like 2
ENSMUSG00000018500	189,600937700533	0,492293068527187	2,66045660649846	0,0078034781865444	0,165250444276167	notDE	Adora2b	11541	adenosine A2b receptor
ENSMUSG00000028468	1831,35885648688	-0,211761489294222	-2,66093797332196	0,00779233104302991	0,165250444276167	notDE	Rgp1	242406	RAB6A GEF compex partner 1
ENSMUSG00000039457	42,2204651819216	-0,48676390435898	-2,66012062763942	0,00781126700482462	0,165250444276167	notDE	Ppl	19041	periplakin
ENSMUSG00000001833	20184,8382150251	-0,185991128058317	-2,65893039268126	0,00783891565881985	0,165359507792867	notDE	2007-09-01	235072	septin 7
ENSMUSG00000029103	6038,8647025019	0,247224068176262	2,65921010319243	0,00783241023309853	0,165359507792867	notDE	Lrpap1	16976	low density lipoprotein receptor-related protein associated protein 1
ENSMUSG00000014867	14834,5559918973	0,173243676781666	2,65764836200167	0,00786879473446455	0,165412373201004	notDE	Surf4	20932	surfeit gene 4
ENSMUSG00000018326	35432,3211576382	-0,16417965482907	-2,65655088523702	0,00789445358905206	0,165412373201004	notDE	Ywhab	54401	tyrosine 3-monooxygenase/tryptophan 5-monooxygenase activation protein, beta polypeptide
ENSMUSG00000021768	190,786715976026	0,457902351413843	2,65676830578151	0,00788936438202936	0,165412373201004	notDE	Dusp13	27389	dual specificity phosphatase 13
ENSMUSG00000027890	1470,84437569692	0,265112015045665	2,65641341111847	0,00789767299102937	0,165412373201004	notDE	Gstm4	14865	glutathione S-transferase, mu 4
ENSMUSG00000049659	5568,8366658579	-0,220866387765507	-2,65745379072364	0,00787333832860215	0,165412373201004	notDE	Aftph	216549	aftiphilin
ENSMUSG00000058542	14674,4447786479	0,408871246065645	2,65086273174011	0,00802864642469501	0,167916341937825	notDE	NA	NA	NA
ENSMUSG00000060090	4499,40099995045	-0,439331020626725	-2,64913503384552	0,00806980809379072	0,168307463648547	notDE	Rp2	19889	retinitis pigmentosa 2 homolog
ENSMUSG00000084133	18,1013785232236	-0,507778457345446	-2,64911688117098	0,00807024157465999	0,168307463648547	notDE	NA	NA	NA
ENSMUSG00000003992	31,5079195579056	-0,0630565594891335	-2,64763611410556	0,00810567216851554	0,168510125185686	notDE	Ssbp2	66970	single-stranded DNA binding protein 2
ENSMUSG00000021451	231,27654735653	0,511495665978682	2,64697313100022	0,00812158057028464	0,168510125185686	notDE	Sema4d	20354	sema domain, immunoglobulin domain (Ig), transmembrane domain (TM) and short cytoplasmic domain, (semaphorin) 4D
ENSMUSG00000029484	4231,58699593692	0,247437816008192	2,64770504302506	0,00810401980825986	0,168510125185686	notDE	Anxa3	11745	annexin A3
ENSMUSG00000048163	17956,6640140894	0,166719418384906	2,64679736413433	0,00812580281280361	0,168510125185686	notDE	Selplg	20345	selectin, platelet (p-selectin) ligand
ENSMUSG00000024300	25521,9886544133	0,186111496416817	2,6450100312856	0,00816884953189218	0,169164217841424	notDE	Myo1f	17916	myosin IF
ENSMUSG00000027312	3033,69523317517	-0,171742608522287	-2,64168038573072	0,00824958642260168	0,170356276926282	notDE	Atrn	11990	attractin
ENSMUSG00000029670	1562,35758216771	-0,391320451434586	-2,642114336834	0,00823902371419816	0,170356276926282	notDE	Ing3	71777	inhibitor of growth family, member 3
ENSMUSG00000025727	30,9825054611241	0,300085015504736	2,63926187392552	0,0083086771421583	0,170383360683724	notDE	A930017K11Rik	100034748	RIKEN cDNA A930017K11 gene
ENSMUSG00000030780	882,936777551424	0,366149916912259	2,63958910486854	0,00830065992490046	0,170383360683724	notDE	BC017158	233913	cDNA sequence BC017158
ENSMUSG00000040269	1492,01768021186	-0,215758181252271	-2,63925524326726	0,00830883966607018	0,170383360683724	notDE	Mrps28	66230	mitochondrial ribosomal protein S28
ENSMUSG00000064281	1954,33595873567	0,487383418118813	2,63992409615983	0,00829245974776771	0,170383360683724	notDE	NA	NA	NA
ENSMUSG00000089872	1077,93252372766	-0,390746905125088	-2,63925920372842	0,0083087425909559	0,170383360683724	notDE	Rps6kc1	320119	ribosomal protein S6 kinase polypeptide 1
ENSMUSG00000049988	716,134909627544	0,386197897708218	2,63671456214272	0,00837132398074008	0,171187171750795	notDE	Lrrc25	211228	leucine rich repeat containing 25
ENSMUSG00000053289	3061,33276319502	-0,207760324856004	-2,63677770440512	0,00836976601045211	0,171187171750795	notDE	Ddx10	77591	DEAD (Asp-Glu-Ala-Asp) box polypeptide 10
ENSMUSG00000025995	2055,19948776651	-0,257536419833204	-2,63498830376334	0,00841401824378818	0,171582954560912	notDE	Wdr75	73674	WD repeat domain 75
ENSMUSG00000052656	2571,11976909095	-0,310045714656782	-2,6353113524662	0,0084060137391772	0,171582954560912	notDE	Rnf103	22644	ring finger protein 103
ENSMUSG00000015950	23120,1456841222	-0,127010763182515	-2,63446081049233	0,00842710313313125	0,17161176920558	notDE	Ncf1	17969	neutrophil cytosolic factor 1
ENSMUSG00000029672	5651,43781197932	-0,248714220595562	-2,63311431298903	0,00846058663023531	0,172055332260511	notDE	Fam3c	27999	family with sequence similarity 3, member C
ENSMUSG00000044786	20262,5542061184	0,362760768262855	2,62948093773499	0,00855153260319123	0,17366461859768	notDE	Zfp36	22695	zinc finger protein 36
ENSMUSG00000026833	6985,05621202642	0,207083866676473	2,62808707023352	0,00858665341885925	0,17389747275136	notDE	Olfm1	56177	olfactomedin 1
ENSMUSG00000028634	3472,38896796015	-0,435461697251845	-2,62815413932706	0,00858496055273025	0,17389747275136	notDE	Hivep3	16656	human immunodeficiency virus type I enhancer binding protein 3
ENSMUSG00000031613	844,988499110837	-0,416341257886146	-2,62597938886405	0,00864000489734558	0,174737265482355	notDE	Hpgd	15446	hydroxyprostaglandin dehydrogenase 15 (NAD)
ENSMUSG00000049588	527,479792374466	0,373105990625765	2,62522557803536	0,00865915783358985	0,174884062674824	notDE	Ccdc69	52570	coiled-coil domain containing 69
ENSMUSG00000002307	2630,58009970334	0,297393568196371	2,62206380066192	0,00873990678516875	0,176184142154605	notDE	Daxx	13163	Fas death domain-associated protein
ENSMUSG00000059995	2555,08847127834	-0,306748595895039	-2,62176800996035	0,00874749532563841	0,176184142154605	notDE	Atxn7l3	217218	ataxin 7-like 3
ENSMUSG00000014791	127,387683060419	0,456180981157767	2,62044710116726	0,00878145527680591	0,176626179117479	notDE	Elmo3	234683	engulfment and cell motility 3
ENSMUSG00000049001	31,3798571496171	0,0230469979591906	2,6193465250345	0,00880984049053893	0,176955033787423	notDE	Ndnf	68169	neuron-derived neurotrophic factor
ENSMUSG00000032786	18540,0684951254	0,34118131539147	2,61647527765999	0,00888427977012374	0,178206774161159	notDE	Alas1	11655	aminolevulinic acid synthase 1
ENSMUSG00000029802	920,323277831937	0,352550093666501	2,61494041073033	0,00892430237527173	0,178765691857793	notDE	Abcg2	26357	ATP-binding cassette, sub-family G (WHITE), member 2
ENSMUSG00000028233	4630,18240953284	-0,197835325354652	-2,61364271669339	0,00895826609938992	0,179201886339225	notDE	Tgs1	116940	trimethylguanosine synthase 1
ENSMUSG00000052698	175,384309728212	0,485955946511987	2,61300033930669	0,00897512131269623	0,179295120462735	notDE	Tln2	70549	talin 2
ENSMUSG00000014956	11114,8874007034	-0,151477290031147	-2,61074205754268	0,00903460093832918	0,180238449927075	notDE	Ppp1cb	19046	protein phosphatase 1, catalytic subunit, beta isoform
ENSMUSG00000005150	719,484052278769	-0,385943491581009	-2,60708117708919	0,00913177083270148	0,181683933089594	notDE	Wdr83	67836	WD repeat domain containing 83
ENSMUSG00000026473	26599,5565791925	-0,193590894377867	-2,60741622416677	0,00912283913192667	0,181683933089594	notDE	Glul	14645	glutamate-ammonia ligase (glutamine synthetase)
ENSMUSG00000020580	11974,4619036486	-0,166067255245806	-2,60348510689643	0,00922812768931008	0,183124623883708	notDE	Rock2	19878	Rho-associated coiled-coil containing protein kinase 2
ENSMUSG00000078137	271,814933375408	0,453534640027832	2,60344927146019	0,00922909245037256	0,183124623883708	notDE	Ankrd63	383787	ankyrin repeat domain 63
ENSMUSG00000025188	2104,21207162228	0,247530865821624	2,59848273908834	0,00936367525478892	0,184797472847197	notDE	Hps1	192236	HPS1, biogenesis of lysosomal organelles complex 3 subunit 1
ENSMUSG00000026426	2695,50967755433	-0,530376585645358	-2,59860624648236	0,00936030734289808	0,184797472847197	notDE	Arl8a	68724	ADP-ribosylation factor-like 8A
ENSMUSG00000027076	1799,74716967636	-0,271717355460246	-2,59854570404467	0,00936195813406358	0,184797472847197	notDE	Timm10	30059	translocase of inner mitochondrial membrane 10
ENSMUSG00000038949	1074,22027960016	0,255343056837787	2,59950491352649	0,00933583419553607	0,184797472847197	notDE	Cnst	226744	consortin, connexin sorting protein
ENSMUSG00000003923	2408,34286047468	-0,260608377565105	-2,59668117164877	0,00941292507819282	0,185520425502237	notDE	Tfam	21780	transcription factor A, mitochondrial
ENSMUSG00000081833	128,343212506299	0,504894640702964	2,59432198980727	0,00947776788022615	0,186548354943728	notDE	NA	NA	NA
ENSMUSG00000001750	14685,7888750228	0,332462967856717	2,59137060545936	0,00955944830486027	0,187904503243798	notDE	Tcirg1	27060	T cell, immune regulator 1, ATPase, H+ transporting, lysosomal V0 protein A3
ENSMUSG00000036009	433,216253372476	-0,408696562271715	-2,59083370135684	0,00957437457906978	0,187946634761099	notDE	Mettl25	216292	methyltransferase like 25
ENSMUSG00000040520	2356,72674214245	-0,259142656605923	-2,5900121490293	0,00959725448317433	0,18814457688815	notDE	Manea	242362	mannosidase, endo-alpha
ENSMUSG00000027109	5063,56459347343	-0,189501776514832	-2,58894064479872	0,00962716869497074	0,188229070907121	notDE	Sp3	20687	trans-acting transcription factor 3
ENSMUSG00000028333	15751,9376308577	-0,250326475453869	-2,58931758037081	0,00961663595838727	0,188229070907121	notDE	Anp32b	67628	acidic (leucine-rich) nuclear phosphoprotein 32 family, member B
ENSMUSG00000031391	3189,87166106249	-0,267249651927171	-2,58845137942262	0,00964085560927817	0,1882463479724	notDE	L1cam	16728	L1 cell adhesion molecule
ENSMUSG00000062758	2619,44705036131	0,436756708459241	2,5875566310462	0,00966593055093105	0,188485645743155	notDE	NA	NA	NA
ENSMUSG00000026688	10242,2389813808	0,270412652277039	2,58433369045793	0,00975673464464392	0,19000433043735	notDE	Mgst3	66447	microsomal glutathione S-transferase 3
ENSMUSG00000056130	2079,49937595829	0,248300981342863	2,5837310229083	0,00977379850573123	0,19008486697059	notDE	Ticam2	225471	toll-like receptor adaptor molecule 2
ENSMUSG00000025145	990,925309615496	0,377192452962196	2,58305157380342	0,00979306824180758	0,190208034820736	notDE	Lrrc45	217366	leucine rich repeat containing 45
ENSMUSG00000032902	1570,51116220554	0,394115676118232	2,58221791211774	0,0098167578237538	0,190416609871573	notDE	Slc16a1	20501	solute carrier family 16 (monocarboxylic acid transporters), member 1
ENSMUSG00000020641	85,5602572972349	-0,422297271480828	-2,57988133781207	0,00988342698632952	0,191457216047435	notDE	Rsad2	58185	radical S-adenosyl methionine domain containing 2
ENSMUSG00000079562	4571,57300029724	0,173613766108801	2,5788570746481	0,00991277911034315	0,191773146393915	notDE	Maea	59003	macrophage erythroblast attacher
ENSMUSG00000040322	7340,72942400135	-0,209393511645027	-2,57792043624169	0,0099396881390196	0,191774715955187	notDE	Slc25a24	229731	solute carrier family 25 (mitochondrial carrier, phosphate carrier), member 24
ENSMUSG00000040809	1839669,31467767	0,261518590644022	2,57749299195228	0,00995198995264963	0,191774715955187	notDE	Chil3	12655	chitinase-like 3
ENSMUSG00000056888	2729,3038520543	0,347584453379812	2,57787005134317	0,00994113750789242	0,191774715955187	notDE	Glipr1	73690	GLI pathogenesis-related 1 (glioma)
ENSMUSG00000013663	8611,02369376936	-0,185902049378194	-2,57387004473164	0,0100568039378611	0,192282429516738	notDE	Pten	19211	phosphatase and tensin homolog
ENSMUSG00000021950	59,1465871955162	0,170841303975589	2,57387731372881	0,0100565926610002	0,192282429516738	notDE	Anxa8	11752	annexin A8
ENSMUSG00000033880	6116,58850845635	0,234360449760514	2,57428429462953	0,01004476987188	0,192282429516738	notDE	Lgals3bp	19039	lectin, galactoside-binding, soluble, 3 binding protein
ENSMUSG00000035891	5325,07809151665	0,198388399009185	2,57444094921769	0,0100402223588136	0,192282429516738	notDE	Cerk	223753	ceramide kinase
ENSMUSG00000048865	21093,2285316966	-0,168665447008099	-2,57516361435314	0,0100192679026227	0,192282429516738	notDE	Arhgap30	226652	Rho GTPase activating protein 30
ENSMUSG00000095061	39,278598206317	-0,320387415732884	-2,57492961166377	0,0100260487951803	0,192282429516738	notDE	E030018B13Rik	381994	RIKEN cDNA E030018B13 gene
ENSMUSG00000046404	260,935624463158	-0,454227805633447	-2,57321993494068	0,010075715681711	0,192393828140515	notDE	Yod1	226418	YOD1 deubiquitinase
ENSMUSG00000001247	11315,4411589386	-0,201458410876906	-2,57264552009349	0,0100924518004055	0,192463448536137	notDE	Lsr	54135	lipolysis stimulated lipoprotein receptor
ENSMUSG00000021375	5799,28272716539	-0,22182611957186	-2,56850286119194	0,0102138868963095	0,194486346437883	notDE	Kif13a	16553	kinesin family member 13A
ENSMUSG00000040715	1500,18437176523	0,0289319546034788	2,56723065235863	0,0102514397394654	0,194486346437883	notDE	Rsc1a1	69994	regulatory solute carrier protein, family 1, member 1
ENSMUSG00000056537	5676,58572397818	-0,312690017155978	-2,5676036914774	0,0102404157197505	0,194486346437883	notDE	Rlim	19820	ring finger protein, LIM domain interacting
ENSMUSG00000086196	174,810160355725	0,469638175054618	2,56812624641183	0,0102249909664277	0,194486346437883	notDE	NA	NA	NA
ENSMUSG00000019505	84099,8051440508	0,142391098312713	2,5661318679911	0,0102839723279666	0,194722108186443	notDE	Ubb	22187	ubiquitin B
ENSMUSG00000062101	162,637500402437	-0,489343874100258	-2,56590143272033	0,0102908066545239	0,194722108186443	notDE	Zfp119b	240120	zinc finger protein 119b
ENSMUSG00000080316	210,539183023149	-0,490510103971509	-2,56547051125556	0,0103035979166873	0,194722108186443	notDE	Spaca6	75202	sperm acrosome associated 6
ENSMUSG00000083833	2114,78706368935	0,288812107153946	2,56289803168985	0,0103802529462078	0,195918946172136	notDE	NA	NA	NA
ENSMUSG00000026153	796,283483791204	-0,332856377159977	-2,561849694627	0,0104116366707845	0,196230880291355	notDE	Fam135a	68187	family with sequence similarity 135, member A
ENSMUSG00000061104	3141,91625757133	0,305529317145819	2,56145505943542	0,0104234725911411	0,196230880291355	notDE	Sap18b	100041953	Sin3-associated polypeptide 18B
ENSMUSG00000056342	4769,78696149453	-0,263068334272111	-2,56069231221629	0,0104463828832746	0,196410700169804	notDE	Usp34	17847	ubiquitin specific peptidase 34
ENSMUSG00000000303	7488,39407574466	0,168107885427548	2,55817920789668	0,0105221851693715	0,19694123588762	notDE	Cdh1	12550	cadherin 1
ENSMUSG00000024045	4300,60873179936	-0,176169941777798	-2,55803067188837	0,0105266807085873	0,19694123588762	notDE	Akap8	56399	A kinase (PRKA) anchor protein 8
ENSMUSG00000031144	701,590394375684	-0,297823920921212	-2,55902748910238	0,0104965440969449	0,19694123588762	notDE	Syp	20977	synaptophysin
ENSMUSG00000045314	19,5763365167899	0,286063839884188	2,55753901125815	0,0105415733281342	0,19694123588762	notDE	Sowahb	78088	sosondowah ankyrin repeat domain family member B
ENSMUSG00000051748	10575,5960192451	-0,364436798321162	-2,55755983790547	0,0105409420997829	0,19694123588762	notDE	Wfdc21	66107	WAP four-disulfide core domain 21
ENSMUSG00000001751	5765,68675491803	0,222289428861503	2,55556936348403	0,0106014229369929	0,197318001420546	notDE	Naglu	27419	alpha-N-acetylglucosaminidase (Sanfilippo disease IIIB)
ENSMUSG00000022235	802,751405491186	0,409647580211034	2,5551101059804	0,0106154212829798	0,197318001420546	notDE	Cmbl	69574	carboxymethylenebutenolidase-like (Pseudomonas)
ENSMUSG00000028378	2478,20653598878	0,192164800099222	2,55553626487762	0,0106024312460567	0,197318001420546	notDE	Ptgr1	67103	prostaglandin reductase 1
ENSMUSG00000038544	1691,36567978612	-0,299542072768576	-2,55524170575714	0,0106114083916202	0,197318001420546	notDE	Inip	66209	INTS3 and NABP interacting protein
ENSMUSG00000070425	388,729641296273	0,372119794662286	2,5545711002495	0,0106318713518513	0,197374248088724	notDE	Xndc1	102443350	Xrcc1 N-terminal domain containing 1
ENSMUSG00000097855	3024,37910665563	-0,285128698332767	-2,55396172060952	0,0106504964817962	0,197470680670681	notDE	A930007I19Rik	77779	RIKEN cDNA A930007I19 gene
ENSMUSG00000005089	21,9465229789875	0,0779050242144547	2,55218833311497	0,0107048636344125	0,197498818300344	notDE	Slc1a2	20511	solute carrier family 1 (glial high affinity glutamate transporter), member 2
ENSMUSG00000028010	626,224538959967	-0,366423562800827	-2,5527362003864	0,0106880412575387	0,197498818300344	notDE	Gar1	68147	GAR1 ribonucleoprotein
ENSMUSG00000028538	555,607742774597	0,368332229423177	2,55340399050381	0,0106675684156394	0,197498818300344	notDE	St3gal3	20441	ST3 beta-galactoside alpha-2,3-sialyltransferase 3
ENSMUSG00000028677	3795,90052953078	-0,193189055890567	-2,55215967346448	0,0107057442824848	0,197498818300344	notDE	Rnf220	66743	ring finger protein 220
ENSMUSG00000036202	1958,91370484532	-0,457487390794503	-2,5506245255213	0,0107530102437283	0,197968537747587	notDE	Rif1	51869	replication timing regulatory factor 1
ENSMUSG00000089943	261,744547467653	0,122825473298868	2,55045843352997	0,0107581351873986	0,197968537747587	notDE	Ugt1a5	394433	UDP glucuronosyltransferase 1 family, polypeptide A5
ENSMUSG00000051721	162,60060342066	0,447996274795485	2,54944124158813	0,010789569118228	0,198298793431634	notDE	Wdcp	238037	WD repeat and coiled coil containing
ENSMUSG00000030329	31,8353212889439	0,0949882139950393	2,54578570073146	0,0109032100599156	0,200137200388188	notDE	Pianp	319352	PILR alpha associated neural protein
ENSMUSG00000072663	116,436435623808	0,470688858763817	2,54483400041643	0,0109329698431604	0,20043323641395	notDE	Spef2	320277	sperm flagellar 2
ENSMUSG00000035373	27,8641077622481	0,0821267326038338	2,54436849347299	0,0109475525732282	0,200450641947914	notDE	Ccl7	20306	chemokine (C-C motif) ligand 7
ENSMUSG00000064981	50,2596567624796	0,204120087002625	2,54264950068922	0,0110015525771453	0,201188840226078	notDE	Snora70	104368	small nucleolar RNA, H/ACA box 70
ENSMUSG00000018920	359,412304314342	0,431187995809332	2,54138567645666	0,0110414048647535	0,201416595194132	notDE	Cxcl16	66102	chemokine (C-X-C motif) ligand 16
ENSMUSG00000022901	555,132483577786	-0,443249124768446	-2,54167451260144	0,0110322856781683	0,201416595194132	notDE	Cd86	12524	CD86 antigen
ENSMUSG00000039682	4201,3983825355	0,344605912666861	2,53802956374742	0,0111478566815977	0,203106489206359	notDE	Lap3	66988	leucine aminopeptidase 3
ENSMUSG00000097405	183,495691043519	0,439862727705373	2,53699660979484	0,0111808036894508	0,203454649314351	notDE	NA	NA	NA
ENSMUSG00000004952	207,118974567155	0,465873873407225	2,5355817229963	0,0112260731451786	0,203774016609334	notDE	Rasa4	54153	RAS p21 protein activator 4
ENSMUSG00000031422	9719,58281807208	-0,280518433105596	-2,53572397513038	0,0112215144244524	0,203774016609334	notDE	Morf4l2	56397	mortality factor 4 like 2
ENSMUSG00000031628	417,276312740498	0,349187614487332	2,53385110432822	0,0112816657347154	0,204352811247675	notDE	Casp3	12367	caspase 3
ENSMUSG00000066407	757,672639157646	-0,262267894346453	-2,53372404618	0,0112857568341911	0,204352811247675	notDE	NA	NA	NA
ENSMUSG00000001127	3206,00144050191	0,338965500350858	2,5326851723358	0,0113192566070373	0,204707293841659	notDE	Araf	11836	Araf proto-oncogene, serine/threonine kinase
ENSMUSG00000021585	10621,1787001499	-0,152588823035587	-2,5309261668739	0,0113761792508694	0,204991752292607	notDE	Cast	12380	calpastatin
ENSMUSG00000028744	1212,24690728952	0,313764206004347	2,53090665144879	0,0113768122064046	0,204991752292607	notDE	Pqlc2	212555	PQ loop repeat containing 2
ENSMUSG00000029380	44,1730381202121	0,139019024834595	2,53146616953233	0,0113586774154831	0,204991752292607	notDE	Cxcl1	14825	chemokine (C-X-C motif) ligand 1
ENSMUSG00000001156	2587,77775505883	-0,21400557823986	-2,52814691836915	0,0114666357147366	0,206105067131751	notDE	Mxd1	17119	MAX dimerization protein 1
ENSMUSG00000025228	10076,2889485376	0,156263629015858	2,52819091028005	0,0114651989478208	0,206105067131751	notDE	Actr1a	54130	ARP1 actin-related protein 1A, centractin alpha
ENSMUSG00000006932	52567,7853414264	0,145397758347368	2,52245268251924	0,0116539627720195	0,209087365845121	notDE	Ctnnb1	12387	catenin (cadherin associated protein), beta 1
ENSMUSG00000098188	2872,38577220372	0,0213967138740697	2,52224044499682	0,0116609970749506	0,209087365845121	notDE	Sowahc	268301	sosondowah ankyrin repeat domain family member C
ENSMUSG00000031948	5743,03682893466	0,24151865714032	2,52125601570311	0,0116936738267575	0,209417888276267	notDE	Kars	85305	lysyl-tRNA synthetase
ENSMUSG00000094483	10873,8901851692	-0,348488887429349	-2,52068285140277	0,0117127366057681	0,209504095273247	notDE	Purb	19291	purine rich element binding protein B
ENSMUSG00000008333	5317,29676680338	-0,24113011380023	-2,51857560230538	0,0117830584547654	0,210250374345164	notDE	Snrpb2	20639	U2 small nuclear ribonucleoprotein B
ENSMUSG00000092413	17,9861784953127	0,116428029909158	2,51899674941518	0,0117689743197301	0,210250374345164	notDE	Olfr115	257908	olfactory receptor 115
ENSMUSG00000030298	4939,25624614314	0,217080081776418	2,51642424826976	0,0118552381983469	0,211026110448298	notDE	Sec13	110379	SEC13 homolog, nuclear pore and COPII coat complex component
ENSMUSG00000062127	10396,0285490586	-0,417042018117944	-2,51661981379591	0,011848660646707	0,211026110448298	notDE	Cttnbp2nl	80281	CTTNBP2 N-terminal like
ENSMUSG00000000628	2503,12075823285	0,331207308538632	2,51573117710156	0,0118785746810123	0,211185832569437	notDE	Hk2	15277	hexokinase 2
ENSMUSG00000020629	1327,24175148756	0,272681844356381	2,5151823725722	0,0118970824326311	0,211259423921467	notDE	Adi1	104923	acireductone dioxygenase 1
ENSMUSG00000010175	236,929348439807	0,480188995370643	2,51302630079325	0,0119700410645302	0,212298569085388	notDE	Prox1	19130	prospero homeobox 1
ENSMUSG00000032185	635,395803384704	0,396187182624098	2,5123450299627	0,0119931766989867	0,212452622897832	notDE	Carm1	59035	coactivator-associated arginine methyltransferase 1
ENSMUSG00000022453	10482,2875753852	0,204014458625026	2,51102908207692	0,0120379779295659	0,212733641224047	notDE	Naga	17939	N-acetyl galactosaminidase, alpha
ENSMUSG00000028822	24468,69175568	-0,198678806866752	-2,51103009174406	0,0120379434988236	0,212733641224047	notDE	Tmem50a	71817	transmembrane protein 50A
ENSMUSG00000000530	2894,66830159202	-0,241838829242168	-2,51054796483402	0,0120543944830145	0,212768021709199	notDE	Acvrl1	11482	activin A receptor, type II-like 1
ENSMUSG00000004394	4905,07105567795	0,193731357402448	2,50856885220534	0,0121221341319604	0,213127816201404	notDE	Tmed4	103694	transmembrane p24 trafficking protein 4
ENSMUSG00000045327	25,5247939254469	0,403861360651469	2,5082592682455	0,0121327608080375	0,213127816201404	notDE	6330549D23Rik	229613	RIKEN cDNA 6330549D23 gene
ENSMUSG00000054843	3122,57303389439	-0,323640324132486	-2,50876992181991	0,0121152367025095	0,213127816201404	notDE	Atrnl1	226255	attractin like 1
ENSMUSG00000062421	4283,2961122595	-0,254661778705371	-2,50853086125778	0,0121234377524234	0,213127816201404	notDE	Arf2	11841	ADP-ribosylation factor 2
ENSMUSG00000024974	5702,24645022083	-0,194796218923951	-2,50350074917352	0,0122971420044195	0,21427647988537	notDE	Smc3	13006	structural maintenance of chromosomes 3
ENSMUSG00000026179	1572,53306154343	0,328336552202519	2,50364107485416	0,012292266414983	0,21427647988537	notDE	Pnkd	56695	paroxysmal nonkinesiogenic dyskinesia
ENSMUSG00000028975	2068,11085208193	0,247259348211895	2,50549740829355	0,0122279294458551	0,21427647988537	notDE	Pex14	56273	peroxisomal biogenesis factor 14
ENSMUSG00000029364	5091,76795563994	0,176950073764716	2,50432793993611	0,0122684261148882	0,21427647988537	notDE	Wsb2	59043	WD repeat and SOCS box-containing 2
ENSMUSG00000039264	44,7886005005219	-0,0340457132004562	-2,50462313692766	0,0122581927576016	0,21427647988537	notDE	Gimap3	83408	GTPase, IMAP family member 3
ENSMUSG00000043323	698,816587702898	-0,453634130478229	-2,50341372319811	0,0123001665662282	0,21427647988537	notDE	Fbrsl1	381668	fibrosin-like 1
ENSMUSG00000061740	20,1385930338402	0,077344779778191	2,50360340896491	0,0122935749410618	0,21427647988537	notDE	Cyp2d22	56448	cytochrome P450, family 2, subfamily d, polypeptide 22
ENSMUSG00000025764	934,005606261904	0,445985371732894	2,5028392720017	0,0123201479840403	0,214370574922301	notDE	Jade1	269424	jade family PHD finger 1
ENSMUSG00000031379	585,209533824829	0,436128865837905	2,50151832571403	0,012366204226069	0,214582398996488	notDE	Pir	69656	pirin
ENSMUSG00000067869	1313,03533787745	-0,275414132312571	-2,50124815328216	0,0123756428481135	0,214582398996488	notDE	NA	NA	NA
ENSMUSG00000070407	228,048543492319	0,484988300978098	2,50123492433836	0,0123761051723473	0,214582398996488	notDE	Hs3st3b1	54710	heparan sulfate (glucosamine) 3-O-sulfotransferase 3B1
ENSMUSG00000024120	3311,49876206113	-0,205725817708352	-2,50076057785439	0,0123926927130693	0,214616915147535	notDE	Lrpprc	72416	leucine-rich PPR-motif containing
ENSMUSG00000051255	3890,89713353327	-0,289062390675093	-2,49967944131835	0,0124305728532852	0,21501966195512	notDE	NA	NA	NA
ENSMUSG00000002900	22,4303039838377	0,111859509704094	2,49657968117821	0,0125397492733384	0,215543918515127	notDE	Lamb1	16777	laminin B1
ENSMUSG00000032328	11408,5570877532	-0,189089496553582	-2,49643085135213	0,0125450124929151	0,215543918515127	notDE	Tmem30a	69981	transmembrane protein 30A
ENSMUSG00000042215	25,7625811761355	0,261409555074732	2,49746147510002	0,0125086055940327	0,215543918515127	notDE	Bag2	213539	BCL2-associated athanogene 2
ENSMUSG00000054455	4528,22036633797	-0,138229938828333	-2,49736318719154	0,012512073585113	0,215543918515127	notDE	Vapb	56491	vesicle-associated membrane protein, associated protein B and C
ENSMUSG00000063060	113,716286223616	0,294277474144138	2,49715967039362	0,0125192571795881	0,215543918515127	notDE	Sox7	20680	SRY (sex determining region Y)-box 7
ENSMUSG00000074794	1617,36757566753	-0,484727364013436	-2,49632265488875	0,0125488399815649	0,215543918515127	notDE	Arrdc3	105171	arrestin domain containing 3
ENSMUSG00000022849	1513,2297932397	0,24669907776615	2,49522523234084	0,0125877201647838	0,215707750096523	notDE	Hspbap1	66667	Hspb associated protein 1
ENSMUSG00000027635	365,512064635941	0,452387891551152	2,49553171736378	0,0125768510996758	0,215707750096523	notDE	Dsn1	66934	DSN1 homolog, MIS12 kinetochore complex component
ENSMUSG00000003541	1828,17404470865	0,366362451903284	2,48847219565823	0,0128293268413896	0,216224183802954	notDE	Ier3	15937	immediate early response 3
ENSMUSG00000007038	11402,9180189773	0,180297400872356	2,48728471570162	0,0128722335419634	0,216224183802954	notDE	Neu1	18010	neuraminidase 1
ENSMUSG00000021366	2553,75828163824	-0,226764821318971	-2,48934911206522	0,0127977228834765	0,216224183802954	notDE	Hivep1	110521	human immunodeficiency virus type I enhancer binding protein 1
ENSMUSG00000021918	282,591125365108	-0,456041953730237	-2,48746037301387	0,0128658786012574	0,216224183802954	notDE	Nek4	23955	NIMA (never in mitosis gene a)-related expressed kinase 4
ENSMUSG00000024081	4798,41909443398	-0,170057059532578	-2,48699924716988	0,0128825671639385	0,216224183802954	notDE	Cebpz	12607	CCAAT/enhancer binding protein zeta
ENSMUSG00000027804	4440,33093399572	-0,191726256516935	-2,48882757129944	0,0128165108345027	0,216224183802954	notDE	Ppid	67738	peptidylprolyl isomerase D (cyclophilin D)
ENSMUSG00000028327	656,974173320531	0,448360535300543	2,48812514612292	0,0128418535250067	0,216224183802954	notDE	Stra6l	74152	STRA6-like
ENSMUSG00000030825	18,8699064257057	0,123122374974606	2,4882079627069	0,0128388632941961	0,216224183802954	notDE	Hsd17b14	66065	hydroxysteroid (17-beta) dehydrogenase 14
ENSMUSG00000032249	9695,08716247422	-0,199492455633744	-2,48859924548628	0,0128247437076311	0,216224183802954	notDE	Anp32a	11737	acidic (leucine-rich) nuclear phosphoprotein 32 family, member A
ENSMUSG00000033392	4721,84838283096	-0,235551982825622	-2,48712288315193	0,0128780907874514	0,216224183802954	notDE	Clasp2	76499	CLIP associating protein 2
ENSMUSG00000038618	405,709357735348	-0,286575683087721	-2,48934386527836	0,012797911771962	0,216224183802954	notDE	Rassf7	66985	Ras association (RalGDS/AF-6) domain family (N-terminal) member 7
ENSMUSG00000047227	84,5262991928831	-0,464714247205743	-2,49026282796754	0,0127648659877583	0,216224183802954	notDE	Gm527	217648	predicted gene 527
ENSMUSG00000056091	46,720603709229	0,119890388580109	2,48792077535965	0,0128492353089862	0,216224183802954	notDE	St3gal5	20454	ST3 beta-galactoside alpha-2,3-sialyltransferase 5
ENSMUSG00000057522	10510,2091959113	-0,165967885943775	-2,49129108363958	0,012727979581904	0,216224183802954	notDE	Spop	20747	speckle-type POZ protein
ENSMUSG00000079362	295,82621878373	-0,3949314049659	-2,4889595021823	0,0128117558601452	0,216224183802954	notDE	Gbp6	100702	guanylate binding protein 6
ENSMUSG00000094257	241,356907171232	0,452554881343522	2,49078583142329	0,0127460925861526	0,216224183802954	notDE	NA	NA	NA
ENSMUSG00000094708	267,585330129158	0,537378826600284	2,49176538647981	0,0127109968298453	0,216224183802954	notDE	NA	NA	NA
ENSMUSG00000097432	479,196021472109	0,439249315889057	2,48756417469281	0,0128621245629644	0,216224183802954	notDE	NA	NA	NA
ENSMUSG00000001089	6432,95933274284	-0,434118054847046	-2,48497717034094	0,012955974306296	0,217208312685826	notDE	Luzp1	269593	leucine zipper protein 1
ENSMUSG00000024074	422,792518390469	-0,404596010488021	-2,48371776409785	0,0130018811163594	0,217481977308114	notDE	Crim1	50766	cysteine rich transmembrane BMP regulator 1 (chordin like)
ENSMUSG00000043091	21668,2414740563	0,26291754648448	2,48388541855121	0,0129957616278456	0,217481977308114	notDE	Tuba1c	22146	tubulin, alpha 1C
ENSMUSG00000064289	1920,15518517181	0,291469967978757	2,4831464499966	0,0130227535714326	0,217535271622908	notDE	Tank	21353	TRAF family member-associated Nf-kappa B activator
ENSMUSG00000072601	55301,4246300003	-0,186867706304112	-2,48282097264748	0,0130346578453228	0,217535271622908	notDE	Ear1	13586	eosinophil-associated, ribonuclease A family, member 1
ENSMUSG00000015355	10115,0247702682	0,206020762178024	2,47952038023149	0,0131559211528201	0,218500217424573	notDE	Cd48	12506	CD48 antigen
ENSMUSG00000020590	2768,04304057819	-0,231367655330744	-2,47705121008865	0,0132472893175739	0,218500217424573	notDE	Snx13	217463	sorting nexin 13
ENSMUSG00000021552	215,701424519806	0,41220543832687	2,47665182941456	0,0132621204273789	0,218500217424573	notDE	Gkap1	56278	G kinase anchoring protein 1
ENSMUSG00000025473	81,9324370901632	0,378509356871244	2,47812283988399	0,0132075664869193	0,218500217424573	notDE	Adam8	11501	a disintegrin and metallopeptidase domain 8
ENSMUSG00000035198	959,848787478987	0,392156934277348	2,47843838522528	0,0131958900408579	0,218500217424573	notDE	Tubg1	103733	tubulin, gamma 1
ENSMUSG00000036873	476,180314988212	-0,442950810332495	-2,47678150236266	0,0132573033787344	0,218500217424573	notDE	2410004B18Rik	66421	RIKEN cDNA 2410004B18 gene
ENSMUSG00000037679	4551,61186922814	-0,202429624408798	-2,47641806123017	0,0132708082813129	0,218500217424573	notDE	Inf2	70435	inverted formin, FH2 and WH2 domain containing
ENSMUSG00000046138	1819,79046640029	0,452594347614661	2,4785454148431	0,0131919315882284	0,218500217424573	notDE	9930021J03Rik	240613	RIKEN cDNA 9930021J03 gene
ENSMUSG00000049357	31,1033182581956	0,0982182449866257	2,4777796323784	0,0132202769147436	0,218500217424573	notDE	4933408B17Rik	271508	RIKEN cDNA 4933408B17 gene
ENSMUSG00000052512	1703,8569056996	-0,255113893828312	-2,48047708511503	0,0131206696925685	0,218500217424573	notDE	Nav2	78286	neuron navigator 2
ENSMUSG00000055553	7044,74021297626	0,395168823365091	2,4795040435236	0,0131565238338688	0,218500217424573	notDE	Kxd1	75620	KxDL motif containing 1
ENSMUSG00000060224	85,1542948419153	0,479459930113812	2,47808606272698	0,0132089279837847	0,218500217424573	notDE	Pyroxd2	74580	pyridine nucleotide-disulphide oxidoreductase domain 2
ENSMUSG00000015837	20553,7747225102	0,207013159031172	2,4750773184853	0,0133207334244441	0,218879024318512	notDE	Sqstm1	18412	sequestosome 1
ENSMUSG00000023147	1419,09557446725	0,274462217200171	2,47455721483816	0,0133401451358873	0,218879024318512	notDE	Wrb	71446	tryptophan rich basic protein
ENSMUSG00000026321	1095,64209373525	-0,320578778843896	-2,47499291360107	0,0133238819507565	0,218879024318512	notDE	Tnfrsf11a	21934	tumor necrosis factor receptor superfamily, member 11a, NFKB activator
ENSMUSG00000030766	4243,04156194867	-0,272390349268053	-2,47420346815042	0,0133533622263283	0,218879024318512	notDE	Arhgap17	70497	Rho GTPase activating protein 17
ENSMUSG00000019984	1755,05981984754	0,272021836808029	2,47343843491004	0,0133819858679489	0,219103940107409	notDE	Med23	70208	mediator complex subunit 23
ENSMUSG00000038615	7292,05669382705	-0,468086202599279	-2,47260348005556	0,013413287496444	0,219372153570874	notDE	Nfe2l1	18023	nuclear factor, erythroid derived 2,-like 1
ENSMUSG00000040820	521,776832402707	0,445895634925557	2,47218139056982	0,0134291358219951	0,219387315545326	notDE	Hlcs	110948	holocarboxylase synthetase (biotin- [propriony-Coenzyme A-carboxylase (ATP-hydrolysing)] ligase)
ENSMUSG00000066180	1792,05558037284	0,360940200998586	2,47170921901574	0,0134468842026574	0,219433449979658	notDE	NA	NA	NA
ENSMUSG00000025508	57810,2811375708	-0,256354477967837	-2,46943354569783	0,0135327151405058	0,219896793506742	notDE	Rplp2	67186	ribosomal protein, large P2
ENSMUSG00000036721	245,609392101213	-0,449235091257284	-2,46934064960806	0,0135362291366212	0,219896793506742	notDE	Zscan12	22758	zinc finger and SCAN domain containing 12
ENSMUSG00000050812	6335,97109104939	-0,167711035645021	-2,4692279593682	0,0135404929715628	0,219896793506742	notDE	AI314180	230249	expressed sequence AI314180
ENSMUSG00000056529	493,854683146263	0,461501097103164	2,4696268538388	0,0135254054242832	0,219896793506742	notDE	Ptafr	19204	platelet-activating factor receptor
ENSMUSG00000060098	1287,10576693676	0,262111891278964	2,46897529033504	0,0135500574656266	0,219896793506742	notDE	Prmt7	214572	protein arginine N-methyltransferase 7
ENSMUSG00000020097	15176,0235562035	0,169387642033329	2,46745677944183	0,0136076647714738	0,220331901184679	notDE	Sgpl1	20397	sphingosine phosphate lyase 1
ENSMUSG00000026207	194,178142817753	0,47257320662172	2,46708438054144	0,0136218253537967	0,220331901184679	notDE	Speg	11790	SPEG complex locus
ENSMUSG00000086513	148,860780108017	0,378118741092652	2,46715442657824	0,0136191608382243	0,220331901184679	notDE	NA	NA	NA
ENSMUSG00000038374	8014,69518782139	-0,230539197225948	-2,46574360018527	0,0136729168015868	0,220430806725582	notDE	Rbm8a	60365	RNA binding motif protein 8a
ENSMUSG00000047735	3722,63952080242	-0,214116260908552	-2,4662714277763	0,0136527833664023	0,220430806725582	notDE	Samd9l	209086	sterile alpha motif domain containing 9-like
ENSMUSG00000084918	28,5987000284065	0,291774261631611	2,46590395525556	0,01366679745241	0,220430806725582	notDE	NA	NA	NA
ENSMUSG00000082838	92,8248991785226	0,257213222269071	2,46437579940098	0,0137252122240884	0,221031539245096	notDE	NA	NA	NA
ENSMUSG00000032841	3863,07905305329	-0,443735249211771	-2,46213914092217	0,0138111075403533	0,222171459700015	notDE	Prr5l	72446	proline rich 5 like
ENSMUSG00000035828	1004,53139552845	0,325355166978116	2,4611927356246	0,013847595420352	0,222514967721787	notDE	Pim3	223775	proviral integration site 3
ENSMUSG00000000134	3688,56998304503	0,131992742340637	2,45943809238428	0,0139154694960707	0,222632369968147	notDE	Tfe3	209446	transcription factor E3
ENSMUSG00000016181	1040,28482311721	-0,253487101202964	-2,45969995306214	0,0139053214480734	0,222632369968147	notDE	Diexf	215193	digestive organ expansion factor homolog (zebrafish)
ENSMUSG00000022553	2606,32708846858	0,337202135933577	2,45955441187454	0,0139109608884485	0,222632369968147	notDE	Maf1	68877	MAF1 homolog, negative regulator of RNA polymerase III
ENSMUSG00000029017	2680,31363329626	0,296103697378644	2,45987510151977	0,0138985374592045	0,222632369968147	notDE	Pmpcb	73078	peptidase (mitochondrial processing) beta
ENSMUSG00000056498	12688,6870556473	0,205255199697532	2,45725680750094	0,0140002565557548	0,223502467035031	notDE	Tmem154	320782	transmembrane protein 154
ENSMUSG00000071359	1587,4127004939	-0,300409179348557	-2,4573379905758	0,0139970927989529	0,223502467035031	notDE	Tbpl1	237336	TATA box binding protein-like 1
ENSMUSG00000047648	2628,82863421454	-0,224668057740147	-2,4537020102935	0,0141394096922313	0,225479111393575	notDE	Fbxo30	71865	F-box protein 30
ENSMUSG00000070873	10845,2811688769	0,208270065277025	2,45231171354652	0,014194164227953	0,226107038617111	notDE	Lilra5	232801	leukocyte immunoglobulin-like receptor, subfamily A (with TM domain), member 5
ENSMUSG00000031808	1992,26734861264	0,268238509563427	2,45009415630039	0,0142818862775895	0,227258196904111	notDE	Slc27a1	26457	solute carrier family 27 (fatty acid transporter), member 1
ENSMUSG00000033949	567,349614094846	0,446365074051986	2,44918825732098	0,0143178591674513	0,227584306312472	notDE	Trim36	28105	tripartite motif-containing 36
ENSMUSG00000063328	447,150956543581	0,378166892452077	2,44839356716699	0,0143494817849487	0,227840637887798	notDE	NA	NA	NA
ENSMUSG00000005371	2629,7945213346	-0,43200657332347	-2,4474714870224	0,0143862507496967	0,228178041826095	notDE	Fbxo11	225055	F-box protein 11
ENSMUSG00000025898	1901,60152742209	-0,254515300434598	-2,4461140507321	0,0144405312321075	0,228792166708703	notDE	Cwf19l2	244672	CWF19-like 2, cell cycle control (S. pombe)
ENSMUSG00000019802	6071,62137680036	-0,179987295629423	-2,44495212048155	0,014487137302631	0,229058391792251	notDE	Sec63	140740	SEC63-like (S. cerevisiae)
ENSMUSG00000020300	2307,81152981996	0,463935432665052	2,44491838502344	0,0144884924414605	0,229058391792251	notDE	Cpeb4	67579	cytoplasmic polyadenylation element binding protein 4
ENSMUSG00000045996	3054,16264825158	-0,31126158316625	-2,44351633399753	0,0145449111754635	0,229703360916048	notDE	Polr2k	17749	polymerase (RNA) II (DNA directed) polypeptide K
ENSMUSG00000022892	62352,443116297	-0,102414937673474	-2,44222306141078	0,0145971243050238	0,229955990864844	notDE	App	11820	amyloid beta (A4) precursor protein
ENSMUSG00000025059	1289,83554229274	-0,454751477533491	-2,44270314712441	0,0145777226117347	0,229955990864844	notDE	Gk	14933	glycerol kinase
ENSMUSG00000063779	27873,8721206321	0,244690198416852	2,44195844364136	0,0146078280261011	0,229955990864844	notDE	Chil4	104183	chitinase-like 4
ENSMUSG00000030245	4386,67024057865	0,192878237154779	2,44135246318925	0,0146323658503758	0,230095909195803	notDE	Golt1b	66964	golgi transport 1B
ENSMUSG00000026395	59160,5697035108	-0,27859549853693	-2,4395520026805	0,0147054859665141	0,23099867539066	notDE	Ptprc	19264	protein tyrosine phosphatase, receptor type, C
ENSMUSG00000025026	10483,3705159316	-0,187087643048552	-2,43849227286543	0,0147486740083605	0,231125287518911	notDE	Add3	27360	adducin 3 (gamma)
ENSMUSG00000067608	910,580621566852	0,219272849882001	2,43824119458245	0,014758922773982	0,231125287518911	notDE	NA	NA	NA
ENSMUSG00000093765	16,826352806543	0,120643419587091	2,4381975496519	0,014760704956829	0,231125287518911	notDE	NA	NA	NA
ENSMUSG00000025871	2966,65716491839	0,231562752419296	2,43727602434208	0,0147983785251693	0,231468680271876	notDE	4833439L19Rik	97820	RIKEN cDNA 4833439L19 gene
ENSMUSG00000042351	1521,22301094272	-0,272708443644234	-2,43569139416152	0,0148633591447823	0,232238012227135	notDE	Grap2	17444	GRB2-related adaptor protein 2
ENSMUSG00000078485	248,643301988026	0,455472482926392	2,4312995783521	0,015044769297841	0,234822975569168	notDE	Plekhn1	231002	pleckstrin homology domain containing, family N member 1
ENSMUSG00000032068	104628,733879075	0,171073516103561	2,43008584190233	0,0150952471303004	0,235360995288236	notDE	Plet1	76509	placenta expressed transcript 1
ENSMUSG00000009633	1136,26670610386	-0,299868942158465	-2,42890771099826	0,0151443867741559	0,235428835956806	notDE	G0s2	14373	G0/G1 switch gene 2
ENSMUSG00000018868	1341,08128921368	-0,304918592405268	-2,42953598329886	0,0151181641381145	0,235428835956806	notDE	Pnpla5	75772	patatin-like phospholipase domain containing 5
ENSMUSG00000029570	4116,57481009877	0,198031388826239	2,42864149604	0,0151555100487201	0,235428835956806	notDE	Lfng	16848	LFNG O-fucosylpeptide 3-beta-N-acetylglucosaminyltransferase
ENSMUSG00000034636	2171,86276322431	-0,264469597600167	-2,42806411082384	0,0151796596944197	0,235428835956806	notDE	Zyg11b	414872	zyg-ll family member B, cell cycle regulator
ENSMUSG00000058486	2289,63187513026	0,383317239369039	2,42820454702987	0,0151737827096987	0,235428835956806	notDE	Wdr91	101240	WD repeat domain 91
ENSMUSG00000025076	2766,47237103831	0,226751091098893	2,42695383320158	0,0152261932820853	0,235901706877239	notDE	Casp7	12369	caspase 7
ENSMUSG00000054414	4019,61515486869	0,17361035135006	2,42644967131013	0,0152473649830885	0,235981060364579	notDE	Slc30a7	66500	solute carrier family 30 (zinc transporter), member 7
ENSMUSG00000064366	50,9156191524866	-0,469843461052098	-2,42595139480531	0,0152683149975804	0,23605681956827	notDE	NA	NA	NA
ENSMUSG00000018379	3769,88551885726	0,41248042212832	2,42487545536221	0,0153136392925296	0,236508863989561	notDE	Srsf1	110809	serine/arginine-rich splicing factor 1
ENSMUSG00000066441	984,185737990987	0,435695621135045	2,42391554495017	0,0153541757609331	0,236886092563483	notDE	Rdh11	17252	retinol dehydrogenase 11
ENSMUSG00000069307	174,446178663198	0,373916958220389	2,42293970537605	0,0153954817009468	0,23727438935956	notDE	Hist1h2bq	665596	histone cluster 1, H2bq
ENSMUSG00000042650	6672,77891373979	-0,188881029846004	-2,42221124637372	0,0154263800926491	0,23750164031646	notDE	Alkbh5	268420	alkB homolog 5, RNA demethylase
ENSMUSG00000043164	68,3997314495721	0,0314145972100104	2,42151320710001	0,0154560393942836	0,23770935901062	notDE	Tmem212	208613	transmembrane protein 212
ENSMUSG00000082456	18,5938655681308	0,346137947614123	2,41939591302089	0,0155463092508939	0,238773654223328	notDE	NA	NA	NA
ENSMUSG00000091523	78,2761559528355	0,439320305413838	2,41912903705889	0,0155577202438923	0,238773654223328	notDE	AU040972	104522	expressed sequence AU040972
ENSMUSG00000022186	5107,6524990851	0,20595358126493	2,41785658547298	0,0156122287048575	0,239360373980729	notDE	Oxct1	67041	3-oxoacid CoA transferase 1
ENSMUSG00000096544	1819,62372968608	-0,429642812356175	-2,41653103345339	0,0156691904734226	0,239983445344513	notDE	NA	NA	NA
ENSMUSG00000028645	984,096933491138	0,46386561161938	2,41519376766137	0,0157268407931769	0,240197806881369	notDE	Slc2a1	20525	solute carrier family 2 (facilitated glucose transporter), member 1
ENSMUSG00000032175	4517,25316649212	0,274279775396152	2,41506975031948	0,0157321966963721	0,240197806881369	notDE	Tyk2	54721	tyrosine kinase 2
ENSMUSG00000040760	3520,66309114028	-0,194228082542562	-2,41566650877451	0,0157064393585096	0,240197806881369	notDE	Appl1	72993	adaptor protein, phosphotyrosine interaction, PH domain and leucine zipper containing 1
ENSMUSG00000058927	1566,2436104612	0,369638638720575	2,41467849920515	0,0157491040685258	0,240206511534788	notDE	NA	NA	NA
ENSMUSG00000026872	8386,97243411609	-0,349469688923679	-2,41329516108402	0,0158090113231361	0,240870355942041	notDE	Zeb2	24136	zinc finger E-box binding homeobox 2
ENSMUSG00000029175	7145,69014950305	0,177059174742494	2,41124343543994	0,0158982330339353	0,241979006519618	notDE	Slc35f6	74919	solute carrier family 35, member F6
ENSMUSG00000007415	1651,25616499416	0,418940573885668	2,40993505199557	0,0159553605779152	0,242483387977716	notDE	Gatad1	67210	GATA zinc finger domain containing 1
ENSMUSG00000036622	14185,2850927033	0,237229984099623	2,40972941712299	0,0159643555439318	0,242483387977716	notDE	Atp13a2	74772	ATPase type 13A2
ENSMUSG00000005514	3940,50618268721	0,214516294144256	2,40849230169	0,0160185641170831	0,243055674110911	notDE	Por	18984	P450 (cytochrome) oxidoreductase
ENSMUSG00000026361	2016,21572358497	-0,198951758445199	-2,40713805824609	0,0160780905388281	0,243707386796278	notDE	Cdc73	214498	cell division cycle 73, Paf1/RNA polymerase II complex component
ENSMUSG00000034168	2002,96532915136	-0,27956571640782	-2,40635157422013	0,0161127500048383	0,243981218662345	notDE	Irf2bpl	238330	interferon regulatory factor 2 binding protein-like
ENSMUSG00000015214	1916,07822307999	-0,347816645876326	-2,4041241556835	0,0162112664637812	0,245220422651208	notDE	Mtmr1	53332	myotubularin related protein 1
ENSMUSG00000020258	52,0929589054172	0,442016964040593	2,40276879791726	0,0162714712745439	0,245426110414007	notDE	Glyctk	235582	glycerate kinase
ENSMUSG00000025358	2232,31093775096	0,389743695421454	2,40269082007977	0,0162749410088864	0,245426110414007	notDE	Cdk2	12566	cyclin-dependent kinase 2
ENSMUSG00000030059	3780,65355985102	-0,215081652353949	-2,40291856790026	0,0162648088701463	0,245426110414007	notDE	Tmf1	232286	TATA element modulatory factor 1
ENSMUSG00000026158	3172,65309639878	-0,24588387320741	-2,40150927067466	0,0163275953412952	0,245716104711426	notDE	Ogfrl1	70155	opioid growth factor receptor-like 1
ENSMUSG00000032238	1726,30433767771	0,38824666454295	2,40177689346023	0,0163156559588243	0,245716104711426	notDE	Rora	19883	RAR-related orphan receptor alpha
ENSMUSG00000001150	2314,64788790656	-0,19748983948767	-2,39583939592926	0,0165823543518923	0,245983119173349	notDE	Mcm3ap	54387	minichromosome maintenance complex component 3 associated protein
ENSMUSG00000001383	7612,8252119649	-0,241351547054889	-2,39789376704078	0,0164896468098741	0,245983119173349	notDE	Zmat2	66492	zinc finger, matrin type 2
ENSMUSG00000009090	4681,20651007131	0,156487136095153	2,39481022057943	0,0166289697779317	0,245983119173349	notDE	Ap1b1	11764	adaptor protein complex AP-1, beta 1 subunit
ENSMUSG00000019806	1347,40946637256	0,28578688417231	2,40070104075088	0,0163636992946241	0,245983119173349	notDE	Aig1	66253	androgen-induced 1
ENSMUSG00000020788	447,04964541507	0,423179604053447	2,39405586257038	0,0166632106846668	0,245983119173349	notDE	Atp2a3	53313	ATPase, Ca++ transporting, ubiquitous
ENSMUSG00000021794	30869,6062296629	-0,174650375908397	-2,39503217696868	0,0166189067732047	0,245983119173349	notDE	Glud1	14661	glutamate dehydrogenase 1
ENSMUSG00000022180	2796,90167932095	0,259551478508007	2,39535953688375	0,0166040747689555	0,245983119173349	notDE	Slc7a8	50934	solute carrier family 7 (cationic amino acid transporter, y+ system), member 8
ENSMUSG00000025277	374,430799585123	-0,335407731029027	-2,39478847894828	0,0166299557823863	0,245983119173349	notDE	Abhd6	66082	abhydrolase domain containing 6
ENSMUSG00000025785	1770,3977344417	-0,201028385489817	-2,39995118290547	0,0163972584490858	0,245983119173349	notDE	Exosc7	66446	exosome component 7
ENSMUSG00000027452	6587,32084935239	-0,192686848085306	-2,39590455697271	0,0165794068170283	0,245983119173349	notDE	Acss1	68738	acyl-CoA synthetase short-chain family member 1
ENSMUSG00000028249	73424,6643674965	0,14031811626751	2,39636514589973	0,0165585853708271	0,245983119173349	notDE	Sdcbp	53378	syndecan binding protein
ENSMUSG00000031792	1771,21077558187	0,26434539573587	2,39557094549113	0,0165945024586842	0,245983119173349	notDE	Usb1	101985	U6 snRNA biogenesis 1
ENSMUSG00000032504	16258,4824613315	-0,198420087811921	-2,39882969461978	0,0164475623972589	0,245983119173349	notDE	Pdcd6ip	18571	programmed cell death 6 interacting protein
ENSMUSG00000034101	10200,5934587906	0,393064384343037	2,39922177155999	0,0164299605379258	0,245983119173349	notDE	Ctnnd1	12388	catenin (cadherin associated protein), delta 1
ENSMUSG00000037236	11618,7834200973	-0,177759445903594	-2,39435096542234	0,0166498083674714	0,245983119173349	notDE	Matr3	17184	matrin 3
ENSMUSG00000038312	5224,30320773989	0,174086360697673	2,39756901108325	0,0165042716982628	0,245983119173349	notDE	Edem2	108687	ER degradation enhancer, mannosidase alpha-like 2
ENSMUSG00000041362	17290,586369341	-0,15511619936153	-2,39623570974995	0,016564434357852	0,245983119173349	notDE	Shtn1	71653	shootin 1
ENSMUSG00000090213	6535,79048033108	0,208934406376767	2,39774382470343	0,0164963978188083	0,245983119173349	notDE	Tmem189	407243	transmembrane protein 189
ENSMUSG00000097328	8187,54768716768	0,249439961649762	2,39696949511357	0,0165312999152789	0,245983119173349	notDE	Tnfsf12	21944	tumor necrosis factor (ligand) superfamily, member 12
ENSMUSG00000032119	359,656002554264	0,345932912903889	2,39065505157756	0,0168183460121418	0,248024214058697	notDE	Hinfp	102423	histone H4 transcription factor
ENSMUSG00000030630	67,8256549856273	0,282000760880412	2,39022898862385	0,0168378708867051	0,248063342331889	notDE	Fah	14085	fumarylacetoacetate hydrolase
ENSMUSG00000045302	3809,26818575133	0,354135388783568	2,38759865803867	0,0169588502756337	0,249595571173816	notDE	Preb	50907	prolactin regulatory element binding
ENSMUSG00000043279	2055,68495237362	-0,331099897459916	-2,38660906102837	0,0170045628870556	0,250018088128379	notDE	Trim56	384309	tripartite motif-containing 56
ENSMUSG00000025911	164,381051709602	0,449858761984834	2,38530211159727	0,0170651006876705	0,250657517892927	notDE	Adhfe1	76187	alcohol dehydrogenase, iron containing, 1
ENSMUSG00000019082	1021,42097319859	0,430804251005416	2,38397743296796	0,017126652588406	0,250995130614154	notDE	Slc25a22	68267	solute carrier family 25 (mitochondrial carrier, glutamate), member 22
ENSMUSG00000044330	79,8401928516941	-0,431109954200236	-2,38380528315014	0,0171346659053932	0,250995130614154	notDE	NA	NA	NA
ENSMUSG00000082925	422,261899616809	-0,416830605884925	-2,38370578576594	0,0171392988598661	0,250995130614154	notDE	NA	NA	NA
ENSMUSG00000021273	3461,20477289405	0,254861442791199	2,38062826100182	0,0172831431697553	0,252849804999912	notDE	Fdft1	14137	farnesyl diphosphate farnesyl transferase 1
ENSMUSG00000021179	1320,38614119664	-0,238439742474341	-2,37891124466362	0,0173638562428481	0,253526095668913	notDE	Nrde2	217827	nrde-2 necessary for RNA interference, domain containing
ENSMUSG00000035048	2092,09480307025	-0,276964662395785	-2,37902479836401	0,0173585081496679	0,253526095668913	notDE	Anapc13	69010	anaphase promoting complex subunit 13
ENSMUSG00000024360	8918,54892607853	-0,145124871041745	-2,37801973999645	0,0174058940937737	0,253636135639995	notDE	Etf1	225363	eukaryotic translation termination factor 1
ENSMUSG00000057696	257,83663225189	-0,256882016572749	-2,37829272394302	0,0173930123883619	0,253636135639995	notDE	NA	NA	NA
ENSMUSG00000071180	3152,05153202973	-0,225592063535663	-2,3773989298392	0,0174352203494134	0,253811925542005	notDE	Smim15	75616	small integral membrane protein 15
ENSMUSG00000038650	40329,8065926222	0,198686526884185	2,37702935977139	0,0174526989180278	0,253815066460695	notDE	Rnh1	107702	ribonuclease/angiogenin inhibitor 1
ENSMUSG00000024561	1946,67823180775	0,201694897609507	2,3761870088218	0,0174925947671354	0,254143894131612	notDE	Mbd1	17190	methyl-CpG binding domain protein 1
ENSMUSG00000095649	130,777999569615	0,387016301778087	2,37530652022102	0,0175343823583411	0,254499529925656	notDE	NA	NA	NA
ENSMUSG00000001420	63,3050413159482	0,356329757655177	2,37408780596153	0,0175923663706439	0,254837992854756	notDE	Tmem79	71913	transmembrane protein 79
ENSMUSG00000030264	3777,3253256403	-0,200859652957057	-2,37434220150612	0,0175802488724973	0,254837992854756	notDE	Thumpd3	14911	THUMP domain containing 3
ENSMUSG00000031622	8298,09970204553	0,164265105116441	2,37305932188044	0,017641430310922	0,255046165055542	notDE	Sin3b	20467	transcriptional regulator, SIN3B (yeast)
ENSMUSG00000041801	3177,5166414981	0,310625504960465	2,37341911341524	0,0176242527957016	0,255046165055542	notDE	Phlda3	27280	pleckstrin homology like domain, family A, member 3
ENSMUSG00000052293	4402,53305687109	0,262976249905548	2,37240312262879	0,0176727970003627	0,255151081233679	notDE	Taf9	108143	TATA-box binding protein associated factor 9
ENSMUSG00000053318	16,6235020542966	0,108252969229686	2,37218164741183	0,0176833946661987	0,255151081233679	notDE	Slamf8	74748	SLAM family member 8
ENSMUSG00000021770	3686,34920841912	-0,417120898529577	-2,37026715137959	0,0177752363692088	0,256224804251448	notDE	Samd8	67630	sterile alpha motif domain containing 8
ENSMUSG00000021416	127,576281439084	0,356546684689261	2,36947440001657	0,0178133882346571	0,256293398960388	notDE	Eci3	69123	enoyl-Coenzyme A delta isomerase 3
ENSMUSG00000038119	650,810532024132	-0,400816701108327	-2,36944389462626	0,0178148577662733	0,256293398960388	notDE	Cdon	57810	cell adhesion molecule-related/down-regulated by oncogenes
ENSMUSG00000045983	15034,2245206032	-0,10077199234797	-2,36844591643917	0,0178629918378659	0,25673467154657	notDE	Eif4g1	208643	eukaryotic translation initiation factor 4, gamma 1
ENSMUSG00000035757	866,911495351271	0,327592087346316	2,36726327332739	0,0179201800824135	0,257305085695045	notDE	Selenoo	223776	selenoprotein O
ENSMUSG00000035325	6223,6678077628	0,199525451776847	2,36652205295911	0,0179561044665025	0,257359379732862	notDE	Sec31a	69162	Sec31 homolog A (S. cerevisiae)
ENSMUSG00000061666	544,382884070961	0,382362108406247	2,36646300220822	0,0179589691631583	0,257359379732862	notDE	Gdpd1	66569	glycerophosphodiester phosphodiesterase domain containing 1
ENSMUSG00000023452	4935,34213303858	0,266096817861939	2,36586422334562	0,0179880400129621	0,25752497790709	notDE	Pisd	320951	phosphatidylserine decarboxylase
ENSMUSG00000028180	4972,08610363136	-0,137539043493843	-2,36455690619177	0,018051653837186	0,25818430580559	notDE	Zranb2	53861	zinc finger, RAN-binding domain containing 2
ENSMUSG00000029033	725,526342760501	0,318999452114849	2,36346970241591	0,0181047069615341	0,258266428890692	notDE	Acap3	140500	ArfGAP with coiled-coil, ankyrin repeat and PH domains 3
ENSMUSG00000038664	6515,03005529925	-0,159669818030057	-2,36329424642442	0,0181132816076717	0,258266428890692	notDE	Herc1	235439	HECT and RLD domain containing E3 ubiquitin protein ligase family member 1
ENSMUSG00000060126	78019,0419431294	-0,177490004960673	-2,36382741095449	0,0180872365280165	0,258266428890692	notDE	Tpt1	22070	tumor protein, translationally-controlled 1
ENSMUSG00000073418	402,893536114885	0,301361014136475	2,36279014931816	0,0181379369450141	0,258266428890692	notDE	C4b	12268	complement component 4B (Chido blood group)
ENSMUSG00000096942	2839,76068285721	-0,387917361316915	-2,36264128514769	0,0181452234948027	0,258266428890692	notDE	NA	NA	NA
ENSMUSG00000019295	1763,77727534082	0,227880437826208	2,36166786224603	0,0181929334622755	0,258695068371216	notDE	Tmem129	68366	transmembrane protein 129
ENSMUSG00000034968	34,8596075893231	0,334150003558861	2,35953692704629	0,0182977596792874	0,259683359618303	notDE	Lbx2	16815	ladybird homeobox homolog 2 (Drosophila)
ENSMUSG00000043131	22191,947252291	-0,152128495980606	-2,35978200725886	0,0182856766997382	0,259683359618303	notDE	Mob1a	232157	MOB kinase activator 1A
ENSMUSG00000031875	5613,47875267782	0,20269858218369	2,3589993315693	0,0183242887734903	0,259809081809671	notDE	Cmtm3	68119	CKLF-like MARVEL transmembrane domain containing 3
ENSMUSG00000063273	6704,68541618184	-0,182737586806134	-2,35784055233001	0,0183815863851399	0,260370389808008	notDE	Naa15	74838	N(alpha)-acetyltransferase 15, NatA auxiliary subunit
ENSMUSG00000021508	436,297347131451	0,420930842391642	2,35558287793795	0,0184936711139827	0,260452534855256	notDE	Cxcl14	57266	chemokine (C-X-C motif) ligand 14
ENSMUSG00000031586	691,490096697399	-0,45277842736341	-2,35638436109486	0,0184538123096045	0,260452534855256	notDE	Rbpms	19663	RNA binding protein gene with multiple splicing
ENSMUSG00000040658	455,417414552659	-0,318224732023501	-2,35572245415176	0,0184867243933476	0,260452534855256	notDE	Dnph1	381101	2'-deoxynucleoside 5'-phosphate N-hydrolase 1
ENSMUSG00000042148	1274,99687293342	0,269784595573395	2,35686156422598	0,0184301161013011	0,260452534855256	notDE	Cox10	70383	cytochrome c oxidase assembly protein 10
ENSMUSG00000051212	36,7291781000683	0,102504273588683	2,35579757585535	0,018482986524818	0,260452534855256	notDE	Gpr183	321019	G protein-coupled receptor 183
ENSMUSG00000059288	1745,26295565372	-0,29338057512348	-2,35611840564277	0,0184670302785993	0,260452534855256	notDE	Cdyl	12593	chromodomain protein, Y chromosome-like
ENSMUSG00000031023	1099,65341529011	0,269914850302216	2,35379737383584	0,0185827375462306	0,26145644989687	notDE	Akip1	57373	A kinase (PRKA) interacting protein 1
ENSMUSG00000020328	2294,79769194725	-0,38536301286214	-2,35058578849535	0,0187438863117646	0,262968855383469	notDE	Nudcd2	52653	NudC domain containing 2
ENSMUSG00000068134	1759,21651014511	-0,357180737227353	-2,35078461096497	0,0187338745506356	0,262968855383469	notDE	Zfp120	104348	zinc finger protein 120
ENSMUSG00000085823	451,371564140536	0,383969332898097	2,35128245781705	0,0187088258524392	0,262968855383469	notDE	NA	NA	NA
ENSMUSG00000001998	739,774650968662	-0,203127986978145	-2,34899773460554	0,0188240213378551	0,26341065632038	notDE	Ap4e1	108011	adaptor-related protein complex AP-4, epsilon 1
ENSMUSG00000021822	1249,75161811783	0,329031992391387	2,3485426869363	0,0188470387301258	0,26341065632038	notDE	Plau	18792	plasminogen activator, urokinase
ENSMUSG00000024870	8905,8940402875	0,217874245133294	2,34880159563505	0,0188339394964374	0,26341065632038	notDE	Rab1b	76308	RAB1B, member RAS oncogene family
ENSMUSG00000026656	9104,39136783676	0,200777444046071	2,34942618992976	0,0188023715266992	0,26341065632038	notDE	Fcgr2b	14130	Fc receptor, IgG, low affinity IIb
ENSMUSG00000063628	504,551966365191	-0,366865966605167	-2,34738879923225	0,0189055154932936	0,263977012628581	notDE	NA	NA	NA
ENSMUSG00000042569	11273,1003140631	-0,199782139841464	-2,34598361104758	0,0189769418867666	0,264722937913784	notDE	Dhrs7b	216820	dehydrogenase/reductase (SDR family) member 7B
ENSMUSG00000038828	4422,43242950083	0,155208227104726	2,34442289707822	0,0190565502076302	0,265581476495533	notDE	Tmem214	68796	transmembrane protein 214
ENSMUSG00000027997	1734,97711098511	0,293941384048117	2,34404576874873	0,0190758303735751	0,265598422332079	notDE	Casp6	12368	caspase 6
ENSMUSG00000028803	1945,9265846637	0,347552990186019	2,34354498740169	0,0191014584857272	0,265703636817074	notDE	Nipal3	74552	NIPA-like domain containing 3
ENSMUSG00000030842	6734,54422896114	0,158827905765008	2,34150558261504	0,0192061387228195	0,266403639284543	notDE	Lamtor1	66508	late endosomal/lysosomal adaptor, MAPK and MTOR activator 1
ENSMUSG00000045573	764,469682543683	-0,426506585469268	-2,34177789842762	0,0191921321303544	0,266403639284543	notDE	Penk	18619	preproenkephalin
ENSMUSG00000057554	6899,33646600842	0,177560055432521	2,34169934080172	0,0191961718335001	0,266403639284543	notDE	Lgals8	56048	lectin, galactose binding, soluble 8
ENSMUSG00000042363	329,109740040097	-0,419317679918806	-2,34084566097556	0,0192401189289526	0,266623438842969	notDE	Lgalsl	216551	lectin, galactoside binding-like
ENSMUSG00000005057	1326,49304929364	0,332603606775589	2,3381217522767	0,019380933112331	0,268167588293292	notDE	Sh2b2	23921	SH2B adaptor protein 2
ENSMUSG00000025650	24,6565980936279	0,407418492444477	2,33798500542192	0,0193880260052894	0,268167588293292	notDE	Col7a1	12836	collagen, type VII, alpha 1
ENSMUSG00000025027	5062,27329877228	0,391649644670422	2,3359440682042	0,0194941567951673	0,268876723601637	notDE	Xpnpep1	170750	X-prolyl aminopeptidase (aminopeptidase P) 1, soluble
ENSMUSG00000028451	301,541188561969	0,0206397482157846	2,33611278268543	0,0194853642688688	0,268876723601637	notDE	1700022I11Rik	67317	RIKEN cDNA 1700022I11 gene
ENSMUSG00000082186	15,1359233279481	0,413023978197529	2,33637148750091	0,019471888641064	0,268876723601637	notDE	NA	NA	NA
ENSMUSG00000020375	3577,37076174719	-0,191509836288892	-2,33461827621436	0,019563370935715	0,2695784844122	notDE	Rufy1	216724	RUN and FYVE domain containing 1
ENSMUSG00000018930	169,989947451553	0,437064902123948	2,3337374674012	0,0196094729302172	0,269960749525266	notDE	Ccl4	20303	chemokine (C-C motif) ligand 4
ENSMUSG00000030161	4860,8310794285	0,226116934535784	2,33289360444236	0,0196537301357238	0,270316926272729	notDE	Gabarapl1	57436	gamma-aminobutyric acid (GABA) A receptor-associated protein-like 1
ENSMUSG00000079610	612,309080484059	0,347758756948925	2,3316611056045	0,0197185264718808	0,270954667958938	notDE	Ankrd39	109346	ankyrin repeat domain 39
ENSMUSG00000042303	1661,27096916662	0,247314529567714	2,33087787034799	0,0197598004880739	0,271268297456724	notDE	Sgsm3	105835	small G protein signaling modulator 3
ENSMUSG00000006362	839,523852852577	0,29392226648545	2,33007532451145	0,019802170343449	0,271343253084557	notDE	Cbfa2t3	12398	core-binding factor, runt domain, alpha subunit 2, translocated to, 3 (human)
ENSMUSG00000078994	406,367278272707	0,389512594856945	2,33022383102851	0,0197943240678966	0,271343253084557	notDE	Zfp429	72807	zinc finger protein 429
ENSMUSG00000028334	4434,33978156805	0,144180783411716	2,32959580360012	0,0198275241610925	0,271437698082442	notDE	Nans	94181	N-acetylneuraminic acid synthase (sialic acid synthase)
ENSMUSG00000021282	13740,2282230487	-0,128487735557977	-2,32873208231644	0,0198732634012729	0,271810783059456	notDE	Eif5	217869	eukaryotic translation initiation factor 5
ENSMUSG00000032673	1666,64063942074	-0,241674313857906	-2,32831238026914	0,0198955223882764	0,271862328694078	notDE	Prorsd1	67939	prolyl-tRNA synthetase domain containing 1
ENSMUSG00000006205	17,2430921155083	-0,241880698091439	-2,32658003203046	0,0199876283257541	0,272361537788287	notDE	Htra1	56213	HtrA serine peptidase 1
ENSMUSG00000028961	29941,4662482824	0,195241987166817	2,3270221401331	0,0199640869047742	0,272361537788287	notDE	Pgd	110208	phosphogluconate dehydrogenase
ENSMUSG00000031328	90279,7042972349	-0,262704598046325	-2,32662123139506	0,0199854335141096	0,272361537788287	notDE	Flna	192176	filamin, alpha
ENSMUSG00000027611	261,014485825317	0,44587209051077	2,32604800629391	0,020015989811999	0,272495461301687	notDE	Procr	19124	protein C receptor, endothelial
ENSMUSG00000037876	7029,11428077007	-0,208608478993478	-2,32370488064343	0,0201413167067154	0,273442086370116	notDE	Jmjd1c	108829	jumonji domain containing 1C
ENSMUSG00000095041	5403,33629383868	0,30555430052513	2,32373607803227	0,0201396435625085	0,273442086370116	notDE	NA	NA	NA
ENSMUSG00000097823	81,3793086943329	0,441639541158401	2,32401687329074	0,0201245897164443	0,273442086370116	notDE	NA	NA	NA
ENSMUSG00000027001	475,340190484453	0,397114369039224	2,32214296737158	0,0202252387339805	0,274328122791251	notDE	Dusp19	68082	dual specificity phosphatase 19
ENSMUSG00000020522	2914,76147234775	-0,385994154645164	-2,32128047666895	0,0202717112224944	0,274447252684044	notDE	Mfap3	216760	microfibrillar-associated protein 3
ENSMUSG00000036158	75,4108322111851	-0,426196059659575	-2,32094115512212	0,0202900199733086	0,274447252684044	notDE	Prickle1	106042	prickle planar cell polarity protein 1
ENSMUSG00000096755	218,103782189786	0,411054065685919	2,32133288145131	0,0202688849063373	0,274447252684044	notDE	NA	NA	NA
ENSMUSG00000090841	49010,8072815668	-0,258085964001546	-2,3205210137741	0,0203127095012529	0,274501624813347	notDE	Myl6	17904	myosin, light polypeptide 6, alkali, smooth muscle and non-muscle
ENSMUSG00000009292	252,015244146304	0,411429001573925	2,31926290398349	0,0203807855397276	0,27488382080747	notDE	Trpm2	28240	transient receptor potential cation channel, subfamily M, member 2
ENSMUSG00000034006	7830,60652456853	0,177088124194652	2,31861770057088	0,0204157744896795	0,27488382080747	notDE	Pqlc1	66943	PQ loop repeat containing 1
ENSMUSG00000038976	12485,075159315	-0,185112151754215	-2,31891064189484	0,0203998819888575	0,27488382080747	notDE	Ppp1r9b	217124	protein phosphatase 1, regulatory subunit 9B
ENSMUSG00000042444	6533,14859430178	-0,141977437132308	-2,31910172125349	0,0203895214665539	0,27488382080747	notDE	Fam63b	235461	family with sequence similarity 63, member B
ENSMUSG00000086247	30,8185944183479	0,30771206427918	2,31759326427476	0,0204714366245026	0,275381091207741	notDE	Gm15787	100504007	predicted gene 15787
ENSMUSG00000054766	18749,9719722354	-0,315485888137489	-2,31704082586468	0,0205015079330105	0,275533520236795	notDE	Set	56086	SET nuclear oncogene
ENSMUSG00000020561	1923,7757985692	-0,243274171889127	-2,31530294820866	0,020596358531031	0,276484316583828	notDE	Twistnb	28071	twist basic helix-loop-helix transcription factor 1 neighbor
ENSMUSG00000020792	2267,84247912284	0,201468314445566	2,31301960285314	0,0207215613903822	0,276484316583828	notDE	Exoc7	53413	exocyst complex component 7
ENSMUSG00000021572	151,819629019663	-0,425637482786559	-2,3105873036308	0,0208556612020782	0,276484316583828	notDE	Cep72	74470	centrosomal protein 72
ENSMUSG00000022913	933,832129337401	-0,341964913997601	-2,31326382370895	0,0207081383947522	0,276484316583828	notDE	Psmg1	56088	proteasome (prosome, macropain) assembly chaperone 1
ENSMUSG00000031672	4562,87681815882	0,201568368605213	2,31159498602539	0,0208000132094653	0,276484316583828	notDE	Got2	14719	glutamatic-oxaloacetic transaminase 2, mitochondrial
ENSMUSG00000037868	7492,43058667034	0,4302762628833	2,3114398060588	0,0208085743877759	0,276484316583828	notDE	Egr2	13654	early growth response 2
ENSMUSG00000040466	2623,76224439802	0,242440948956178	2,3110762864175	0,0208286415572958	0,276484316583828	notDE	Blvrb	233016	biliverdin reductase B (flavin reductase (NADPH))
ENSMUSG00000055407	240,150384534421	-0,326962121993415	-2,31175415013484	0,0207912354182812	0,276484316583828	notDE	Map6	17760	microtubule-associated protein 6
ENSMUSG00000060260	1340,47666190002	0,230545698108357	2,31108015031074	0,0208284281723171	0,276484316583828	notDE	Pwwp2b	101631	PWWP domain containing 2B
ENSMUSG00000069495	1815,48276645599	-0,224774606115672	-2,31412037803741	0,0206611199033633	0,276484316583828	notDE	Epc2	227867	enhancer of polycomb homolog 2 (Drosophila)
ENSMUSG00000074746	5621,99371602148	-0,151381537194139	-2,31056454700476	0,0208569194050016	0,276484316583828	notDE	Pdzd8	107368	PDZ domain containing 8
ENSMUSG00000080242	19670,0140070739	0,0805337591106877	2,312518631674	0,0207491197733347	0,276484316583828	notDE	NA	NA	NA
ENSMUSG00000085939	4257,58012438483	0,413897149163207	2,31087684705567	0,0208396582599903	0,276484316583828	notDE	NA	NA	NA
ENSMUSG00000087590	405,621457974633	-0,426029563844745	-2,31027150717388	0,0208731273487077	0,276484316583828	notDE	Epb41l4aos	69749	erythrocyte membrane protein band 4.1 like 4a, opposite strand
ENSMUSG00000097498	73,4057439912111	0,23704376645515	2,31339036171496	0,0207011865278875	0,276484316583828	notDE	NA	NA	NA
ENSMUSG00000098948	61,2921060840949	-0,389598940965094	-2,31258575666348	0,0207454253805044	0,276484316583828	notDE	NA	NA	NA
ENSMUSG00000015745	798,881049979733	0,348739363179712	2,30930515726846	0,0209266536815654	0,276943824554505	notDE	Plekho1	67220	pleckstrin homology domain containing, family O member 1
ENSMUSG00000022280	1870,27118194578	-0,209905012333848	-2,3087073753727	0,0209598248045396	0,276992943095807	notDE	Rnf19a	30945	ring finger protein 19A
ENSMUSG00000022895	2038,40431188321	0,238820883930577	2,30855938989505	0,0209680436418169	0,276992943095807	notDE	Ets2	23872	E26 avian leukemia oncogene 2, 3' domain
ENSMUSG00000027315	4067,18367920975	0,396035338295967	2,30801465933527	0,0209983211609263	0,277143910259514	notDE	Spint1	20732	serine protease inhibitor, Kunitz type 1
ENSMUSG00000013736	2195,43358895126	-0,285692450199011	-2,30645168265978	0,0210854069785671	0,277297619683249	notDE	Trnt1	70047	tRNA nucleotidyl transferase, CCA-adding, 1
ENSMUSG00000024975	586,51745033336	-0,338006789479974	-2,3064763036131	0,0210840327144325	0,277297619683249	notDE	Pdcd4	18569	programmed cell death 4
ENSMUSG00000025647	12190,7200969314	0,41311895256335	2,30647551133467	0,0210840769357058	0,277297619683249	notDE	Shisa5	66940	shisa family member 5
ENSMUSG00000048106	101,560046551941	-0,435079760068837	-2,30690811967832	0,021059942784118	0,277297619683249	notDE	4632415L05Rik	70808	RRS1 ribosome biogenesis regulator homolog pseudogene
ENSMUSG00000020265	5402,781988446	0,390809672300692	2,30517599085934	0,0211567189427676	0,27766848525933	notDE	Sumo3	20610	small ubiquitin-like modifier 3
ENSMUSG00000062300	195,630207332355	0,44955126617237	2,30493413209007	0,0211702626658307	0,27766848525933	notDE	Nectin2	19294	nectin cell adhesion molecule 2
ENSMUSG00000084061	55,9109644653079	-0,351964990971742	-2,30530758366857	0,0211493531168991	0,27766848525933	notDE	NA	NA	NA
ENSMUSG00000034858	751,051180486185	-0,31274244318344	-2,30420529177658	0,021211122299486	0,277708932474926	notDE	Fam214a	235493	family with sequence similarity 214, member A
ENSMUSG00000043004	2152,13980638269	-0,211749342883901	-2,30441234339978	0,021199507765528	0,277708932474926	notDE	Gng2	14702	guanine nucleotide binding protein (G protein), gamma 2
ENSMUSG00000023923	3605,11213498171	-0,259321385364285	-2,30364099117531	0,0212428048120359	0,277876298177369	notDE	Tbc1d5	72238	TBC1 domain family, member 5
ENSMUSG00000029455	6060,89105686072	0,174757089027501	2,30266170181894	0,0212978846052173	0,278349153200453	notDE	Aldh2	11669	aldehyde dehydrogenase 2, mitochondrial
ENSMUSG00000021500	14824,9238539823	-0,161258257039069	-2,30179176779154	0,0213469180294088	0,278515839070525	notDE	Ddx46	212880	DEAD (Asp-Glu-Ala-Asp) box polypeptide 46
ENSMUSG00000054091	16187,2510825896	-0,273401853676455	-2,30176330193669	0,0213485241537429	0,278515839070525	notDE	1810037I17Rik	67704	RIKEN cDNA 1810037I17 gene
ENSMUSG00000020171	4477,73873366983	-0,243371232569058	-2,29874975793283	0,0215191532707137	0,278763092986171	notDE	Yeats4	64050	YEATS domain containing 4
ENSMUSG00000029319	1505,19115516278	-0,221250942568782	-2,29904605081807	0,0215023244772181	0,278763092986171	notDE	Coq2	71883	coenzyme Q2 4-hydroxybenzoate polyprenyltransferase
ENSMUSG00000030655	7694,92429505176	-0,192494112144167	-2,29963365612046	0,0214689836630818	0,278763092986171	notDE	Smg1	233789	SMG1 homolog, phosphatidylinositol 3-kinase-related kinase (C. elegans)
ENSMUSG00000042628	1640,6665262185	0,222327912215705	2,29976145270487	0,0214617384278392	0,278763092986171	notDE	Zfyve1	217695	zinc finger, FYVE domain containing 1
ENSMUSG00000050989	4728,19623811911	0,186862773623423	2,29951826469826	0,0214755274358251	0,278763092986171	notDE	Selenon	74777	selenoprotein N
ENSMUSG00000056050	4564,66895096	-0,391128030643899	-2,2995151068365	0,0214757065405287	0,278763092986171	notDE	NA	NA	NA
ENSMUSG00000084137	53,4759993077537	0,168831581812936	2,29876395344075	0,0215183467351798	0,278763092986171	notDE	NA	NA	NA
ENSMUSG00000090112	1852,00279761795	-0,288632016061988	-2,29896973106737	0,0215066581775957	0,278763092986171	notDE	Shprh	268281	SNF2 histone linker PHD RING helicase
ENSMUSG00000001473	3894,53084231338	0,293164090113114	2,29702766172852	0,0216171917910484	0,279733540925902	notDE	Tubb6	67951	tubulin, beta 6 class V
ENSMUSG00000003814	51813,7611042104	0,176476587598723	2,29657161938081	0,0216432191971309	0,279733540925902	notDE	Calr	12317	calreticulin
ENSMUSG00000042133	6350,72236888108	-0,367687122748668	-2,29643285957646	0,0216511439552252	0,279733540925902	notDE	Ppig	228005	peptidyl-prolyl isomerase G (cyclophilin G)
ENSMUSG00000041966	698,888744274014	-0,390901495788358	-2,29603838522482	0,0216736867114266	0,279778942684904	notDE	Dcaf17	75763	DDB1 and CUL4 associated factor 17
ENSMUSG00000015889	9331,10204252039	0,108738268273586	2,2951341440959	0,0217254378640039	0,2799554013273	notDE	Lta4h	16993	leukotriene A4 hydrolase
ENSMUSG00000027763	23365,6657206206	-0,140917412282682	-2,29532490080356	0,0217145116133841	0,2799554013273	notDE	Mbnl1	56758	muscleblind-like 1 (Drosophila)
ENSMUSG00000018340	7169,26157198872	0,221729735329685	2,29255056482085	0,0218738932513897	0,281621587106115	notDE	Anxa6	11749	annexin A6
ENSMUSG00000015243	6063,05822158277	-0,199037862739324	-2,29073065284029	0,021978996618087	0,282516208386083	notDE	Abca1	11303	ATP-binding cassette, sub-family A (ABC1), member 1
ENSMUSG00000021752	798,392672448971	-0,318150643656973	-2,2906820538001	0,0219818093173964	0,282516208386083	notDE	Kctd6	71393	potassium channel tetramerisation domain containing 6
ENSMUSG00000052456	4286,45024215927	0,183524986086775	2,28682564487848	0,0222060020018472	0,284899517829982	notDE	Asna1	56495	arsA arsenite transporter, ATP-binding, homolog 1 (bacterial)
ENSMUSG00000078441	1635,40826193049	0,0072587929690506	2,28684119674877	0,0222050939138508	0,284899517829982	notDE	Scamp4	56214	secretory carrier membrane protein 4
ENSMUSG00000048521	46,1062132812295	0,111112785176834	2,28643672823077	0,0222287217073049	0,284942367273325	notDE	Cxcr6	80901	chemokine (C-X-C motif) receptor 6
ENSMUSG00000023959	286,87542968856	-0,354454399629826	-2,28566952451941	0,0222735994365501	0,285239459430946	notDE	Clic5	224796	chloride intracellular channel 5
ENSMUSG00000028101	422,845218896627	0,432159654686531	2,28537756377548	0,0222906984211493	0,285239459430946	notDE	Pias3	229615	protein inhibitor of activated STAT 3
ENSMUSG00000021244	3278,86246218787	-0,268840337973735	-2,28470055388016	0,022330392136316	0,285498917895873	notDE	Ylpm1	56531	YLP motif containing 1
ENSMUSG00000024621	14294,8461523227	0,219279129123375	2,2827718723275	0,0224438096329065	0,28664953734313	notDE	Csf1r	12978	colony stimulating factor 1 receptor
ENSMUSG00000045962	14830,3433118721	-0,206615505354935	-2,28250775438938	0,0224593801958298	0,28664953734313	notDE	Wnk1	232341	WNK lysine deficient protein kinase 1
ENSMUSG00000000673	453,506377055766	-0,436644289948835	-2,28118527623661	0,0225374856459397	0,286940734803305	notDE	Haao	107766	3-hydroxyanthranilate 3,4-dioxygenase
ENSMUSG00000041781	5011,8075123321	-0,178928231557022	-2,28113020441864	0,0225407432971378	0,286940734803305	notDE	Cpsf2	51786	cleavage and polyadenylation specific factor 2
ENSMUSG00000096952	21,668206245939	0,292177127664278	2,2812187227386	0,0225355073920669	0,286940734803305	notDE	NA	NA	NA
ENSMUSG00000032469	745,258859826795	-0,254692483513144	-2,28056863839086	0,0225739848611189	0,287115310910927	notDE	Dbr1	83703	debranching RNA lariats 1
ENSMUSG00000067149	57,4020826741215	0,147130866072491	2,27956686405878	0,0226333900980691	0,287622069673215	notDE	Jchain	16069	immunoglobulin joining chain
ENSMUSG00000026568	8896,04859444067	-0,25911428478546	-2,27805372175388	0,0227233770459253	0,288503800027354	notDE	Mpc2	70456	mitochondrial pyruvate carrier 2
ENSMUSG00000037605	1513,12613242064	-0,284544683353869	-2,27774090738186	0,0227420189234649	0,288503800027354	notDE	Adgrl3	319387	adhesion G protein-coupled receptor L3
ENSMUSG00000019920	5507,24814742324	-0,250725670754195	-2,27666626779949	0,0228061623343259	0,288570572118411	notDE	Lims1	110829	LIM and senescent cell antigen-like domains 1
ENSMUSG00000030990	3138,00245614261	0,406584547581681	2,27724018754853	0,0227718865098191	0,288570572118411	notDE	Pgap2	233575	post-GPI attachment to proteins 2
ENSMUSG00000046993	768,784167119837	0,26654003095838	2,27671241640455	0,0228034045758544	0,288570572118411	notDE	NA	NA	NA
ENSMUSG00000026393	4970,69657623324	-0,147368247496404	-2,27580986832782	0,0228573918499855	0,288660187256135	notDE	Nek7	59125	NIMA (never in mitosis gene a)-related expressed kinase 7
ENSMUSG00000026712	134579,053211496	-0,154099841263588	-2,27523601086685	0,0228917757152046	0,288660187256135	notDE	Mrc1	17533	mannose receptor, C type 1
ENSMUSG00000034226	53,8033726798096	-0,391725923499151	-2,2752598820819	0,0228903445264721	0,288660187256135	notDE	Rhov	228543	ras homolog family member V
ENSMUSG00000070031	3003,72164487922	0,168184999659446	2,27545125233251	0,0228788738120932	0,288660187256135	notDE	Sp140	434484	Sp140 nuclear body protein
ENSMUSG00000035845	613,461816125135	0,38833419663325	2,27440405454496	0,0229417038975041	0,288831623772558	notDE	Alg12	223774	asparagine-linked glycosylation 12 (alpha-1,6-mannosyltransferase)
ENSMUSG00000086763	38,2808537317064	0,0979331997219583	2,27435484549935	0,0229446600398795	0,288831623772558	notDE	Plxna4os1	319849	plexin A4, opposite strand 1
ENSMUSG00000059401	533,86788515664	0,330680212841652	2,27253682388892	0,0230541064912854	0,289961101575166	notDE	Mamld1	333639	mastermind-like domain containing 1
ENSMUSG00000047166	117,980705476535	0,413913541700432	2,27212360335903	0,0230790458642511	0,290026676360755	notDE	NA	NA	NA
ENSMUSG00000025511	527,100086129264	0,44365201180364	2,27156545980877	0,0231127690667311	0,290174773005491	notDE	Tspan4	64540	tetraspanin 4
ENSMUSG00000040274	4403,80806706275	-0,307542919458519	-2,27127555225473	0,0231303022486864	0,290174773005491	notDE	Cdk6	12571	cyclin-dependent kinase 6
ENSMUSG00000005823	5716,06715077305	0,151456560495501	2,27046575016849	0,0231793390902138	0,290294567839364	notDE	Gpr108	78308	G protein-coupled receptor 108
ENSMUSG00000059498	23986,3234201843	0,268689092385015	2,27069665425286	0,023165347708282	0,290294567839364	notDE	Fcgr3	14131	Fc receptor, IgG, low affinity III
ENSMUSG00000033943	3379,44591517949	-0,336150960017642	-2,26963340153666	0,0232298352662079	0,290432200611442	notDE	Mga	29808	MAX gene associated
ENSMUSG00000049672	1266,84546295761	-0,395141966683445	-2,26974025104428	0,0232233476777845	0,290432200611442	notDE	Zbtb14	22666	zinc finger and BTB domain containing 14
ENSMUSG00000037661	2372,72215795611	0,285570404063923	2,26830526350739	0,0233106073411483	0,291194443276893	notDE	Gpr160	71862	G protein-coupled receptor 160
ENSMUSG00000033365	1668,43355557486	0,17562242143629	2,26712588993081	0,0233825364207595	0,291845019519887	notDE	Ipo13	230673	importin 13
ENSMUSG00000025213	4732,85352635247	-0,339610231512333	-2,26396473717626	0,0235762836989345	0,294013654983405	notDE	Kazald1	107250	Kazal-type serine peptidase inhibitor domain 1
ENSMUSG00000030082	13278,6591711155	0,213482547193331	2,26173070903262	0,0237140461968196	0,295481034942236	notDE	Sec61a1	53421	Sec61 alpha 1 subunit (S. cerevisiae)
ENSMUSG00000051359	55,5067270156593	-0,261716776860443	-2,26097530434289	0,0237607863521911	0,29581273644053	notDE	Ncald	52589	neurocalcin delta
ENSMUSG00000051074	22,7762511029784	-0,378486789982944	-2,26055248869482	0,0237869826538816	0,295888329915416	notDE	4930579K19Rik	75881	RIKEN cDNA 4930579K19 gene
ENSMUSG00000001983	420,57388115062	-0,299575003817299	-2,25789694703488	0,0239520850094354	0,296310047824889	notDE	Taco1	70207	translational activator of mitochondrially encoded cytochrome c oxidase I
ENSMUSG00000025240	4112,05630949145	-0,153125829901501	-2,25778654297847	0,0239589705996467	0,296310047824889	notDE	Sacm1l	83493	SAC1 suppressor of actin mutations 1-like (yeast)
ENSMUSG00000026994	4618,15748624462	-0,208322365904072	-2,25741573263815	0,0239821095634644	0,296310047824889	notDE	Galnt3	14425	UDP-N-acetyl-alpha-D-galactosamine:polypeptide N-acetylgalactosaminyltransferase 3
ENSMUSG00000030020	852,15757440276	0,395539107011935	2,25869224604384	0,0239025351378647	0,296310047824889	notDE	Prickle2	243548	prickle planar cell polarity protein 2
ENSMUSG00000032014	1232,15769777681	0,341570061985388	2,25952983358479	0,023850446689332	0,296310047824889	notDE	Oaf	102644	out at first homolog
ENSMUSG00000033295	258,65031046567	-0,407400108794203	-2,25757950282818	0,0239718877391859	0,296310047824889	notDE	Ptprf	19268	protein tyrosine phosphatase, receptor type, F
ENSMUSG00000038421	62,2588464988608	0,295792943745663	2,25836128099932	0,0239231445909758	0,296310047824889	notDE	Fcrla	98752	Fc receptor-like A
ENSMUSG00000051480	26,4286152056868	0,193904669315983	2,25797946522795	0,0239469397027898	0,296310047824889	notDE	NA	NA	NA
ENSMUSG00000050860	133,541004033186	0,297632766504984	2,2570445958299	0,0240052883019463	0,296347400422768	notDE	Phospho1	237928	phosphatase, orphan 1
ENSMUSG00000017009	831,52909612349	0,395831105015058	2,25636687470846	0,024047664388887	0,296372849547196	notDE	Sdc4	20971	syndecan 4
ENSMUSG00000089917	1840,87465073564	0,276208465297386	2,25639982270397	0,024045602739854	0,296372849547196	notDE	Uckl1	68556	uridine-cytidine kinase 1-like 1
ENSMUSG00000010047	1137,29511988919	0,240398497137389	2,25460677482145	0,0241580218349271	0,296738007551323	notDE	Hyal2	15587	hyaluronoglucosaminidase 2
ENSMUSG00000024835	31861,1007038173	0,158101532179289	2,25496926562308	0,0241352579960943	0,296738007551323	notDE	Coro1b	23789	coronin, actin binding protein 1B
ENSMUSG00000034601	616,535282091134	0,233383839662612	2,25476681500621	0,0241479692750259	0,296738007551323	notDE	2700049A03Rik	76967	RIKEN cDNA 2700049A03 gene
ENSMUSG00000036880	6929,33922898372	0,183786931128967	2,2552939010755	0,0241148872001443	0,296738007551323	notDE	Acaa2	52538	acetyl-Coenzyme A acyltransferase 2 (mitochondrial 3-oxoacyl-Coenzyme A thiolase)
ENSMUSG00000097416	15,2722064165638	-0,139089551828959	-2,25414565623457	0,0241870062383182	0,296846037330544	notDE	NA	NA	NA
ENSMUSG00000024986	3015,74546689773	-0,201644234630793	-2,25378159062386	0,0242099115025354	0,296879340134927	notDE	Hhex	15242	hematopoietically expressed homeobox
ENSMUSG00000001039	47,4044033223334	0,1913229413306	2,2515178349066	0,0243527585826003	0,29838217453331	notDE	B9d1	27078	B9 protein domain 1
ENSMUSG00000042055	4414,63513024531	0,144809847360807	2,24926213469461	0,0244958233842769	0,299885171706098	notDE	Wdr11	207425	WD repeat domain 11
ENSMUSG00000034566	15247,6250433562	-0,26544649584779	-2,24699709203622	0,0246402129560495	0,301401872789348	notDE	Atp5h	71679	ATP synthase, H+ transporting, mitochondrial F0 complex, subunit D
ENSMUSG00000021540	1436,13960332648	-0,391400273981487	-2,24632261433043	0,0246833510776592	0,30160327840687	notDE	Smad5	17129	SMAD family member 5
ENSMUSG00000037351	2171,03807909717	0,169120442323899	2,24609842277907	0,0246977043597818	0,30160327840687	notDE	Actr1b	226977	ARP1 actin-related protein 1B, centractin beta
ENSMUSG00000037405	4594,16717765673	0,229151983132068	2,24539653131498	0,0247426878998926	0,301651525864113	notDE	Icam1	15894	intercellular adhesion molecule 1
ENSMUSG00000074457	221,808643906143	-0,434590767706654	-2,24552932166188	0,0247341720568276	0,301651525864113	notDE	S100a16	67860	S100 calcium binding protein A16
ENSMUSG00000019055	6900,41142966602	0,206811425138688	2,24416108688643	0,0248220387371869	0,301888032370235	notDE	Plod1	18822	procollagen-lysine, 2-oxoglutarate 5-dioxygenase 1
ENSMUSG00000039182	549,586479816169	0,412201121214761	2,24349752659324	0,0248647491804635	0,301888032370235	notDE	AW209491	105351	expressed sequence AW209491
ENSMUSG00000044026	614,341558472769	-0,259504665690056	-2,24356665771184	0,0248602965479613	0,301888032370235	notDE	Slc35g1	240660	solute carrier family 35, member G1
ENSMUSG00000046687	47,4652787054118	0,400787331052179	2,24417605232828	0,0248210762109661	0,301888032370235	notDE	Gm5424	432466	argininosuccinate synthase pseudogene
ENSMUSG00000080917	492,705096880038	0,414385931655866	2,24410661518074	0,0248255424446476	0,301888032370235	notDE	NA	NA	NA
ENSMUSG00000024299	1426,58052118312	0,284535825786109	2,24250879285573	0,0249285076668975	0,302412416028378	notDE	Adamts10	224697	a disintegrin-like and metallopeptidase (reprolysin type) with thrombospondin type 1 motif, 10
ENSMUSG00000025077	677,049052788307	-0,360146381233022	-2,23994177776778	0,0250947029366277	0,303676886647932	notDE	Dclre1a	55947	DNA cross-link repair 1A
ENSMUSG00000029699	51,1140923402346	-0,413813073236623	-2,24017932922906	0,0250792830611277	0,303676886647932	notDE	Ssc4d	109267	scavenger receptor cysteine rich family, 4 domains
ENSMUSG00000061578	41,7450032362603	0,40151619455141	2,24054145576323	0,0250557925861741	0,303676886647932	notDE	Ksr2	333050	kinase suppressor of ras 2
ENSMUSG00000029186	707,651989102649	0,429315777301601	2,23897745181544	0,0251573833167581	0,304185038574255	notDE	Pi4k2b	67073	phosphatidylinositol 4-kinase type 2 beta
ENSMUSG00000070565	661,812486984018	0,250723530007212	2,23860394253399	0,0251816974946365	0,304228839986557	notDE	Rasal2	226525	RAS protein activator like 2
ENSMUSG00000024712	3424,28877393734	-0,124134735221172	-2,23672327645017	0,0253044317283589	0,305298832913945	notDE	Rfk	54391	riboflavin kinase
ENSMUSG00000030884	9775,58966881591	0,133766194566479	2,23629343265296	0,0253325563595874	0,305298832913945	notDE	Uqcrc2	67003	ubiquinol cytochrome c reductase core protein 2
ENSMUSG00000038663	417,328945324174	0,355712240466472	2,23658517058483	0,0253134650317446	0,305298832913945	notDE	Fsd2	244091	fibronectin type III and SPRY domain containing 2
ENSMUSG00000022969	5264,17534755772	0,147379996201036	2,23296034321559	0,0255515596476432	0,305451882439163	notDE	Il10rb	16155	interleukin 10 receptor, beta
ENSMUSG00000024533	3368,33786234837	-0,122537651816114	-2,23282682068471	0,0255603668691468	0,305451882439163	notDE	Spire1	68166	spire homolog 1 (Drosophila)
ENSMUSG00000026102	225,174298313726	-0,440116277390001	-2,2335036314395	0,0255157511181154	0,305451882439163	notDE	Inpp1	16329	inositol polyphosphate-1-phosphatase
ENSMUSG00000026766	2252,89561244871	-0,392197856869179	-2,23181714181337	0,0256270509137316	0,305451882439163	notDE	Mmadhc	109129	methylmalonic aciduria (cobalamin deficiency) cblD type, with homocystinuria
ENSMUSG00000026864	55292,209374832	0,182187042555852	2,23188990866054	0,0256222400144632	0,305451882439163	notDE	Hspa5	14828	heat shock protein 5
ENSMUSG00000028018	364,0765207845	-0,409309014773602	-2,23356816096393	0,0255115008153878	0,305451882439163	notDE	Gstcd	67553	glutathione S-transferase, C-terminal domain containing
ENSMUSG00000035258	30,9249248209873	-0,255340521636351	-2,23372183970124	0,025501381075512	0,305451882439163	notDE	Abi3bp	320712	ABI gene family, member 3 (NESH) binding protein
ENSMUSG00000035355	1283,68751174212	0,336044575126943	2,23168025674593	0,02563610303543	0,305451882439163	notDE	Kcnh4	380728	potassium voltage-gated channel, subfamily H (eag-related), member 4
ENSMUSG00000037010	47,3467951574422	-0,129463075174688	-2,23283521619977	0,0255598130188714	0,305451882439163	notDE	Apln	30878	apelin
ENSMUSG00000039745	2144,0921714095	0,224792622106886	2,23546071352198	0,025387118051738	0,305451882439163	notDE	Htatip2	53415	HIV-1 Tat interactive protein 2
ENSMUSG00000040253	4297,58355051542	-0,247928000213963	-2,2317356758964	0,0256324378694035	0,305451882439163	notDE	Gbp7	229900	guanylate binding protein 7
ENSMUSG00000043822	93,0893304729002	0,398786762736208	2,23512639785713	0,0254090517826656	0,305451882439163	notDE	Adamtsl5	66548	ADAMTS-like 5
ENSMUSG00000048373	22,3427763806167	0,211839936919735	2,23487126017355	0,0254258018471886	0,305451882439163	notDE	Fgfbp1	14181	fibroblast growth factor binding protein 1
ENSMUSG00000054874	3652,69321965078	-0,181577688558578	-2,23273836222428	0,025566203085292	0,305451882439163	notDE	Pcnx3	104401	pecanex homolog 3
ENSMUSG00000028621	262,871033096459	0,397129229476306	2,23007606223306	0,0257423936979838	0,306469971288628	notDE	Cyb5rl	230582	cytochrome b5 reductase-like
ENSMUSG00000020227	1216,58741215521	-0,37243775646151	-2,22935491261003	0,0257902996517906	0,306526485033581	notDE	Irak3	73914	interleukin-1 receptor-associated kinase 3
ENSMUSG00000021728	4169,74606557169	-0,255839217548577	-2,22916221801614	0,025803113395196	0,306526485033581	notDE	Emb	13723	embigin
ENSMUSG00000048076	27523,0606380949	0,12685535907378	2,22906343585343	0,0258096843141925	0,306526485033581	notDE	Arf1	11840	ADP-ribosylation factor 1
ENSMUSG00000005045	2451,22884061935	-0,4001166623572	-2,22826538775205	0,0258628229939525	0,306662166516196	notDE	Chd5	269610	chromodomain helicase DNA binding protein 5
ENSMUSG00000024991	32640,1912223771	-0,138323569932641	-2,2284399755848	0,025851189844082	0,306662166516196	notDE	Eif3a	13669	eukaryotic translation initiation factor 3, subunit A
ENSMUSG00000034105	382,349034678626	0,407819949069777	2,22671387735838	0,0259664023657548	0,307642235280977	notDE	Tldc1	74347	TBC/LysM associated domain containing 1
ENSMUSG00000002968	1453,5917512229	0,330635310240537	2,22615534419879	0,0260037779308082	0,307836994296838	notDE	Med25	75613	mediator complex subunit 25
ENSMUSG00000058503	1285,08318138353	-0,226768123713495	-2,22573877345114	0,0260316840176411	0,307919428890891	notDE	Fam133b	68152	family with sequence similarity 133, member B
ENSMUSG00000024395	129,139882353918	0,135648129943525	2,223143977216	0,0262060930514037	0,309494610460528	notDE	Lims2	225341	LIM and senescent cell antigen like domains 2
ENSMUSG00000054008	1589,5157545476	0,36713981125601	2,22313126052202	0,0262069502838439	0,309494610460528	notDE	Ndst1	15531	N-deacetylase/N-sulfotransferase (heparan glucosaminyl) 1
ENSMUSG00000020262	3202,70220740846	-0,347300236311139	-2,22181656302374	0,0262957049200228	0,309705619417906	notDE	Adarb1	110532	adenosine deaminase, RNA-specific, B1
ENSMUSG00000020828	2506,22716305574	0,218583169454935	2,22023181751357	0,0264030355364793	0,309705619417906	notDE	Pld2	18806	phospholipase D2
ENSMUSG00000022257	2000,10419518456	0,240062464181082	2,22026735759569	0,0264006243578993	0,309705619417906	notDE	Laptm4b	114128	lysosomal-associated protein transmembrane 4B
ENSMUSG00000023861	3273,57963159747	0,233374924848715	2,21977979383323	0,0264337191994081	0,309705619417906	notDE	Mpc1	55951	mitochondrial pyruvate carrier 1
ENSMUSG00000027499	24,6634464616086	-0,194279306305607	-2,22167358954761	0,0263053726370186	0,309705619417906	notDE	Pkia	18767	protein kinase inhibitor, alpha
ENSMUSG00000032097	12154,1719445627	-0,182234244261406	-2,21975417843978	0,0264354589110707	0,309705619417906	notDE	Ddx6	13209	DEAD (Asp-Glu-Ala-Asp) box polypeptide 6
ENSMUSG00000034007	1341,44919080975	-0,28386532961821	-2,22144501714249	0,0263208348444804	0,309705619417906	notDE	Scaper	244891	S phase cyclin A-associated protein in the ER
ENSMUSG00000040234	3351,37368120903	0,203922332196107	2,22181278291545	0,0262959604874718	0,309705619417906	notDE	Tm7sf3	67623	transmembrane 7 superfamily member 3
ENSMUSG00000059263	6522,57104178533	0,10584654135604	2,22078768545709	0,0263653450515248	0,309705619417906	notDE	Usp47	74996	ubiquitin specific peptidase 47
ENSMUSG00000078157	56,4649100311431	-0,339518357115055	-2,22092273733446	0,0263561949159438	0,309705619417906	notDE	4931440F15Rik	216622	RIKEN cDNA 4931440F15 gene
ENSMUSG00000008167	484,410047232695	0,39951977998192	2,21848279937568	0,0265219311085046	0,310224306355086	notDE	Fbxw9	68628	F-box and WD-40 domain protein 9
ENSMUSG00000041607	4183,70341164206	-0,236290685075761	-2,21869645868184	0,0265073821210142	0,310224306355086	notDE	Mbp	17196	myelin basic protein
ENSMUSG00000033781	1038,61805468424	-0,197907960931161	-2,21665228331879	0,0266468618478468	0,31128353235085	notDE	Asb13	142688	ankyrin repeat and SOCS box-containing 13
ENSMUSG00000039270	4055,1024685818	-0,261898917954183	-2,21622638760965	0,0266760015481242	0,31128353235085	notDE	Megf9	230316	multiple EGF-like-domains 9
ENSMUSG00000097816	26,9240483002808	0,28327671575923	2,21639331665662	0,0266645770178137	0,31128353235085	notDE	NA	NA	NA
ENSMUSG00000031337	3721,74513395455	-0,351159790356893	-2,21535731923592	0,0267355484223584	0,311483968663975	notDE	Mtm1	17772	X-linked myotubular myopathy gene 1
ENSMUSG00000090164	25,4473436897655	0,0859280899019529	2,2154643917062	0,0267282058303314	0,311483968663975	notDE	BC035044	232406	cDNA sequence BC035044
ENSMUSG00000035215	2174,28013944204	-0,289435432718842	-2,21429664700592	0,0268083791328155	0,311508738899084	notDE	Lsm7	66094	LSM7 homolog, U6 small nuclear RNA and mRNA degradation associated
ENSMUSG00000035847	6994,86248306028	-0,174838306799633	-2,21429688072109	0,0268083630659884	0,311508738899084	notDE	Ids	15931	iduronate 2-sulfatase
ENSMUSG00000040282	343,938355208368	0,410795342967234	2,21409242662801	0,0268224215089601	0,311508738899084	notDE	BC052040	399568	cDNA sequence BC052040
ENSMUSG00000056598	24,1035880674346	-0,0578212436538726	-2,21446254085149	0,0267969767966854	0,311508738899084	notDE	Drc3	74665	dynein regulatory complex subunit 3
ENSMUSG00000027612	16,7492864577962	0,0627256543582611	2,2117504917261	0,0269839096312105	0,313136877117355	notDE	Mmp24	17391	matrix metallopeptidase 24
ENSMUSG00000015290	2410,54492529726	-0,31988205120593	-2,21037649711755	0,0270790435541403	0,313745608649744	notDE	Ubl4a	27643	ubiquitin-like 4A
ENSMUSG00000039774	303,331259578625	-0,421666451302591	-2,21065116166699	0,0270600029549782	0,313745608649744	notDE	Galnt12	230145	UDP-N-acetyl-alpha-D-galactosamine:polypeptide N-acetylgalactosaminyltransferase 12
ENSMUSG00000082604	643,447612531984	0,338570045408918	2,20983423300437	0,0271166689411525	0,313934160190366	notDE	NA	NA	NA
ENSMUSG00000051343	2804,96322612029	0,236272846379582	2,20942183158561	0,0271453139107557	0,314018529055737	notDE	Rab11fip5	52055	RAB11 family interacting protein 5 (class I)
ENSMUSG00000031256	1751,93131766089	-0,361488510392284	-2,20824675104723	0,0272270770380006	0,31471675604538	notDE	Cstf2	108062	cleavage stimulation factor, 3' pre-RNA subunit 2
ENSMUSG00000033883	461,560589336261	-0,330798645309281	-2,2074310517286	0,0272839589985189	0,315126511512352	notDE	D3Ertd254e	241944	DNA segment, Chr 3, ERATO Doi 254, expressed
ENSMUSG00000021866	4354,59380873552	0,405112007795678	2,20702040542386	0,0273126337855987	0,315210089913389	notDE	Anxa11	11744	annexin A11
ENSMUSG00000028980	1521,15410280195	-0,189203751045681	-2,20591546936101	0,0273899188882158	0,315359418491336	notDE	H6pd	100198	hexose-6-phosphate dehydrogenase (glucose 1-dehydrogenase)
ENSMUSG00000034127	140,873412033972	0,193914219604725	2,20622716334077	0,0273680982722599	0,315359418491336	notDE	Tspan8	216350	tetraspanin 8
ENSMUSG00000090145	439,704925421602	0,194482002474444	2,2061050095447	0,0273766480486005	0,315359418491336	notDE	Ugt1a6b	394435	UDP glucuronosyltransferase 1 family, polypeptide A6B
ENSMUSG00000024429	3306,19795665314	-0,248143037569316	-2,20455337785069	0,0274854504026475	0,316211719303698	notDE	Gnl1	14670	guanine nucleotide binding protein-like 1
ENSMUSG00000024028	27,445003115045	0,057941982458315	2,20049091754705	0,0277720836300525	0,319259535271823	notDE	Tff2	21785	trefoil factor 2 (spasmolytic protein 1)
ENSMUSG00000060143	3680,77549025721	-0,400100836848136	-2,20006301722145	0,0278024243163655	0,319358628690251	notDE	NA	NA	NA
ENSMUSG00000021339	720,882193759761	-0,287199115498079	-2,19875872385492	0,02789508289332	0,319746960667661	notDE	Mrs2	380836	MRS2 magnesium transporter
ENSMUSG00000029621	5456,2713015124	0,154118290283123	2,19866891898284	0,0279014725251043	0,319746960667661	notDE	Arpc1a	56443	actin related protein 2/3 complex, subunit 1A
ENSMUSG00000038527	1542,11120415473	-0,280130560208287	-2,19872742470475	0,0278973096898972	0,319746960667661	notDE	C1rl	232371	complement component 1, r subcomponent-like
ENSMUSG00000021569	559,29674466577	0,308196816634907	2,19809418222078	0,0279423950282113	0,319966537460896	notDE	Trip13	69716	thyroid hormone receptor interactor 13
ENSMUSG00000002699	7505,10805970072	0,19547407620431	2,19617372803819	0,0280795110466828	0,321036587029065	notDE	Lcp2	16822	lymphocyte cytosolic protein 2
ENSMUSG00000034227	50,9743615533507	0,403655232353436	2,19634644101104	0,0280671560499764	0,321036587029065	notDE	Foxj1	15223	forkhead box J1
ENSMUSG00000074846	1950,77208706246	-0,323595475997713	-2,19548451473592	0,0281288605037095	0,321350921512075	notDE	NA	NA	NA
ENSMUSG00000054293	3128,61451438992	-0,367179848534549	-2,1950439441379	0,0281604456469739	0,321405642886384	notDE	A630033H20Rik	213438	RIKEN cDNA A630033H20 gene
ENSMUSG00000074357	30,0471833892071	0,419499208550975	2,19480804476535	0,0281773701748316	0,321405642886384	notDE	NA	NA	NA
ENSMUSG00000014470	4377,92948407529	0,149124062071261	2,19439753847453	0,0282068427218704	0,321492409720667	notDE	Rnf166	68718	ring finger protein 166
ENSMUSG00000004730	19512,3956282258	-0,178059819507436	-2,18994108232542	0,0285285100269979	0,321614856915983	notDE	Adgre1	13733	adhesion G protein-coupled receptor E1
ENSMUSG00000005397	31,0588333691832	0,138295305865893	2,18936591540708	0,0285702549470526	0,321614856915983	notDE	Nid1	18073	nidogen 1
ENSMUSG00000008859	3593,61754635374	-0,245626473295156	-2,18802900645657	0,0286674894985932	0,321614856915983	notDE	Rala	56044	v-ral simian leukemia viral oncogene A (ras related)
ENSMUSG00000020849	44199,2587585354	-0,146253379369932	-2,18888251228012	0,0286053804416766	0,321614856915983	notDE	Ywhae	22627	tyrosine 3-monooxygenase/tryptophan 5-monooxygenase activation protein, epsilon polypeptide
ENSMUSG00000021952	703,711140966496	-0,348457778545301	-2,19008849827732	0,0285178192174072	0,321614856915983	notDE	Xpo4	57258	exportin 4
ENSMUSG00000021962	1119,31383119699	0,289491608944852	2,19096561767694	0,0284542806233388	0,321614856915983	notDE	Dcp1a	75901	decapping mRNA 1A
ENSMUSG00000022614	2262,62294987504	0,159733945671412	2,18908756812457	0,0285904759405722	0,321614856915983	notDE	Lmf2	105847	lipase maturation factor 2
ENSMUSG00000022661	3453,23493169174	0,304691032878156	2,18798561571929	0,0286706501136363	0,321614856915983	notDE	Cd200	17470	CD200 antigen
ENSMUSG00000024493	5897,99184959569	-0,199458841598289	-2,18992983133136	0,028529326106484	0,321614856915983	notDE	Lars	107045	leucyl-tRNA synthetase
ENSMUSG00000028412	367,267410023123	-0,357741771779917	-2,19247965804109	0,0283448903426314	0,321614856915983	notDE	Slc44a1	100434	solute carrier family 44, member 1
ENSMUSG00000028973	911,328884534587	0,316478253340809	2,18926567731536	0,0285775354874807	0,321614856915983	notDE	Abcb8	74610	ATP-binding cassette, sub-family B (MDR/TAP), member 8
ENSMUSG00000030410	15,0421855581532	-0,102721301438238	-2,18850178571709	0,0286330713307242	0,321614856915983	notDE	Dmwd	13401	dystrophia myotonica-containing WD repeat motif
ENSMUSG00000034258	9816,26480942047	0,155596158026029	2,18789925010842	0,0286769419449673	0,321614856915983	notDE	Mfsd7c	217721	major facilitator superfamily domain containing 7C
ENSMUSG00000041747	1914,67682861713	0,222568999989274	2,19099897177726	0,0284518668586203	0,321614856915983	notDE	Utp15	105372	UTP15 small subunit processome component
ENSMUSG00000042570	369,751362011659	0,411350120934771	2,19140139858893	0,0284227579928564	0,321614856915983	notDE	Mier2	70427	MIER family member 2
ENSMUSG00000054626	4588,14893758799	-0,34717341418763	-2,18866455981083	0,0286212296708585	0,321614856915983	notDE	Xlr	22441	X-linked lymphocyte-regulated
ENSMUSG00000065944	107,100085630099	0,483242628664247	2,19241541351989	0,0283495246743009	0,321614856915983	notDE	Rnu2-10	19848	U2 small nuclear RNA 10
ENSMUSG00000078502	1446,49663547515	-0,261436593082138	-2,18960483974601	0,0285529077233683	0,321614856915983	notDE	Gm13212	433801	predicted gene 13212
ENSMUSG00000082475	1129,54885689862	-0,412396057702311	-2,19360814513619	0,0282635923575024	0,321614856915983	notDE	NA	NA	NA
ENSMUSG00000091498	6640,36337384295	0,194520233406731	2,18874170317125	0,0286156190383272	0,321614856915983	notDE	NA	NA	NA
ENSMUSG00000097971	636,136274656047	-0,394194938532672	-2,18994675927436	0,0285280982628751	0,321614856915983	notDE	NA	NA	NA
ENSMUSG00000026219	10698,8066275211	-0,160925460816653	-2,18728692658025	0,028721584507911	0,321870012972421	notDE	Trip12	14897	thyroid hormone receptor interactor 12
ENSMUSG00000034903	38,2119617942155	0,0278164099464731	2,18618939988445	0,0288017514638085	0,322032054579754	notDE	Cobll1	319876	Cobl-like 1
ENSMUSG00000041112	4152,32600084376	0,136260664999812	2,18640773424787	0,0287857882712406	0,322032054579754	notDE	Elmo1	140580	engulfment and cell motility 1
ENSMUSG00000041303	1063,19994564321	-0,225609903345859	-2,1866511872729	0,0287679975485635	0,322032054579754	notDE	Gtf3c3	98488	general transcription factor IIIC, polypeptide 3
ENSMUSG00000019813	704,058216445125	0,395730056325898	2,18588542248437	0,0288239890123791	0,322035798213533	notDE	Cep57l1	103268	centrosomal protein 57-like 1
ENSMUSG00000026062	1332,57870295161	-0,285039923179219	-2,18432330235202	0,0289384996507914	0,322579803158139	notDE	Slc9a2	226999	solute carrier family 9 (sodium/hydrogen exchanger), member 2
ENSMUSG00000033910	23,5202059963859	-0,0862584824185113	-2,18435418415882	0,0289362320825255	0,322579803158139	notDE	Gucy1a3	60596	guanylate cyclase 1, soluble, alpha 3
ENSMUSG00000058427	718,557347776694	0,391887453028958	2,18461513657825	0,0289170771523667	0,322579803158139	notDE	Cxcl2	20310	chemokine (C-X-C motif) ligand 2
ENSMUSG00000052632	110,993778898831	0,41177818118871	2,18360411262731	0,0289913511028336	0,322924117624971	notDE	Asap2	211914	ArfGAP with SH3 domain, ankyrin repeat and PH domain 2
ENSMUSG00000071303	750,111956739384	-0,414879077904805	-2,1825086994535	0,0290720099178637	0,323577412431756	notDE	NA	NA	NA
ENSMUSG00000027305	1137,17914251108	-0,233131656394586	-2,18174442017703	0,0291284005949457	0,323959813878583	notDE	Ndufaf1	69702	NADH dehydrogenase (ubiquinone) 1 alpha subcomplex, assembly factor 1
ENSMUSG00000038372	2257,87766651992	-0,20154614564723	-2,18132354502444	0,0291594941217602	0,324060500432532	notDE	Gmds	218138	GDP-mannose 4, 6-dehydratase
ENSMUSG00000032050	6971,83548003704	-0,161824927105741	-2,18034061925621	0,0292322222425076	0,324378387646483	notDE	Rdx	19684	radixin
ENSMUSG00000040537	1719,44152780596	-0,372844143544342	-2,1804647756032	0,029223027127896	0,324378387646483	notDE	Adam22	11496	a disintegrin and metallopeptidase domain 22
ENSMUSG00000001281	205,94167779293	0,276916370807052	2,17899809618164	0,0293318096462912	0,324992914264823	notDE	Itgb7	16421	integrin beta 7
ENSMUSG00000017132	4100,61862689024	-0,272106101404889	-2,17908267957593	0,0293255267057821	0,324992914264823	notDE	Cyth1	19157	cytohesin 1
ENSMUSG00000023030	1181,03168490434	0,267287863537992	2,17733361304226	0,0294556849893355	0,325874293753349	notDE	Slc11a2	18174	solute carrier family 11 (proton-coupled divalent metal ion transporters), member 2
ENSMUSG00000050786	526,598329238811	0,376261873560091	2,17740869744918	0,0294500873275025	0,325874293753349	notDE	Ccdc126	57895	coiled-coil domain containing 126
ENSMUSG00000078735	17,6776088376873	0,00727006968297322	-2,17697787058943	0,0294822185965675	0,325922601522806	notDE	Il11ra2	16158	interleukin 11 receptor, alpha chain 2
ENSMUSG00000019878	1600,62835859906	-0,263953653033896	-2,17449812908592	0,029667745755991	0,327727171938645	notDE	Hsf2	15500	heat shock factor 2
ENSMUSG00000023132	218,584540528446	-0,120794275441159	-2,17378056731558	0,0297216186151044	0,327829676292483	notDE	Gzma	14938	granzyme A
ENSMUSG00000039063	225,280840984477	0,37676475044326	2,17386075034547	0,0297155944890536	0,327829676292483	notDE	Echdc3	67856	enoyl Coenzyme A hydratase domain containing 3
ENSMUSG00000078684	1259,044263166	-0,262616653842841	-2,17303016050613	0,0297780473644539	0,328205869864742	notDE	NA	NA	NA
ENSMUSG00000024962	1070,11196947652	0,286294762059205	2,17230669168635	0,029832537633297	0,328560150428739	notDE	Vegfb	22340	vascular endothelial growth factor B
ENSMUSG00000036986	667,853258964962	0,388734051533035	2,17172317225465	0,0298765496199565	0,328798584627411	notDE	Pml	18854	promyelocytic leukemia
ENSMUSG00000029147	5780,76030071457	-0,138064244815463	-2,17067118448275	0,029956036898815	0,329180575876889	notDE	Ppm1g	14208	protein phosphatase 1G (formerly 2C), magnesium-dependent, gamma isoform
ENSMUSG00000091896	8911,16072831514	-0,247608501263166	-2,17068907532919	0,0299546835640481	0,329180575876889	notDE	Ube2d2a	56550	ubiquitin-conjugating enzyme E2D 2A
ENSMUSG00000030222	31,6895540102475	0,115511007780853	2,1693156132465	0,0300587306712634	0,329570109664121	notDE	Rerg	232441	RAS-like, estrogen-regulated, growth-inhibitor
ENSMUSG00000030788	2424,05121447088	-0,179895449744878	-2,169317067094	0,0300586203705135	0,329570109664121	notDE	Rnf141	67150	ring finger protein 141
ENSMUSG00000057278	5299,28929463724	-0,217008136094231	-2,1698696350858	0,0300167232321462	0,329570109664121	notDE	Snrpg	68011	small nuclear ribonucleoprotein polypeptide G
ENSMUSG00000038520	2169,98706492856	0,273560750094137	2,16887030508811	0,0300925317622096	0,329694854321735	notDE	Tbc1d17	233204	TBC1 domain family, member 17
ENSMUSG00000051285	3834,059342366	-0,167964151306453	-2,16818381460325	0,0301447037793037	0,330020535865303	notDE	Pcmtd1	319263	protein-L-isoaspartate (D-aspartate) O-methyltransferase domain containing 1
ENSMUSG00000033016	4853,17045974728	-0,340179243098253	-2,16786205911811	0,0301691833477855	0,33004278479352	notDE	Nfatc1	18018	nuclear factor of activated T cells, cytoplasmic, calcineurin dependent 1
ENSMUSG00000033458	138,557847346533	-0,37852738989622	-2,16746665869642	0,0301992893108995	0,330126506125023	notDE	Fan1	330554	FANCD2/FANCI-associated nuclease 1
ENSMUSG00000046330	56731,848657262	-0,314116635031285	-2,16707095750021	0,0302294440169712	0,330210635498907	notDE	Rpl37a	19981	ribosomal protein L37a
ENSMUSG00000049422	491,814993163387	0,363485267750741	2,16576659574023	0,0303290271575179	0,331052476835179	notDE	Chchd10	103172	coiled-coil-helix-coiled-coil-helix domain containing 10
ENSMUSG00000094475	74,7706365045139	-0,0521457821304544	-2,16338407071511	0,0305116517194981	0,33279882435592	notDE	Gm4724	100043915	predicted gene 4724
ENSMUSG00000018012	494,136855299767	-0,389523442202415	-2,16109032079717	0,0306883631177925	0,333091843929479	notDE	Rac3	170758	RAS-related C3 botulinum substrate 3
ENSMUSG00000020032	66,3961514743134	0,394192022904763	2,161799075616	0,0306336667783494	0,333091843929479	notDE	Nuak1	77976	NUAK family, SNF1-like kinase, 1
ENSMUSG00000020790	2023,55444353548	-0,324481389164083	-2,16112221510536	0,0306858999553645	0,333091843929479	notDE	Ankfy1	11736	ankyrin repeat and FYVE domain containing 1
ENSMUSG00000025504	25,6618644566394	-0,0352364479442037	-2,16097722007475	0,0306970991310919	0,333091843929479	notDE	Eps8l2	98845	EPS8-like 2
ENSMUSG00000041632	1080,70788902536	0,302508777304529	2,16158879853095	0,0306498856329381	0,333091843929479	notDE	Mrps27	218506	mitochondrial ribosomal protein S27
ENSMUSG00000045934	14,50112717315	0,0805518241858169	2,16232803651844	0,0305929001505489	0,333091843929479	notDE	Mtmr11	194126	myotubularin related protein 11
ENSMUSG00000052056	4404,70688774576	-0,186089226056691	-2,16257624574519	0,0305737869146856	0,333091843929479	notDE	Zfp217	228913	zinc finger protein 217
ENSMUSG00000008845	31,1856796361942	0,127860911390347	2,16036185485102	0,030744667985667	0,333116325271379	notDE	Cd163	93671	CD163 antigen
ENSMUSG00000041684	1152,16031414262	-0,267424123806739	-2,16043383270596	0,0307391006994123	0,333116325271379	notDE	Bivm	246229	basic, immunoglobulin-like variable motif containing
ENSMUSG00000038535	828,042161773167	-0,399667882283522	-2,16002934733245	0,0307703977539064	0,333149601013024	notDE	Zfp280d	235469	zinc finger protein 280D
ENSMUSG00000057229	1434,44600581197	0,188751291442831	2,15948223549042	0,0308127740605184	0,333362926425167	notDE	Atp5sl	66349	ATP5S-like
ENSMUSG00000003949	32,994125500365	0,0207245111808885	2,15786504722293	0,0309383257301606	0,333983996483518	notDE	Hlf	217082	hepatic leukemia factor
ENSMUSG00000035200	19,8520735952119	0,19853476518335	2,15818254673561	0,0309136418207125	0,333983996483518	notDE	Chrnb4	108015	cholinergic receptor, nicotinic, beta polypeptide 4
ENSMUSG00000063953	405,019964766063	-0,137026374801113	-2,15803693149765	0,0309249605364336	0,333983996483518	notDE	Amd2	100041585	S-adenosylmethionine decarboxylase 2
ENSMUSG00000032253	6240,13267588038	-0,176896611490972	-2,15713426445412	0,0309952045246824	0,334352525404553	notDE	Phip	83946	pleckstrin homology domain interacting protein
ENSMUSG00000037493	6002,63254272443	-0,282279528778393	-2,15670984054912	0,0310282797669976	0,334388527863976	notDE	Cib2	56506	calcium and integrin binding family member 2
ENSMUSG00000063428	17,957228359449	0,07113255241733	2,1565078972786	0,0310440277857803	0,334388527863976	notDE	Ddo	70503	D-aspartate oxidase
ENSMUSG00000037020	938,161537449329	0,278309389694002	2,15613735943627	0,0310729410542832	0,33445494313406	notDE	Wdr62	233064	WD repeat domain 62
ENSMUSG00000048379	2186,14601005362	-0,226958872650137	-2,15578973074542	0,0311000877189826	0,334502260228384	notDE	Socs4	67296	suppressor of cytokine signaling 4
ENSMUSG00000014599	81,2516016978251	0,256487002112681	2,15548833321957	0,0311236406181641	0,334510883047417	notDE	Csf1	12977	colony stimulating factor 1 (macrophage)
ENSMUSG00000022439	11517,740470553	0,16180390310404	2,1537436324642	0,0312602823528964	0,335244297180624	notDE	Parvg	64099	parvin, gamma
ENSMUSG00000049728	431,91267320569	-0,416513256390053	-2,15399407855196	0,0312406362928372	0,335244297180624	notDE	Zfp668	244219	zinc finger protein 668
ENSMUSG00000091905	501,029816205349	-0,38909380969011	-2,15381265336337	0,0312548670010812	0,335244297180624	notDE	NA	NA	NA
ENSMUSG00000015619	38,4635796637394	-0,0241257887228163	-2,15245545390475	0,0313615001505452	0,33608464775034	notDE	Gata3	14462	GATA binding protein 3
ENSMUSG00000058818	13892,0449918426	0,192136240234395	2,15206522435654	0,0313922176202294	0,336168809665137	notDE	Pirb	18733	paired Ig-like receptor B
ENSMUSG00000081157	86,3673258062787	-0,43410285277403	-2,15024252533096	0,0315360360091405	0,337463127687331	notDE	NA	NA	NA
ENSMUSG00000026117	29,3143460548493	-0,00652451191731344	2,14907611787811	0,0316283665528003	0,338204998855143	notDE	Zap70	22637	zeta-chain (TCR) associated protein kinase
ENSMUSG00000018168	22,7213047674854	-0,18236227681347	-2,14780840275064	0,0317289792297765	0,339034288964683	notDE	Ikzf3	22780	IKAROS family zinc finger 3
ENSMUSG00000093885	144,737706878975	-0,435235875798188	-2,14691229534593	0,0318002645779588	0,339549230275765	notDE	NA	NA	NA
ENSMUSG00000003604	889,079464713309	-0,284516373746494	-2,14558503552346	0,031906100401317	0,339665102137553	notDE	Aven	74268	apoptosis, caspase activation inhibitor
ENSMUSG00000017664	10442,4145992329	0,173803015341822	2,14532807566392	0,031926625257029	0,339665102137553	notDE	Slc35c2	228875	solute carrier family 35, member C2
ENSMUSG00000026202	11684,0801251634	0,165021260915937	2,14550432424037	0,0319125460549116	0,339665102137553	notDE	Tuba4a	22145	tubulin, alpha 4A
ENSMUSG00000039367	7555,63259183177	0,134947500966589	2,14562642563986	0,0319027953936597	0,339665102137553	notDE	Sec24c	218811	Sec24 related gene family, member C (S. cerevisiae)
ENSMUSG00000068706	3948,44298453485	-0,266677500028001	-2,14572273858575	0,0318951059250075	0,339665102137553	notDE	NA	NA	NA
ENSMUSG00000026150	1944,79315372963	-0,376032256610161	-2,14415046287266	0,0320208327949575	0,340421044529472	notDE	Mff	75734	mitochondrial fission factor
ENSMUSG00000000340	1561,97181830766	-0,19797984094827	-2,14323825048533	0,0320939723163064	0,340952077288044	notDE	Dbt	13171	dihydrolipoamide branched chain transacylase E2
ENSMUSG00000020290	6299,85326408873	-0,165540713440329	-2,14231524805929	0,0321681226478007	0,341493073856039	notDE	Xpo1	103573	exportin 1
ENSMUSG00000022587	27570,3664350254	0,127773705562282	2,13938367181898	0,0324046082313925	0,343342679897872	notDE	Ly6e	17069	lymphocyte antigen 6 complex, locus E
ENSMUSG00000027187	11158,5500198644	0,138990361148681	2,13899886603186	0,0324357602107152	0,343342679897872	notDE	Cat	12359	catalase
ENSMUSG00000066152	4290,07239011274	0,254550757777943	2,13900185579724	0,032435518075195	0,343342679897872	notDE	Slc31a2	20530	solute carrier family 31, member 2
ENSMUSG00000093956	50,4920572023311	-0,366566264910874	-2,13918184198495	0,0324209441819207	0,343342679897872	notDE	NA	NA	NA
ENSMUSG00000034349	10506,6587754926	-0,165206202313845	-2,13830876449886	0,0324916916914648	0,343687297078854	notDE	Smc4	70099	structural maintenance of chromosomes 4
ENSMUSG00000010663	627,092280597157	0,357331782654761	2,13614237351542	0,0326678108317278	0,344612169852208	notDE	Fads1	76267	fatty acid desaturase 1
ENSMUSG00000031333	3452,00705504802	-0,191354734769292	-2,13618114347827	0,0326646518147003	0,344612169852208	notDE	Abcb7	11306	ATP-binding cassette, sub-family B (MDR/TAP), member 7
ENSMUSG00000033434	629,850959346043	-0,324064884166824	-2,13608015891304	0,0326728806892456	0,344612169852208	notDE	Gtpbp6	107999	GTP binding protein 6 (putative)
ENSMUSG00000060568	537,393230296259	0,344562961701699	2,13635458580653	0,0326505227556913	0,344612169852208	notDE	Fam78b	226610	family with sequence similarity 78, member B
ENSMUSG00000056145	21405,1186687045	-0,201795924937752	-2,13559755099236	0,0327122312191151	0,344779882161039	notDE	AI504432	229694	expressed sequence AI504432
ENSMUSG00000054079	2503,74920592131	-0,218392009542055	-2,13470824740645	0,0327848489037247	0,34529773168443	notDE	Utp18	217109	UTP18 small subunit processome component
ENSMUSG00000015980	105,134912802965	0,410463076764579	2,13258628891497	0,0329586790652458	0,345315557455623	notDE	Lrrc27	76612	leucine rich repeat containing 27
ENSMUSG00000023084	69,3606965798767	0,0357916570832801	2,13294329146149	0,0329293784429097	0,345315557455623	notDE	Lrrc71	74485	leucine rich repeat containing 71
ENSMUSG00000024359	14561,3038890291	-0,121116332887513	-2,13211553767758	0,0329973496128888	0,345315557455623	notDE	Hspa9	15526	heat shock protein 9
ENSMUSG00000032463	2130,4143598185	-0,223898981616626	-2,13308961082165	0,0329173758741365	0,345315557455623	notDE	Faim	23873	Fas apoptotic inhibitory molecule
ENSMUSG00000036402	890,246032648401	0,407352475274562	2,13277963926627	0,0329428072616662	0,345315557455623	notDE	Gng12	14701	guanine nucleotide binding protein (G protein), gamma 12
ENSMUSG00000039756	5558,37830143339	-0,152868351668285	-2,13182297686708	0,0330214020120115	0,345315557455623	notDE	Dnttip2	99480	deoxynucleotidyltransferase, terminal, interacting protein 2
ENSMUSG00000040564	390,190056827667	-0,393108906218372	-2,13235758913705	0,0329774610940816	0,345315557455623	notDE	Apoc1	11812	apolipoprotein C-I
ENSMUSG00000057262	1414,19622692851	-0,423550190644039	-2,13218327748515	0,0329917826362846	0,345315557455623	notDE	NA	NA	NA
ENSMUSG00000061887	776,639597890039	0,358327054454345	2,13206448241636	0,0330015459555111	0,345315557455623	notDE	Ssbp3	72475	single-stranded DNA binding protein 3
ENSMUSG00000075042	388,498533725564	-0,379744572432678	-2,13232855283431	0,03297984636337	0,345315557455623	notDE	NA	NA	NA
ENSMUSG00000000740	57316,4380478002	-0,203390650354772	-2,13129103945605	0,033065172810051	0,345527530793305	notDE	Rpl13	270106	ribosomal protein L13
ENSMUSG00000062981	3903,29925747014	0,199221883260758	2,13088149695099	0,0330989060947417	0,345634386584508	notDE	Mrpl42	67270	mitochondrial ribosomal protein L42
ENSMUSG00000072618	117,973552348945	-0,384781449922215	-2,13049082827523	0,0331311122223315	0,345725154723165	notDE	Gm10384	100038735	predicted gene 10384
ENSMUSG00000035954	2856,35700292953	-0,190237171743853	-2,12966646737041	0,0331991592908532	0,345935949971762	notDE	Dock4	238130	dedicator of cytokinesis 4
ENSMUSG00000040774	6047,65583808241	-0,364211336123109	-2,12939132409496	0,033221897664431	0,345935949971762	notDE	Cept1	99712	choline/ethanolaminephosphotransferase 1
ENSMUSG00000069763	307,325104065929	-0,352218459302777	-2,12967014452826	0,0331988554936112	0,345935949971762	notDE	Tmem100	67888	transmembrane protein 100
ENSMUSG00000019558	138,338374355149	0,355542843650582	2,12861739344958	0,0332859282724808	0,346112449356637	notDE	Slc6a8	102857	solute carrier family 6 (neurotransmitter transporter, creatine), member 8
ENSMUSG00000032212	5039,98946712366	-0,163851883041148	-2,12876546896645	0,0332736691857161	0,346112449356637	notDE	Sltm	66660	SAFB-like, transcription modulator
ENSMUSG00000004768	132,329901372606	-0,370514590405663	-2,12676851838254	0,0334393212568472	0,346726615260525	notDE	Rab23	19335	RAB23, member RAS oncogene family
ENSMUSG00000029781	717,59126486322	0,279893983258476	2,12734188381784	0,0333916871015239	0,346726615260525	notDE	Fkbp9	27055	FK506 binding protein 9
ENSMUSG00000031883	70,9943919305275	0,381746478732061	2,12730237098446	0,0333949678921754	0,346726615260525	notDE	Car7	12354	carbonic anhydrase 7
ENSMUSG00000063457	29868,7593361969	-0,247892754300699	-2,12698769396409	0,033421105689705	0,346726615260525	notDE	Rps15	20054	ribosomal protein S15
ENSMUSG00000037972	3135,89316461914	-0,166241251974669	-2,12521679563008	0,0335685272087412	0,347821039852095	notDE	Snn	20621	stannin
ENSMUSG00000017057	7265,97757055389	-0,210107011571031	-2,12435573943672	0,0336404080799455	0,347926105552517	notDE	Il13ra1	16164	interleukin 13 receptor, alpha 1
ENSMUSG00000021959	1510,19020732867	-0,271455206921949	-2,12436597347685	0,0336395529710424	0,347926105552517	notDE	Lats2	50523	large tumor suppressor 2
ENSMUSG00000028405	7757,4726316377	0,157396960797537	2,12420939692929	0,0336526378145774	0,347926105552517	notDE	Aco1	11428	aconitase 1
ENSMUSG00000078350	43,556598341105	-0,0778833455224038	-2,12396199511289	0,0336733216487269	0,347926105552517	notDE	Smim1	68859	small integral membrane protein 1
ENSMUSG00000057134	6191,50925267822	0,247303269802112	2,12197732912863	0,0338396418807934	0,349399055177883	notDE	Ado	211488	2-aminoethanethiol (cysteamine) dioxygenase
ENSMUSG00000015932	55658,7027425564	-0,194470846343644	-2,12122092830045	0,0339032148731085	0,349809802301274	notDE	Dstn	56431	destrin
ENSMUSG00000098286	18,0804224326592	-0,312256767668597	-2,12060443995822	0,0339551041837727	0,350099506882195	notDE	Mir8091	102465884	microRNA 8091
ENSMUSG00000022665	4648,34309737608	-0,22112360274572	-2,11954827632428	0,0340441583982988	0,350526093088367	notDE	Ccdc80	67896	coiled-coil domain containing 80
ENSMUSG00000063529	17,6239106554046	0,0180702659056411	2,11957295288521	0,0340420754301091	0,350526093088367	notDE	Stmnd1	380842	stathmin domain containing 1
ENSMUSG00000029447	6810,76399133528	-0,105650250512577	-2,11860147004966	0,0341241613974565	0,351103950333662	notDE	NA	NA	NA
ENSMUSG00000006333	106245,458646576	-0,214834477187342	-2,11803112773253	0,0341724315524425	0,35135472805284	notDE	Rps9	76846	ribosomal protein S9
ENSMUSG00000029198	3215,52607003917	0,243714370458316	2,11756048063844	0,034212308072827	0,351518913762946	notDE	Grpel1	17713	GrpE-like 1, mitochondrial
ENSMUSG00000067653	546,011024221014	0,321843092545593	2,11719342784757	0,0342434349531754	0,351593033600935	notDE	Ankrd23	78321	ankyrin repeat domain 23
ENSMUSG00000025491	51,2690513845889	0,312762788704136	2,11553813359292	0,0343841083761752	0,35279102962659	notDE	Ifitm1	68713	interferon induced transmembrane protein 1
ENSMUSG00000040464	755,421173951247	-0,230907108846463	-2,11390016114708	0,0345237954790441	0,353977241930534	notDE	Gtpbp10	207704	GTP-binding protein 10 (putative)
ENSMUSG00000001065	727,650548447082	0,344696157344247	2,11266223539397	0,0346296877891587	0,354568453735376	notDE	Zfp276	57247	zinc finger protein (C2H2 type) 276
ENSMUSG00000032013	7443,1934959453	0,229782477811758	2,11293533744882	0,0346063027876712	0,354568453735376	notDE	Trim29	72169	tripartite motif-containing 29
ENSMUSG00000026615	9449,55567954431	-0,163883422703938	-2,11165778873311	0,0347158120302198	0,355124410614035	notDE	Eprs	107508	glutamyl-prolyl-tRNA synthetase
ENSMUSG00000053128	1310,46744962178	0,294697209440971	2,11146581892977	0,0347322928968906	0,355124410614035	notDE	Rnf26	213211	ring finger protein 26
ENSMUSG00000087265	104,475814863376	-0,425927471170525	-2,10992592104927	0,0348647371522693	0,356230875851157	notDE	NA	NA	NA
ENSMUSG00000031153	4350,2503879009	0,187556375594287	2,10889516617292	0,0349536315463447	0,35647839791541	notDE	Gripap1	54645	GRIP1 associated protein 1
ENSMUSG00000035984	27,7588703211654	0,071597527369739	2,10880174100633	0,0349616982788561	0,35647839791541	notDE	Nme5	75533	NME/NM23 family member 5
ENSMUSG00000080966	15,7738215502023	-0,389880148923566	-2,10895080209519	0,0349488284554461	0,35647839791541	notDE	NA	NA	NA
ENSMUSG00000031660	3679,08041110344	0,163833376286547	2,10851767571338	0,0349862354680419	0,3564813722014	notDE	Brd7	26992	bromodomain containing 7
ENSMUSG00000030122	22169,5040609428	-0,219094624550045	-2,10769772870517	0,035057143904387	0,356956500572162	notDE	Ptms	69202	parathymosin
ENSMUSG00000022246	92,9454284033604	0,348084541493673	2,1070926731857	0,0351095473138291	0,357242681076283	notDE	Rai14	75646	retinoic acid induced 14
ENSMUSG00000038383	2331,67055918834	0,194104846309801	2,10610604690984	0,0351951416980501	0,357865953240962	notDE	Pigu	228812	phosphatidylinositol glycan anchor biosynthesis, class U
ENSMUSG00000024371	222,931494031144	0,365565488600312	2,10523117683858	0,0352711896425974	0,357896688278199	notDE	C2	12263	complement component 2 (within H-2S)
ENSMUSG00000037938	1693,53944767868	0,197724272528291	2,10561487996924	0,0352378190596938	0,357896688278199	notDE	Chchd5	66170	coiled-coil-helix-coiled-coil-helix domain containing 5
ENSMUSG00000042447	681,931108823753	-0,231347545765445	-2,10543122089598	0,0352537884881096	0,357896688278199	notDE	Mios	252875	missing oocyte, meiosis regulator, homolog (Drosophila)
ENSMUSG00000076617	379,725601459891	0,422339885755835	2,10494299893887	0,035296270147122	0,357904179291817	notDE	NA	NA	NA
ENSMUSG00000024401	2764,72499227677	0,42287043010772	2,10404495166819	0,035374526031273	0,358450486724884	notDE	Tnf	21926	tumor necrosis factor
ENSMUSG00000024008	15253,3672355345	-0,139812857994237	-2,10330455979398	0,0354391551195532	0,358580490777283	notDE	Cpne5	240058	copine V
ENSMUSG00000029238	2820,44757004099	-0,181888086899161	-2,10329160962764	0,0354402864404253	0,358580490777283	notDE	Clock	12753	circadian locomotor output cycles kaput
ENSMUSG00000061175	4697,43133911398	0,270258940540173	2,10306005050869	0,0354605205461586	0,358580490777283	notDE	Fnip2	329679	folliculin interacting protein 2
ENSMUSG00000020257	3740,03224025357	-0,178756434042725	-2,10113927212213	0,0356287423672939	0,36003395122084	notDE	Wdr82	77305	WD repeat domain containing 82
ENSMUSG00000067430	135,887811441542	-0,397577119639858	-2,10059612930919	0,0356764341176281	0,360268276669977	notDE	Zfp763	73451	zinc finger protein 763
ENSMUSG00000043943	35,6869592401677	0,00878678444434826	2,09981557465409	0,035745067647355	0,360713609896404	notDE	Naalad2	72560	N-acetylated alpha-linked acidic dipeptidase 2
ENSMUSG00000001280	3754,10168721451	-0,272158024339214	-2,09716870294787	0,0359786439370167	0,36282167476403	notDE	Sp1	20683	trans-acting transcription factor 1
ENSMUSG00000014778	2421,45202223401	-0,289880464106869	-2,09639861631696	0,0360468450503885	0,363249567533012	notDE	Fhod1	234686	formin homology 2 domain containing 1
ENSMUSG00000018583	15805,9328636545	-0,0984752446162651	-2,09585345543111	0,0360951926930375	0,363249567533012	notDE	G3bp1	27041	GTPase activating protein (SH3 domain) binding protein 1
ENSMUSG00000033021	2042,9768941866	0,262027107521156	2,09586179097135	0,0360944530389202	0,363249567533012	notDE	Gmppa	69080	GDP-mannose pyrophosphorylase A
ENSMUSG00000015942	445,129040043371	0,338197412806682	2,09316473467403	0,036334451609358	0,363934003255553	notDE	Gtf2ird2	114674	GTF2I repeat domain containing 2
ENSMUSG00000027253	5358,66151482798	-0,212081905686431	-2,09365753476589	0,036290498332034	0,363934003255553	notDE	Lrp4	228357	low density lipoprotein receptor-related protein 4
ENSMUSG00000029925	8106,32465609208	0,245419701781705	2,09339359329521	0,0363140338666446	0,363934003255553	notDE	Tbxas1	21391	thromboxane A synthase 1, platelet
ENSMUSG00000030147	3175,72509286475	-0,2406561292815	-2,09314211811108	0,0363364698890806	0,363934003255553	notDE	Clec4b1	69810	C-type lectin domain family 4, member b1
ENSMUSG00000044770	180,460983256044	-0,399089784152771	-2,09374248181136	0,0362829264106268	0,363934003255553	notDE	Scml4	268297	sex comb on midleg-like 4 (Drosophila)
ENSMUSG00000060087	89,5285644273343	0,287777102163855	2,09328210257734	0,0363239793480304	0,363934003255553	notDE	NA	NA	NA
ENSMUSG00000094664	3281,30918108097	-0,300574582664972	-2,09343145384968	0,0363106570601403	0,363934003255553	notDE	NA	NA	NA
ENSMUSG00000031782	1520,17949540469	0,217804116731593	2,09279732921166	0,0363672503430153	0,363994337503985	notDE	Coq9	67914	coenzyme Q9
ENSMUSG00000095123	64,5331796433232	-0,399100561777405	-2,09240916525147	0,0364019296206267	0,364093585858554	notDE	NA	NA	NA
ENSMUSG00000022607	90,8004892979593	0,410499516162519	2,09072567727612	0,0365526618583992	0,36411503204881	notDE	Ptk2	14083	PTK2 protein tyrosine kinase 2
ENSMUSG00000025823	17568,1370774752	0,187025589186098	2,09175737216803	0,0364602253979382	0,36411503204881	notDE	Pdia4	12304	protein disulfide isomerase associated 4
ENSMUSG00000051705	313,219579838636	0,377547918729561	2,0911652550596	0,0365132527531829	0,36411503204881	notDE	Senp8	71599	SUMO/sentrin specific peptidase 8
ENSMUSG00000052539	238,589397252706	-0,348942583398768	-2,09177339677129	0,0364587912187657	0,36411503204881	notDE	Magi3	99470	membrane associated guanylate kinase, WW and PDZ domain containing 3
ENSMUSG00000063870	21547,4846047523	-0,17447221269126	-2,09133942064926	0,0364976484457644	0,36411503204881	notDE	Chd4	107932	chromodomain helicase DNA binding protein 4
ENSMUSG00000083840	8154,49657025761	-0,183528949679267	-2,09079847463849	0,036546132913569	0,36411503204881	notDE	NA	NA	NA
ENSMUSG00000052395	793,218877791162	-0,276018877140524	-2,09006074170581	0,0366123436498773	0,364462619285136	notDE	Rft1	328370	RFT1 homolog
ENSMUSG00000026627	1357,94875614635	0,218124939120006	2,08862684724926	0,0367413265202348	0,364917933063599	notDE	Tmem206	66950	transmembrane protein 206
ENSMUSG00000028820	14106,222580512	-0,126040370019035	-2,08839608420081	0,0367621204270737	0,364917933063599	notDE	Sfpq	71514	splicing factor proline/glutamine rich (polypyrimidine tract binding protein associated)
ENSMUSG00000029641	46,3011272532954	-0,0412423399102321	2,08799695884315	0,0367981090140794	0,364917933063599	notDE	Rasl11a	68895	RAS-like, family 11, member A
ENSMUSG00000039585	5224,03721633637	-0,240856682645119	-2,08803925790779	0,0367942935442495	0,364917933063599	notDE	Myo9a	270163	myosin IXa
ENSMUSG00000083261	74,7486690225216	0,413046089057024	2,08905285006244	0,0367029660055911	0,364917933063599	notDE	NA	NA	NA
ENSMUSG00000091971	144,334386383135	0,366163231416607	2,08789842588156	0,0368069982135154	0,364917933063599	notDE	Hspa1a	193740	heat shock protein 1A
ENSMUSG00000020263	1955,32698087115	0,227372313759814	2,08605864600486	0,0369733110591672	0,366073126264603	notDE	Appl2	216190	adaptor protein, phosphotyrosine interaction, PH domain and leucine zipper containing 2
ENSMUSG00000053334	568,910424724553	0,30261376798695	2,08628307877542	0,0369529885231238	0,366073126264603	notDE	Ficd	231630	FIC domain containing
ENSMUSG00000082028	44,4966356249016	0,434717016494301	2,08548472336594	0,0370253234276042	0,366341406699909	notDE	NA	NA	NA
ENSMUSG00000001962	5736,05242881528	-0,162063225912656	-2,08328058636432	0,03722565525471	0,366797377259812	notDE	Fam50a	108160	family with sequence similarity 50, member A
ENSMUSG00000028137	27,9445442008935	0,0717440854904421	2,08326383774952	0,0372271810452298	0,366797377259812	notDE	Celf3	78784	CUGBP, Elav-like family member 3
ENSMUSG00000033066	99,8052212853222	-0,187888766018909	-2,083650857842	0,0371919373019322	0,366797377259812	notDE	Gas7	14457	growth arrest specific 7
ENSMUSG00000038482	1641,52213373588	0,285370491565949	2,08305690233253	0,037246037152207	0,366797377259812	notDE	Tfdp1	21781	transcription factor Dp 1
ENSMUSG00000048779	5320,2310837024	0,181328059909844	2,08333844898115	0,0372203844086097	0,366797377259812	notDE	P2ry6	233571	pyrimidinergic receptor P2Y, G-protein coupled, 6
ENSMUSG00000049580	28,2803353000151	0,110727653293925	2,08352009479833	0,0372038419782341	0,366797377259812	notDE	Tsku	244152	tsukushi, small leucine rich proteoglycan
ENSMUSG00000068328	6788,44780818253	0,224632836124595	2,08311132621922	0,0372410772199379	0,366797377259812	notDE	Aup1	11993	ancient ubiquitous protein 1
ENSMUSG00000083619	781,009588751057	-0,398816292443388	-2,08269374123248	0,0372791483126895	0,366877722651589	notDE	NA	NA	NA
ENSMUSG00000021413	5049,04432471875	-0,149002373800506	-2,08169993521118	0,0373698865625001	0,367524710453806	notDE	Prpf4b	19134	pre-mRNA processing factor 4B
ENSMUSG00000039960	33,1410433939684	0,23903293158523	2,08080747630358	0,037451531575089	0,368081463067201	notDE	Rhou	69581	ras homolog family member U
ENSMUSG00000051149	2303,79023922085	0,324400191720805	2,07910575757755	0,0376076310274324	0,369368736804501	notDE	Adnp	11538	activity-dependent neuroprotective protein
ENSMUSG00000073987	6371,18991929874	-0,142670816129006	-2,07869328912527	0,0376455501971049	0,369494342154895	notDE	Ggh	14590	gamma-glutamyl hydrolase
ENSMUSG00000017837	2757,95151263392	0,376390483978577	2,07803202586168	0,0377064095237947	0,369844789345133	notDE	Nkiras2	71966	NFKB inhibitor interacting Ras-like protein 2
ENSMUSG00000006732	1930,62513130756	-0,236254425720747	-2,07731804682779	0,0377722145049607	0,370084702405123	notDE	Mettl1	17299	methyltransferase like 1
ENSMUSG00000038658	5958,22865526638	-0,201026369668557	-2,0772205229587	0,0377812105223485	0,370084702405123	notDE	Ric1	226089	RAB6A GEF complex partner 1
ENSMUSG00000019132	24272,2684854576	-0,14364114364756	-2,07627001239731	0,0378689851598273	0,370450890755117	notDE	BC005537	79555	cDNA sequence BC005537
ENSMUSG00000026938	97,6914561166387	0,364616624970552	2,07649659080037	0,0378480461088733	0,370450890755117	notDE	Fcna	14133	ficolin A
ENSMUSG00000017417	1501,46150237308	0,327035534597505	2,07424628231067	0,0380564438847923	0,371050327876725	notDE	Plxdc1	72324	plexin domain containing 1
ENSMUSG00000024158	2300,37285916538	0,202973392581015	2,07461265257345	0,0380224485151927	0,371050327876725	notDE	Hagh	14651	hydroxyacyl glutathione hydrolase
ENSMUSG00000036160	1029,80575612882	0,360693601426572	2,07450938468048	0,0380320280923523	0,371050327876725	notDE	Surf6	20935	surfeit gene 6
ENSMUSG00000067575	4586,47234333363	-0,298772458795227	-2,0744930216828	0,0380335461832742	0,371050327876725	notDE	NA	NA	NA
ENSMUSG00000073179	230,694408947816	-0,332085325859047	-2,07430036410347	0,0380514240284305	0,371050327876725	notDE	NA	NA	NA
ENSMUSG00000028435	37,0013291428657	0,247298211931523	2,0738757397643	0,038090852686686	0,371139699835881	notDE	Aqp3	11828	aquaporin 3
ENSMUSG00000041453	9361,49763210117	-0,365125233127299	-2,07349408127569	0,0381263213758958	0,371239273635627	notDE	Rpl21	19933	ribosomal protein L21
ENSMUSG00000027597	1112,80179236083	0,211249931680028	2,07239694095946	0,03822843841808	0,371250151955766	notDE	Ahcy	269378	S-adenosylhomocysteine hydrolase
ENSMUSG00000031095	2448,81177980653	-0,123168537707688	-2,072866907091	0,0381846675815491	0,371250151955766	notDE	Cul4b	72584	cullin 4B
ENSMUSG00000034159	32,5786082258278	0,0336013589989547	2,0727375120583	0,0381967146836781	0,371250151955766	notDE	2310007B03Rik	71874	RIKEN cDNA 2310007B03 gene
ENSMUSG00000038637	255,67263030655	0,319260403855764	2,07260490071572	0,0382090645877893	0,371250151955766	notDE	Lrrc56	70552	leucine rich repeat containing 56
ENSMUSG00000034867	1500,34183183814	0,195634850614091	2,07098936008863	0,038359790383544	0,37227986667277	notDE	Ankrd27	245886	ankyrin repeat domain 27 (VPS9 domain)
ENSMUSG00000032712	6769,55423248824	-0,349610780527736	-2,06998934236993	0,0384533425026949	0,372941619272509	notDE	2810474O19Rik	67246	RIKEN cDNA 2810474O19 gene
ENSMUSG00000019779	781,217743323504	0,360282360403353	2,06854083937396	0,0385891944692439	0,373224080827317	notDE	Frk	14302	fyn-related kinase
ENSMUSG00000021583	5524,55527506149	-0,186731517342019	-2,06844117128176	0,0385985571037639	0,373224080827317	notDE	Erap1	80898	endoplasmic reticulum aminopeptidase 1
ENSMUSG00000022789	4865,93631061787	-0,14505033893373	-2,06832590221719	0,0386093876717914	0,373224080827317	notDE	Dnm1l	74006	dynamin 1-like
ENSMUSG00000037979	15,1608641844302	-0,0584576852461462	-2,06918565657833	0,0385286681676696	0,373224080827317	notDE	Ccdc92	215707	coiled-coil domain containing 92
ENSMUSG00000038773	4920,74936045686	-0,168270051829367	-2,06863273849955	0,0385805633472164	0,373224080827317	notDE	Kdm3b	277250	KDM3B lysine (K)-specific demethylase 3B
ENSMUSG00000063931	6661,59130587808	0,158528062736671	2,06702495933103	0,0387318021455079	0,374161423748622	notDE	Pepd	18624	peptidase D
ENSMUSG00000003166	2889,05826674546	0,350830682232694	2,06650191335286	0,0387811119288445	0,374302150526518	notDE	Dgcr2	13356	DiGeorge syndrome critical region gene 2
ENSMUSG00000019039	1173,51110911217	0,325235559371985	2,0661542356525	0,0388139184958958	0,374302150526518	notDE	Dalrd3	67789	DALR anticodon binding domain containing 3
ENSMUSG00000038351	760,123364394083	0,388749114710767	2,06606076562676	0,0388227422670843	0,374302150526518	notDE	Sgsm2	97761	small G protein signaling modulator 2
ENSMUSG00000026778	74,9238168403686	-0,259502986401729	-2,06435148523084	0,038984402792496	0,37440379792548	notDE	Prkcq	18761	protein kinase C, theta
ENSMUSG00000032180	789,122409864406	0,352827312888863	2,06433386910912	0,0389860718645113	0,37440379792548	notDE	Tmed1	17083	transmembrane p24 trafficking protein 1
ENSMUSG00000037808	1981,46717991147	-0,25112733007938	-2,06463936604841	0,0389571355916964	0,37440379792548	notDE	Fam76b	72826	family with sequence similarity 76, member B
ENSMUSG00000040813	4629,23424354199	0,185442135499874	2,06440473622334	0,0389793577978197	0,37440379792548	notDE	Tex264	21767	testis expressed gene 264
ENSMUSG00000044345	4580,14571164569	-0,12588163886328	-2,06516156889753	0,0389077154619267	0,37440379792548	notDE	Marveld1	277010	MARVEL (membrane-associating) domain containing 1
ENSMUSG00000061755	6725,59746433317	-0,19876939082359	-2,0648296372417	0,0389391225729757	0,37440379792548	notDE	Bod1l	665775	biorientation of chromosomes in cell division 1-like
ENSMUSG00000020189	4832,98383029758	-0,292552921765167	-2,06331206710424	0,0390829883066787	0,374600506566556	notDE	Osbpl8	237542	oxysterol binding protein-like 8
ENSMUSG00000029659	15,2518991985171	0,00957528629220814	-2,06341596852407	0,0390731240708137	0,374600506566556	notDE	Medag	70717	mesenteric estrogen dependent adipogenesis
ENSMUSG00000083736	47,3846661401679	0,316826360385419	2,06360234992141	0,0390554346153673	0,374600506566556	notDE	NA	NA	NA
ENSMUSG00000038172	3530,1615680768	-0,143053571999828	-2,06257827298441	0,039152713787654	0,375024332781678	notDE	Ttc39b	69863	tetratricopeptide repeat domain 39B
ENSMUSG00000022385	423,286984247489	0,328133608966127	2,06186968230952	0,0392201446546812	0,37504193672831	notDE	Gtse1	29870	G two S phase expressed protein 1
ENSMUSG00000057230	262,726291538912	-0,350876643751706	-2,06175491718278	0,0392310752015331	0,37504193672831	notDE	Aak1	269774	AP2 associated kinase 1
ENSMUSG00000066235	234,253596673656	-0,389185423820127	-2,06177895102236	0,039228785938327	0,37504193672831	notDE	Pomgnt2	215494	protein O-linked mannose beta 1,4-N-acetylglucosaminyltransferase 2
ENSMUSG00000032199	3345,11932055218	-0,137594518754878	-2,06119891377881	0,0392840671278963	0,375304508759883	notDE	Polr2m	28015	polymerase (RNA) II (DNA directed) polypeptide M
ENSMUSG00000022299	729,701865438722	-0,253627773803421	-2,05984995401021	0,0394128873048473	0,376290702625434	notDE	Slc25a32	69906	solute carrier family 25, member 32
ENSMUSG00000039219	4123,07659286532	-0,24760395713911	-2,05916672423679	0,0394782696736425	0,376441754222035	notDE	Arid4b	94246	AT rich interactive domain 4B (RBP1-like)
ENSMUSG00000044701	150,399850968956	0,35846369957594	2,05914954709016	0,0394799146439759	0,376441754222035	notDE	Il27	246779	interleukin 27
ENSMUSG00000005615	5023,26001868693	0,349372790891039	2,05786244094077	0,0396033400642795	0,376885377970939	notDE	Pcyt1a	13026	phosphate cytidylyltransferase 1, choline, alpha isoform
ENSMUSG00000028898	2409,24279766165	-0,277128650582979	-2,05789520143954	0,0396001944804509	0,376885377970939	notDE	Trnau1ap	71787	tRNA selenocysteine 1 associated protein 1
ENSMUSG00000040548	2335,29714430252	0,220522653649984	2,0583142914138	0,0395599731794885	0,376885377970939	notDE	Tex2	21763	testis expressed gene 2
ENSMUSG00000034607	21,5238225392619	0,115044741337435	2,05753609215843	0,0396346868652624	0,376939716028431	notDE	Pof1b	69693	premature ovarian failure 1B
ENSMUSG00000029111	1602,78807010037	0,198966795270509	2,05672855751992	0,0397123435772138	0,377092269321946	notDE	Nelfa	24116	negative elongation factor complex member A, Whsc2
ENSMUSG00000032501	5377,82186202782	0,375287786867849	2,05616030213447	0,0397670673262611	0,377092269321946	notDE	Trib1	211770	tribbles pseudokinase 1
ENSMUSG00000033400	1631,41351865513	0,357590005316158	2,05619740941357	0,039763491894087	0,377092269321946	notDE	Agl	77559	amylo-1,6-glucosidase, 4-alpha-glucanotransferase
ENSMUSG00000070327	3232,14798895861	-0,207839186371673	-2,05603685259833	0,039778964137818	0,377092269321946	notDE	Rnf213	672511	ring finger protein 213
ENSMUSG00000079444	3058,69814145011	0,358062989799781	2,0565901287626	0,0397256685593418	0,377092269321946	notDE	Prickle4	381104	prickle planar cell polarity protein 4
ENSMUSG00000087701	2658,99163979972	0,191394487371425	2,05573243276398	0,0398083139342536	0,377127345216064	notDE	NA	NA	NA
ENSMUSG00000003882	99,7553304508881	0,217755339660136	2,05493358063792	0,0398854204435554	0,377128833943148	notDE	Il7r	16197	interleukin 7 receptor
ENSMUSG00000004791	398,088575439088	-0,330304350041089	-2,05502125942816	0,039876951357699	0,377128833943148	notDE	Pgf	18654	placental growth factor
ENSMUSG00000089936	285,192357231479	-0,389917994921588	-2,05498482573548	0,0398804703823544	0,377128833943148	notDE	NA	NA	NA
ENSMUSG00000025869	3288,80991923916	0,142815154533545	2,05418491908047	0,0399577974667028	0,37732787164607	notDE	Nop16	28126	NOP16 nucleolar protein
ENSMUSG00000073489	1291,477439876	-0,257841256414462	-2,05420384167566	0,0399559667489727	0,37732787164607	notDE	Ifi204	15951	interferon activated gene 204
ENSMUSG00000025790	28,4798264896799	0,0121836305174631	2,05329048287238	0,0400444133377395	0,377660685891459	notDE	Slco3a1	108116	solute carrier organic anion transporter family, member 3a1
ENSMUSG00000097815	922,161546754651	0,253945697790868	2,05348334588359	0,0400257233139807	0,377660685891459	notDE	NA	NA	NA
ENSMUSG00000044700	323,16180363739	0,38629385692198	2,05279907702702	0,0400920681015812	0,377867741857403	notDE	Tmem201	230917	transmembrane protein 201
ENSMUSG00000018341	1599,90423443112	-0,248209761837543	-2,05222854948136	0,0401474561404554	0,378021190967542	notDE	Il12rb2	16162	interleukin 12 receptor, beta 2
ENSMUSG00000023027	2413,62970677976	-0,345580336284984	-2,05210179922494	0,0401597701347549	0,378021190967542	notDE	Atf1	11908	activating transcription factor 1
ENSMUSG00000032739	106,85509700782	0,205785333971203	2,05158975605167	0,0402095485807552	0,378247596150252	notDE	Pram1	378460	PML-RAR alpha-regulated adaptor molecule 1
ENSMUSG00000038806	2682,13046348217	-0,201867239264791	-2,05079116113598	0,040287288696318	0,378609127536979	notDE	Sde2	208768	SDE2 telomere maintenance homolog (S. pombe)
ENSMUSG00000069911	64,5172080739433	0,0440016379640802	2,05066602198435	0,0402994820509672	0,378609127536979	notDE	Fam196b	574403	family with sequence similarity 196, member B
ENSMUSG00000031480	34,5922893092024	0,173050829516205	2,04999056909653	0,04036535112594	0,37888919953354	notDE	Thsd1	56229	thrombospondin, type I, domain 1
ENSMUSG00000074497	25,9220842849284	0,0694262837695946	2,04963911656435	0,0403996603032155	0,37888919953354	notDE	A430078G23Rik	319493	RIKEN cDNA A430078G23 gene
ENSMUSG00000084131	695,297293339292	0,361429206760093	2,0495680417882	0,0404066017049983	0,37888919953354	notDE	NA	NA	NA
ENSMUSG00000039377	948,718001096141	0,349864387377592	2,04812939758461	0,0405473220861228	0,37996639683382	notDE	Hlx	15284	H2.0-like homeobox
ENSMUSG00000091655	174,982457730248	0,411063798392332	2,04606654666394	0,0407498238114055	0,381620802228723	notDE	NA	NA	NA
ENSMUSG00000029629	2470,58164761898	-0,241690271750094	-2,04461832977991	0,0408925009669343	0,382469746639208	notDE	Phf14	75725	PHD finger protein 14
ENSMUSG00000039016	3037,99749864988	0,272087022064362	2,04466241414692	0,0408881515719461	0,382469746639208	notDE	Timm8b	30057	translocase of inner mitochondrial membrane 8B
ENSMUSG00000027245	6488,2253960901	-0,247909440251129	-2,04238870983534	0,0411129887767213	0,384287523193982	notDE	Hypk	67693	huntingtin interacting protein K
ENSMUSG00000036006	328,713241891918	-0,378728405619339	-2,0420676455083	0,0411448217355739	0,384340733150027	notDE	Fam65b	193385	family with sequence similarity 65, member B
ENSMUSG00000031644	986,373236775073	-0,350324755685601	-2,04103822793851	0,0412470274965259	0,385050822400902	notDE	Nek1	18004	NIMA (never in mitosis gene a)-related expressed kinase 1
ENSMUSG00000028878	3544,52791804936	-0,174285905847323	-2,04018268895388	0,0413321332706221	0,385412769396324	notDE	Fam76a	230789	family with sequence similarity 76, member A
ENSMUSG00000074247	1361,02547604303	-0,364545264824142	-2,04012149778228	0,0413382260312863	0,385412769396324	notDE	Dda1	66498	DET1 and DDB1 associated 1
ENSMUSG00000009731	46,2982576462492	0,275670150090951	2,03849825899325	0,0415001286910484	0,386477223345976	notDE	Kcnd1	16506	potassium voltage-gated channel, Shal-related family, member 1
ENSMUSG00000024301	293,980686411541	0,346628832749719	2,03776791713111	0,0415731483133697	0,386477223345976	notDE	Kifc5b	16580	kinesin family member C5B
ENSMUSG00000026269	4864,70498754476	0,161433531307072	2,03830908999801	0,0415190313888404	0,386477223345976	notDE	Rnpepl1	108657	arginyl aminopeptidase (aminopeptidase B)-like 1
ENSMUSG00000027327	4116,31308479881	0,162834888719993	2,03803381765756	0,0415465509799835	0,386477223345976	notDE	1700037H04Rik	67326	RIKEN cDNA 1700037H04 gene
ENSMUSG00000079641	15415,053102601	-0,20960771495212	-2,03766122791645	0,0415838242082116	0,386477223345976	notDE	Rpl39	67248	ribosomal protein L39
ENSMUSG00000002274	488,154584808421	-0,331070093284648	-2,03556783581688	0,0417937703205473	0,386514068545153	notDE	Metrn	70083	meteorin, glial cell differentiation regulator
ENSMUSG00000020346	3641,1924816857	-0,227168820509297	-2,03260024850572	0,0420929263879753	0,386514068545153	notDE	Mgat1	17308	mannoside acetylglucosaminyltransferase 1
ENSMUSG00000024811	11381,0500945388	-0,121008721213964	-2,03563245486504	0,041787276286592	0,386514068545153	notDE	Tnks2	74493	tankyrase, TRF1-interacting ankyrin-related ADP-ribose polymerase 2
ENSMUSG00000025209	605,218619599532	-0,307600705991866	-2,03287693676349	0,0420649576604044	0,386514068545153	notDE	Twnk	226153	twinkle mtDNA helicase
ENSMUSG00000030822	2834,69347001748	0,24376865144772	2,03628278622513	0,0417219673419737	0,386514068545153	notDE	Prr14	233895	proline rich 14
ENSMUSG00000032066	268,705550668841	-0,325855305792756	-2,03400378421458	0,0419512139105635	0,386514068545153	notDE	Bco2	170752	beta-carotene oxygenase 2
ENSMUSG00000032265	4505,21944683043	-0,180141303588973	-2,0346420045248	0,0418869076225097	0,386514068545153	notDE	Fam46a	212943	family with sequence similarity 46, member A
ENSMUSG00000033918	8164,56755674342	-0,222469905350713	-2,03263569896934	0,0420893420382688	0,386514068545153	notDE	Parl	381038	presenilin associated, rhomboid-like
ENSMUSG00000035458	39,0173334035268	0,201896358376872	2,03551506941221	0,0417990738305079	0,386514068545153	notDE	Tnni3	21954	troponin I, cardiac 3
ENSMUSG00000038151	1510,94716334052	0,272934943766764	2,03649340956658	0,0417008342143846	0,386514068545153	notDE	Prdm1	12142	PR domain containing 1, with ZNF domain
ENSMUSG00000038612	42015,2158406692	-0,225188899754645	-2,034133163828	0,0419381710331367	0,386514068545153	notDE	Mcl1	17210	myeloid cell leukemia sequence 1
ENSMUSG00000041378	172,718894169876	0,391792869466895	2,03406347152463	0,0419451963516317	0,386514068545153	notDE	Cldn5	12741	claudin 5
ENSMUSG00000041958	9276,53352190398	0,134488142719156	2,03596210473103	0,0417541606869899	0,386514068545153	notDE	Pigs	276846	phosphatidylinositol glycan anchor biosynthesis, class S
ENSMUSG00000050332	533,017062785371	-0,31759375404226	-2,03594684960005	0,0417556926795808	0,386514068545153	notDE	Amer1	72345	APC membrane recruitment 1
ENSMUSG00000052415	540,962304294706	-0,310568536589531	-2,03347720041479	0,0420043347321334	0,386514068545153	notDE	Tchh	99681	trichohyalin
ENSMUSG00000055555	205,960564975906	0,383644478865108	2,0321365024437	0,0421398389361273	0,386514068545153	notDE	4930502E18Rik	75013	RIKEN cDNA 4930502E18 gene
ENSMUSG00000057605	2712,37656638112	-0,369751795618888	-2,03406691209092	0,0419448495026759	0,386514068545153	notDE	NA	NA	NA
ENSMUSG00000072421	390,234274884017	0,362423969329775	2,03390712912047	0,0419609600393608	0,386514068545153	notDE	NA	NA	NA
ENSMUSG00000082193	981,445957943462	0,137662590421087	2,03530726812418	0,041819965314619	0,386514068545153	notDE	NA	NA	NA
ENSMUSG00000082454	2409,72618558415	-0,2911572002933	-2,03214586079379	0,0421388918083263	0,386514068545153	notDE	NA	NA	NA
ENSMUSG00000086938	72,1468506122364	0,391883466978905	2,03287526590917	0,0420651265096646	0,386514068545153	notDE	4930481A15Rik	74931	RIKEN cDNA 4930481A15 gene
ENSMUSG00000070705	296,096298383473	-0,314708649189529	-2,03071216457855	0,0422842016283467	0,387596394352607	notDE	Eid2b	434156	EP300 interacting inhibitor of differentiation 2B
ENSMUSG00000015656	91139,2447891386	0,252593327373363	2,03001513005063	0,042355001372557	0,387761883674163	notDE	Hspa8	15481	heat shock protein 8
ENSMUSG00000091549	1370,63287389262	0,254014495018962	2,03022522941389	0,042333650443416	0,387761883674163	notDE	NA	NA	NA
ENSMUSG00000042043	11721,2178107318	-0,191522537205743	-2,02972890618777	0,0423841029591546	0,387786848667362	notDE	Tbca	21371	tubulin cofactor A
ENSMUSG00000076490	93,3952017776828	-0,0379432970746166	-2,0294242732633	0,042415094851037	0,387829066912187	notDE	NA	NA	NA
ENSMUSG00000059363	195,708964642985	-0,355654711075262	-2,02827732058353	0,0425319523109467	0,388655869998664	notDE	Fxn	14297	frataxin
ENSMUSG00000020777	18547,5720882761	0,130278890465791	2,02735169388951	0,0426264583687068	0,389277526332358	notDE	Acox1	11430	acyl-Coenzyme A oxidase 1, palmitoyl
ENSMUSG00000049764	353,156516192354	-0,304122459376226	-2,02667291785712	0,0426958738896277	0,389669418869768	notDE	Zfp280b	64453	zinc finger protein 280B
ENSMUSG00000037885	1511,07144783067	-0,352979446096113	-2,02589233593797	0,042775818799901	0,39005100605053	notDE	Stk35	67333	serine/threonine kinase 35
ENSMUSG00000058755	2818,84751723275	0,331810149744175	2,02574676703446	0,0427907415329868	0,39005100605053	notDE	Osm	18413	oncostatin M
ENSMUSG00000033004	19143,9141952955	-0,205824299442485	-2,02500247194087	0,042867110401405	0,39037172249675	notDE	Mycbp2	105689	MYC binding protein 2
ENSMUSG00000038225	866,245524344257	-0,25466774841164	-2,0248864346776	0,0428790268538564	0,39037172249675	notDE	Primpol	408022	primase and polymerase (DNA-directed)
ENSMUSG00000023175	13304,9094958989	-0,188981546624933	-2,02359931894782	0,0430113951784554	0,391092481947329	notDE	Bsg	12215	basigin
ENSMUSG00000089145	20,8142060423259	-0,16861543712632	-2,02381971636111	0,0429887048020319	0,391092481947329	notDE	NA	NA	NA
ENSMUSG00000035372	261,037476435506	0,357407605416537	2,02300568560661	0,0430725613352492	0,391406594136075	notDE	1810055G02Rik	72056	RIKEN cDNA 1810055G02 gene
ENSMUSG00000003033	4227,38830498497	0,137582502640571	2,02255562786379	0,0431189828843983	0,391586414669122	notDE	Ap1m1	11767	adaptor-related protein complex AP-1, mu subunit 1
ENSMUSG00000002280	2413,35579112204	0,212643488029504	2,02102946673158	0,043276714853172	0,391893160567896	notDE	Narfl	67563	nuclear prelamin A recognition factor-like
ENSMUSG00000003585	1884,20807701084	-0,238282603547147	-2,02124900741833	0,0432539948820663	0,391893160567896	notDE	Sec14l2	67815	SEC14-like lipid binding 2
ENSMUSG00000024614	9017,84875897589	-0,157253530717673	-2,02099489417561	0,0432802936394637	0,391893160567896	notDE	Tmx3	67988	thioredoxin-related transmembrane protein 3
ENSMUSG00000025747	1192,95681902508	0,283818082208613	2,02167435964371	0,0432100044308341	0,391893160567896	notDE	Tyms	22171	thymidylate synthase
ENSMUSG00000033047	8525,68178849787	0,204963551059849	2,02093948775546	0,0432860295696295	0,391893160567896	notDE	Eif3l	223691	eukaryotic translation initiation factor 3, subunit L
ENSMUSG00000025509	7949,39376700838	0,18576892049771	2,02049943378069	0,0433316088161141	0,3920643965682	notDE	Pnpla2	66853	patatin-like phospholipase domain containing 2
ENSMUSG00000025982	24921,2958799959	-0,135490969799233	-2,02008776947662	0,0433742842643463	0,392209164537936	notDE	Sf3b1	81898	splicing factor 3b, subunit 1
ENSMUSG00000040848	3380,70155667212	0,22039881661862	2,01896546742682	0,0434908088380743	0,392369080571755	notDE	Sft2d2	108735	SFT2 domain containing 2
ENSMUSG00000045165	4506,48235123079	-0,203282596365806	-2,01926475704415	0,0434597088490884	0,392369080571755	notDE	AI467606	101602	expressed sequence AI467606
ENSMUSG00000071379	16391,93523613	0,144476673271158	2,01912400843885	0,0434743320742628	0,392369080571755	notDE	Hpcal1	53602	hippocalcin-like 1
ENSMUSG00000090509	79,5582933816037	0,0424887930241821	2,01888941506323	0,0434987146386425	0,392369080571755	notDE	Sfta2	433102	surfactant associated 2
ENSMUSG00000019897	2645,8473569914	-0,140170202889983	-2,01771150905846	0,0436213154959596	0,392755311397163	notDE	Ccdc59	52713	coiled-coil domain containing 59
ENSMUSG00000029472	8859,23850301928	0,140648934561606	2,0177512457486	0,043617174801003	0,392755311397163	notDE	Anapc5	59008	anaphase-promoting complex subunit 5
ENSMUSG00000040209	624,864850883492	0,308287075569972	2,01770810096338	0,0436216706462333	0,392755311397163	notDE	Zfp704	170753	zinc finger protein 704
ENSMUSG00000028552	5216,57862599498	-0,226014246888891	-2,01613559948329	0,0437857983847943	0,393991795380435	notDE	Eps15	13858	epidermal growth factor receptor pathway substrate 15
ENSMUSG00000002014	5397,5386174982	0,214659065393279	2,01467805435685	0,0439383930957424	0,394881536483313	notDE	Ssr4	20832	signal sequence receptor, delta
ENSMUSG00000074743	2859,74328083252	0,229770884781369	2,01492240931853	0,043912779569085	0,394881536483313	notDE	Thbd	21824	thrombomodulin
ENSMUSG00000073491	20,5776340956601	-0,0129113780996347	2,01308349321518	0,044105846464435	0,396144325330842	notDE	Ifi213	623121	interferon activated gene 213
ENSMUSG00000004707	3162,71475826644	0,23861993187141	2,01273334313554	0,0441426896388213	0,39623319032942	notDE	Ly9	17085	lymphocyte antigen 9
ENSMUSG00000026893	1473,18574258582	0,196270387188807	2,00947998370492	0,0444862553514935	0,399073467012208	notDE	Gca	227960	grancalcin
ENSMUSG00000024246	338,015634109412	0,318949694044505	2,00839148031514	0,0446017075298943	0,399378139958609	notDE	Thumpd2	72167	THUMP domain containing 2
ENSMUSG00000030722	735,534108631503	-0,222648448776329	-2,00846425971491	0,0445939803007883	0,399378139958609	notDE	Nfatc2ip	18020	nuclear factor of activated T cells, cytoplasmic, calcineurin dependent 2 interacting protein
ENSMUSG00000033272	4567,56083095904	0,211875744454811	2,00867022136802	0,0445721187925808	0,399378139958609	notDE	Slc35a4	67843	solute carrier family 35, member A4
ENSMUSG00000030592	322,907181661673	-0,369687618034127	-2,00730494071251	0,0447172034062754	0,39992520783605	notDE	Ryr1	20190	ryanodine receptor 1, skeletal muscle
ENSMUSG00000031078	870,942607593331	0,219215616043486	2,00737733996722	0,044709499747155	0,39992520783605	notDE	Cttn	13043	cortactin
ENSMUSG00000020601	64,0010994975807	-0,171531669091942	-2,0064784880805	0,044805221654656	0,400468798777147	notDE	Trib2	217410	tribbles pseudokinase 2
ENSMUSG00000022558	9468,90602991577	0,182905000419187	2,00614131741215	0,0448411727008531	0,40051170944006	notDE	Mroh1	223658	maestro heat-like repeat family member 1
ENSMUSG00000069920	35,1851040603279	-0,348427256464602	-2,00592263508859	0,0448645028530081	0,40051170944006	notDE	B3gnt9	97440	UDP-GlcNAc:betaGal beta-1,3-N-acetylglucosaminyltransferase 9
ENSMUSG00000056666	714,916497309109	0,294495270975337	2,00518625394373	0,0449431390602442	0,400970250972555	notDE	Retsat	67442	retinol saturase (all trans retinol 13,14 reductase)
ENSMUSG00000042207	722,925185074035	-0,372461827101756	-2,00489033830792	0,0449747718354601	0,401009139052013	notDE	Kdm5b	75605	lysine (K)-specific demethylase 5B
ENSMUSG00000028496	607,597745097557	-0,357807253490352	-2,0039591257918	0,045074439073834	0,401456986907857	notDE	Mllt3	70122	myeloid/lymphoid or mixed-lineage leukemia; translocated to, 3
ENSMUSG00000097523	68,1326613392293	0,384469971733012	2,0039108730835	0,0450796086094587	0,401456986907857	notDE	1700022N22Rik	69431	RIKEN cDNA 1700022N22 gene
ENSMUSG00000003354	21,6573090446614	0,0479528645775718	2,00215960983223	0,0452675681269943	0,402293330021473	notDE	Ccdc65	105833	coiled-coil domain containing 65
ENSMUSG00000015363	2019,23490825417	-0,223643458852871	-2,00243481344466	0,0452379874061145	0,402293330021473	notDE	Trabd	67976	TraB domain containing
ENSMUSG00000027770	2831,79034837954	-0,1444108802931	-2,00176206086501	0,0453103281313717	0,402293330021473	notDE	Dhx36	72162	DEAH (Asp-Glu-Ala-His) box polypeptide 36
ENSMUSG00000028140	2287,54637558035	-0,193719218110229	-2,00183373579444	0,0453026163264434	0,402293330021473	notDE	Mrpl9	78523	mitochondrial ribosomal protein L9
ENSMUSG00000042541	27205,8719639181	-0,250831954174137	-2,00253274240986	0,0452274652790519	0,402293330021473	notDE	Sem1	20422	SEM1, 26S proteasome complex subunit
ENSMUSG00000024219	1220,47255440261	0,343685144767944	2,0015066766627	0,0453378149802972	0,402294443968201	notDE	Anks1	224650	ankyrin repeat and SAM domain containing 1
ENSMUSG00000002885	370,556217365713	0,334577363763757	1,99943709973841	0,0455610811791358	0,402458787280763	notDE	Adgre5	26364	adhesion G protein-coupled receptor E5
ENSMUSG00000020681	2219,50988508406	0,238329734877659	2,00000092871446	0,0455001636120689	0,402458787280763	notDE	Ace	11421	angiotensin I converting enzyme (peptidyl-dipeptidase A) 1
ENSMUSG00000029994	23145,2444723023	0,181809558733802	2,00010517503099	0,0454889080876164	0,402458787280763	notDE	Anxa4	11746	annexin A4
ENSMUSG00000030159	1162,21503234171	-0,314378507916341	-1,99935961121057	0,0455694586130633	0,402458787280763	notDE	Clec1b	56760	C-type lectin domain family 1, member b
ENSMUSG00000032803	10730,9911026526	0,226325113245044	1,9992024275095	0,0455864560326773	0,402458787280763	notDE	Cdv3	321022	carnitine deficiency-associated gene expressed in ventricle 3
ENSMUSG00000047454	943,431059284389	-0,328806141574423	-1,99905235714272	0,0456026892205504	0,402458787280763	notDE	Gphn	268566	gephyrin
ENSMUSG00000049929	323,809054663465	-0,373285986024139	-2,0002453889331	0,0454737728264323	0,402458787280763	notDE	Lpar4	78134	lysophosphatidic acid receptor 4
ENSMUSG00000084998	136,103489820815	0,248349928579638	1,99986037051726	0,0455153434632174	0,402458787280763	notDE	NA	NA	NA
ENSMUSG00000090136	310,462863992602	-0,323072724340519	-2,00085467534405	0,045408053244452	0,402458787280763	notDE	NA	NA	NA
ENSMUSG00000001323	402,275813428352	0,385594498498777	1,99771960898145	0,0457470670929231	0,402765944591167	notDE	Srr	27364	serine racemase
ENSMUSG00000030741	13049,3990105821	0,171769136118881	1,99788574908083	0,0457290479933423	0,402765944591167	notDE	Spns1	73658	spinster homolog 1
ENSMUSG00000050052	14,9819733447959	-0,00677648153591414	-1,9980151011404	0,0457150229641928	0,402765944591167	notDE	Tdrp	72148	testis development related protein
ENSMUSG00000074277	221,742326136064	-0,341192732564913	-1,99846336273705	0,0456664481271023	0,402765944591167	notDE	Phldb3	232970	pleckstrin homology like domain, family B, member 3
ENSMUSG00000030536	160306,792592011	-0,138596069449355	-1,99692303268586	0,0458335446920169	0,403285821428321	notDE	Iqgap1	29875	IQ motif containing GTPase activating protein 1
ENSMUSG00000049191	151,089229946355	-0,386951240861925	-1,9955073254436	0,0459875759998122	0,404399120768684	notDE	Rgag4	331474	retrotransposon gag domain containing 4
ENSMUSG00000073590	101,683133078251	-0,386114157694423	-1,99513218420683	0,0460284649879977	0,404516748785732	notDE	NA	NA	NA
ENSMUSG00000091618	44,0855374709083	-0,358653045424069	-1,99449032420254	0,046098496334333	0,40489019809062	notDE	H60c	670558	histocompatibility 60c
ENSMUSG00000079584	18,6495379965403	0,129229667373465	1,99393210118383	0,0461594752441222	0,405118022674222	notDE	Gm364	245423	predicted gene 364
ENSMUSG00000085315	45,8360343879049	0,0414107330446788	1,99374853865112	0,0461795419983674	0,405118022674222	notDE	NA	NA	NA
ENSMUSG00000005873	53616,8629810941	-0,165905330772781	-1,99263443429728	0,0463014917077081	0,405184320638268	notDE	Reep5	13476	receptor accessory protein 5
ENSMUSG00000021224	1930,1156542582	0,324823669362854	1,99266501589321	0,0462981406347795	0,405184320638268	notDE	Numb	18222	numb homolog (Drosophila)
ENSMUSG00000030104	10153,3657987414	-0,113504816961551	-1,99191846282519	0,0463800048720809	0,405184320638268	notDE	Edem1	192193	ER degradation enhancer, mannosidase alpha-like 1
ENSMUSG00000055172	2045,63029656519	-0,217141659985949	-1,99292581561643	0,0462695709940792	0,405184320638268	notDE	C1ra	50909	complement component 1, r subcomponent A
ENSMUSG00000079487	2428,32413867529	-0,187373162552338	-1,99204908434206	0,0463656726122369	0,405184320638268	notDE	Med12	59024	mediator complex subunit 12
ENSMUSG00000091876	146,601016966929	0,289554785185625	1,99216813937097	0,0463526127169961	0,405184320638268	notDE	NA	NA	NA
ENSMUSG00000092482	29,5705891001928	0,352244886868569	1,99303526036554	0,046257586150889	0,405184320638268	notDE	NA	NA	NA
ENSMUSG00000028553	263,33357163973	-0,296402978816765	-1,99096138357385	0,0464851328533302	0,405213377281685	notDE	Angptl3	30924	angiopoietin-like 3
ENSMUSG00000033855	14,5937243926	-0,0247469695073376	-1,99088464647006	0,0464935705280693	0,405213377281685	notDE	Ston1	77057	stonin 1
ENSMUSG00000042476	19,6682581750638	-0,0177883257519859	1,99090669628681	0,0464911458951214	0,405213377281685	notDE	Abcb4	18670	ATP-binding cassette, sub-family B (MDR/TAP), member 4
ENSMUSG00000043024	243,553639801991	-0,34748875192995	-1,99153344550585	0,0464222720498672	0,405213377281685	notDE	NA	NA	NA
ENSMUSG00000006456	1792,94925461685	0,350912261557137	1,99051111476691	0,0465346608460239	0,405331231290929	notDE	Rbm14	56275	RNA binding motif protein 14
ENSMUSG00000003316	8057,28991239876	-0,175289259415953	-1,99006878575199	0,0465833587315728	0,405515170769872	notDE	Glg1	20340	golgi apparatus protein 1
ENSMUSG00000000561	2317,72834272077	-0,372290744394126	-1,9886637314574	0,0467383317551069	0,406349433078888	notDE	Wdr77	70465	WD repeat domain 77
ENSMUSG00000022139	5129,83588104194	0,353124784254541	1,98844853288038	0,0467621057450505	0,406349433078888	notDE	Mbnl2	105559	muscleblind-like 2
ENSMUSG00000069607	37,925408171084	0,133823796077152	1,98845312876011	0,046761597910471	0,406349433078888	notDE	Cd300ld3	382551	CD300 molecule like family member D3
ENSMUSG00000031821	2378,18727117188	0,241752426720893	1,98758770069182	0,046857307683614	0,406547902712081	notDE	Gins2	272551	GINS complex subunit 2 (Psf2 homolog)
ENSMUSG00000041124	2249,83345482581	-0,203682368776852	-1,98728316692309	0,0468910259876686	0,406547902712081	notDE	Msantd4	78100	Myb/SANT-like DNA-binding domain containing 4 with coiled-coils
ENSMUSG00000041528	1435,78898336823	0,261999838961574	1,98732942230405	0,0468859032279801	0,406547902712081	notDE	Rnf123	84585	ring finger protein 123
ENSMUSG00000067321	391,294017970345	-0,374363882556019	-1,98724233899155	0,046895548051397	0,406547902712081	notDE	NA	NA	NA
ENSMUSG00000029725	966,05611938226	-0,311440200557899	-1,98627402898828	0,0470029047593358	0,407238484782861	notDE	Ppp1r35	69871	protein phosphatase 1, regulatory subunit 35
ENSMUSG00000011008	321,471206763202	0,380889706139123	1,98578564107854	0,0470571308088259	0,407369837554048	notDE	Mcoln2	68279	mucolipin 2
ENSMUSG00000019948	1517,79654978235	-0,197461132232116	-1,98563849840993	0,0470734784740752	0,407369837554048	notDE	Actr6	67019	ARP6 actin-related protein 6
ENSMUSG00000016496	12054,3496442615	0,195600285630991	1,98418879930055	0,0472347967223417	0,40852542129917	notDE	Cd274	60533	CD274 antigen
ENSMUSG00000020869	8110,89277612106	0,167488280818977	1,98333369953467	0,0473301675304362	0,40855989189696	notDE	Lrrc59	98238	leucine rich repeat containing 59
ENSMUSG00000032018	1286,43841008599	0,359935374199411	1,98338657101484	0,0473242659864993	0,40855989189696	notDE	Sc5d	235293	sterol-C5-desaturase
ENSMUSG00000033671	5947,06486983666	-0,151071994273853	-1,98346844144123	0,0473151287851226	0,40855989189696	notDE	Cep350	74081	centrosomal protein 350
ENSMUSG00000067787	1944,43021519064	0,231786097173955	1,98292654223096	0,0473756353919398	0,40855989189696	notDE	Blcap	53619	bladder cancer associated protein
ENSMUSG00000076441	121,258955449608	0,274006850302948	1,98290788368259	0,0473777198996338	0,40855989189696	notDE	Ass1	11898	argininosuccinate synthetase 1
ENSMUSG00000004032	459,978609171013	-0,307009071358665	-1,98153331587831	0,0475314970165609	0,40915691871724	notDE	Gstm5	14866	glutathione S-transferase, mu 5
ENSMUSG00000023393	888,54114618398	0,329365761106678	1,9811528870787	0,0475741308205155	0,40915691871724	notDE	Slc17a9	228993	solute carrier family 17, member 9
ENSMUSG00000026728	247226,943743341	-0,117574633056997	-1,98103472871484	0,0475873791054159	0,40915691871724	notDE	Vim	22352	vimentin
ENSMUSG00000031246	40787,2180188731	-0,170191730237473	-1,98055010010697	0,0476417496323141	0,40915691871724	notDE	Sh3bgrl	56726	SH3-binding domain glutamic acid-rich protein like
ENSMUSG00000033149	145,781461074106	-0,31592838928209	-1,98145064847482	0,0475407586347252	0,40915691871724	notDE	Phldb2	208177	pleckstrin homology like domain, family B, member 2
ENSMUSG00000043336	4770,77739865181	-0,230858019844076	-1,98062924262461	0,0476328670601532	0,40915691871724	notDE	Filip1l	78749	filamin A interacting protein 1-like
ENSMUSG00000045896	1725,09104481826	0,267245887697697	1,98174295601016	0,0475080168472763	0,40915691871724	notDE	Paip2b	232164	poly(A) binding protein interacting protein 2B
ENSMUSG00000021068	3520,62551266005	-0,196101871482665	-1,97905134057827	0,0478102261768562	0,410124711480932	notDE	Nin	18080	ninein
ENSMUSG00000043284	2557,33602205822	-0,229424620915414	-1,97906501620676	0,0478086866297029	0,410124711480932	notDE	Tmem11	216821	transmembrane protein 11
ENSMUSG00000021087	25,1611410128924	0,220178323632013	1,97791202111793	0,0479386325882229	0,410986422708246	notDE	Rtn1	104001	reticulon 1
ENSMUSG00000015337	497,454371354122	-0,334733505978957	-1,97736023000379	0,048000926015557	0,411041127086042	notDE	Endog	13804	endonuclease G
ENSMUSG00000028871	20,4139330192702	-0,105919934267937	-1,97751816379878	0,0479830894305079	0,411041127086042	notDE	Rspo1	192199	R-spondin 1
ENSMUSG00000025809	30541,9428303833	-0,0917307688601728	-1,97670902150587	0,0480745304744928	0,411431793694103	notDE	Itgb1	16412	integrin beta 1 (fibronectin receptor beta)
ENSMUSG00000002017	1630,06266403181	-0,144419461792379	-1,97390841840063	0,0483921573650642	0,412022891009463	notDE	Fam98a	72722	family with sequence similarity 98, member A
ENSMUSG00000022711	3733,94305182304	0,148417447321817	1,97540567278379	0,0482221295582911	0,412022891009463	notDE	Pmm2	54128	phosphomannomutase 2
ENSMUSG00000025135	8095,8884775051	-0,151369626814436	-1,97420227471671	0,0483587474628616	0,412022891009463	notDE	Anapc11	66156	anaphase promoting complex subunit 11
ENSMUSG00000031445	97,5857453766142	0,366167796587713	1,97397704673764	0,0483843529530433	0,412022891009463	notDE	Proz	66901	protein Z, vitamin K-dependent plasma glycoprotein
ENSMUSG00000042446	1282,63942747718	-0,300247839604265	-1,97387633890716	0,0483958058065254	0,412022891009463	notDE	Zmym4	67785	zinc finger, MYM-type 4
ENSMUSG00000059108	24,8043364368727	0,0374807360247496	1,97468674229006	0,0483037083751685	0,412022891009463	notDE	Ifitm6	213002	interferon induced transmembrane protein 6
ENSMUSG00000060188	59,3459243674144	0,0740122411013037	1,97490714685446	0,0482786862121276	0,412022891009463	notDE	Cxcl17	232983	chemokine (C-X-C motif) ligand 17
ENSMUSG00000066595	1533,5085173638	-0,179451446397114	-1,97443863471153	0,0483318886479355	0,412022891009463	notDE	Mfsd7b	226844	major facilitator superfamily domain containing 7B
ENSMUSG00000081887	33,3712309092016	-0,335286681468259	-1,97427288458277	0,0483507223838219	0,412022891009463	notDE	NA	NA	NA
ENSMUSG00000052248	232,895729959805	-0,351697594762151	-1,97362976781061	0,0484238563630692	0,412023125061462	notDE	Zeb2os	433424	zinc finger E-box binding homeobox 2, opposite strand
ENSMUSG00000005540	37,1614225402497	0,0349537941118084	1,97136473196085	0,0486821720501804	0,412470769356357	notDE	Fcer2a	14128	Fc receptor, IgE, low affinity II, alpha polypeptide
ENSMUSG00000018008	12812,5536973908	0,196244718116825	1,97143422264626	0,0486742298255275	0,412470769356357	notDE	Cyth4	72318	cytohesin 4
ENSMUSG00000021189	3143,20031038479	-0,156950821967209	-1,97176193802432	0,0486367892640978	0,412470769356357	notDE	Atxn3	110616	ataxin 3
ENSMUSG00000021477	16609,9076678764	0,191000218327122	1,96927506141107	0,0489215133641179	0,412470769356357	notDE	Ctsl	13039	cathepsin L
ENSMUSG00000021520	18277,6548962585	-0,170920103506348	-1,96926803045896	0,0489223203214925	0,412470769356357	notDE	Uqcrb	67530	ubiquinol-cytochrome c reductase binding protein
ENSMUSG00000021720	1252,65235880843	0,271303334420508	1,97148084011916	0,0486689024342638	0,412470769356357	notDE	Rnf180	71816	ring finger protein 180
ENSMUSG00000028207	6116,52285485379	0,313604317397125	1,96950821671529	0,0488947599602375	0,412470769356357	notDE	Asph	65973	aspartate-beta-hydroxylase
ENSMUSG00000029587	617,286288033135	-0,343571200021982	-1,96924187059701	0,0489253228427863	0,412470769356357	notDE	Zfp12	231866	zinc finger protein 12
ENSMUSG00000030800	87,3302219773209	-0,175290816664809	-1,96984923236651	0,0488556522399782	0,412470769356357	notDE	Prss8	76560	protease, serine 8 (prostasin)
ENSMUSG00000038696	1384,18974131491	-0,365987934385122	-1,97158127947806	0,0486574260034244	0,412470769356357	notDE	Mapkap1	227743	mitogen-activated protein kinase associated protein 1
ENSMUSG00000039607	182,508531431122	0,393062572546927	1,9722307508379	0,0485832707606362	0,412470769356357	notDE	Rbms3	207181	RNA binding motif, single stranded interacting protein
ENSMUSG00000039737	1450,38285419445	-0,304748823230594	-1,9698173741587	0,0488593046311813	0,412470769356357	notDE	Prkrip1	66801	Prkr interacting protein 1 (IL11 inducible)
ENSMUSG00000050953	133,098621131061	-0,0394071559621458	1,97112041839815	0,0487101037573922	0,412470769356357	notDE	Gja1	14609	gap junction protein, alpha 1
ENSMUSG00000060601	3689,73244845229	0,199090977545145	1,97095648075748	0,0487288538460613	0,412470769356357	notDE	Nr1h2	22260	nuclear receptor subfamily 1, group H, member 2
ENSMUSG00000070493	18068,4739789491	-0,167755836640839	-1,96983957857964	0,0488567589762819	0,412470769356357	notDE	Chchd2	14004	coiled-coil-helix-coiled-coil-helix domain containing 2
ENSMUSG00000090467	156,679376901238	-0,0188637769596318	-1,97033577030814	0,048799901463873	0,412470769356357	notDE	NA	NA	NA
ENSMUSG00000021938	1221,16184998485	-0,214026408086682	-1,96669305804397	0,0492186076921591	0,41352067937018	notDE	Pspc1	66645	paraspeckle protein 1
ENSMUSG00000036381	5514,59983224847	0,210944155035762	1,967464613573	0,0491296716227823	0,41352067937018	notDE	P2ry14	140795	purinergic receptor P2Y, G-protein coupled, 14
ENSMUSG00000061878	16,5680534868527	0,0275302793363948	1,96706414524164	0,0491758161694187	0,41352067937018	notDE	Sphk1	20698	sphingosine kinase 1
ENSMUSG00000073002	1164,99967566711	-0,251838998898016	-1,96680003287101	0,0492062688003809	0,41352067937018	notDE	Vamp5	53620	vesicle-associated membrane protein 5
ENSMUSG00000078780	2110,65775976256	0,228173724742983	1,96715897460848	0,0491648860323586	0,41352067937018	notDE	Gm5150	381484	predicted gene 5150
ENSMUSG00000087635	229,342184508222	0,387219093681006	1,96719129258763	0,0491611614923757	0,41352067937018	notDE	NA	NA	NA
ENSMUSG00000040723	64,6597857793555	0,252842371197558	1,96582596506642	0,0493187174052346	0,413888756854546	notDE	Rcsd1	226594	RCSD domain containing 1
ENSMUSG00000083064	56,5744324076228	-0,349926499146553	-1,96599225156689	0,049299505665307	0,413888756854546	notDE	NA	NA	NA
ENSMUSG00000002732	235,711580815151	0,344399505064508	1,96446149881433	0,0494765969761178	0,414267884589898	notDE	Fkbp7	14231	FK506 binding protein 7
ENSMUSG00000038304	26,0324615319391	-0,299998395556478	-1,96482326160901	0,0494346969036852	0,414267884589898	notDE	Cd160	54215	CD160 antigen
ENSMUSG00000042328	2181,99034305696	0,229849316532463	1,96465769233587	0,0494538697640378	0,414267884589898	notDE	Hps4	192232	HPS4, biogenesis of lysosomal organelles complex 3 subunit 2
ENSMUSG00000081476	69,0617333659242	0,378407627481905	1,96501316527295	0,0494127138082086	0,414267884589898	notDE	NA	NA	NA
ENSMUSG00000029416	2883,39721741523	0,339125133177145	1,96396546662083	0,0495340968183886	0,414513275765946	notDE	Slc15a4	100561	solute carrier family 15, member 4
ENSMUSG00000056724	731,667479938844	0,353977543575296	1,9635670177238	0,0495803254339591	0,414664121078214	notDE	Nbeal2	235627	neurobeachin-like 2
ENSMUSG00000020534	726,262115396482	0,248123384968667	1,96320621258384	0,0496222177824492	0,414778549207135	notDE	Shmt1	20425	serine hydroxymethyltransferase 1 (soluble)
ENSMUSG00000029545	2953,99208714061	0,154384783504517	1,96226191460371	0,0497319988430683	0,415459988062292	notDE	Acads	11409	acyl-Coenzyme A dehydrogenase, short chain
ENSMUSG00000020152	96437,0653487334	-0,126168416968547	-1,96065503150274	0,0499192781087829	0,415563144724497	notDE	Actr2	66713	ARP2 actin-related protein 2
ENSMUSG00000023143	3873,69011925763	-0,3512590912336	-1,96045875807668	0,0499421938875186	0,415563144724497	notDE	Nagpa	27426	N-acetylglucosamine-1-phosphodiester alpha-N-acetylglucosaminidase
ENSMUSG00000028849	9687,84251204967	-0,150620589383983	-1,96142872173563	0,0498290322531683	0,415563144724497	notDE	Map7d1	245877	MAP7 domain containing 1
ENSMUSG00000034430	1378,38498431284	-0,17096138650313	-1,96062405440792	0,0499228942337203	0,415563144724497	notDE	Zxdc	80292	ZXD family zinc finger C
ENSMUSG00000035941	2041,96002409794	-0,187440832415132	-1,96083849630217	0,0498978657656924	0,415563144724497	notDE	Ibtk	108837	inhibitor of Bruton agammaglobulinemia tyrosine kinase
ENSMUSG00000059439	917,266536091183	0,240000507279383	1,96054361807135	0,0499322850308421	0,415563144724497	notDE	Bcas3	192197	breast carcinoma amplified sequence 3
ENSMUSG00000064341	118605,87647246	0,152215193857423	1,96188416958303	0,0497759712698128	0,415563144724497	notDE	ND1	17716	NADH dehydrogenase subunit 1
ENSMUSG00000019699	89,9830173883353	0,351762671918751	1,95976778110901	0,0500229386565665	0,415825253526041	notDE	Akt3	23797	thymoma viral proto-oncogene 3
ENSMUSG00000047804	1628,56754621442	-0,306585653370683	-1,95970519748395	0,0500302573275907	0,415825253526041	notDE	Akap10	56697	A kinase (PRKA) anchor protein 10
ENSMUSG00000031770	4582,34907611816	0,278671453733939	1,95858979205186	0,0501608460127064	0,416496034619266	notDE	Herpud1	64209	homocysteine-inducible, endoplasmic reticulum stress-inducible, ubiquitin-like domain member 1
ENSMUSG00000034216	4975,3769737117	-0,165513288567827	-1,95838181823309	0,0501852266076932	0,416496034619266	notDE	Vps18	228545	VPS18 CORVET/HOPS core subunit
ENSMUSG00000043895	1257,42201000872	0,247682458367259	1,95804892669069	0,0502242718751248	0,416496034619266	notDE	S1pr2	14739	sphingosine-1-phosphate receptor 2
ENSMUSG00000063001	5806,37579117997	0,310281241335753	1,95820178145703	0,0502063401870727	0,416496034619266	notDE	NA	NA	NA
ENSMUSG00000020910	968,602056101077	0,325268346521592	1,95667307547178	0,0503859173827844	0,417498150691897	notDE	Adprm	66358	ADP-ribose/CDP-alcohol diphosphatase, manganese dependent
ENSMUSG00000031024	60,555478216467	0,15372363485968	1,95653719266137	0,0504019055620021	0,417498150691897	notDE	St5	76954	suppression of tumorigenicity 5
ENSMUSG00000021395	4814,08257931926	-0,163333310172607	-1,95251774070216	0,0508767667761305	0,419169733058044	notDE	Spin1	20729	spindlin 1
ENSMUSG00000022438	2029,04881570952	0,164865204737792	1,95265638570905	0,0508603249692853	0,419169733058044	notDE	Parvb	170736	parvin, beta
ENSMUSG00000032231	160314,79255898	-0,156340151475807	-1,95243651229569	0,0508864016595568	0,419169733058044	notDE	Anxa2	12306	annexin A2
ENSMUSG00000032405	3212,48812558167	0,174762112609106	1,95217605920535	0,0509173055323176	0,419169733058044	notDE	Pias1	56469	protein inhibitor of activated STAT 1
ENSMUSG00000034042	8113,05039428441	-0,180137959011427	-1,95221725480746	0,0509124164517655	0,419169733058044	notDE	Gpbp1l1	77110	GC-rich promoter binding protein 1-like 1
ENSMUSG00000040410	431,753643864814	0,317974856391975	1,95285402614127	0,050836894633458	0,419169733058044	notDE	Fbxl4	269514	F-box and leucine-rich repeat protein 4
ENSMUSG00000046546	283,059795939253	-0,353669495477124	-1,95230650325708	0,0509018258235929	0,419169733058044	notDE	Fam43a	224093	family with sequence similarity 43, member A
ENSMUSG00000068874	1340,98545348657	-0,324707731802535	-1,95406560830487	0,0506934586899937	0,419169733058044	notDE	Selenbp1	20341	selenium binding protein 1
ENSMUSG00000074580	109,749279482376	-0,374150902032664	-1,95283320452629	0,0508393626163725	0,419169733058044	notDE	4931440P22Rik	71004	RIKEN cDNA 4931440P22 gene
ENSMUSG00000075032	17,6048193204045	-0,352444899873761	-1,95404495320909	0,0506959011474467	0,419169733058044	notDE	NA	NA	NA
ENSMUSG00000084771	43,0193755929182	-0,333096074678821	-1,95401054437775	0,0506999701979568	0,419169733058044	notDE	A230072E10Rik	331547	RIKEN cDNA A230072E10 gene
ENSMUSG00000001020	242,772537470545	0,378100157463881	1,95159334269189	0,0509865042656147	0,41950451718933	notDE	S100a4	20198	S100 calcium binding protein A4
ENSMUSG00000020460	34767,3738277113	-0,272707172977337	-1,95112727718608	0,0510419071323102	0,419725481301094	notDE	Rps27a	78294	ribosomal protein S27A
ENSMUSG00000000581	3946,65452384092	0,334139271612785	1,94944158142513	0,0512427128724532	0,420205986494132	notDE	C1d	57316	C1D nuclear receptor co-repressor
ENSMUSG00000024063	284,543215477165	-0,330188267222307	-1,94884980312264	0,0513133641575831	0,420205986494132	notDE	Lbh	77889	limb-bud and heart
ENSMUSG00000026691	66,5031390749287	0,0279770428598208	1,94871911963381	0,0513289771980862	0,420205986494132	notDE	Fmo3	14262	flavin containing monooxygenase 3
ENSMUSG00000027968	3011,27781456291	-0,228058098599309	-1,94962225190462	0,0512211592020822	0,420205986494132	notDE	Larp7	28036	La ribonucleoprotein domain family, member 7
ENSMUSG00000041483	830,016952062456	-0,374650168957485	-1,95013936318536	0,051159510684025	0,420205986494132	notDE	Zfp281	226442	zinc finger protein 281
ENSMUSG00000048930	1394,60256284645	0,180612205495472	1,94902382018839	0,0512925801322998	0,420205986494132	notDE	Tada3	101206	transcriptional adaptor 3
ENSMUSG00000058624	24770,8786739154	-0,145532648008433	-1,94920754130565	0,0512706447355144	0,420205986494132	notDE	Gda	14544	guanine deaminase
ENSMUSG00000089704	2445,18645890922	0,193962380553872	1,9492055773084	0,0512708791855808	0,420205986494132	notDE	Galnt2	108148	UDP-N-acetyl-alpha-D-galactosamine:polypeptide N-acetylgalactosaminyltransferase 2
ENSMUSG00000030934	8311,82387565403	0,150235937471841	1,94643833956788	0,0516021079421056	0,421636232962755	notDE	Oat	18242	ornithine aminotransferase
ENSMUSG00000035125	264,470718274346	0,367303634172908	1,9465200543398	0,0515923013697597	0,421636232962755	notDE	Gcfc2	330361	GC-rich sequence DNA binding factor 2
ENSMUSG00000083773	1927,2089660205	-0,0194163283833777	1,94630267785886	0,0516183921194966	0,421636232962755	notDE	NA	NA	NA
ENSMUSG00000089857	190,255075498384	-0,357341741227582	-1,94672720610058	0,0515674481194291	0,421636232962755	notDE	Zfp882	382019	zinc finger protein 882
ENSMUSG00000044390	63,9698405757009	0,297328803975021	1,94600503288733	0,0516541350552672	0,42169391877712	notDE	Tigd3	332359	tigger transposable element derived 3
ENSMUSG00000012429	783,77647652684	-0,264494199450925	-1,94547375304899	0,0517179856995118	0,42198087887898	notDE	Mplkip	66308	M-phase specific PLK1 intereacting protein
ENSMUSG00000022122	98,1275620963508	-0,0179900783576558	-1,94398564217199	0,0518971825334079	0,422973544783092	notDE	Ednrb	13618	endothelin receptor type B
ENSMUSG00000040025	6653,50488800536	-0,1404912426672	-1,94400122938364	0,0518953028483876	0,422973544783092	notDE	Ythdf2	213541	YTH domain family 2
ENSMUSG00000021880	5298,84122284103	0,158455372447146	1,94344334689835	0,051962614197497	0,423272197532298	notDE	Rnase6	78416	ribonuclease, RNase A family, 6
ENSMUSG00000027070	71,0762660815506	0,0344943474212398	1,94277868637042	0,0520429041840699	0,423691484063333	notDE	Lrp2	14725	low density lipoprotein receptor-related protein 2
ENSMUSG00000020246	606,831908306878	0,313835538427483	1,94052065194976	0,0523164468215463	0,423729574989125	notDE	Hcfc2	67933	host cell factor C2
ENSMUSG00000022615	36,627955566042	0,225081336475433	1,94121818056935	0,0522318188197378	0,423729574989125	notDE	Tymp	72962	thymidine phosphorylase
ENSMUSG00000024646	17415,7578045396	0,152820192814379	1,94059208296538	0,0523077751522632	0,423729574989125	notDE	Cyb5a	109672	cytochrome b5 type A (microsomal)
ENSMUSG00000028960	3228,62552558905	0,141855078826513	1,94075886155037	0,0522875330420086	0,423729574989125	notDE	Ube4b	63958	ubiquitination factor E4B
ENSMUSG00000029661	134,947486198885	-0,0220953684926947	1,94050257480522	0,0523186415633148	0,423729574989125	notDE	Col1a2	12843	collagen, type I, alpha 2
ENSMUSG00000029710	45,7794830123937	0,172497841051091	1,94143156109458	0,0522059532016264	0,423729574989125	notDE	Ephb4	13846	Eph receptor B4
ENSMUSG00000031485	4478,0893782507	0,133950686962987	1,9420469587399	0,0521314157540645	0,423729574989125	notDE	Prosc	114863	proline synthetase co-transcribed
ENSMUSG00000047407	1830,8455788829	0,219310936669462	1,94236542888742	0,0520928773615833	0,423729574989125	notDE	Tgif1	21815	TGFB-induced factor homeobox 1
ENSMUSG00000078995	391,16391889407	0,344485341954929	1,94128449826319	0,0522237787560583	0,423729574989125	notDE	Zfp456	408065	zinc finger protein 456
ENSMUSG00000098021	33,2142262851852	0,223900558769703	1,94036147116592	0,0523357755682684	0,423729574989125	notDE	NA	NA	NA
ENSMUSG00000002845	909,282473662453	0,268532838415208	1,93833358160294	0,0525825378900859	0,423905525290343	notDE	Tmem39a	67846	transmembrane protein 39a
ENSMUSG00000021774	3362,99754093769	-0,217286098550744	-1,93849540399703	0,0525628110001096	0,423905525290343	notDE	Ube2e1	22194	ubiquitin-conjugating enzyme E2E 1
ENSMUSG00000021874	19,5761327309866	0,0638892439060277	1,9397346403503	0,0524119474307667	0,423905525290343	notDE	4933413J09Rik	71106	RIKEN cDNA 4933413J09 gene
ENSMUSG00000022659	17,3922515950629	0,101550094479049	1,93883233863971	0,0525217569772413	0,423905525290343	notDE	Gcsam	14525	germinal center associated, signaling and motility
ENSMUSG00000024070	1392,40171623343	-0,203374326318623	-1,93908738600302	0,0524906983926242	0,423905525290343	notDE	Prkd3	75292	protein kinase D3
ENSMUSG00000026807	1454,8128191015	0,180213001433871	1,93828749334568	0,0525881573916606	0,423905525290343	notDE	Ak8	68870	adenylate kinase 8
ENSMUSG00000035713	138,580973513335	-0,327164219353895	-1,9392149297151	0,0524751724213402	0,423905525290343	notDE	Usp35	244144	ubiquitin specific peptidase 35
ENSMUSG00000085105	114,089775937407	0,104060708406722	1,93941689342387	0,0524505951135088	0,423905525290343	notDE	NA	NA	NA
ENSMUSG00000020873	3446,29447485455	0,195156739200203	1,93775694812218	0,0526528824752438	0,424029536906353	notDE	Slc35b1	110172	solute carrier family 35, member B1
ENSMUSG00000046667	508,557341497596	-0,337328307439852	-1,93768863656145	0,0526612211379311	0,424029536906353	notDE	Rbm12b1	72397	RNA binding motif protein 12 B1
ENSMUSG00000028124	3140,33142514275	0,183282611414078	1,93703074396893	0,0527415853615286	0,424444186957063	notDE	Gclm	14630	glutamate-cysteine ligase, modifier subunit
ENSMUSG00000021494	4184,31902763295	0,1501913784439	1,93664969479604	0,05278817890949	0,424586758482621	notDE	Ddx41	72935	DEAD (Asp-Glu-Ala-Asp) box polypeptide 41
ENSMUSG00000045975	1002,05402940458	0,241126749284877	1,93612392235751	0,0528525252610472	0,424871885682437	notDE	C2cd2	207781	C2 calcium-dependent domain containing 2
ENSMUSG00000020149	16663,6829298172	0,119838851628753	1,93444276600436	0,0530587126273554	0,426063490857459	notDE	Rab1a	19324	RAB1A, member RAS oncogene family
ENSMUSG00000022876	4367,41236236786	-0,35500176017194	-1,93457809036955	0,0530420907797185	0,426063490857459	notDE	Samsn1	67742	SAM domain, SH3 domain and nuclear localization signals, 1
ENSMUSG00000018921	1199,49904137681	-0,19673592744654	-1,93332481889695	0,0531961962595273	0,426236334389008	notDE	Pelp1	75273	proline, glutamic acid and leucine rich protein 1
ENSMUSG00000021631	194,835253870019	0,364637092533622	1,93381660305273	0,0531356806863232	0,426236334389008	notDE	NA	NA	NA
ENSMUSG00000022119	2083,3731328703	-0,256804432171559	-1,9337186965802	0,0531477237955473	0,426236334389008	notDE	Rbm26	74213	RNA binding motif protein 26
ENSMUSG00000029836	9391,9418993012	-0,144947475511767	-1,93351695142325	0,0531725469039315	0,426236334389008	notDE	Cbx3	12417	chromobox 3
ENSMUSG00000007458	13809,255418156	0,252678375207208	1,93249978987333	0,0532978479634518	0,426818223641956	notDE	M6pr	17113	mannose-6-phosphate receptor, cation dependent
ENSMUSG00000006390	6108,86246225825	0,282126331014388	1,93174683028579	0,0533907615632579	0,426856337852942	notDE	Elovl1	54325	elongation of very long chain fatty acids (FEN1/Elo2, SUR4/Elo3, yeast)-like 1
ENSMUSG00000020023	6577,4178047841	-0,30322944294603	-1,93087763587096	0,0534981864725413	0,426856337852942	notDE	Tmcc3	319880	transmembrane and coiled coil domains 3
ENSMUSG00000029561	174,211110975119	-0,361913742571567	-1,93092945502315	0,0534917770177511	0,426856337852942	notDE	Oasl2	23962	2'-5' oligoadenylate synthetase-like 2
ENSMUSG00000041571	12714,2496620231	-0,23488381970841	-1,93174245151258	0,0533913022898871	0,426856337852942	notDE	Selenow	20364	selenoprotein W
ENSMUSG00000043831	225,532720430374	0,329058339494374	1,93128222476319	0,0534481603515931	0,426856337852942	notDE	Lysmd4	75099	LysM, putative peptidoglycan-binding, domain containing 4
ENSMUSG00000060802	88405,8153628333	0,156823093726794	1,93169598699688	0,0533970403890232	0,426856337852942	notDE	B2m	12010	beta-2 microglobulin
ENSMUSG00000072893	126,953575705898	0,353896351031342	1,9308158395747	0,0535058308279244	0,426856337852942	notDE	4933439C10Rik	74476	RIKEN cDNA 4933439C10 gene
ENSMUSG00000048264	3717,64202739374	-0,275442597609922	-1,93003804899266	0,0536021234725084	0,427193749100202	notDE	Dip2c	208440	disco interacting protein 2 homolog C
ENSMUSG00000081378	1781,73975483002	-0,272513180040692	-1,93000486803266	0,0536062345840899	0,427193749100202	notDE	NA	NA	NA
ENSMUSG00000030304	3360,45758938545	0,196303204862607	1,92935618268078	0,0536866594181136	0,427371387885503	notDE	Ergic2	67456	ERGIC and golgi 2
ENSMUSG00000097554	2354,63080251664	-0,306898501918159	-1,92937491515751	0,0536843355300368	0,427371387885503	notDE	NA	NA	NA
ENSMUSG00000039787	820,953443721863	0,293900870429554	1,92779356940148	0,0538808079075036	0,428684804471876	notDE	Cercam	99151	cerebral endothelial cell adhesion molecule
ENSMUSG00000029918	4773,75833526016	-0,189685061701116	-1,92717640126165	0,0539576498797711	0,429063994690251	notDE	Mrps33	14548	mitochondrial ribosomal protein S33
ENSMUSG00000009092	59,5263963951675	0,31243082881734	1,92683824109227	0,0539997920837975	0,429166996220581	notDE	Derl3	70377	Der1-like domain family, member 3
ENSMUSG00000035877	388,838833784011	0,366499493254584	1,92645664361572	0,0540473805205793	0,429313147376595	notDE	Zhx3	320799	zinc fingers and homeoboxes 3
ENSMUSG00000029649	16495,8841991784	-0,173118030462217	-1,92616929358834	0,05408323860005	0,429366013572643	notDE	Pomp	66537	proteasome maturation protein
ENSMUSG00000001525	75385,5122465118	0,118998421583567	1,92588527867454	0,0541187000026104	0,429415675196104	notDE	Tubb5	22154	tubulin, beta 5 class I
ENSMUSG00000018286	14576,7393143807	0,186089234598788	1,92476642319527	0,0542585863824723	0,430160457031679	notDE	Psmb6	19175	proteasome (prosome, macropain) subunit, beta type 6
ENSMUSG00000032806	1452,60740059608	0,231991347885943	1,92443298031596	0,0543003338264841	0,430160457031679	notDE	Slc10a3	214601	solute carrier family 10 (sodium/bile acid cotransporter family), member 3
ENSMUSG00000057606	14,9900195776836	-0,136531983199424	-1,92451086561659	0,0542905800962827	0,430160457031679	notDE	Colq	382864	collagen-like tail subunit (single strand of homotrimer) of asymmetric acetylcholinesterase
ENSMUSG00000030691	336,160808300186	0,330670542157885	1,92346593583801	0,0544215605431901	0,430425069750685	notDE	Fchsd2	207278	FCH and double SH3 domains 2
ENSMUSG00000037600	101,265082508446	0,372414015235014	1,92350919246862	0,0544161331606909	0,430425069750685	notDE	Kdf1	69073	keratinocyte differentiation factor 1
ENSMUSG00000041959	28557,7264027512	-0,179413827190188	-1,92351766922151	0,0544150696407026	0,430425069750685	notDE	S100a10	20194	S100 calcium binding protein A10 (calpactin)
ENSMUSG00000003779	1281,14713703938	0,338150346019805	1,92289183091162	0,0544936359115204	0,430763402584454	notDE	Kif20a	19348	kinesin family member 20A
ENSMUSG00000013698	5025,80428891479	0,124509357272862	1,92191308301062	0,0546166953224474	0,431272433579991	notDE	Pea15a	18611	phosphoprotein enriched in astrocytes 15A
ENSMUSG00000034957	22654,0250877598	-0,16596426596016	-1,92196381440669	0,0546103110986324	0,431272433579991	notDE	Cebpa	12606	CCAAT/enhancer binding protein (C/EBP), alpha
ENSMUSG00000007815	46892,66749732	-0,115719048315214	-1,92064593677474	0,0547763596953219	0,431891590445931	notDE	Rhoa	11848	ras homolog family member A
ENSMUSG00000057531	4443,07417048822	-0,31922353803168	-1,92059148887428	0,0547832290132396	0,431891590445931	notDE	Dtnbp1	94245	dystrobrevin binding protein 1
ENSMUSG00000092412	186,573302351077	-0,262597970128592	-1,9206153438975	0,054780219300262	0,431891590445931	notDE	NA	NA	NA
ENSMUSG00000022634	1651,61462840864	-0,212342403895127	-1,91957731963077	0,0549113111536183	0,43266935042425	notDE	Yaf2	67057	YY1 associated factor 2
ENSMUSG00000020810	33,0956337254964	-0,134411216485128	-1,91904460586343	0,0549786889579614	0,432682869586171	notDE	Cygb	114886	cytoglobin
ENSMUSG00000026049	699,32113622295	-0,263365416706204	-1,91840112973027	0,0550601679246226	0,432682869586171	notDE	Tex30	75623	testis expressed 30
ENSMUSG00000031985	2774,6010180796	0,194756091756716	1,91857457944707	0,0550381952731036	0,432682869586171	notDE	Gnpat	14712	glyceronephosphate O-acyltransferase
ENSMUSG00000032344	1030,96684829899	-0,294413292571765	-1,91856433774944	0,055039492490691	0,432682869586171	notDE	Mb21d1	214763	Mab-21 domain containing 1
ENSMUSG00000033985	463,757028904581	0,278201085069826	1,91931162748021	0,0549449073689455	0,432682869586171	notDE	Tesk2	230661	testis-specific kinase 2
ENSMUSG00000083013	28,2805049007207	-0,259852664605063	-1,9179740040953	0,0551143074811992	0,432876956675252	notDE	NA	NA	NA
ENSMUSG00000022285	34889,5603993038	0,294020238369862	1,91768344008915	0,0551511627665133	0,432935155449037	notDE	Ywhaz	22631	tyrosine 3-monooxygenase/tryptophan 5-monooxygenase activation protein, zeta polypeptide
ENSMUSG00000037221	1646,30719370265	0,225403630377721	1,91708586942295	0,0552270235054211	0,433295404782539	notDE	Mospd3	68929	motile sperm domain containing 3
ENSMUSG00000038543	692,049901223838	0,239302958839835	1,91664650310025	0,0552828558969345	0,433295404782539	notDE	BC028528	229600	cDNA sequence BC028528
ENSMUSG00000049295	1231,35285432582	-0,3416057408491	-1,91662598682242	0,055285464148272	0,433295404782539	notDE	Zfp219	69890	zinc finger protein 219
ENSMUSG00000030560	68745,937437837	0,180913563512785	1,91620844567665	0,0553385687871482	0,433453046358883	notDE	Ctsc	13032	cathepsin C
ENSMUSG00000059668	120,562291686855	0,309462988973822	1,91600437134276	0,055364539281914	0,433453046358883	notDE	Krt4	16682	keratin 4
ENSMUSG00000081406	9066,5963294477	-0,147448632049108	-1,91559722515551	0,0554163830439678	0,433628036133826	notDE	NA	NA	NA
ENSMUSG00000061559	3779,1557751204	-0,194972993582808	-1,91514389241135	0,055474155543274	0,433849206889765	notDE	Wdr61	66317	WD repeat domain 61
ENSMUSG00000051043	881,92564726636	0,328573883651091	1,9141281611303	0,0556037820526228	0,434631795597934	notDE	Gprc5c	70355	G protein-coupled receptor, family C, group 5, member C
ENSMUSG00000021361	25764,1911366186	0,125099060897765	1,91368384720695	0,0556605641971863	0,434844460888008	notDE	Tmem14c	66154	transmembrane protein 14C
ENSMUSG00000030745	15,9833492096643	0,0452624945666806	1,91344113134537	0,055691603040151	0,434855889272087	notDE	Il21r	60504	interleukin 21 receptor
ENSMUSG00000000290	94585,205025779	0,195060330615279	1,9130453303572	0,0557422495521891	0,435020326521144	notDE	Itgb2	16414	integrin beta 2
ENSMUSG00000018750	4813,81675753145	0,348698518710684	1,91202703223415	0,0558727268757392	0,435807269630766	notDE	Zbtb4	75580	zinc finger and BTB domain containing 4
ENSMUSG00000032370	2816,22950912051	-0,180196006796252	-1,91140454911047	0,0559526125527669	0,436198972621067	notDE	Lactb	80907	lactamase, beta
ENSMUSG00000010097	4316,20742309009	0,173103926723931	1,91075501852429	0,0560360707313259	0,436386836844642	notDE	Nxf1	53319	nuclear RNA export factor 1
ENSMUSG00000079534	250,78193356843	0,325334243584472	1,91088858998046	0,0560188996740095	0,436386836844642	notDE	Gm5640	434797	predicted gene 5640
ENSMUSG00000066170	28,867944596416	-0,184096403670965	-1,9105033690482	0,0560684330210525	0,436407713450786	notDE	NA	NA	NA
ENSMUSG00000024833	1409,1777595792	0,202659719817783	1,90914407354672	0,0562435085297007	0,437205069629201	notDE	Pola2	18969	polymerase (DNA directed), alpha 2
ENSMUSG00000026509	14417,6706014654	-0,0990409187010794	-1,90928173298717	0,0562257574825834	0,437205069629201	notDE	Capn2	12334	calpain 2
ENSMUSG00000037958	4434,81626442486	-0,155051043332103	-1,90901557565686	0,0562600824143677	0,437205069629201	notDE	Nsrp1	237859	nuclear speckle regulatory protein 1
ENSMUSG00000040596	402,403717030374	0,255153711069661	1,907876249817	0,0564072126111609	0,438116876398256	notDE	Pogk	71592	pogo transposable element with KRAB domain
ENSMUSG00000037440	39,1793466745206	-0,0229693549455188	-1,9076455262849	0,0564370467403573	0,438117158512922	notDE	Vnn1	22361	vanin 1
ENSMUSG00000026928	4959,51047921165	0,172362547129488	1,90672510581314	0,0565561941455585	0,438810407663402	notDE	Card9	332579	caspase recruitment domain family, member 9
ENSMUSG00000020689	28,1836675596606	0,0608243256003982	1,90471013749726	0,0568177605050135	0,439579444376797	notDE	Itgb3	16416	integrin beta 3
ENSMUSG00000021686	8272,3610997809	-0,0995635848995108	-1,90484091931883	0,0568007530089291	0,439579444376797	notDE	Ap3b1	11774	adaptor-related protein complex 3, beta 1 subunit
ENSMUSG00000022412	1265,77001557083	0,361304044094173	1,90416482006272	0,0568887218788411	0,439579444376797	notDE	Mief1	239555	mitochondrial elongation factor 1
ENSMUSG00000024206	816,726978675743	-0,334117901333435	-1,904542271528	0,056839596811506	0,439579444376797	notDE	Rfx2	19725	regulatory factor X, 2 (influences HLA class II expression)
ENSMUSG00000028382	27551,9553829129	-0,127914214646307	-1,90563264298467	0,0566978838844587	0,439579444376797	notDE	Ptbp3	230257	polypyrimidine tract binding protein 3
ENSMUSG00000031700	989,417938692699	0,280066779210099	1,90412052060849	0,0568944897401241	0,439579444376797	notDE	Gpt2	108682	glutamic pyruvate transaminase (alanine aminotransferase) 2
ENSMUSG00000033581	1007,11347878312	-0,358126537818009	-1,90431274832497	0,0568694649022033	0,439579444376797	notDE	Igf2bp2	319765	insulin-like growth factor 2 mRNA binding protein 2
ENSMUSG00000049184	120,408467698323	-0,360801265936145	-1,90441036494384	0,0568567603555521	0,439579444376797	notDE	Purg	75029	purine-rich element binding protein G
ENSMUSG00000038895	729,396189874689	0,311094362921689	1,90371810637498	0,0569469070185861	0,439753347633546	notDE	Zfp653	319601	zinc finger protein 653
ENSMUSG00000021187	3428,97688971167	-0,271070976062929	-1,90329107266045	0,0570025750908118	0,439952158299321	notDE	Tc2n	74413	tandem C2 domains, nuclear
ENSMUSG00000007872	2265,00386096585	-0,383311371665385	-1,90245990804211	0,0571110554384508	0,44009635645259	notDE	Id3	15903	inhibitor of DNA binding 3
ENSMUSG00000047821	761,03212630698	0,244203954178914	1,90249216776547	0,0571068418248903	0,44009635645259	notDE	Trim16	94092	tripartite motif-containing 16
ENSMUSG00000047963	277,63803693998	0,332404876401238	1,90261672115703	0,0570905756724107	0,44009635645259	notDE	Stbd1	52331	starch binding domain 1
ENSMUSG00000008305	2001,75298333893	-0,27128922625231	-1,90147137035959	0,0572402990222507	0,440287222971704	notDE	Tle1	21885	transducin-like enhancer of split 1
ENSMUSG00000038352	165,616185993293	0,338509896359398	1,9011913791741	0,0572769498597681	0,440287222971704	notDE	Arl5c	217151	ADP-ribosylation factor-like 5C
ENSMUSG00000040586	710,044007250406	-0,287065810365178	-1,90155671993776	0,0572291306450224	0,440287222971704	notDE	Ofd1	237222	OFD1, centriole and centriolar satellite protein
ENSMUSG00000044456	9504,18385907757	0,158128033010757	1,90113591547565	0,057284212371703	0,440287222971704	notDE	Rin3	217835	Ras and Rab interactor 3
ENSMUSG00000085438	5779,64606451232	-0,209946755907208	-1,90112569241	0,057285551081063	0,440287222971704	notDE	1700020I14Rik	66602	RIKEN cDNA 1700020I14 gene
ENSMUSG00000024654	175,885090375218	0,333119752245233	1,89950152596885	0,05749856617603	0,440772376687262	notDE	Asrgl1	66514	asparaginase like 1
ENSMUSG00000029376	156,491079925596	-0,327072613801045	-1,89973276247275	0,0574681985526945	0,440772376687262	notDE	Mthfd2l	665563	methylenetetrahydrofolate dehydrogenase (NADP+ dependent) 2-like
ENSMUSG00000034163	2668,5022462856	-0,200770324056417	-1,89979208967098	0,0574604094328697	0,440772376687262	notDE	Zfc3h1	216345	zinc finger, C3H1-type containing
ENSMUSG00000061859	6879,39967754492	-0,224700414961959	-1,89979991049038	0,05745938269613	0,440772376687262	notDE	Patj	12695	PATJ, crumbs cell polarity complex component
ENSMUSG00000067038	9610,91631325763	-0,196704644754623	-1,89955527291064	0,0574915065551815	0,440772376687262	notDE	NA	NA	NA
ENSMUSG00000025323	1052,61165617142	-0,141598924918463	-1,8987460529726	0,0575978732854319	0,440973999348436	notDE	Sp4	20688	trans-acting transcription factor 4
ENSMUSG00000031304	4897,67259804337	0,193771819175181	1,8986442746807	0,0576112629595887	0,440973999348436	notDE	Il2rg	16186	interleukin 2 receptor, gamma chain
ENSMUSG00000037523	7804,18539461356	0,151660222758405	1,89861705688996	0,0576148440963304	0,440973999348436	notDE	Mavs	228607	mitochondrial antiviral signaling protein
ENSMUSG00000036905	205,31965221375	0,301610781788566	1,89788263046018	0,0577115449565611	0,441484310872174	notDE	C1qb	12260	complement component 1, q subcomponent, beta polypeptide
ENSMUSG00000069520	2973,18390421618	0,173993379091987	1,89727384886231	0,0577918045804684	0,441868384163613	notDE	Tmem19	67226	transmembrane protein 19
ENSMUSG00000025813	15,4653033127803	-0,0945134768894716	-1,89629528170572	0,0579210098432499	0,442626095491322	notDE	Homer2	26557	homer scaffolding protein 2
ENSMUSG00000086158	282,09348406053	0,33096832298015	1,89589960495497	0,0579733212002677	0,442795709925993	notDE	Ccpg1os	546143	cell cycle progression 1, opposite strand
ENSMUSG00000019861	1669,42404373605	-0,312524619321095	-1,89539763559006	0,0580397417120113	0,442842928070421	notDE	Gopc	94221	golgi associated PDZ and coiled-coil motif containing
ENSMUSG00000020463	7598,96504184259	-0,289742581761228	-1,89558992306915	0,0580142907928993	0,442842928070421	notDE	Ppp4r3b	104570	protein phosphatase 4 regulatory subunit 3B
ENSMUSG00000018395	1069,63434640917	-0,267730272148566	-1,89495323855715	0,058098597023313	0,442942119012828	notDE	Kif3a	16568	kinesin family member 3A
ENSMUSG00000032470	28,7343713998652	0,0168089971888175	1,89484459033052	0,0581129937819319	0,442942119012828	notDE	Mras	17532	muscle and microspikes RAS
ENSMUSG00000078122	391,528370685068	-0,323387002742207	-1,89422309141479	0,0581954043447536	0,443340430093737	notDE	F630028O10Rik	100038363	RIKEN cDNA F630028O10 gene
ENSMUSG00000020100	2293,87048818552	0,366279701213306	1,89272860891848	0,0583939697930137	0,443914600043529	notDE	Slc29a3	71279	solute carrier family 29 (nucleoside transporters), member 3
ENSMUSG00000037151	233,99990696775	0,313168179453837	1,89260731665117	0,0584101100358082	0,443914600043529	notDE	Lrrc20	216011	leucine rich repeat containing 20
ENSMUSG00000038489	3598,19233268787	-0,257859097529295	-1,89273052574739	0,0583937147522141	0,443914600043529	notDE	Polr2l	66491	polymerase (RNA) II (DNA directed) polypeptide L
ENSMUSG00000039183	2755,01995143794	0,189579191434319	1,89327775780703	0,0583209414403804	0,443914600043529	notDE	Nubp2	26426	nucleotide binding protein 2
ENSMUSG00000040354	2468,33085800158	0,198589485481304	1,89232343954368	0,0584478997697453	0,443914600043529	notDE	Mars	216443	methionine-tRNA synthetase
ENSMUSG00000057342	2302,4762927279	0,168389169156451	1,89229320459443	0,058451925843996	0,443914600043529	notDE	Sphk2	56632	sphingosine kinase 2
ENSMUSG00000026234	29923,0339091767	-0,171679178031076	-1,89158320793022	0,0585465349647309	0,443945179776399	notDE	Ncl	17975	nucleolin
ENSMUSG00000032507	220,246545857087	0,362890677067914	1,89158345183129	0,0585465024423793	0,443945179776399	notDE	Fbxl2	72179	F-box and leucine-rich repeat protein 2
ENSMUSG00000090207	14,3706928785119	-0,0807434490222727	-1,89160698455799	0,0585433646029278	0,443945179776399	notDE	NA	NA	NA
ENSMUSG00000019850	2098,62851390556	0,318904296274446	1,89134261924265	0,0585786229433351	0,443959532544255	notDE	Tnfaip3	21929	tumor necrosis factor, alpha-induced protein 3
ENSMUSG00000035168	328,530922814659	0,364253709976117	1,8893411849549	0,0588461263147961	0,445069236217308	notDE	Tanc1	66860	tetratricopeptide repeat, ankyrin repeat and coiled-coil containing 1
ENSMUSG00000041769	1584,68078013357	0,19150684813749	1,88949620049708	0,0588253714112187	0,445069236217308	notDE	Ppp2r2d	52432	protein phosphatase 2, regulatory subunit B, delta
ENSMUSG00000067713	4409,42914870371	0,161286513295422	1,8898900305275	0,0587726691664473	0,445069236217308	notDE	Prkag1	19082	protein kinase, AMP-activated, gamma 1 non-catalytic subunit
ENSMUSG00000067847	4899,98048492446	-0,268697801385149	-1,88953218525127	0,0588205543113538	0,445069236217308	notDE	Romo1	67067	reactive oxygen species modulator 1
ENSMUSG00000026956	5420,51903689826	0,234412395950639	1,88878428216949	0,0589207397335499	0,445404440258295	notDE	Uap1l1	227620	UDP-N-acteylglucosamine pyrophosphorylase 1-like 1
ENSMUSG00000035835	68,7575584704438	0,377404261328197	1,88805970711758	0,0590179353134627	0,445564028549362	notDE	Plppr3	216152	phospholipid phosphatase related 3
ENSMUSG00000039886	5151,02762170222	0,170759834634108	1,88794924986267	0,059032763899487	0,445564028549362	notDE	Tmem120a	215210	transmembrane protein 120A
ENSMUSG00000093553	91,4074668910152	0,344060778191376	1,8880268129563	0,0590223509418095	0,445564028549362	notDE	NA	NA	NA
ENSMUSG00000072568	936,720477732077	-0,240620870755253	-1,8877132769527	0,0590644529820811	0,445574475215772	notDE	Fam84b	399603	family with sequence similarity 84, member B
ENSMUSG00000095616	15,6274810724219	-0,327365547537877	-1,88718534141331	0,0591354012096236	0,445880925120562	notDE	NA	NA	NA
ENSMUSG00000022199	1026,27413479043	0,273754718971068	1,88622271583456	0,0592649486604217	0,44662867255468	notDE	Slc22a17	59049	solute carrier family 22 (organic cation transporter), member 17
ENSMUSG00000020282	198,738141658214	0,371156942071177	1,88538083065413	0,0593784401892791	0,447254716241276	notDE	Rhbdf1	13650	rhomboid 5 homolog 1
ENSMUSG00000023067	10256,398712767	0,235630833513379	1,88432948209931	0,0595204218985957	0,448094604800334	notDE	Cdkn1a	12575	cyclin-dependent kinase inhibitor 1A (P21)
ENSMUSG00000035401	1799,46546368503	0,187018844944316	1,88360984572373	0,0596177690924054	0,448597778385689	notDE	Emsy	233545	EMSY, BRCA2-interacting transcriptional repressor
ENSMUSG00000029253	1126,43897370671	-0,20677993908616	-1,88312990739845	0,0596827650600992	0,448857132827948	notDE	Cenpc1	12617	centromere protein C1
ENSMUSG00000023852	3604,55389695462	-0,181060312424497	-1,88239904921936	0,0597818549181036	0,449372501462616	notDE	Chd1	12648	chromodomain helicase DNA binding protein 1
ENSMUSG00000019087	19390,2069570699	0,315905182422482	1,88150843968572	0,0599027883060057	0,450051454503425	notDE	Atp6ap1	54411	ATPase, H+ transporting, lysosomal accessory protein 1
ENSMUSG00000075279	314,275370485702	0,292579668340898	1,88115234277437	0,0599511984586434	0,450185123052826	notDE	NA	NA	NA
ENSMUSG00000046879	1596,14336113856	0,241907117283374	1,87982858846778	0,0601314428729567	0,451308118714182	notDE	Irgm1	15944	immunity-related GTPase family M member 1
ENSMUSG00000048280	921,923888416801	-0,266010902199714	-1,87949293817129	0,0601772168709447	0,451421234517092	notDE	Zfp738	408068	zinc finger protein 738
ENSMUSG00000019866	7109,15069151823	-0,16292216943974	-1,87916381275801	0,0602221290928662	0,451527773611632	notDE	Aim1	11630	absent in melanoma 1
ENSMUSG00000014039	469,961232764261	0,322756211618543	1,878716883894	0,0602831611768694	0,451611420495337	notDE	Prdm15	114604	PR domain containing 15
ENSMUSG00000034786	11336,5178240025	-0,140590849173692	-1,87863230735789	0,0602947166178567	0,451611420495337	notDE	Gpsm3	106512	G-protein signalling modulator 3 (AGS3-like, C. elegans)
ENSMUSG00000079941	298,427101199891	0,317020394565163	1,87820093578149	0,0603536822052824	0,451822907059199	notDE	NA	NA	NA
ENSMUSG00000029787	1584,21473648719	-0,222317261855854	-1,87765447860158	0,0604284478431992	0,452136169686184	notDE	Avl9	78937	AVL9 cell migration associated
ENSMUSG00000037300	2682,74851357588	0,181682422819301	1,8774457227791	0,0604570298308534	0,452136169686184	notDE	Ttc13	234875	tetratricopeptide repeat domain 13
ENSMUSG00000021243	4804,06174884873	-0,161184103222421	-1,87597162669197	0,0606591760735948	0,453417318662971	notDE	Fcf1	73736	FCF1 rRNA processing protein
ENSMUSG00000024778	1129,50611773478	0,250491926606713	1,87540124291141	0,0607375442799668	0,45377241542091	notDE	Fas	14102	Fas (TNF receptor superfamily member 6)
ENSMUSG00000095597	4644,80575370326	0,286539354356146	1,87514908886407	0,0607722158616523	0,453800858209179	notDE	NA	NA	NA
ENSMUSG00000031885	12075,0466598294	-0,140341214720364	-1,87349608856706	0,0609999123675352	0,455269904334959	notDE	Cbfb	12400	core binding factor beta
ENSMUSG00000034021	1764,66120875051	-0,180119077995613	-1,8727742692658	0,061099562545732	0,4557822770725	notDE	Pds5b	100710	PDS5 cohesin associated factor B
ENSMUSG00000074798	71,628423774769	-0,337042098818445	-1,87253412532419	0,0611327452997054	0,455798556866922	notDE	NA	NA	NA
ENSMUSG00000096056	16,6877390955767	0,00512154554055338	1,87176794730625	0,0612387145011379	0,456357232291044	notDE	NA	NA	NA
ENSMUSG00000007589	1216,31738136443	0,190495512918141	1,87117162177604	0,0613212968378817	0,456741148635955	notDE	Tinf2	28113	Terf1 (TRF1)-interacting nuclear factor 2
ENSMUSG00000036672	819,709470817884	0,245460982842573	1,87046570293885	0,0614191754182774	0,457238549961992	notDE	Cenpt	320394	centromere protein T
ENSMUSG00000036513	2996,85111539434	0,213617947560728	1,86910845509787	0,061607726933634	0,458410126065395	notDE	Commd2	52245	COMM domain containing 2
ENSMUSG00000036591	1374,40926270624	-0,282508161498143	-1,868406417614	0,0617054432274385	0,458750858101371	notDE	Arhgap21	71435	Rho GTPase activating protein 21
ENSMUSG00000042707	34,545481580653	0,0550660172108639	-1,86833118995556	0,0617159217387276	0,458750858101371	notDE	Dnali1	75563	dynein, axonemal, light intermediate polypeptide 1
ENSMUSG00000018661	1840,69058187556	0,173772197161108	1,86782514563422	0,0617864472784982	0,459043018865973	notDE	Cog1	16834	component of oligomeric golgi complex 1
ENSMUSG00000028128	51,3959654903215	0,0203490110476064	1,86695834939538	0,0619074044691087	0,459709377731973	notDE	F3	14066	coagulation factor III
ENSMUSG00000029265	7410,25932780511	-0,148214322230179	-1,86601293324905	0,0620395560511162	0,460458148722646	notDE	Dr1	13486	down-regulator of transcription 1
ENSMUSG00000031451	151,316439129086	0,0990549105071212	1,86482640750891	0,0622057404966691	0,461106894287649	notDE	Gas6	14456	growth arrest specific 6
ENSMUSG00000033589	2432,56269353691	0,17854330235392	1,86488487692805	0,0621975426687416	0,461106894287649	notDE	Reep4	72549	receptor accessory protein 4
ENSMUSG00000063765	87,216862236974	0,328141874730276	1,86471724215267	0,0622210486476703	0,461106894287649	notDE	Chadl	214685	chondroadherin-like
ENSMUSG00000041598	2011,09637982855	-0,259584985557028	-1,86412084204021	0,0623047362857369	0,461494477384982	notDE	Cdc42ep4	56699	CDC42 effector protein (Rho GTPase binding) 4
ENSMUSG00000062683	13967,0291652479	0,184051804227805	1,86358135033169	0,062380518652622	0,461562242776961	notDE	Atp5g2	67942	ATP synthase, H+ transporting, mitochondrial F0 complex, subunit C2 (subunit 9)
ENSMUSG00000063511	5107,79462354156	-0,203107508701893	-1,86338540316384	0,0624080622077533	0,461562242776961	notDE	Snrnp70	20637	small nuclear ribonucleoprotein 70 (U1)
ENSMUSG00000079065	652,332619983083	-0,26743209921015	-1,863782517962	0,0623522517382338	0,461562242776961	notDE	BC005561	100042165	cDNA sequence BC005561
ENSMUSG00000039963	17,2507091665185	-0,0941621864691055	-1,86260439399252	0,0625179456960246	0,462104386992185	notDE	Ccdc40	207607	coiled-coil domain containing 40
ENSMUSG00000042489	1004,59557575236	0,279995374021443	1,86241778400742	0,0625442243157484	0,462104386992185	notDE	Clspn	269582	claspin
ENSMUSG00000010651	19966,9280043411	-0,18122730627791	-1,86193611340717	0,0626120959137521	0,462373503877397	notDE	Acaa1b	235674	acetyl-Coenzyme A acyltransferase 1B
ENSMUSG00000079215	933,202350230452	-0,338206142247782	-1,86130047908106	0,0627017555594813	0,462803168670208	notDE	Zfp664	269704	zinc finger protein 664
ENSMUSG00000009876	43,2071705016379	-0,0650246973346744	-1,86072061911003	0,0627836405079904	0,46306418348222	notDE	Cox4i2	84682	cytochrome c oxidase subunit IV isoform 2
ENSMUSG00000039545	23,4127039587504	0,137802431361122	1,86060408467948	0,0628001075878084	0,46306418348222	notDE	Ppp1r3fos	78185	protein phosphatase 1, regulatory subunit 3F, opposite strand
ENSMUSG00000029388	1737,00014792825	0,175581282562012	1,86031354518594	0,0628411782755026	0,463134758989832	notDE	Eif2b1	209354	eukaryotic translation initiation factor 2B, subunit 1 (alpha)
ENSMUSG00000034187	10662,9791279479	0,103660831874753	1,85982881648504	0,0629097489959093	0,463282674890535	notDE	Nsf	18195	N-ethylmaleimide sensitive fusion protein
ENSMUSG00000057335	6357,56211548666	-0,138774144490327	-1,85972624231777	0,0629242672758211	0,463282674890535	notDE	Cep170	545389	centrosomal protein 170
ENSMUSG00000020832	1243,3751869441	0,179867693038432	1,85881546110249	0,0630533001733984	0,464000336561299	notDE	Eral1	57837	Era (G-protein)-like 1 (E. coli)
ENSMUSG00000019998	11106,225832816	0,125380725201828	1,85758262910839	0,0632283072119003	0,465055428182376	notDE	Stx7	53331	syntaxin 7
[truncated: 17,162 more rows]
