# Supplementary material for: Epigenetic reprogramming of airway macrophages promotes polarization and inflammation in muco-obstructive lung disease
Source: Nat Commun. 2021 Nov 11;12:6520. doi: 10.1038/s41467-021-26777-9 (PMC8586227; doi:10.1038/s41467-021-26777-9)
Supplement: Supplementary file 6 — Supplementary Data 4 [file 41467_2021_26777_MOESM6_ESM.xlsx]

## Sheet: wt LPS vs tg LPS
ensembl	baseMean	log2FoldChange	lfcSE	stat	pvalue	padj	symbol	entrezgene	genename
ENSMUSG00000035042	2896.93	-2.0533	0.137321	-14.9524	1.5e-50	0	Ccl5	20304	chemokine (C-C motif) ligand 5
ENSMUSG00000024247	613.919	-1.499	0.147132	-10.1879	2.25e-24	0	Pkdcc	106522	protein kinase domain containing, cytoplasmic
ENSMUSG00000029103	11516.4	-0.657	0.0760489	-8.63966	5.64e-18	0	Lrpap1	16976	low density lipoprotein receptor-related protein associated protein 1
ENSMUSG00000097703	7.8724	18.4264	2.33716	7.88409	3.17e-15	0	NA	NA	NA
ENSMUSG00000093880	32.4838	-29.374	4.37898	-6.70796	1.97e-11	0	NA	NA	NA
ENSMUSG00000004655	4.72256	17.4179	2.60795	6.67876	2.41e-11	0	Aqp1	11826	aquaporin 1
ENSMUSG00000022148	196.027	-1.1017	0.173663	-6.34405	2.24e-10	0	Fyb	23880	FYN binding protein
ENSMUSG00000074662	2.2425	-18.8462	3.01423	-6.25242	4.04e-10	0	NA	NA	NA
ENSMUSG00000015665	860.027	-2.3598	0.381112	-6.19192	5.94e-10	0	Awat1	245533	acyl-CoA wax alcohol acyltransferase 1
ENSMUSG00000026303	338.241	-1.1996	0.194055	-6.18194	6.33e-10	0	Mlph	171531	melanophilin
ENSMUSG00000031517	3.05522	-20.3962	3.30335	-6.1744	6.64e-10	0	Gpm6a	234267	glycoprotein m6a
ENSMUSG00000053338	822.338	-1.1136	0.181104	-6.1488	7.81e-10	0	Tarm1	245126	T cell-interacting, activating receptor on myeloid cells 1
ENSMUSG00000035279	1.65541	-18.683	3.09033	-6.04563	1.49e-09	0	Ssc5d	269855	scavenger receptor cysteine rich family, 5 domains
ENSMUSG00000086324	485.028	26.3576	4.46143	5.90787	3.47e-09	0	NA	NA	NA
ENSMUSG00000028278	348.005	-1.2046	0.206454	-5.83453	5.39e-09	0	Rragd	52187	Ras-related GTP binding D
ENSMUSG00000047631	2.05372	-16.9805	2.91746	-5.82029	5.87e-09	0	Apof	103161	apolipoprotein F
ENSMUSG00000029207	371.282	-1.6854	0.291693	-5.77806	7.56e-09	0	Apbb2	11787	amyloid beta (A4) precursor protein-binding, family B, member 2
ENSMUSG00000022816	5745.17	-1.6361	0.285387	-5.73287	9.87e-09	0	Fstl1	14314	follistatin-like 1
ENSMUSG00000044734	832.035	1.0787	0.193751	5.5673	2.59e-08	0	Serpinb1a	66222	serine (or cysteine) peptidase inhibitor, clade B, member 1a
ENSMUSG00000035413	2.18408	-19.7682	3.5816	-5.51937	3.4e-08	0	Tmem98	103743	transmembrane protein 98
ENSMUSG00000035148	2.1808	-16.7744	3.05113	-5.49777	3.85e-08	0	Gpr33	14762	G protein-coupled receptor 33
ENSMUSG00000020053	2694.87	-1.0307	0.18739	-5.50007	3.8e-08	0	Igf1	16000	insulin-like growth factor 1
ENSMUSG00000094355	1.78739	17.0349	3.12751	5.44679	5.13e-08	0	NA	NA	NA
ENSMUSG00000035370	1124.82	-1.6127	0.295909	-5.44997	5.04e-08	0	NA	NA	NA
ENSMUSG00000081611	2.00595	16.8346	3.09267	5.44339	5.23e-08	0	NA	NA	NA
ENSMUSG00000037015	926.209	-6.7447	1.24166	-5.43199	5.57e-08	0	NA	NA	NA
ENSMUSG00000004952	4149.8	-0.7426	0.137227	-5.41113	6.26e-08	0	Rasa4	54153	RAS p21 protein activator 4
ENSMUSG00000024008	565.434	0.7765	0.14376	5.40166	6.6e-08	0	Cpne5	240058	copine V
ENSMUSG00000033213	2731.42	-0.754	0.142265	-5.30023	1.16e-07	0.0001	AA467197	433470	expressed sequence AA467197
ENSMUSG00000090697	9.72696	-22.6785	4.37971	-5.17809	2.24e-07	0.0002	NA	NA	NA
ENSMUSG00000026204	1.30921	-19.669	3.8231	-5.14477	2.68e-07	0.0002	Ptprn	19275	protein tyrosine phosphatase, receptor type, N
ENSMUSG00000027863	5422.84	0.7019	0.136801	5.13103	2.88e-07	0.0002	Cd2	12481	CD2 antigen
ENSMUSG00000022186	5198.76	-0.5718	0.112473	-5.08363	3.7e-07	0.0002	Oxct1	67041	3-oxoacid CoA transferase 1
ENSMUSG00000031258	1.83368	-18.4424	3.62897	-5.08199	3.73e-07	0.0002	Xkrx	331524	X-linked Kx blood group related, X-linked
ENSMUSG00000026866	843.44	-1.2717	0.251319	-5.05997	4.19e-07	0.0002	Kynu	70789	kynureninase
ENSMUSG00000037944	375.443	-1.0787	0.218022	-4.94761	7.51e-07	0.0004	Ccr7	12775	chemokine (C-C motif) receptor 7
ENSMUSG00000045502	1798.31	-0.6546	0.132976	-4.92272	8.53e-07	0.0005	Hcar2	80885	hydroxycarboxylic acid receptor 2
ENSMUSG00000020010	68.9684	-2.6742	0.545559	-4.90181	9.5e-07	0.0005	Vnn3	26464	vanin 3
ENSMUSG00000062365	1.06876	-18.8388	3.85269	-4.88978	1.01e-06	0.0005	NA	NA	NA
ENSMUSG00000030881	1459.18	-0.7808	0.160626	-4.8612	1.17e-06	0.0006	Arfip2	76932	ADP-ribosylation factor interacting protein 2
ENSMUSG00000005893	910.113	-0.7152	0.147468	-4.85014	1.23e-06	0.0006	Nr2c2	22026	nuclear receptor subfamily 2, group C, member 2
ENSMUSG00000028885	4489.41	-0.4785	0.0990913	-4.82895	1.37e-06	0.0007	Smpdl3b	100340	sphingomyelin phosphodiesterase, acid-like 3B
ENSMUSG00000015305	132.492	-1.233	0.255913	-4.81797	1.45e-06	0.0007	Sash1	70097	SAM and SH3 domain containing 1
ENSMUSG00000029581	69.7215	-1.5278	0.317881	-4.80611	1.54e-06	0.0007	Fscn1	14086	fascin actin-bundling protein 1
ENSMUSG00000022214	4420.5	-0.661	0.138134	-4.78548	1.71e-06	0.0008	Dcaf11	28199	DDB1 and CUL4 associated factor 11
ENSMUSG00000061132	500.156	-1.0643	0.223865	-4.75407	1.99e-06	0.0009	Blnk	17060	B cell linker
ENSMUSG00000058672	9582.09	0.443	0.0933574	4.74467	2.09e-06	0.0009	Tubb2a	22151	tubulin, beta 2A class IIA
ENSMUSG00000001918	5219.44	0.6365	0.134977	4.71582	2.41e-06	0.001	Slc1a5	20514	solute carrier family 1 (neutral amino acid transporter), member 5
ENSMUSG00000083930	2.23265	17.1387	3.65645	4.68725	2.77e-06	0.0011	NA	NA	NA
ENSMUSG00000035805	1.59532	-17.4697	3.72662	-4.68781	2.76e-06	0.0011	Mlc1	170790	megalencephalic leukoencephalopathy with subcortical cysts 1 homolog (human)
ENSMUSG00000036402	3653.38	-0.4625	0.0988759	-4.67727	2.91e-06	0.0011	Gng12	14701	guanine nucleotide binding protein (G protein), gamma 12
ENSMUSG00000051379	2023.4	0.9401	0.200944	4.67824	2.89e-06	0.0011	Flrt3	71436	fibronectin leucine rich transmembrane protein 3
ENSMUSG00000030605	11592.7	-0.8464	0.181547	-4.66192	3.13e-06	0.0012	Mfge8	17304	milk fat globule-EGF factor 8 protein
ENSMUSG00000083503	1.12629	15.8417	3.39919	4.66043	3.16e-06	0.0012	NA	NA	NA
ENSMUSG00000045318	22.0539	-7.098	1.52205	-4.66343	3.11e-06	0.0012	Adra2c	11553	adrenergic receptor, alpha 2c
ENSMUSG00000090996	49.9762	20.3678	4.37427	4.65627	3.22e-06	0.0012	NA	NA	NA
ENSMUSG00000000753	1.56065	-20.4167	4.39265	-4.64792	3.35e-06	0.0012	Serpinf1	20317	serine (or cysteine) peptidase inhibitor, clade F, member 1
ENSMUSG00000087242	1.9097	14.8119	3.19556	4.63514	3.57e-06	0.0012	NA	NA	NA
ENSMUSG00000032024	1088.45	-1.1012	0.237873	-4.62925	3.67e-06	0.0013	Clmp	71566	CXADR-like membrane protein
ENSMUSG00000060621	2.12733	15.7706	3.41629	4.6163	3.91e-06	0.0013	Nkpd1	69547	NTPase, KAP family P-loop domain containing 1
ENSMUSG00000026170	90.0127	-5.733	1.24257	-4.61386	3.95e-06	0.0013	Cyp27a1	104086	cytochrome P450, family 27, subfamily a, polypeptide 1
ENSMUSG00000027230	268.339	-0.8779	0.190048	-4.61959	3.84e-06	0.0013	Creb3l1	26427	cAMP responsive element binding protein 3-like 1
ENSMUSG00000021569	364.303	-0.6149	0.133569	-4.60398	4.14e-06	0.0013	Trip13	69716	thyroid hormone receptor interactor 13
ENSMUSG00000047945	1399.88	-0.9373	0.205624	-4.55839	5.15e-06	0.0016	Marcksl1	17357	MARCKS-like 1
ENSMUSG00000060591	1647.22	-0.7672	0.168313	-4.5584	5.15e-06	0.0016	Ifitm2	80876	interferon induced transmembrane protein 2
ENSMUSG00000032714	1.72158	-20.0341	4.39953	-4.55369	5.27e-06	0.0016	Syde1	71709	synapse defective 1, Rho GTPase, homolog 1 (C. elegans)
ENSMUSG00000041180	1.60235	17.2423	3.79309	4.54571	5.47e-06	0.0016	Hectd2	226098	HECT domain E3 ubiquitin protein ligase 2
ENSMUSG00000095623	19.0983	-20.2131	4.45457	-4.53762	5.69e-06	0.0017	Gm2002	100038993	predicted gene 2002
ENSMUSG00000063779	563.908	-3.498	0.774092	-4.51886	6.22e-06	0.0018	Chil4	104183	chitinase-like 4
ENSMUSG00000019832	16723.7	-0.3443	0.0762842	-4.51346	6.38e-06	0.0018	Rab32	67844	RAB32, member RAS oncogene family
ENSMUSG00000034212	2.14319	-16.7239	3.73746	-4.47467	7.65e-06	0.0022	Ankmy1	241158	ankyrin repeat and MYND domain containing 1
ENSMUSG00000052160	5573.65	0.621	0.139212	4.46066	8.17e-06	0.0022	Pld4	104759	phospholipase D family, member 4
ENSMUSG00000044646	28.1935	-4.7763	1.07069	-4.46093	8.16e-06	0.0022	Zbtb7c	207259	zinc finger and BTB domain containing 7C
ENSMUSG00000032561	580.28	-1.0474	0.234818	-4.4604	8.18e-06	0.0022	Acpp	56318	acid phosphatase, prostate
ENSMUSG00000097685	1.33409	-17.3734	3.90654	-4.44727	8.7e-06	0.0023	NA	NA	NA
ENSMUSG00000082120	1.10446	15.1967	3.45857	4.39394	1.11e-05	0.003	NA	NA	NA
ENSMUSG00000051159	2.51029	15.9399	3.63429	4.38598	1.15e-05	0.003	Cited1	12705	Cbp/p300-interacting transactivator with Glu/Asp-rich carboxy-terminal domain 1
ENSMUSG00000024187	7381.04	-0.4864	0.110869	-4.38675	1.15e-05	0.003	Fam234a	106581	family with sequence similarity 234, member A
ENSMUSG00000040339	2566.51	-0.9364	0.213858	-4.37875	1.19e-05	0.003	Fam102b	329739	family with sequence similarity 102, member B
ENSMUSG00000020623	1.3327	-19.2497	4.40151	-4.37343	1.22e-05	0.0031	Map2k6	26399	mitogen-activated protein kinase kinase 6
ENSMUSG00000024353	1.14209	-19.2031	4.39922	-4.3651	1.27e-05	0.0032	Mzb1	69816	marginal zone B and B1 cell-specific protein 1
ENSMUSG00000025355	2847.35	0.6995	0.161448	4.33264	1.47e-05	0.0036	Mmp19	58223	matrix metallopeptidase 19
ENSMUSG00000033022	71.0609	-2.7032	0.626138	-4.31729	1.58e-05	0.0038	Cdo1	12583	cysteine dioxygenase 1, cytosolic
ENSMUSG00000021895	1609.36	-0.5381	0.125151	-4.29929	1.71e-05	0.0041	Arhgef3	71704	Rho guanine nucleotide exchange factor (GEF) 3
ENSMUSG00000021702	29.8999	-2.2491	0.523249	-4.29825	1.72e-05	0.0041	Thbs4	21828	thrombospondin 4
ENSMUSG00000001416	15998.6	-0.2475	0.0578423	-4.27814	1.88e-05	0.0044	Cct3	12462	chaperonin containing Tcp1, subunit 3 (gamma)
ENSMUSG00000058046	103.225	-1.4435	0.338698	-4.26197	2.03e-05	0.0046	4933430I17Rik	214106	RIKEN cDNA 4933430I17 gene
ENSMUSG00000047454	708.254	-0.5533	0.129836	-4.26166	2.03e-05	0.0046	Gphn	268566	gephyrin
ENSMUSG00000025243	1.0102	-18.8106	4.42395	-4.25199	2.12e-05	0.0048	Slc6a20b	22599	solute carrier family 6 (neurotransmitter transporter), member 20B
ENSMUSG00000029385	1310.28	-0.4086	0.0964296	-4.2369	2.27e-05	0.0051	Ccng2	12452	cyclin G2
ENSMUSG00000045034	1.76733	16.16	3.82019	4.23017	2.34e-05	0.0052	Ankrd34b	218440	ankyrin repeat domain 34B
ENSMUSG00000097827	1.51318	-16.4112	3.8929	-4.21568	2.49e-05	0.0055	NA	NA	NA
ENSMUSG00000036098	225.773	-1.2872	0.306185	-4.20387	2.62e-05	0.0057	Myrf	225908	myelin regulatory factor
ENSMUSG00000004814	5.65767	-18.5965	4.45825	-4.17126	3.03e-05	0.0065	Ccl24	56221	chemokine (C-C motif) ligand 24
ENSMUSG00000083745	0.749655	-18.3535	4.42823	-4.14466	3.4e-05	0.0072	NA	NA	NA
ENSMUSG00000002799	0.750343	-18.3387	4.42821	-4.14133	3.45e-05	0.0072	Jag2	16450	jagged 2
ENSMUSG00000022941	1.07314	-18.213	4.40771	-4.13207	3.6e-05	0.0075	Ripply3	170765	ripply transcriptional repressor 3
ENSMUSG00000091507	0.760654	-18.2868	4.4293	-4.1286	3.65e-05	0.0075	NA	NA	NA
ENSMUSG00000038570	1.39446	-16.5652	4.02031	-4.12038	3.78e-05	0.0075	Saxo2	330577	stabilizer of axonemal microtubules 2
ENSMUSG00000022960	724.367	0.5851	0.141907	4.12315	3.74e-05	0.0075	Donson	60364	downstream neighbor of SON
ENSMUSG00000041361	1.92593	15.8505	3.84673	4.1205	3.78e-05	0.0075	Myzap	102371	myocardial zonula adherens protein
ENSMUSG00000063193	6017.53	0.4838	0.117676	4.11145	3.93e-05	0.0077	Cd300lb	217304	CD300 molecule like family member B
ENSMUSG00000005804	1448.89	-0.9628	0.234106	-4.1127	3.91e-05	0.0077	Bloc1s6	18457	biogenesis of lysosomal organelles complex-1, subunit 6, pallidin
ENSMUSG00000025203	2798.74	0.7619	0.185627	4.10465	4.05e-05	0.0078	Scd2	20250	stearoyl-Coenzyme A desaturase 2
ENSMUSG00000028132	1.09891	-18.0582	4.42272	-4.08306	4.44e-05	0.0085	Tmem56	99887	transmembrane protein 56
ENSMUSG00000082226	0.667112	-18.0007	4.42575	-4.06726	4.76e-05	0.009	Gm715	279618	predicted gene 715
ENSMUSG00000031312	0.76054	-18.0388	4.45124	-4.05252	5.07e-05	0.0093	Itgb1bp2	26549	integrin beta 1 binding protein 2
ENSMUSG00000081972	0.672217	-18.0222	4.44778	-4.05196	5.08e-05	0.0093	NA	NA	NA
ENSMUSG00000026207	531.031	-0.8397	0.206969	-4.05726	4.97e-05	0.0093	Speg	11790	SPEG complex locus
ENSMUSG00000074673	0.566605	-18.0136	4.44348	-4.05395	5.04e-05	0.0093	Ttll9	74711	tubulin tyrosine ligase-like family, member 9
ENSMUSG00000036655	1.12899	-16.6723	4.1224	-4.04431	5.25e-05	0.0095	Colec11	71693	collectin sub-family member 11
ENSMUSG00000097468	11.7577	-6.8465	1.69584	-4.03724	5.41e-05	0.0097	Mdrl	69591	mitochondrial dynamic related lncRNA
ENSMUSG00000041782	1470.9	-0.7787	0.192935	-4.03582	5.44e-05	0.0097	Lad1	16763	ladinin
ENSMUSG00000091561	0.579781	-17.8452	4.42678	-4.0312	5.55e-05	0.0098	NA	NA	NA
ENSMUSG00000029569	5019.9	0.9464	0.236149	4.00759	6.13e-05	0.0107	Tmem168	101118	transmembrane protein 168
ENSMUSG00000070873	3991.75	-0.4338	0.10889	-3.98411	6.77e-05	0.0118	Lilra5	232801	leukocyte immunoglobulin-like receptor, subfamily A (with TM domain), member 5
ENSMUSG00000031558	1.17981	-17.7894	4.47396	-3.97621	7e-05	0.0121	Slit2	20563	slit guidance ligand 2
ENSMUSG00000088302	1.08716	15.643	3.94712	3.96314	7.4e-05	0.0126	NA	NA	NA
ENSMUSG00000097495	1.52736	17.5173	4.42422	3.95942	7.51e-05	0.0127	NA	NA	NA
ENSMUSG00000099122	38.7262	-17.6554	4.4618	-3.95701	7.59e-05	0.0127	NA	NA	NA
ENSMUSG00000036745	16.5869	3.9554	1.00135	3.95006	7.81e-05	0.0129	Ttll7	70892	tubulin tyrosine ligase-like family, member 7
ENSMUSG00000090394	183.685	1.0777	0.27271	3.95165	7.76e-05	0.0129	4930523C07Rik	67647	RIKEN cDNA 4930523C07 gene
ENSMUSG00000058934	1.5042	15.0966	3.82819	3.94353	8.03e-05	0.0132	NA	NA	NA
ENSMUSG00000055172	501.193	-0.6647	0.169035	-3.93224	8.42e-05	0.0137	C1ra	50909	complement component 1, r subcomponent A
ENSMUSG00000096334	2209.1	0.4795	0.122084	3.92778	8.57e-05	0.0138	NA	NA	NA
ENSMUSG00000030278	627.951	0.6118	0.156041	3.92063	8.83e-05	0.0141	Cidec	14311	cell death-inducing DFFA-like effector c
ENSMUSG00000040891	1.42544	17.2861	4.42162	3.90946	9.25e-05	0.0147	Foxa3	15377	forkhead box A3
ENSMUSG00000087294	0.958242	-17.4697	4.47105	-3.9073	9.33e-05	0.0147	NA	NA	NA
ENSMUSG00000032263	1443.68	-0.3482	0.0892254	-3.90222	9.53e-05	0.0148	Bckdhb	12040	branched chain ketoacid dehydrogenase E1, beta polypeptide
ENSMUSG00000002249	0.76581	-17.3516	4.44922	-3.89993	9.62e-05	0.0148	Tead3	21678	TEA domain family member 3
ENSMUSG00000040543	1.13568	-17.439	4.4704	-3.90101	9.58e-05	0.0148	Pitpnm3	327958	PITPNM family member 3
ENSMUSG00000016024	0.911417	17.1804	4.40774	3.89778	9.71e-05	0.0148	Lbp	16803	lipopolysaccharide binding protein
ENSMUSG00000093748	0.410937	-17.4085	4.47104	-3.89361	9.88e-05	0.0149	NA	NA	NA
ENSMUSG00000095134	0.410937	-17.4085	4.47104	-3.89361	9.88e-05	0.0149	NA	NA	NA
ENSMUSG00000087595	0.987147	17.1439	4.40719	3.88998	0.000100252	0.0149	NA	NA	NA
ENSMUSG00000074628	0.944064	17.1707	4.41212	3.89171	9.95e-05	0.0149	Tldc2	383766	TBC/LysM associated domain containing 2
ENSMUSG00000028799	549.029	-0.5613	0.144464	-3.8854	0.00010216	0.015	Zfp362	230761	zinc finger protein 362
ENSMUSG00000021379	0.87559	17.0835	4.40845	3.87518	0.000106544	0.0156	Id4	15904	inhibitor of DNA binding 4
ENSMUSG00000034255	1213.59	-0.4443	0.115016	-3.86289	0.000112052	0.0162	Arhgap27	544817	Rho GTPase activating protein 27
ENSMUSG00000027775	13217.1	-0.2749	0.0713905	-3.85132	0.000117485	0.0168	Mfsd1	66868	major facilitator superfamily domain containing 1
ENSMUSG00000039013	3332.99	0.7198	0.186878	3.85197	0.00011717	0.0168	Siglecf	233186	sialic acid binding Ig-like lectin F
ENSMUSG00000091462	85.8261	3.0302	0.787892	3.84598	0.000120071	0.017	NA	NA	NA
ENSMUSG00000041757	18.5374	5.1948	1.36488	3.80607	0.000141193	0.0197	Plekha6	240753	pleckstrin homology domain containing, family A member 6
ENSMUSG00000090399	0.792222	16.8417	4.42733	3.80403	0.000142361	0.0197	NA	NA	NA
ENSMUSG00000014599	684.937	1.0387	0.273136	3.80298	0.000142965	0.0197	Csf1	12977	colony stimulating factor 1 (macrophage)
ENSMUSG00000047747	0.875151	16.8397	4.42736	3.80356	0.000142632	0.0197	Rnf150	330812	ring finger protein 150
ENSMUSG00000061436	7672.65	0.3925	0.103265	3.80131	0.000143935	0.0197	Hipk2	15258	homeodomain interacting protein kinase 2
ENSMUSG00000099041	10.8208	7.5835	1.99675	3.7979	0.000145928	0.0199	NA	NA	NA
ENSMUSG00000038034	24201.3	-0.4024	0.106212	-3.78884	0.000151355	0.0205	Igsf8	140559	immunoglobulin superfamily, member 8
ENSMUSG00000033713	1400.39	-0.4091	0.108078	-3.78498	0.000153721	0.0207	Foxn3	71375	forkhead box N3
ENSMUSG00000033409	0.581973	-16.8955	4.46749	-3.78188	0.000155647	0.0207	Syce1l	668110	synaptonemal complex central element protein 1 like
ENSMUSG00000022686	0.768876	-16.9832	4.49205	-3.78071	0.000156379	0.0207	B3gnt5	108105	UDP-GlcNAc:betaGal beta-1,3-N-acetylglucosaminyltransferase 5
ENSMUSG00000025911	539.066	-0.5521	0.146171	-3.77693	0.000158773	0.0209	Adhfe1	76187	alcohol dehydrogenase, iron containing, 1
ENSMUSG00000029470	11828.2	-0.267	0.070738	-3.77408	0.000160598	0.021	P2rx4	18438	purinergic receptor P2X, ligand-gated ion channel 4
ENSMUSG00000040229	26.9304	5.1216	1.35882	3.76911	0.000163828	0.0213	Gpr34	23890	G protein-coupled receptor 34
ENSMUSG00000063060	36.9741	-6.0939	1.61907	-3.76384	0.000167326	0.0216	Sox7	20680	SRY (sex determining region Y)-box 7
ENSMUSG00000083780	0.716492	16.6547	4.42866	3.76067	0.000169458	0.0218	NA	NA	NA
ENSMUSG00000085546	1.12455	16.5571	4.41186	3.75286	0.000174828	0.0223	NA	NA	NA
ENSMUSG00000030780	795.423	-0.6422	0.171366	-3.74759	0.000178541	0.0225	BC017158	233913	cDNA sequence BC017158
ENSMUSG00000030323	391.805	-0.6577	0.175582	-3.74601	0.000179671	0.0225	Ift122	81896	intraflagellar transport 122
ENSMUSG00000028391	1.62655	16.4531	4.39115	3.74688	0.000179048	0.0225	Wdr31	71354	WD repeat domain 31
ENSMUSG00000026307	1422.09	-0.4968	0.13296	-3.73659	0.000186535	0.0232	Scly	50880	selenocysteine lyase
ENSMUSG00000024371	511.937	-1.4316	0.383399	-3.73407	0.000188413	0.0233	C2	12263	complement component 2 (within H-2S)
ENSMUSG00000031737	1.0649	16.4683	4.41448	3.73051	0.000191094	0.0235	Irx5	54352	Iroquois homeobox 5
ENSMUSG00000050370	15634.3	-0.4384	0.117805	-3.72179	0.000197813	0.0242	Ch25h	12642	cholesterol 25-hydroxylase
ENSMUSG00000036362	392.045	-0.803	0.216145	-3.71497	0.000203228	0.0247	P2ry13	74191	purinergic receptor P2Y, G-protein coupled 13
ENSMUSG00000076937	1.53262	16.5355	4.45772	3.7094	0.000207749	0.0251	NA	NA	NA
ENSMUSG00000015568	174891	0.252	0.0680608	3.70276	0.000213265	0.0256	Lpl	16956	lipoprotein lipase
ENSMUSG00000089945	14.0828	-5.56	1.50511	-3.69406	0.000220703	0.0263	Pakap	677884	paralemmin A kinase anchor protein
ENSMUSG00000039270	782.495	0.5164	0.139854	3.69263	0.000221946	0.0263	Megf9	230316	multiple EGF-like-domains 9
ENSMUSG00000044197	2356.7	-0.301	0.0815398	-3.69101	0.000223367	0.0263	Gpr146	80290	G protein-coupled receptor 146
ENSMUSG00000017009	367.815	-0.9908	0.269115	-3.68183	0.000231568	0.0271	Sdc4	20971	syndecan 4
ENSMUSG00000051515	1981.36	0.6268	0.170346	3.67974	0.000233474	0.0272	Fam181b	58238	family with sequence similarity 181, member B
ENSMUSG00000007989	0.911986	-16.3986	4.4788	-3.66139	0.000250846	0.0289	Fzd3	14365	frizzled class receptor 3
ENSMUSG00000036381	2222.59	-0.4214	0.115074	-3.66184	0.000250412	0.0289	P2ry14	140795	purinergic receptor P2Y, G-protein coupled, 14
ENSMUSG00000044350	488.496	-0.6978	0.190767	-3.65771	0.000254477	0.0291	Lacc1	210808	laccase domain containing 1
ENSMUSG00000043671	0.729816	16.1481	4.42932	3.64573	0.000266629	0.0302	Dpy19l3	233115	dpy-19-like 3 (C. elegans)
ENSMUSG00000086287	1.16862	-16.3232	4.47683	-3.64615	0.000266194	0.0302	Gm15972	100502834	predicted gene 15972
ENSMUSG00000022415	1419.33	-0.8975	0.246705	-3.63782	0.00027496	0.031	Syngr1	20972	synaptogyrin 1
ENSMUSG00000037095	91.2097	-1.5882	0.438805	-3.61949	0.000295185	0.033	Lrg1	76905	leucine-rich alpha-2-glycoprotein 1
ENSMUSG00000074141	53.5721	-1.2803	0.354602	-3.61061	0.000305482	0.034	Il4i1	14204	interleukin 4 induced 1
ENSMUSG00000019027	1.16947	14.6806	4.07414	3.60337	0.000314117	0.0348	Dnah1	110084	dynein, axonemal, heavy chain 1
ENSMUSG00000058258	2214.97	0.49	0.136173	3.59873	0.00031977	0.0351	Idi1	319554	isopentenyl-diphosphate delta isomerase
ENSMUSG00000066720	1.16534	14.9017	4.14149	3.59815	0.000320494	0.0351	Cldn9	56863	claudin 9
ENSMUSG00000023039	151.06	1.6718	0.464814	3.5967	0.000322274	0.0351	Krt7	110310	keratin 7
ENSMUSG00000039062	19695.7	-0.6156	0.171431	-3.59072	0.000329763	0.0357	Anpep	16790	alanyl (membrane) aminopeptidase
ENSMUSG00000027070	0.646045	15.8606	4.43624	3.57524	0.000349907	0.0375	Lrp2	14725	low density lipoprotein receptor-related protein 2
ENSMUSG00000074213	152.531	-1.0694	0.299084	-3.5755	0.000349561	0.0375	NA	NA	NA
ENSMUSG00000078616	38.7042	-2.0526	0.575444	-3.56698	0.000361119	0.0385	NA	NA	NA
ENSMUSG00000056091	23.9826	-2.4676	0.692013	-3.56585	0.000362676	0.0385	St3gal5	20454	ST3 beta-galactoside alpha-2,3-sialyltransferase 5
ENSMUSG00000002944	68739.6	0.4018	0.112781	3.56293	0.000366738	0.0387	Cd36	12491	CD36 molecule
ENSMUSG00000069763	1.65403	15.5722	4.37239	3.56147	0.000368781	0.0387	Tmem100	67888	transmembrane protein 100
ENSMUSG00000031654	24.0393	-2.6716	0.750832	-3.55819	0.000373422	0.039	Cbln1	12404	cerebellin 1 precursor protein
ENSMUSG00000004609	3475.75	-0.4085	0.114934	-3.55429	0.000378998	0.0394	Cd33	12489	CD33 antigen
ENSMUSG00000084785	0.8423	-15.4433	4.348	-3.55181	0.000382594	0.0395	NA	NA	NA
ENSMUSG00000015314	3016.08	-0.3556	0.100238	-3.54789	0.000388333	0.0398	Slamf6	30925	SLAM family member 6
ENSMUSG00000018169	111.075	1.0513	0.296382	3.54715	0.000389418	0.0398	Mfng	17305	MFNG O-fucosylpeptide 3-beta-N-acetylglucosaminyltransferase
ENSMUSG00000075010	5248.88	-0.9506	0.268528	-3.53994	0.000400217	0.0405	AW112010	107350	expressed sequence AW112010
ENSMUSG00000042757	13.8095	3.2427	0.916331	3.53882	0.000401921	0.0405	Tmem108	81907	transmembrane protein 108
ENSMUSG00000097554	872.447	15.184	4.29076	3.53876	0.000402009	0.0405	NA	NA	NA
ENSMUSG00000024140	2147.04	-0.6915	0.195566	-3.53611	0.000406059	0.0407	Epas1	13819	endothelial PAS domain protein 1
ENSMUSG00000087036	1.14648	15.792	4.47316	3.53039	0.000414954	0.0414	NA	NA	NA
ENSMUSG00000074006	1.36556	-15.8429	4.48993	-3.52854	0.000417851	0.0415	Omp	18378	olfactory marker protein
ENSMUSG00000032528	325.188	-0.7739	0.219507	-3.5257	0.000422361	0.0415	Vipr1	22354	vasoactive intestinal peptide receptor 1
ENSMUSG00000029204	282.542	0.7148	0.202737	3.52569	0.000422389	0.0415	Rhoh	74734	ras homolog family member H
ENSMUSG00000021474	2961.1	-0.3401	0.0965956	-3.52096	0.000429979	0.0421	Sfxn1	14057	sideroflexin 1
ENSMUSG00000003418	1.22488	-15.7938	4.49058	-3.5171	0.000436293	0.0425	St8sia6	241230	ST8 alpha-N-acetyl-neuraminide alpha-2,8-sialyltransferase 6
ENSMUSG00000049555	1.52938	15.6567	4.46565	3.50603	0.000454837	0.0441	Tmie	20776	transmembrane inner ear
ENSMUSG00000020911	1009.28	0.7678	0.219563	3.49695	0.000470613	0.0449	Krt19	16669	keratin 19
ENSMUSG00000028128	138.549	1.4273	0.408368	3.49503	0.000474004	0.0449	F3	14066	coagulation factor III
ENSMUSG00000071341	0.857152	15.5362	4.44597	3.49444	0.000475057	0.0449	Egr4	13656	early growth response 4
ENSMUSG00000083210	0.857152	15.5362	4.44597	3.49444	0.000475057	0.0449	NA	NA	NA
ENSMUSG00000031596	58209.3	-0.4783	0.136825	-3.49584	0.000472577	0.0449	Slc7a2	11988	solute carrier family 7 (cationic amino acid transporter, y+ system), member 2
ENSMUSG00000041966	594.824	-0.5933	0.169996	-3.49023	0.000482602	0.0452	Dcaf17	75763	DDB1 and CUL4 associated factor 17
ENSMUSG00000052435	1.08964	15.6055	4.47041	3.49085	0.000481486	0.0452	Cebpe	110794	CCAAT/enhancer binding protein (C/EBP), epsilon
ENSMUSG00000029648	2054.3	0.5436	0.155953	3.48583	0.000490609	0.0458	Flt1	14254	FMS-like tyrosine kinase 1
ENSMUSG00000084408	0.896733	15.568	4.47764	3.47683	0.000507384	0.0471	NA	NA	NA
ENSMUSG00000042613	4236.37	-0.3262	0.0939054	-3.47373	0.000513278	0.0472	Pbxip1	229534	pre B cell leukemia transcription factor interacting protein 1
ENSMUSG00000025792	1791.4	-0.3072	0.0884266	-3.47438	0.000512044	0.0472	Slc25a10	27376	solute carrier family 25 (mitochondrial carrier, dicarboxylate transporter), member 10
ENSMUSG00000069792	1555.88	-0.8567	0.247191	-3.46594	0.000528377	0.0477	Wfdc17	100034251	WAP four-disulfide core domain 17
ENSMUSG00000029155	0.781422	15.4304	4.44775	3.46927	0.000521871	0.0477	Spata18	73472	spermatogenesis associated 18
ENSMUSG00000014453	0.629962	15.4418	4.45283	3.46785	0.000524636	0.0477	Blk	12143	B lymphoid kinase
ENSMUSG00000046006	129.373	0.97	0.27983	3.46636	0.000527562	0.0477	Gapt	238875	Grb2-binding adaptor, transmembrane
ENSMUSG00000036067	2707.29	-0.6276	0.181235	-3.46273	0.000534728	0.0479	Slc2a6	227659	solute carrier family 2 (facilitated glucose transporter), member 6
ENSMUSG00000030560	24815.6	-0.3622	0.104606	-3.46259	0.000535012	0.0479	Ctsc	13032	cathepsin C
ENSMUSG00000018899	3687.98	-0.387	0.111967	-3.45594	0.000548382	0.0489	Irf1	16362	interferon regulatory factor 1
ENSMUSG00000021720	624.961	-0.5129	0.148537	-3.45306	0.000554269	0.0492	Rnf180	71816	ring finger protein 180
ENSMUSG00000028189	1131.79	-0.3623	0.105176	-3.44437	0.000572383	0.05	Ctbs	74245	chitobiase
ENSMUSG00000031958	30.5083	-2.479	0.719762	-3.44414	0.000572881	0.05	Ldhd	52815	lactate dehydrogenase D
ENSMUSG00000073058	0.554233	15.3644	4.45667	3.44751	0.000565781	0.05	NA	NA	NA
ENSMUSG00000035004	12834.7	-0.3883	0.112697	-3.44533	0.000570357	0.05	Igsf6	80719	immunoglobulin superfamily, member 6
ENSMUSG00000029484	2331.15	-0.3995	0.116078	-3.44175	0.000577973	0.0501	Anxa3	11745	annexin A3
ENSMUSG00000032375	360.526	-0.6967	0.202463	-3.44119	0.000579163	0.0501	Aph1b	208117	aph1 homolog B, gamma secretase subunit
ENSMUSG00000019966	72.8405	-1.205	0.351666	-3.42662	0.00061115	0.0524	Kitl	17311	kit ligand
ENSMUSG00000055370	2.02324	15.3031	4.4662	3.42642	0.000611598	0.0524	NA	NA	NA
ENSMUSG00000033220	9228.13	-0.342	0.100321	-3.40947	0.000650891	0.0553	Rac2	19354	Rac family small GTPase 2
ENSMUSG00000050395	106.463	-1.7058	0.500156	-3.4106	0.000648192	0.0553	Tnfsf15	326623	tumor necrosis factor (ligand) superfamily, member 15
ENSMUSG00000031373	618.232	0.841	0.246937	3.4059	0.000659463	0.0558	Car5b	56078	carbonic anhydrase 5b, mitochondrial
ENSMUSG00000090994	0.651576	15.1626	4.45689	3.40205	0.00066882	0.0564	NA	NA	NA
ENSMUSG00000029616	5947.27	0.5288	0.156197	3.38559	0.000710246	0.0594	Erp29	67397	endoplasmic reticulum protein 29
ENSMUSG00000090231	83956.6	-0.4274	0.126226	-3.3857	0.000709958	0.0594	Cfb	14962	complement factor B
ENSMUSG00000086926	0.650151	15.048	4.4653	3.36998	0.000751749	0.0626	NA	NA	NA
ENSMUSG00000042349	1962.39	-0.4196	0.125061	-3.35517	0.000793158	0.0658	Ikbke	56489	inhibitor of kappaB kinase epsilon
ENSMUSG00000060586	367.526	-1.3242	0.395835	-3.34524	0.000822101	0.0676	H2-Eb1	14969	histocompatibility 2, class II antigen E beta
ENSMUSG00000002871	2357.11	-0.4853	0.14505	-3.34553	0.000821257	0.0676	Tpra1	24100	transmembrane protein, adipocyte asscociated 1
ENSMUSG00000064080	0.922093	14.9833	4.48107	3.34369	0.000826732	0.0677	Fbln2	14115	fibulin 2
ENSMUSG00000021125	1082.63	-0.5535	0.165646	-3.34128	0.000833941	0.068	Arg2	11847	arginase type II
ENSMUSG00000029814	663.147	-1.0478	0.313727	-3.33976	0.000838504	0.0681	Igf2bp3	140488	insulin-like growth factor 2 mRNA binding protein 3
ENSMUSG00000036820	5092.69	-0.3792	0.113702	-3.33472	0.000853847	0.0691	Amdhd2	245847	amidohydrolase domain containing 2
ENSMUSG00000050240	243.822	0.7003	0.210166	3.3319	0.000862563	0.0695	Hic2	58180	hypermethylated in cancer 2
ENSMUSG00000019943	8118.81	0.3226	0.0968978	3.32965	0.000869556	0.0698	Atp2b1	67972	ATPase, Ca++ transporting, plasma membrane 1
ENSMUSG00000031712	229.41	-0.6894	0.207211	-3.32708	0.000877602	0.0702	Il15	16168	interleukin 15
ENSMUSG00000085782	0.546191	14.9053	4.48157	3.32591	0.000881313	0.0702	NA	NA	NA
ENSMUSG00000079419	5208.08	-0.468	0.140831	-3.32293	0.000890782	0.0707	Ms4a6c	73656	membrane-spanning 4-domains, subfamily A, member 6C
ENSMUSG00000035678	132.391	-0.9839	0.296497	-3.31851	0.000904979	0.0715	Tnfsf9	21950	tumor necrosis factor (ligand) superfamily, member 9
ENSMUSG00000024481	0.72919	14.8952	4.49206	3.3159	0.000913497	0.0716	Lvrn	74574	laeverin
ENSMUSG00000086123	0.72919	14.8952	4.49206	3.3159	0.000913497	0.0716	NA	NA	NA
ENSMUSG00000021322	1385.56	-0.583	0.17605	-3.3113	0.000928633	0.0723	Aoah	27052	acyloxyacyl hydrolase
ENSMUSG00000081569	0.645169	14.8805	4.49329	3.31173	0.000927218	0.0723	NA	NA	NA
ENSMUSG00000042632	875.321	-0.4419	0.133484	-3.31024	0.000932172	0.0723	Pla2g6	53357	phospholipase A2, group VI
ENSMUSG00000081648	1.19923	14.8469	4.4923	3.30497	0.000949858	0.0728	NA	NA	NA
ENSMUSG00000031613	6.38296	5.0712	1.53433	3.30517	0.000949171	0.0728	Hpgd	15446	hydroxyprostaglandin dehydrogenase 15 (NAD)
ENSMUSG00000027347	184.064	-1.0545	0.31887	-3.3071	0.000942668	0.0728	Rasgrp1	19419	RAS guanyl releasing protein 1
ENSMUSG00000023905	1123.81	0.5626	0.17036	3.30252	0.000958195	0.0731	Tnfrsf12a	27279	tumor necrosis factor receptor superfamily, member 12a
ENSMUSG00000020627	1.10715	14.8121	4.49391	3.29604	0.000980565	0.0737	Klhl29	208439	kelch-like 29
ENSMUSG00000026458	170.631	0.7318	0.221997	3.29623	0.000979914	0.0737	Ppfia4	68507	protein tyrosine phosphatase, receptor type, f polypeptide (PTPRF), interacting protein (liprin), alpha 4
ENSMUSG00000082561	0.394732	14.8047	4.49293	3.29512	0.000983811	0.0737	NA	NA	NA
ENSMUSG00000081086	0.394732	14.8047	4.49293	3.29512	0.000983811	0.0737	NA	NA	NA
ENSMUSG00000084659	0.394732	14.8047	4.49293	3.29512	0.000983811	0.0737	NA	NA	NA
ENSMUSG00000001911	171.48	-1.0897	0.331017	-3.29213	0.000994325	0.0742	Nfix	18032	nuclear factor I/X
ENSMUSG00000059089	2801.86	-0.4605	0.140087	-3.28742	0.0010111	0.0752	Fcgr4	246256	Fc receptor, IgG, low affinity IV
ENSMUSG00000028270	14210.9	-0.6389	0.194565	-3.28361	0.00102487	0.0759	Gbp2	14469	guanylate binding protein 2
ENSMUSG00000063506	221.034	-0.6884	0.210198	-3.27523	0.00105577	0.0779	Arhgap22	239027	Rho GTPase activating protein 22
ENSMUSG00000031512	0.319002	14.7389	4.50426	3.27221	0.00106712	0.0785	Tex29	75528	testis expressed 29
ENSMUSG00000090176	263.57	-1.5835	0.485157	-3.26382	0.0010992	0.0805	Cd200r2	271375	Cd200 receptor 2
ENSMUSG00000022562	281.928	-0.7439	0.228716	-3.25271	0.00114312	0.0835	Oplah	75475	5-oxoprolinase (ATP-hydrolysing)
ENSMUSG00000023723	1699.7	-1.0571	0.325194	-3.25083	0.0011507	0.0837	Mrps23	64656	mitochondrial ribosomal protein S23
ENSMUSG00000003161	8868.22	-0.3361	0.103496	-3.24737	0.00116476	0.0844	Sri	109552	sorcin
ENSMUSG00000052566	934.56	-0.4962	0.152884	-3.24577	0.00117135	0.0846	Hook2	170833	hook microtubule tethering protein 2
ENSMUSG00000029254	396.307	0.5943	0.183261	3.24299	0.00118281	0.0851	Stap1	56792	signal transducing adaptor family member 1
ENSMUSG00000021767	657.247	0.6948	0.214759	3.23535	0.00121492	0.0871	Kat6b	54169	K(lysine) acetyltransferase 6B
ENSMUSG00000028555	146.253	-1.157	0.357684	-3.23456	0.00121831	0.0871	Ttc39a	230603	tetratricopeptide repeat domain 39A
ENSMUSG00000024411	1.69816	14.4717	4.47677	3.23262	0.00122662	0.0872	Aqp4	11829	aquaporin 4
ENSMUSG00000026360	1577	0.5676	0.175601	3.23206	0.00122901	0.0872	Rgs2	19735	regulator of G-protein signaling 2
ENSMUSG00000039294	3968.09	-0.2605	0.0806169	-3.23082	0.00123434	0.0873	Cybc1	217370	cytochrome b 245 chaperone 1
ENSMUSG00000026177	21594	-0.3253	0.100968	-3.22193	0.0012733	0.0897	Slc11a1	18173	solute carrier family 11 (proton-coupled divalent metal ion transporters), member 1
ENSMUSG00000044468	953.221	-0.7835	0.243331	-3.21976	0.00128297	0.0901	Tent5c	74645	terminal nucleotidyltransferase 5C
ENSMUSG00000041775	184.995	-0.8176	0.254794	-3.20881	0.00133284	0.0929	Mapk1ip1	69546	mitogen-activated protein kinase 1 interacting protein 1
ENSMUSG00000039607	365.18	-1.113	0.346767	-3.20954	0.00132947	0.0929	Rbms3	207181	RNA binding motif, single stranded interacting protein
ENSMUSG00000033326	1761.24	-0.3824	0.119232	-3.2074	0.00133943	0.0931	Kdm4a	230674	lysine (K)-specific demethylase 4A
ENSMUSG00000027379	166.915	-0.6319	0.197173	-3.20479	0.00135163	0.0936	Bub1	12235	BUB1, mitotic checkpoint serine/threonine kinase
ENSMUSG00000053398	20034.9	-0.3649	0.114024	-3.20056	0.00137163	0.0947	Phgdh	236539	3-phosphoglycerate dehydrogenase
ENSMUSG00000028957	249.563	-0.5671	0.177303	-3.19839	0.00138196	0.0947	Per3	18628	period circadian clock 3
ENSMUSG00000024907	1261.81	0.5902	0.18453	3.19854	0.00138125	0.0947	Gal	14419	galanin
ENSMUSG00000032295	1473.84	-0.4053	0.126835	-3.1953	0.00139684	0.0954	Man2c1	73744	mannosidase, alpha, class 2C, member 1
ENSMUSG00000007591	2.08949	14.135	4.42547	3.19401	0.00140311	0.0955	Tssk4	71099	testis-specific serine kinase 4
ENSMUSG00000060675	1077.6	-0.45	0.141157	-3.18804	0.0014324	0.0972	Plaat3	225845	phospholipase A and acyltransferase 3
ENSMUSG00000097469	10.9043	-7.0845	2.22293	-3.18702	0.00143749	0.0972	NA	NA	NA
ENSMUSG00000026240	977.209	0.2887	0.0907564	3.18078	0.00146879	0.099	Cops7b	26895	COP9 signalosome subunit 7B
ENSMUSG00000045136	987.27	0.3871	0.122208	3.16784	0.00153578	0.1032	Tubb2b	73710	tubulin, beta 2B class IIB
ENSMUSG00000030798	1357.67	-0.3941	0.124827	-3.1568	0.00159513	0.1064	Cd37	12493	CD37 antigen
ENSMUSG00000046031	173.187	-0.7155	0.226588	-3.15776	0.00158986	0.1064	Calhm6	215900	calcium homeostasis modulator family member 6
ENSMUSG00000028803	481.067	-0.5782	0.183239	-3.15527	0.00160347	0.1066	Nipal3	74552	NIPA-like domain containing 3
ENSMUSG00000020282	531.303	-0.6207	0.196979	-3.15123	0.00162582	0.1071	Rhbdf1	13650	rhomboid 5 homolog 1
ENSMUSG00000030313	1.20231	14.1506	4.48977	3.15173	0.00162306	0.1071	Dennd5b	320560	DENN/MADD domain containing 5B
ENSMUSG00000030083	1135.05	-0.3355	0.106505	-3.15033	0.00163088	0.1071	Abtb1	80283	ankyrin repeat and BTB (POZ) domain containing 1
ENSMUSG00000016496	9193.81	-0.3409	0.108121	-3.15318	0.00161501	0.1071	Cd274	60533	CD274 antigen
ENSMUSG00000096965	1.08761	14.124	4.48868	3.14657	0.00165196	0.1081	3300005D01Rik	78512	RIKEN cDNA 3300005D01 gene
ENSMUSG00000068962	9.98707	-3.2553	1.03517	-3.14467	0.00166274	0.1084	Zfp114	232966	zinc finger protein 114
ENSMUSG00000036278	350.156	-0.5079	0.161616	-3.14261	0.00167449	0.1089	Macrod1	107227	MACRO domain containing 1
ENSMUSG00000064140	0.910175	14.1042	4.48956	3.14157	0.00168047	0.1089	Trim38	214158	tripartite motif-containing 38
ENSMUSG00000029404	1413.51	-0.5654	0.180221	-3.13735	0.00170484	0.1101	Arl6ip4	65105	ADP-ribosylation factor-like 6 interacting protein 4
ENSMUSG00000087480	10.6665	3.2644	1.04122	3.13521	0.00171733	0.1106	Gm15910	100504616	predicted gene 15910
ENSMUSG00000057440	266.617	-0.668	0.213805	-3.12412	0.00178341	0.1144	Mpp7	75739	membrane protein, palmitoylated 7 (MAGUK p55 subfamily member 7)
ENSMUSG00000020658	113.345	1.7128	0.548368	3.12339	0.0017878	0.1144	Efr3b	668212	EFR3 homolog B
ENSMUSG00000093769	39.926	3.6918	1.18244	3.12224	0.00179481	0.1145	Hist2h3c1	15077	histone cluster 2, H3c1
ENSMUSG00000019178	0.722888	14.0226	4.49602	3.1189	0.0018153	0.1146	Styxl1	76571	serine/threonine/tyrosine interacting-like 1
ENSMUSG00000025860	595.98	0.9283	0.297513	3.12019	0.00180732	0.1146	Xiap	11798	X-linked inhibitor of apoptosis
ENSMUSG00000002204	1078.54	0.5024	0.16106	3.11928	0.00181291	0.1146	Napsa	16541	napsin A aspartic peptidase
ENSMUSG00000020589	1844.06	-0.5753	0.184497	-3.11807	0.00182037	0.1146	Fam49a	76820	family with sequence similarity 49, member A
ENSMUSG00000034765	3030.15	0.4462	0.143473	3.10975	0.00187243	0.1175	Dusp5	240672	dual specificity phosphatase 5
ENSMUSG00000086813	22.4173	-1.9416	0.625583	-3.1036	0.00191183	0.1196	NA	NA	NA
ENSMUSG00000095687	2947.55	-0.5223	0.168355	-3.10218	0.00192098	0.1199	Rnaset2a	100037283	ribonuclease T2A
ENSMUSG00000092574	8.18813	-6.3608	2.05247	-3.0991	0.00194112	0.1207	NA	NA	NA
ENSMUSG00000028439	2181.06	-0.6078	0.196419	-3.09445	0.00197181	0.1223	Fam219a	71901	family with sequence similarity 219, member A
ENSMUSG00000050708	1.60049e+06	0.2799	0.090473	3.09328	0.00197959	0.1224	Ftl1	14325	ferritin light polypeptide 1
ENSMUSG00000028970	69.9097	1.1705	0.37931	3.0859	0.00202936	0.1251	Abcb1b	18669	ATP-binding cassette, sub-family B (MDR/TAP), member 1B
ENSMUSG00000051378	118.92	-0.736	0.238664	-3.084	0.00204236	0.1255	Kif18b	70218	kinesin family member 18B
ENSMUSG00000070737	989.717	-0.3427	0.111415	-3.07575	0.00209973	0.1286	Tmem35b	100039968	transmembrane protein 35B
ENSMUSG00000028195	57.4258	1.8143	0.5917	3.06623	0.00216774	0.1324	Ccn1	16007	cellular communication network factor 1
ENSMUSG00000016283	12709.6	-0.6616	0.216252	-3.05954	0.00221677	0.135	H2-M2	14990	histocompatibility 2, M region locus 2
ENSMUSG00000097239	71.2584	-4.0283	1.31748	-3.05759	0.00223121	0.1354	NA	NA	NA
ENSMUSG00000025810	2833.39	0.4511	0.148144	3.04474	0.00232883	0.1407	Nrp1	18186	neuropilin 1
ENSMUSG00000046623	4.09689	7.606	2.49835	3.04443	0.00233123	0.1407	Gjb4	14621	gap junction protein, beta 4
ENSMUSG00000022272	851.194	-0.5941	0.195362	-3.04103	0.00235772	0.1418	Myo10	17909	myosin X
ENSMUSG00000026640	351.645	-0.7643	0.25142	-3.04007	0.00236521	0.1419	Plxna2	18845	plexin A2
ENSMUSG00000022553	3456.13	-0.1979	0.0651951	-3.03624	0.00239547	0.1424	Maf1	68877	MAF1 homolog, negative regulator of RNA polymerase III
ENSMUSG00000057897	10.8241	-4.86	1.60025	-3.03703	0.00238921	0.1424	Camk2b	12323	calcium/calmodulin-dependent protein kinase II, beta
ENSMUSG00000023961	770.309	-0.6991	0.230185	-3.03717	0.00238807	0.1424	Enpp4	224794	ectonucleotide pyrophosphatase/phosphodiesterase 4
ENSMUSG00000028266	5508.3	-0.3684	0.121405	-3.03408	0.00241269	0.1426	Lmo4	16911	LIM domain only 4
ENSMUSG00000024177	15.5559	-2.1845	0.719951	-3.03427	0.00241117	0.1426	Nme4	56520	NME/NM23 nucleoside diphosphate kinase 4
ENSMUSG00000041957	780.821	-0.7422	0.245004	-3.02953	0.00244931	0.1443	Pkp2	67451	plakophilin 2
ENSMUSG00000057137	5663.73	-0.4267	0.140946	-3.0274	0.00246665	0.1449	Tmem140	68487	transmembrane protein 140
ENSMUSG00000054422	300.504	1.1631	0.384317	3.0264	0.00247487	0.145	Fabp1	14080	fatty acid binding protein 1, liver
ENSMUSG00000037916	4035.93	-0.2759	0.0912538	-3.02343	0.00249926	0.146	Ndufv1	17995	NADH:ubiquinone oxidoreductase core subunit V1
ENSMUSG00000051517	58.0847	-1.0269	0.340108	-3.01922	0.00253431	0.1476	Arhgef39	230098	Rho guanine nucleotide exchange factor (GEF) 39
ENSMUSG00000093954	4.37418	6.3722	2.11214	3.01694	0.00255337	0.1479	Gm16867	100862085	predicted gene, 16867
ENSMUSG00000043727	5.10031	-5.9758	1.98055	-3.01724	0.00255091	0.1479	F830045P16Rik	228592	RIKEN cDNA F830045P16 gene
ENSMUSG00000033540	2124.47	-0.537	0.178514	-3.00825	0.00262757	0.1509	Idua	15932	iduronidase, alpha-L
ENSMUSG00000094108	0.481926	13.5946	4.5178	3.00912	0.00262007	0.1509	NA	NA	NA
ENSMUSG00000030067	725.856	-0.6286	0.208939	-3.00864	0.00262421	0.1509	Foxp1	108655	forkhead box P1
ENSMUSG00000002980	498.198	-1.2972	0.431483	-3.00628	0.00264466	0.1514	Bcam	57278	basal cell adhesion molecule
ENSMUSG00000020895	144.024	-0.7687	0.255884	-3.00421	0.00266271	0.152	Tmem107	66910	transmembrane protein 107
ENSMUSG00000034248	1290.49	-0.4818	0.160563	-3.00093	0.00269153	0.1532	Slc25a37	67712	solute carrier family 25, member 37
ENSMUSG00000037406	62.2058	-1.1687	0.389731	-2.99885	0.00271005	0.1538	Htra4	330723	HtrA serine peptidase 4
ENSMUSG00000003206	281.561	-0.6827	0.228238	-2.99137	0.00277731	0.1572	Ebi3	50498	Epstein-Barr virus induced gene 3
ENSMUSG00000025963	9.47014	4.6472	1.55412	2.99027	0.0027873	0.1573	Mdh1b	76668	malate dehydrogenase 1B, NAD (soluble)
ENSMUSG00000083826	0.716315	13.45	4.49899	2.98957	0.00279374	0.1573	NA	NA	NA
ENSMUSG00000071657	2887.96	-0.2922	0.0977555	-2.98861	0.00280246	0.1573	Bscl2	14705	Berardinelli-Seip congenital lipodystrophy 2 (seipin)
ENSMUSG00000045827	5940.33	0.3181	0.106519	2.98649	0.00282201	0.158	Serpinb9	20723	serine (or cysteine) peptidase inhibitor, clade B, member 9
ENSMUSG00000036636	23360.9	-0.4154	0.139259	-2.98279	0.00285635	0.1594	Clcn7	26373	chloride channel, voltage-sensitive 7
ENSMUSG00000026701	24266.2	0.6245	0.209582	2.97993	0.00288312	0.1601	Prdx6	11758	peroxiredoxin 6
ENSMUSG00000012640	839.943	0.492	0.165074	2.98045	0.00287825	0.1601	Zfp715	69930	zinc finger protein 715
ENSMUSG00000038213	3396.29	-0.316	0.106273	-2.97343	0.00294492	0.163	Tapbpl	213233	TAP binding protein-like
ENSMUSG00000024785	3321.9	-0.2935	0.0988906	-2.96781	0.00299929	0.1656	Rcl1	59028	RNA terminal phosphate cyclase-like 1
ENSMUSG00000026638	11.7418	3.6011	1.21526	2.9632	0.00304454	0.1676	Irf6	54139	interferon regulatory factor 6
ENSMUSG00000065987	36.6411	1.6736	0.565303	2.96058	0.0030706	0.1686	Cd209b	69165	CD209b antigen
ENSMUSG00000057666	3154.53	0.3467	0.117307	2.95553	0.00312134	0.1706	Gapdh	14433	glyceraldehyde-3-phosphate dehydrogenase
ENSMUSG00000078762	230.707	-0.7017	0.237439	-2.95522	0.00312447	0.1706	Haus5	71909	HAUS augmin-like complex, subunit 5
ENSMUSG00000022357	9.56231	-5.0387	1.71321	-2.94107	0.00327081	0.1781	Klhl38	268807	kelch-like 38
ENSMUSG00000035293	421.259	0.4882	0.166517	2.93162	0.00337194	0.1801	G2e3	217558	G2/M-phase specific E3 ubiquitin ligase
ENSMUSG00000013076	150.511	-1.0751	0.366295	-2.93514	0.00333399	0.1801	Amotl1	75723	angiomotin-like 1
ENSMUSG00000018868	95.054	2.0057	0.683269	2.93542	0.00333094	0.1801	Pnpla5	75772	patatin-like phospholipase domain containing 5
ENSMUSG00000029923	791.008	-0.3314	0.112855	-2.9368	0.00331617	0.1801	Rab19	19331	RAB19, member RAS oncogene family
ENSMUSG00000031538	4.64169	6.623	2.26022	2.93023	0.00338709	0.1801	Plat	18791	plasminogen activator, tissue
ENSMUSG00000028007	3376.19	-0.3161	0.107848	-2.9308	0.0033809	0.1801	Snx7	76561	sorting nexin 7
ENSMUSG00000029161	668.492	0.551	0.187946	2.9317	0.00337111	0.1801	Cgref1	68567	cell growth regulator with EF hand domain 1
ENSMUSG00000032507	459.785	-0.5471	0.186466	-2.93424	0.00334366	0.1801	Fbxl2	72179	F-box and leucine-rich repeat protein 2
ENSMUSG00000025019	512.21	0.3679	0.125446	2.93245	0.003363	0.1801	Lcor	212391	ligand dependent nuclear receptor corepressor
ENSMUSG00000051007	1112	0.7422	0.253512	2.9278	0.00341368	0.181	Gatd1	213350	glutamine amidotransferase like class 1 domain containing 1
ENSMUSG00000030826	6045.84	-0.2428	0.0829621	-2.92658	0.00342711	0.1813	Bcat2	12036	branched chain aminotransferase 2, mitochondrial
ENSMUSG00000096917	32.281	-1.4662	0.501691	-2.92248	0.00347251	0.1832	2500002B13Rik	78353	RIKEN cDNA 2500002B13 gene
ENSMUSG00000030598	6.68055	5.1068	1.7481	2.92133	0.00348543	0.1834	Fbxo17	50760	F-box protein 17
ENSMUSG00000051397	33.9969	1.4655	0.502362	2.91721	0.00353179	0.1853	Tacstd2	56753	tumor-associated calcium signal transducer 2
ENSMUSG00000025059	1639.35	0.235	0.0807059	2.91224	0.00358848	0.1878	Gk	14933	glycerol kinase
ENSMUSG00000044827	326.783	-0.8565	0.294527	-2.90794	0.00363823	0.1899	Tlr1	21897	toll-like receptor 1
ENSMUSG00000050359	24.91	2.6598	0.915365	2.90573	0.00366402	0.1908	Sprr1a	20753	small proline-rich protein 1A
ENSMUSG00000043953	12272.4	-0.3992	0.137463	-2.90375	0.00368726	0.191	Ccrl2	54199	chemokine (C-C motif) receptor-like 2
ENSMUSG00000022037	99.077	1.009	0.347374	2.90452	0.00367817	0.191	Clu	12759	clusterin
ENSMUSG00000000982	16028.1	-0.5562	0.191903	-2.89819	0.00375323	0.1939	Ccl3	20302	chemokine (C-C motif) ligand 3
ENSMUSG00000050212	913.595	-0.3814	0.131678	-2.89671	0.00377097	0.1944	Eva1b	230752	eva-1 homolog B (C. elegans)
ENSMUSG00000032320	2074.77	-0.3027	0.104746	-2.88943	0.00385937	0.1984	Rcn2	26611	reticulocalbin 2
ENSMUSG00000021768	628.396	0.4595	0.159313	2.88448	0.0039206	0.201	Dusp13	27389	dual specificity phosphatase 13
ENSMUSG00000036273	1591.53	-0.4957	0.172251	-2.8776	0.00400711	0.2044	Lrrk2	66725	leucine-rich repeat kinase 2
ENSMUSG00000035355	630.134	0.478	0.166079	2.87829	0.00399844	0.2044	Kcnh4	380728	potassium voltage-gated channel, subfamily H (eag-related), member 4
ENSMUSG00000030206	46.075	2.3071	0.803343	2.87187	0.00408053	0.2062	Gsg1	14840	germ cell associated 1
ENSMUSG00000059791	178.697	-0.6513	0.22679	-2.87166	0.00408326	0.2062	Nrm	106582	nurim (nuclear envelope membrane protein)
ENSMUSG00000023571	256.011	-0.4861	0.169224	-2.8724	0.00407371	0.2062	C1qtnf12	67389	C1q and tumor necrosis factor related 12
ENSMUSG00000051177	168.582	0.9422	0.328041	2.8723	0.00407501	0.2062	Plcb1	18795	phospholipase C, beta 1
ENSMUSG00000052974	112.54	1.5726	0.547957	2.87	0.00410473	0.2068	Cyp2f2	13107	cytochrome P450, family 2, subfamily f, polypeptide 2
ENSMUSG00000044986	190.874	-0.8383	0.292553	-2.86547	0.00416393	0.2093	Tst	22117	thiosulfate sulfurtransferase, mitochondrial
ENSMUSG00000021303	203.434	-0.9691	0.338656	-2.86165	0.00421443	0.2113	Gng4	14706	guanine nucleotide binding protein (G protein), gamma 4
ENSMUSG00000039131	4.87791	5.0535	1.76789	2.8585	0.00425643	0.2128	Gipc2	54120	GIPC PDZ domain containing family, member 2
ENSMUSG00000020654	7129.2	0.3036	0.106458	2.85168	0.0043489	0.2169	Adcy3	104111	adenylate cyclase 3
ENSMUSG00000010307	5996.21	-0.2179	0.0765254	-2.84787	0.00440123	0.219	Tmem86a	67893	transmembrane protein 86A
ENSMUSG00000056153	555.709	0.8264	0.290365	2.84613	0.00442542	0.2191	Socs6	54607	suppressor of cytokine signaling 6
ENSMUSG00000032278	6.21568	4.6422	1.63066	2.84684	0.0044156	0.2191	Paqr5	74090	progestin and adipoQ receptor family member V
ENSMUSG00000037752	765.116	-0.3733	0.131277	-2.84326	0.00446553	0.2199	Xkr8	381560	X-linked Kx blood group related 8
ENSMUSG00000029095	237.837	-0.6341	0.223005	-2.84347	0.00446252	0.2199	Ablim2	231148	actin-binding LIM protein 2
ENSMUSG00000024653	2145.08	1.2689	0.44638	2.84266	0.00447392	0.2199	Scgb1a1	22287	secretoglobin, family 1A, member 1 (uteroglobin)
ENSMUSG00000037257	2723.91	-0.1998	0.0703045	-2.84128	0.00449326	0.2203	Aagab	66939	alpha- and gamma-adaptin binding protein
ENSMUSG00000044786	4109.39	0.3369	0.118662	2.83916	0.00452321	0.2212	Zfp36	22695	zinc finger protein 36
ENSMUSG00000026749	6213.06	0.3384	0.119249	2.83747	0.00454725	0.2213	Nek6	59126	NIMA (never in mitosis gene a)-related expressed kinase 6
ENSMUSG00000037712	5.71417	4.4771	1.57771	2.83773	0.00454349	0.2213	Fermt2	218952	fermitin family member 2
ENSMUSG00000017723	62.201	1.5665	0.553185	2.83172	0.00462986	0.2243	Wfdc2	67701	WAP four-disulfide core domain 2
ENSMUSG00000023048	33630.9	-0.266	0.0939537	-2.83165	0.00463078	0.2243	Prr13	66151	proline rich 13
ENSMUSG00000033192	1314.89	-0.4285	0.151414	-2.82973	0.00465871	0.2251	Lpcat2	270084	lysophosphatidylcholine acyltransferase 2
ENSMUSG00000049580	162.248	-0.8912	0.315821	-2.82183	0.00477511	0.2302	Tsku	244152	tsukushi, small leucine rich proteoglycan
ENSMUSG00000070803	45.2787	-2.3775	0.843094	-2.82002	0.00480209	0.231	Cited4	56222	Cbp/p300-interacting transactivator, with Glu/Asp-rich carboxy-terminal domain, 4
ENSMUSG00000022487	12.2964	-3.2011	1.13571	-2.81859	0.00482355	0.2314	Gtsf1	74174	gametocyte specific factor 1
ENSMUSG00000027298	4.92473	-5.4169	1.92532	-2.81352	0.00490018	0.2346	Tyro3	22174	TYRO3 protein tyrosine kinase 3
ENSMUSG00000089687	9.42356	3.1511	1.12137	2.81006	0.00495329	0.2352	Rab42	242681	RAB42, member RAS oncogene family
ENSMUSG00000073729	0.494129	12.7565	4.53876	2.81056	0.0049455	0.2352	NA	NA	NA
ENSMUSG00000036160	1124.45	-0.437	0.155445	-2.81129	0.0049343	0.2352	Surf6	20935	surfeit gene 6
ENSMUSG00000034792	2916.94	0.2491	0.0886772	2.80953	0.00496133	0.2352	Gna15	14676	guanine nucleotide binding protein, alpha 15
ENSMUSG00000026879	22920	0.2786	0.0993971	2.80282	0.00506585	0.2396	Gsn	227753	gelsolin
ENSMUSG00000068299	83.1229	1.42	0.50677	2.80215	0.00507632	0.2396	Nat8f4	75541	N-acetyltransferase 8 (GCN5-related) family member 4
ENSMUSG00000021238	1436.02	-0.4229	0.151081	-2.79886	0.00512828	0.2415	Aldh6a1	104776	aldehyde dehydrogenase family 6, subfamily A1
ENSMUSG00000046598	520.488	-0.435	0.155532	-2.79695	0.00515869	0.2423	Bdh1	71911	3-hydroxybutyrate dehydrogenase, type 1
ENSMUSG00000005899	1060.2	0.339	0.121265	2.79543	0.00518315	0.2429	Smpd4	77626	sphingomyelin phosphodiesterase 4
ENSMUSG00000079057	11371.3	-0.2699	0.0966401	-2.79266	0.0052276	0.2433	Cyp4v3	102294	cytochrome P450, family 4, subfamily v, polypeptide 3
ENSMUSG00000059606	25.6236	-2.4694	0.884117	-2.79303	0.00522177	0.2433	Rnase2b	54159	ribonuclease, RNase A family, 2B (liver, eosinophil-derived neurotoxin)
ENSMUSG00000027636	309.97	-3.7565	1.34461	-2.79376	0.00520994	0.2433	Sla2	77799	Src-like-adaptor 2
ENSMUSG00000026980	16270.9	-0.4347	0.155788	-2.79015	0.00526835	0.2446	Ly75	17076	lymphocyte antigen 75
ENSMUSG00000025746	149.268	-1.7472	0.626844	-2.78727	0.00531544	0.2462	Il6	16193	interleukin 6
ENSMUSG00000034226	921.069	0.4804	0.172697	2.78167	0.005408	0.25	Rhov	228543	ras homolog family member V
ENSMUSG00000024168	7.67887	4.2124	1.51548	2.77959	0.00544272	0.251	Tmem204	407831	transmembrane protein 204
ENSMUSG00000049422	1468.99	-0.3706	0.133463	-2.77695	0.00548712	0.2525	Chchd10	103172	coiled-coil-helix-coiled-coil-helix domain containing 10
ENSMUSG00000021226	448.543	0.3615	0.130204	2.77613	0.00550109	0.2525	Acot2	171210	acyl-CoA thioesterase 2
ENSMUSG00000035498	4.12519	5.4286	1.95662	2.77448	0.00552894	0.2532	Cdcp1	109332	CUB domain containing protein 1
ENSMUSG00000094724	3151.08	-0.4719	0.170542	-2.76724	0.00565325	0.2578	Rnaset2b	68195	ribonuclease T2B
ENSMUSG00000004296	75.0864	-1.4377	0.519539	-2.76723	0.00565342	0.2578	Il12b	16160	interleukin 12b
ENSMUSG00000030800	5.41565	7.1279	2.57739	2.76553	0.00568298	0.2585	Prss8	76560	protease, serine 8 (prostasin)
ENSMUSG00000024395	221.278	-1.0628	0.384575	-2.76348	0.00571881	0.2596	Lims2	225341	LIM and senescent cell antigen like domains 2
ENSMUSG00000031089	23.3641	2.7988	1.01367	2.76104	0.00576176	0.2603	Slc6a14	56774	solute carrier family 6 (neurotransmitter transporter), member 14
ENSMUSG00000031004	864.725	-0.4957	0.179494	-2.76147	0.00575416	0.2603	Mki67	17345	antigen identified by monoclonal antibody Ki 67
ENSMUSG00000023830	532.591	-0.7394	0.268052	-2.75846	0.00580737	0.2616	Igf2r	16004	insulin-like growth factor 2 receptor
ENSMUSG00000022965	9803.56	-0.1933	0.070079	-2.75795	0.00581659	0.2616	Ifngr2	15980	interferon gamma receptor 2
ENSMUSG00000020737	9273.42	0.3144	0.114063	2.75667	0.00583928	0.2621	Jpt1	15374	Jupiter microtubule associated homolog 1
ENSMUSG00000047963	448.175	-0.5043	0.183031	-2.75511	0.00586722	0.2627	Stbd1	52331	starch binding domain 1
ENSMUSG00000036022	323.41	-0.8708	0.316241	-2.75358	0.00589471	0.2634	Fam122b	78755	family with sequence similarity 122, member B
ENSMUSG00000007021	4.7684	5.5019	2.00217	2.74796	0.00599682	0.2664	Syngr3	20974	synaptogyrin 3
ENSMUSG00000015950	13490.7	-0.3303	0.120221	-2.74717	0.00601121	0.2664	Ncf1	17969	neutrophil cytosolic factor 1
ENSMUSG00000058542	6074.05	0.5749	0.209269	2.74701	0.00601421	0.2664	NA	NA	NA
ENSMUSG00000098318	9.45155	4.6221	1.68205	2.74786	0.0059985	0.2664	Lockd	381822	lncRNA downstream of Cdkn1b
ENSMUSG00000031453	8971.27	-0.7151	0.261488	-2.73457	0.00624609	0.276	Rasa3	19414	RAS p21 protein activator 3
ENSMUSG00000027485	34.675	3.3216	1.21629	2.7309	0.0063162	0.2785	Bpifb1	228801	BPI fold containing family B, member 1
ENSMUSG00000048497	331.86	0.537	0.196907	2.72706	0.00639015	0.2806	Mmgt2	216829	membrane magnesium transporter 2
ENSMUSG00000069273	73.022	-0.8987	0.329538	-2.72712	0.00638902	0.2806	Hist1h3e	319151	histone cluster 1, H3e
ENSMUSG00000014543	7.68059	5.4793	2.01334	2.72151	0.00649846	0.2847	Klra17	170733	killer cell lectin-like receptor, subfamily A, member 17
ENSMUSG00000040264	964.39	-1.5247	0.560678	-2.71932	0.00654168	0.2857	Gbp2b	14468	guanylate binding protein 2b
ENSMUSG00000025757	1530.91	-0.3139	0.115434	-2.71888	0.00655033	0.2857	Hspa4l	18415	heat shock protein 4 like
ENSMUSG00000001300	28.119	1.4467	0.532381	2.71734	0.00658091	0.2864	Efnb2	13642	ephrin B2
ENSMUSG00000021990	435.047	-0.4753	0.174986	-2.71602	0.0066071	0.287	Spata13	219140	spermatogenesis associated 13
ENSMUSG00000071715	8628.41	-0.2716	0.100055	-2.71463	0.00663508	0.2875	Ncf4	17972	neutrophil cytosolic factor 4
ENSMUSG00000034266	1293.01	-0.4172	0.15389	-2.71121	0.00670381	0.289	Batf	53314	basic leucine zipper transcription factor, ATF-like
ENSMUSG00000044229	8.13745	-3.8594	1.42369	-2.71081	0.00671191	0.289	Nxpe4	244853	neurexophilin and PC-esterase domain family, member 4
ENSMUSG00000011114	8085.82	-0.1892	0.0697756	-2.71139	0.00670023	0.289	Tbrg1	21376	transforming growth factor beta regulated gene 1
ENSMUSG00000097152	6.37817	3.7659	1.39095	2.70746	0.00677999	0.2913	NA	NA	NA
ENSMUSG00000024730	5630.39	-0.516	0.190678	-2.70601	0.00680976	0.292	Ms4a8a	64381	membrane-spanning 4-domains, subfamily A, member 8A
ENSMUSG00000030872	10220.9	-0.2347	0.0868408	-2.70313	0.00686893	0.2926	Gga2	74105	golgi associated, gamma adaptin ear containing, ARF binding protein 2
ENSMUSG00000001755	1899.86	-0.299	0.110621	-2.7033	0.00686541	0.2926	Coasy	71743	Coenzyme A synthase
ENSMUSG00000082978	2.46467	-4.6766	1.72926	-2.70438	0.00684313	0.2926	NA	NA	NA
ENSMUSG00000049382	297.356	0.9134	0.338587	2.69755	0.0069851	0.297	Krt8	16691	keratin 8
ENSMUSG00000021054	3115.53	-0.3014	0.112091	-2.68885	0.0071698	0.3042	Sgpp1	81535	sphingosine-1-phosphate phosphatase 1
ENSMUSG00000047011	10.7824	-2.397	0.891864	-2.68767	0.00719527	0.3046	NA	NA	NA
ENSMUSG00000028671	808.661	0.4547	0.16952	2.6824	0.00730967	0.3088	Gale	74246	galactose-4-epimerase, UDP
ENSMUSG00000097889	729.845	0.7686	0.287063	2.67743	0.00741884	0.3128	NA	NA	NA
ENSMUSG00000023972	2.95288	5.3035	1.9825	2.67516	0.00746946	0.3136	Ptk7	71461	PTK7 protein tyrosine kinase 7
ENSMUSG00000031897	12380.9	-0.3327	0.12435	-2.67563	0.00745896	0.3136	Psmb10	19171	proteasome (prosome, macropain) subunit, beta type 10
ENSMUSG00000031834	2671.5	-0.3389	0.126754	-2.67372	0.0075015	0.3136	Pik3r2	18709	phosphoinositide-3-kinase regulatory subunit 2
ENSMUSG00000033405	125.903	-0.5508	0.205963	-2.67413	0.00749225	0.3136	Nudt15	214254	nudix (nucleoside diphosphate linked moiety X)-type motif 15
ENSMUSG00000002365	5613.22	-0.1807	0.0676603	-2.67015	0.00758163	0.3163	Snx9	66616	sorting nexin 9
ENSMUSG00000004698	57.6661	-1.791	0.671081	-2.66882	0.00761179	0.3169	Hdac9	79221	histone deacetylase 9
ENSMUSG00000003068	919.563	-0.475	0.178294	-2.66437	0.00771326	0.3193	Stk11	20869	serine/threonine kinase 11
ENSMUSG00000024833	1282.2	-0.3003	0.112699	-2.66423	0.00771651	0.3193	Pola2	18969	polymerase (DNA directed), alpha 2
ENSMUSG00000024981	22238.7	-0.2144	0.0804701	-2.6647	0.00770569	0.3193	Acsl5	433256	acyl-CoA synthetase long-chain family member 5
ENSMUSG00000074345	30.5267	-2.0271	0.761573	-2.6617	0.00777461	0.3211	Tnfaip8l3	244882	tumor necrosis factor, alpha-induced protein 8-like 3
ENSMUSG00000020159	5.79794	5.6671	2.13039	2.66012	0.00781119	0.3219	Gabrp	216643	gamma-aminobutyric acid (GABA) A receptor, pi
ENSMUSG00000071337	410.415	0.5481	0.206117	2.65906	0.00783591	0.3223	Tia1	21841	cytotoxic granule-associated RNA binding protein 1
ENSMUSG00000062646	291.986	-0.3898	0.146671	-2.6575	0.00787228	0.3231	Ganc	76051	glucosidase, alpha; neutral C
ENSMUSG00000032548	3.48986	-5.1792	1.95048	-2.65534	0.00792281	0.3239	Slco2a1	24059	solute carrier organic anion transporter family, member 2a1
ENSMUSG00000061397	1301.85	1.6693	0.628488	2.65601	0.00790712	0.3239	Krt79	223917	keratin 79
ENSMUSG00000029088	43.5695	1.5193	0.572431	2.65404	0.00795342	0.3244	Kcnip4	80334	Kv channel interacting protein 4
ENSMUSG00000021190	25710.3	-0.2331	0.0878388	-2.65318	0.00797379	0.3246	Lgmn	19141	legumain
ENSMUSG00000039005	1899.01	-1.5629	0.590148	-2.64833	0.00808894	0.3273	Tlr4	21898	toll-like receptor 4
ENSMUSG00000034353	2054.8	0.6612	0.24964	2.64843	0.00808674	0.3273	Ramp1	51801	receptor (calcitonin) activity modifying protein 1
ENSMUSG00000056592	294.366	-0.4281	0.161595	-2.64933	0.00806509	0.3273	Zfp658	210104	zinc finger protein 658
ENSMUSG00000021583	6256.25	-0.2499	0.0944748	-2.64546	0.00815791	0.3295	Erap1	80898	endoplasmic reticulum aminopeptidase 1
ENSMUSG00000039701	162.296	-0.5866	0.222175	-2.6404	0.0082809	0.3332	Usp53	99526	ubiquitin specific peptidase 53
ENSMUSG00000027487	867.96	-0.6731	0.25494	-2.64026	0.00828416	0.3332	Cdk5rap1	66971	CDK5 regulatory subunit associated protein 1
ENSMUSG00000038291	995.124	-0.3326	0.126081	-2.63783	0.00834372	0.3348	Snx25	102141	sorting nexin 25
ENSMUSG00000037321	2581.98	-0.4751	0.180159	-2.63729	0.00835703	0.3348	Tap1	21354	transporter 1, ATP-binding cassette, sub-family B (MDR/TAP)
ENSMUSG00000032218	406.563	-0.5137	0.194925	-2.63527	0.00840705	0.3361	Ccnb2	12442	cyclin B2
ENSMUSG00000031065	3056.41	-0.2948	0.111937	-2.63403	0.00843787	0.3367	Cdk16	18555	cyclin-dependent kinase 16
ENSMUSG00000065954	3739.53	-0.2538	0.0964587	-2.6316	0.00849845	0.3379	Tacc1	320165	transforming, acidic coiled-coil containing protein 1
ENSMUSG00000026679	3.23892	6.2523	2.37599	2.63144	0.00850241	0.3379	Enkur	71233	enkurin, TRPC channel interacting protein
ENSMUSG00000058486	3720.35	-0.2135	0.0812303	-2.62872	0.00857069	0.34	Wdr91	101240	WD repeat domain 91
ENSMUSG00000056531	5.96294	-4.9293	1.87666	-2.62665	0.00862288	0.3408	Ccdc18	73254	coiled-coil domain containing 18
ENSMUSG00000032500	15.1195	3.9532	1.5051	2.62654	0.00862579	0.3408	Dclk3	245038	doublecortin-like kinase 3
ENSMUSG00000032203	139.514	-10.3071	3.93191	-2.6214	0.00875688	0.3447	NA	NA	NA
ENSMUSG00000050335	327424	0.2612	0.0996479	2.62143	0.00875618	0.3447	Lgals3	16854	lectin, galactose binding, soluble 3
ENSMUSG00000040811	1608.57	-0.3022	0.115337	-2.62041	0.00878236	0.345	Eml2	72205	echinoderm microtubule associated protein like 2
ENSMUSG00000030329	28.7066	-2.108	0.805402	-2.61727	0.00886358	0.3468	Pianp	319352	PILR alpha associated neural protein
ENSMUSG00000069303	8.13915	5.9847	2.28626	2.61769	0.00885275	0.3468	Hist1h2br	665622	histone cluster 1 H2br
ENSMUSG00000041895	315.929	-0.4667	0.178404	-2.61598	0.00889708	0.3475	Wipi1	52639	WD repeat domain, phosphoinositide interacting 1
ENSMUSG00000051498	1005.04	-0.3743	0.143194	-2.61371	0.00895648	0.3484	Tlr6	21899	toll-like receptor 6
ENSMUSG00000022715	13.2987	-3.1816	1.217	-2.61426	0.00894221	0.3484	Tmem114	74720	transmembrane protein 114
ENSMUSG00000053040	3025.51	-0.3376	0.129515	-2.60691	0.00913631	0.3547	Aph1c	68318	aph1 homolog C, gamma secretase subunit
ENSMUSG00000074646	4.80109	-4.8934	1.87884	-2.60447	0.00920165	0.3566	6430550D23Rik	320095	RIKEN cDNA 6430550D23 gene
ENSMUSG00000031568	1509.15	-0.3391	0.130316	-2.60228	0.00926072	0.3582	Rwdd4a	192174	RWD domain containing 4A
ENSMUSG00000029798	4209.6	-0.5015	0.193228	-2.59531	0.00945059	0.3648	Herc6	67138	hect domain and RLD 6
ENSMUSG00000048406	55.2689	0.8193	0.315765	2.59463	0.00946919	0.3649	NA	NA	NA
ENSMUSG00000095029	25.4216	-1.5204	0.586931	-2.5904	0.00958641	0.3687	Gm36079	102639868	predicted gene, 36079
ENSMUSG00000033538	1545.77	-0.3657	0.141262	-2.58852	0.00963881	0.3699	Casp4	12363	caspase 4, apoptosis-related cysteine peptidase
ENSMUSG00000021789	258.069	0.957	0.369805	2.58791	0.00965599	0.3699	Sftpa1	20387	surfactant associated protein A1
ENSMUSG00000000732	1760.12	-0.3587	0.138807	-2.58438	0.00975545	0.3716	Icosl	50723	icos ligand
ENSMUSG00000036611	2612.72	0.3062	0.118442	2.58485	0.00974216	0.3716	Eepd1	67484	endonuclease/exonuclease/phosphatase family domain containing 1
ENSMUSG00000028194	46.9547	1.3934	0.539041	2.58503	0.00973696	0.3716	Ddah1	69219	dimethylarginine dimethylaminohydrolase 1
ENSMUSG00000018920	9303.64	-0.2966	0.114953	-2.58008	0.0098776	0.3742	Cxcl16	66102	chemokine (C-X-C motif) ligand 16
ENSMUSG00000034265	61.9399	-1.5707	0.608648	-2.58072	0.00985958	0.3742	Zdhhc14	224454	zinc finger, DHHC domain containing 14
ENSMUSG00000034947	13852.2	-0.2228	0.0863622	-2.58015	0.00987572	0.3742	Tmem106a	217203	transmembrane protein 106A
ENSMUSG00000015340	194709	-0.3031	0.117779	-2.57336	0.0100717	0.3759	Cybb	13058	cytochrome b-245, beta polypeptide
ENSMUSG00000039747	2192.71	-0.3498	0.135883	-2.57408	0.0100507	0.3759	Orai2	269717	ORAI calcium release-activated calcium modulator 2
ENSMUSG00000032324	365.806	-0.4108	0.15964	-2.57358	0.0100651	0.3759	Tspan3	56434	tetraspanin 3
ENSMUSG00000034616	280.464	-0.3965	0.15386	-2.57674	0.0099738	0.3759	Ssh3	245857	slingshot protein phosphatase 3
ENSMUSG00000083995	6.69524	3.5219	1.36757	2.57533	0.0100144	0.3759	NA	NA	NA
ENSMUSG00000023043	122.534	1.1676	0.453747	2.5733	0.0100735	0.3759	Krt18	16668	keratin 18
ENSMUSG00000000184	4302.48	0.2977	0.115605	2.57546	0.0100108	0.3759	Ccnd2	12444	cyclin D2
ENSMUSG00000013483	12.2691	-4.1614	1.61531	-2.57623	0.00998835	0.3759	Card14	170720	caspase recruitment domain family, member 14
ENSMUSG00000011096	2737.45	-0.6465	0.251679	-2.56881	0.0102047	0.3801	Akt1s1	67605	AKT1 substrate 1 (proline-rich)
ENSMUSG00000025525	1305.16	-0.3007	0.117309	-2.56312	0.0103736	0.3857	Apool	68117	apolipoprotein O-like
ENSMUSG00000069633	500.488	-0.3868	0.151225	-2.55785	0.0105322	0.3904	Pex11g	69129	peroxisomal biogenesis factor 11 gamma
ENSMUSG00000057176	126.305	-0.5785	0.226205	-2.55734	0.0105475	0.3904	Ccdc189	233899	coiled-coil domain containing 189
ENSMUSG00000020392	2892.99	-0.2031	0.0794126	-2.55702	0.0105572	0.3904	Cdkn2aipnl	52626	CDKN2A interacting protein N-terminal like
ENSMUSG00000030653	201.783	0.9887	0.386844	2.55593	0.0105905	0.3909	Pde2a	207728	phosphodiesterase 2A, cGMP-stimulated
ENSMUSG00000005800	356.484	-0.8061	0.316058	-2.55053	0.0107559	0.3963	Mmp8	17394	matrix metallopeptidase 8
ENSMUSG00000020732	45.9954	0.9204	0.360955	2.54983	0.0107775	0.3963	Rab37	58222	RAB37, member RAS oncogene family
ENSMUSG00000087639	8.54165	-3.5716	1.4014	-2.54858	0.0108163	0.3964	NA	NA	NA
ENSMUSG00000038502	1922.18	-0.3245	0.127409	-2.54664	0.0108765	0.3964	Ptov1	84113	prostate tumor over expressed gene 1
ENSMUSG00000041716	214.479	1.2119	0.475783	2.5472	0.010859	0.3964	Gm20604	100859931	predicted gene 20604
ENSMUSG00000021693	247.818	0.6743	0.264671	2.54783	0.0108394	0.3964	Kif2a	16563	kinesin family member 2A
ENSMUSG00000020681	491.216	-0.776	0.304606	-2.54742	0.0108522	0.3964	Ace	11421	angiotensin I converting enzyme (peptidyl-dipeptidase A) 1
ENSMUSG00000037573	1637.01	0.2369	0.0931136	2.54405	0.0109576	0.3965	Tob1	22057	transducer of ErbB-2.1
ENSMUSG00000036814	3.24638	5.8928	2.31503	2.54544	0.010914	0.3965	Slc6a20a	102680	solute carrier family 6 (neurotransmitter transporter), member 20A
ENSMUSG00000086342	3.39596	-5.8454	2.29818	-2.54346	0.0109759	0.3965	NA	NA	NA
ENSMUSG00000021338	101.88	0.6961	0.273685	2.54341	0.0109775	0.3965	Carmil1	68732	capping protein regulator and myosin 1 linker 1
ENSMUSG00000097402	3.9619	5.3373	2.09715	2.54502	0.0109272	0.3965	Gm17399	100502695	predicted gene, 17399
ENSMUSG00000034487	236.559	-0.5131	0.201882	-2.54166	0.0110327	0.397	Poglut3	68304	protein O-glucosyltransferase 3
ENSMUSG00000040663	362.937	0.4187	0.16475	2.54166	0.0110328	0.397	Clcf1	56708	cardiotrophin-like cytokine factor 1
ENSMUSG00000037012	1895.25	-0.4815	0.189627	-2.53914	0.0111125	0.3985	Hk1	15275	hexokinase 1
ENSMUSG00000022364	565.767	-0.3192	0.125724	-2.5392	0.0111105	0.3985	Tbc1d31	210544	TBC1 domain family, member 31
ENSMUSG00000001473	18677.3	0.2537	0.0999383	2.53849	0.0111333	0.3985	Tubb6	67951	tubulin, beta 6 class V
ENSMUSG00000061536	664.499	0.5285	0.208306	2.53719	0.0111748	0.3993	Sec22c	215474	SEC22 homolog C, vesicle trafficking protein
ENSMUSG00000006127	1513.31	-0.5557	0.219421	-2.53259	0.0113223	0.4038	Inpp5k	19062	inositol polyphosphate 5-phosphatase K
ENSMUSG00000097325	2.75744	-6.7333	2.66075	-2.5306	0.0113868	0.4054	Gm16897	320400	predicted gene, 16897
ENSMUSG00000026102	152.671	0.6193	0.244978	2.52803	0.0114705	0.407	Inpp1	16329	inositol polyphosphate-1-phosphatase
ENSMUSG00000020015	2598.94	0.2002	0.0791735	2.52835	0.0114601	0.407	Cdk17	237459	cyclin-dependent kinase 17
ENSMUSG00000010095	60694.8	-0.4648	0.183917	-2.52704	0.0115028	0.4074	Slc3a2	17254	solute carrier family 3 (activators of dibasic and neutral amino acid transport), member 2
ENSMUSG00000062901	2765.02	-0.2841	0.112499	-2.5252	0.0115634	0.4088	Klhl24	75785	kelch-like 24
ENSMUSG00000030403	12658.5	-0.1974	0.0782095	-2.52407	0.0116005	0.4094	Vasp	22323	vasodilator-stimulated phosphoprotein
ENSMUSG00000014846	57.9986	0.835	0.331156	2.52135	0.0116905	0.4098	Tppp3	67971	tubulin polymerization-promoting protein family member 3
ENSMUSG00000032014	885.076	0.3668	0.14551	2.52064	0.0117143	0.4098	Oaf	102644	out at first homolog
ENSMUSG00000022818	69.2414	1.0695	0.423954	2.52271	0.0116456	0.4098	Cyp2ab1	224044	cytochrome P450, family 2, subfamily ab, polypeptide 1
ENSMUSG00000039782	419.768	0.4099	0.162604	2.52097	0.0117033	0.4098	Cpeb2	231207	cytoplasmic polyadenylation element binding protein 2
ENSMUSG00000003271	126.474	0.9529	0.377894	2.52149	0.0116858	0.4098	Sult2b1	54200	sulfotransferase family, cytosolic, 2B, member 1
ENSMUSG00000005575	4485.71	-0.1711	0.0678992	-2.51967	0.0117465	0.4103	Ube2m	22192	ubiquitin-conjugating enzyme E2M
ENSMUSG00000022246	130.25	-1.1081	0.43998	-2.51849	0.0117861	0.4109	Rai14	75646	retinoic acid induced 14
ENSMUSG00000073242	677.539	0.4424	0.175796	2.51639	0.0118563	0.4109	Dnmt3aos	100038522	DNA methyltransferase 3A, opposite strand
ENSMUSG00000074183	141.214	0.7407	0.294191	2.51785	0.0118073	0.4109	Gsta1	14857	glutathione S-transferase, alpha 1 (Ya)
ENSMUSG00000019872	9500.76	-0.2564	0.101911	-2.51639	0.0118564	0.4109	Smpdl3a	57319	sphingomyelin phosphodiesterase, acid-like 3A
ENSMUSG00000052889	649.235	0.7466	0.296708	2.51611	0.0118658	0.4109	Prkcb	18751	protein kinase C, beta
ENSMUSG00000006611	438.913	-0.4893	0.194538	-2.51524	0.0118951	0.4112	Hfe	15216	homeostatic iron regulator
ENSMUSG00000026630	66.0984	1.0609	0.421933	2.51438	0.0119243	0.4113	Batf3	381319	basic leucine zipper transcription factor, ATF-like 3
ENSMUSG00000022905	5224.37	1.0583	0.420985	2.51391	0.0119401	0.4113	Kpna1	16646	karyopherin (importin) alpha 1
ENSMUSG00000091747	1382.41	-0.3916	0.155812	-2.51301	0.0119705	0.4117	NA	NA	NA
ENSMUSG00000046806	360.96	-0.6374	0.253757	-2.51171	0.0120149	0.4118	Cyren	78412	cell cycle regulator of NHEJ
ENSMUSG00000058818	18432.4	-0.2165	0.0861843	-2.51216	0.0119996	0.4118	Pirb	18733	paired Ig-like receptor B
ENSMUSG00000034449	571.563	-0.3343	0.133202	-2.50947	0.0120911	0.4137	Dhrs11	192970	dehydrogenase/reductase (SDR family) member 11
ENSMUSG00000003559	707.542	-0.3415	0.136113	-2.5089	0.0121108	0.4137	As3mt	57344	arsenic (+3 oxidation state) methyltransferase
ENSMUSG00000030708	510.957	-0.4393	0.175149	-2.50796	0.0121429	0.4138	Dnajb13	69387	DnaJ heat shock protein family (Hsp40) member B13
ENSMUSG00000073555	21.7772	-1.6051	0.640082	-2.50761	0.0121552	0.4138	Gm4951	240327	predicted gene 4951
ENSMUSG00000040722	144.609	-0.7303	0.29142	-2.50609	0.0122074	0.4148	Scamp5	56807	secretory carrier membrane protein 5
ENSMUSG00000032415	32.2756	1.1568	0.46171	2.50553	0.0122266	0.4148	Ube2cbp	70348	ubiquitin-conjugating enzyme E2C binding protein
ENSMUSG00000085169	27.269	-1.0882	0.434684	-2.50345	0.0122989	0.4165	Gm10785	100038392	predicted gene 10785
ENSMUSG00000084137	2.15912	5.0149	2.00466	2.50161	0.0123628	0.418	NA	NA	NA
ENSMUSG00000046688	2604.28	-0.2288	0.0915138	-2.49998	0.01242	0.4188	Tifa	211550	TRAF-interacting protein with forkhead-associated domain
ENSMUSG00000030402	259.999	-0.6228	0.249146	-2.49977	0.0124273	0.4188	Ppm1n	232941	protein phosphatase, Mg2+/Mn2+ dependent, 1N (putative)
ENSMUSG00000021448	6.17885	5.1352	2.05517	2.49869	0.0124655	0.4194	Shc3	20418	src homology 2 domain-containing transforming protein C3
ENSMUSG00000029310	3526.29	-0.2277	0.0912393	-2.49601	0.0125598	0.4215	Nudt9	74167	nudix (nucleoside diphosphate linked moiety X)-type motif 9
ENSMUSG00000021838	24.5855	1.2845	0.514689	2.49574	0.0125694	0.4215	Samd4	74480	sterile alpha motif domain containing 4
ENSMUSG00000023960	76.1492	-1.6879	0.676655	-2.49445	0.0126154	0.4223	Enpp5	83965	ectonucleotide pyrophosphatase/phosphodiesterase 5
ENSMUSG00000018861	353.614	0.384	0.154069	2.49243	0.0126873	0.424	Fdxr	14149	ferredoxin reductase
ENSMUSG00000060950	1509.48	0.1937	0.0777562	2.4917	0.0127134	0.4242	Trmt61a	328162	tRNA methyltransferase 61A
ENSMUSG00000046727	138.17	-0.6109	0.245395	-2.48955	0.0127904	0.4248	Cystm1	66060	cysteine-rich transmembrane module containing 1
ENSMUSG00000031075	12.5891	2.1682	0.870982	2.48942	0.0127953	0.4248	Ano1	101772	anoctamin 1, calcium activated chloride channel
ENSMUSG00000025723	17.7204	-1.9303	0.775157	-2.49026	0.0127649	0.4248	Nmb	68039	neuromedin B
ENSMUSG00000097328	9679.49	0.4249	0.17102	2.48462	0.0129688	0.4292	Tnfsf12	21944	tumor necrosis factor (ligand) superfamily, member 12
ENSMUSG00000092490	24.9583	-2.6513	1.06708	-2.48458	0.0129706	0.4292	Gm20482	102632136	predicted gene 20482
ENSMUSG00000098650	30.6894	3.7342	1.5057	2.48002	0.0131375	0.434	NA	NA	NA
ENSMUSG00000038612	24238.9	0.1399	0.0565386	2.4746	0.0133384	0.4392	Mcl1	17210	myeloid cell leukemia sequence 1
ENSMUSG00000038963	2391.93	0.6827	0.275893	2.47462	0.0133379	0.4392	Slco4a1	108115	solute carrier organic anion transporter family, member 4a1
ENSMUSG00000031443	31160.4	-0.1635	0.0661697	-2.47139	0.013459	0.4425	F7	14068	coagulation factor VII
ENSMUSG00000030795	2383.26	0.3141	0.127141	2.47065	0.0134869	0.4426	Fus	233908	fused in sarcoma
ENSMUSG00000079662	32.2911	-2.499	1.01166	-2.47015	0.0135058	0.4426	NA	NA	NA
ENSMUSG00000000056	931.12	-0.334	0.135691	-2.46143	0.0138385	0.4527	Narf	67608	nuclear prelamin A recognition factor
ENSMUSG00000026822	843.022	-1.2503	0.508352	-2.45949	0.0139134	0.453	Lcn2	16819	lipocalin 2
ENSMUSG00000079362	2782.61	-0.588	0.239063	-2.45974	0.0139039	0.453	NA	NA	NA
ENSMUSG00000031657	2780.53	0.1917	0.0779015	2.46017	0.0138871	0.453	Heatr3	234549	HEAT repeat containing 3
ENSMUSG00000011382	84.7279	-0.7843	0.319024	-2.4583	0.0139596	0.4537	Dhdh	71755	dihydrodiol dehydrogenase (dimeric)
ENSMUSG00000002059	291.811	-0.6337	0.258037	-2.4559	0.0140531	0.455	Rab34	19376	RAB34, member RAS oncogene family
ENSMUSG00000097217	12.7352	2.1228	0.864251	2.45627	0.0140389	0.455	NA	NA	NA
ENSMUSG00000044475	503.628	-0.4387	0.178669	-2.45556	0.0140664	0.455	Ascc1	69090	activating signal cointegrator 1 complex subunit 1
ENSMUSG00000021779	18.1466	-2.227	0.907456	-2.45414	0.0141222	0.4561	Thrb	21834	thyroid hormone receptor beta
ENSMUSG00000024268	256.441	0.4168	0.169874	2.45355	0.0141454	0.4561	Celf4	108013	CUGBP, Elav-like family member 4
ENSMUSG00000003779	534.53	-0.4157	0.169576	-2.45117	0.0142391	0.4581	Kif20a	19348	kinesin family member 20A
ENSMUSG00000040785	1153.57	-0.2675	0.109165	-2.45082	0.0142532	0.4581	Ttc3	22129	tetratricopeptide repeat domain 3
ENSMUSG00000020086	123.602	-0.5695	0.232446	-2.44996	0.0142873	0.4585	H2afy2	404634	H2A histone family, member Y2
ENSMUSG00000038179	2618.96	-0.4129	0.168635	-2.44879	0.0143339	0.4592	Slamf7	75345	SLAM family member 7
ENSMUSG00000026158	858.722	-0.2751	0.1126	-2.44351	0.0145451	0.4643	Ogfrl1	70155	opioid growth factor receptor-like 1
ENSMUSG00000034641	2015.16	0.2239	0.0916472	2.4431	0.0145615	0.4643	Cd300ld	217305	CD300 molecule like family member d
ENSMUSG00000020331	14.6342	-1.9697	0.80596	-2.44398	0.0145264	0.4643	Hcn2	15166	hyperpolarization-activated, cyclic nucleotide-gated K+ 2
ENSMUSG00000026637	2128.78	-0.2259	0.0925198	-2.44167	0.0146196	0.4647	Traf5	22033	TNF receptor-associated factor 5
ENSMUSG00000062609	4.13859	5.3113	2.17521	2.44177	0.0146156	0.4647	Kcnj15	16516	potassium inwardly-rectifying channel, subfamily J, member 15
ENSMUSG00000033581	2790.25	0.4176	0.171077	2.44111	0.0146423	0.4647	Igf2bp2	319765	insulin-like growth factor 2 mRNA binding protein 2
ENSMUSG00000034157	3950.74	-0.308	0.126293	-2.43907	0.0147253	0.4658	Cipc	217732	CLOCK interacting protein, circadian
ENSMUSG00000048826	134.633	-1.0926	0.44793	-2.43928	0.0147165	0.4658	Dact2	240025	dishevelled-binding antagonist of beta-catenin 2
ENSMUSG00000021185	832.303	-0.4644	0.191136	-2.42965	0.0151135	0.4774	Dglucy	217830	D-glutamate cyclase
ENSMUSG00000006398	452.045	-0.4402	0.181673	-2.4232	0.0153845	0.4845	Cdc20	107995	cell division cycle 20
ENSMUSG00000074457	10.645	2.8775	1.1875	2.42312	0.0153877	0.4845	S100a16	67860	S100 calcium binding protein A16
ENSMUSG00000020021	1030.73	-0.3276	0.135271	-2.42145	0.0154587	0.486	Fgd6	13998	FYVE, RhoGEF and PH domain containing 6
ENSMUSG00000041936	2081.23	-0.6208	0.256554	-2.4196	0.0155377	0.4877	Agrn	11603	agrin
ENSMUSG00000046722	10725.7	-0.4907	0.202978	-2.41762	0.0156224	0.4896	Cdc42se1	57912	CDC42 small effector 1
ENSMUSG00000014158	402.333	-0.8962	0.370875	-2.41639	0.0156751	0.4905	Trpv4	63873	transient receptor potential cation channel, subfamily V, member 4
ENSMUSG00000065037	220.025	0.94	0.389435	2.4137	0.0157914	0.4934	Rn7sk	19817	RNA, 7SK, nuclear
ENSMUSG00000021240	829.256	-0.3244	0.134653	-2.40919	0.015988	0.4944	Abcd4	19300	ATP-binding cassette, sub-family D (ALD), member 4
ENSMUSG00000022800	1356.44	0.4802	0.199476	2.40753	0.0160607	0.4944	Fyttd1	69823	forty-two-three domain containing 1
ENSMUSG00000053358	17.1672	1.6184	0.671363	2.41064	0.0159246	0.4944	NA	NA	NA
ENSMUSG00000040327	463.392	-0.5912	0.245617	-2.4072	0.0160754	0.4944	Cul9	78309	cullin 9
ENSMUSG00000035161	1832.38	0.2275	0.0945061	2.40674	0.0160955	0.4944	Ints6	18130	integrator complex subunit 6
ENSMUSG00000045752	972.76	0.4596	0.190716	2.40997	0.0159537	0.4944	Tssc4	56844	tumor-suppressing subchromosomal transferable fragment 4
ENSMUSG00000026479	81.2752	1.4541	0.602836	2.41209	0.0158614	0.4944	Lamc2	16782	laminin, gamma 2
ENSMUSG00000004558	8.73668	3.0879	1.28083	2.41083	0.0159163	0.4944	Ndrg2	29811	N-myc downstream regulated gene 2
ENSMUSG00000097645	232.107	0.7083	0.294434	2.40578	0.0161381	0.4944	NA	NA	NA
ENSMUSG00000032802	59453.9	0.2196	0.091172	2.40887	0.0160021	0.4944	Srxn1	76650	sulfiredoxin 1 homolog (S. cerevisiae)
ENSMUSG00000001741	769.492	0.5017	0.208345	2.40793	0.0160435	0.4944	Il16	16170	interleukin 16
ENSMUSG00000037235	556.313	-0.3388	0.140853	-2.40566	0.0161435	0.4944	Mxd4	17122	Max dimerization protein 4
ENSMUSG00000026856	1486.06	-0.3751	0.155739	-2.40873	0.0160082	0.4944	Dolpp1	57170	dolichyl pyrophosphate phosphatase 1
ENSMUSG00000056116	5952.65	-0.3184	0.132478	-2.40311	0.0162562	0.4971	H2-T22	15039	histocompatibility 2, T region locus 22
ENSMUSG00000029377	191.13	-0.9619	0.401266	-2.39728	0.0165173	0.5036	Ereg	13874	epiregulin
ENSMUSG00000032105	16.7936	2.681	1.11821	2.39753	0.0165058	0.5036	Pdzd3	170761	PDZ domain containing 3
ENSMUSG00000034786	2694.9	0.4881	0.20374	2.39585	0.0165817	0.5048	Gpsm3	106512	G-protein signalling modulator 3 (AGS3-like, C. elegans)
ENSMUSG00000030760	899.581	-0.2379	0.0993612	-2.39432	0.0166511	0.5061	Acer3	66190	alkaline ceramidase 3
ENSMUSG00000073409	3364.66	-0.4552	0.19015	-2.39377	0.0166763	0.5061	H2-Q6	110557	histocompatibility 2, Q region locus 6
ENSMUSG00000032089	3557.82	0.5709	0.238574	2.39303	0.0167097	0.5064	Il10ra	16154	interleukin 10 receptor, alpha
ENSMUSG00000021403	693.786	0.7314	0.306032	2.39011	0.0168435	0.5089	Serpinb9b	20706	serine (or cysteine) peptidase inhibitor, clade B, member 9b
ENSMUSG00000028973	1244.13	-0.279	0.116726	-2.39054	0.0168235	0.5089	Abcb8	74610	ATP-binding cassette, sub-family B (MDR/TAP), member 8
ENSMUSG00000020561	1532.65	0.195	0.0817126	2.38666	0.0170022	0.5117	Twistnb	28071	twist basic helix-loop-helix transcription factor 1 neighbor
ENSMUSG00000041695	250.276	0.5137	0.215236	2.38651	0.0170092	0.5117	Kcnj2	16518	potassium inwardly-rectifying channel, subfamily J, member 2
ENSMUSG00000028456	91.1079	0.8079	0.338532	2.38642	0.0170132	0.5117	Unc13b	22249	unc-13 homolog B
ENSMUSG00000039959	7545.53	0.4562	0.191218	2.38555	0.0170537	0.5122	Hip1	215114	huntingtin interacting protein 1
ENSMUSG00000038775	369.725	0.4069	0.170648	2.38432	0.0171107	0.5131	Vill	22351	villin-like
ENSMUSG00000053647	2.32741	4.5983	1.93003	2.3825	0.0171957	0.5149	Gper1	76854	G protein-coupled estrogen receptor 1
ENSMUSG00000057143	855.913	-0.4132	0.173674	-2.37935	0.0173432	0.5155	Trim12c	319236	tripartite motif-containing 12C
ENSMUSG00000095474	4.50645	-4.4126	1.85402	-2.38003	0.0173112	0.5155	Cldn34c2	625591	claudin 34C2
ENSMUSG00000070425	119.328	0.5871	0.246743	2.3795	0.017336	0.5155	Xntrpc	102443351	Xndc1-transient receptor potential cation channel, subfamily C, member 2 readthrough
ENSMUSG00000025854	18781.2	-0.2911	0.122295	-2.38053	0.0172876	0.5155	Fam20c	80752	family with sequence similarity 20, member C
ENSMUSG00000020399	5101.76	0.3663	0.153913	2.3797	0.0173267	0.5155	Havcr2	171285	hepatitis A virus cellular receptor 2
ENSMUSG00000046999	134.379	-1.0593	0.445438	-2.37803	0.0174053	0.5166	1110032F04Rik	68725	RIKEN cDNA 1110032F04 gene
ENSMUSG00000017466	3688.73	-0.4756	0.200307	-2.37443	0.0175761	0.5201	Timp2	21858	tissue inhibitor of metalloproteinase 2
ENSMUSG00000027463	2215.58	0.3241	0.136505	2.37455	0.0175705	0.5201	Slc52a3	69698	solute carrier protein family 52, member 3
ENSMUSG00000024143	6521.73	-0.2375	0.100112	-2.37236	0.0176748	0.5223	Rhoq	104215	ras homolog family member Q
ENSMUSG00000071847	569.978	0.5028	0.212025	2.37139	0.0177212	0.5229	Apcdd1	494504	adenomatosis polyposis coli down-regulated 1
ENSMUSG00000026193	3869.68	-0.6679	0.281734	-2.37071	0.0177537	0.5229	Fn1	14268	fibronectin 1
ENSMUSG00000054612	300.368	-0.5459	0.230302	-2.37026	0.0177753	0.5229	Mgmt	17314	O-6-methylguanine-DNA methyltransferase
ENSMUSG00000079547	1818.11	-0.2722	0.114958	-2.36768	0.0178999	0.5258	H2-DMb1	14999	histocompatibility 2, class II, locus Mb1
ENSMUSG00000019853	4.65382	4.6212	1.9541	2.36486	0.0180367	0.5291	Hebp2	56016	heme binding protein 2
ENSMUSG00000023307	4390.28	-0.1394	0.0589624	-2.36429	0.0180646	0.5291	2005-03-01	69104	membrane-associated ring finger (C3HC4) 5
ENSMUSG00000026986	11.0205	-2.6996	1.14213	-2.36368	0.0180944	0.5292	Hnmt	140483	histamine N-methyltransferase
ENSMUSG00000029713	8802.36	0.3462	0.146538	2.36278	0.0181386	0.5298	Gnb2	14693	guanine nucleotide binding protein (G protein), beta 2
ENSMUSG00000021007	61.5007	-0.891	0.37746	-2.3606	0.0182453	0.5321	Spata7	104871	spermatogenesis associated 7
ENSMUSG00000074158	57.6745	1.1442	0.484917	2.35956	0.0182965	0.5328	Zfp976	208111	zinc finger protein 976
ENSMUSG00000031309	725.234	0.3466	0.14693	2.35895	0.0183266	0.5329	Rps6ka3	110651	ribosomal protein S6 kinase polypeptide 3
ENSMUSG00000038729	62.7562	3.7211	1.57795	2.35817	0.0183651	0.5333	Akap2	11641	A kinase (PRKA) anchor protein 2
ENSMUSG00000005615	5880.16	0.6315	0.267914	2.35715	0.018416	0.534	Pcyt1a	13026	phosphate cytidylyltransferase 1, choline, alpha isoform
ENSMUSG00000081778	6.56846	4.1217	1.74998	2.35527	0.0185094	0.5359	NA	NA	NA
ENSMUSG00000024381	1199.24	0.5419	0.230149	2.35466	0.0185395	0.536	Bin1	30948	bridging integrator 1
ENSMUSG00000073388	7.60674	3.6611	1.55519	2.35412	0.0185664	0.536	NA	NA	NA
ENSMUSG00000060063	10004.5	0.407	0.173091	2.35111	0.0187175	0.5396	Alox5ap	11690	arachidonate 5-lipoxygenase activating protein
ENSMUSG00000083716	103.952	1.8766	0.798765	2.34934	0.0188068	0.5414	NA	NA	NA
ENSMUSG00000062082	9010.78	-0.2478	0.105532	-2.34816	0.0188663	0.5424	Cd200r4	239849	CD200 receptor 4
ENSMUSG00000029060	1328.03	-0.3098	0.131998	-2.34736	0.018907	0.5428	Mib2	76580	mindbomb E3 ubiquitin protein ligase 2
ENSMUSG00000048142	114.52	-0.6718	0.286578	-2.34435	0.0190602	0.5464	Nat8l	269642	N-acetyltransferase 8-like
ENSMUSG00000029822	7981.82	-0.327	0.139537	-2.34358	0.0190998	0.5467	Osbpl3	71720	oxysterol binding protein-like 3
ENSMUSG00000097284	7.311	-3.0286	1.29272	-2.34279	0.0191402	0.5471	4930480K23Rik	75016	RIKEN cDNA 4930480K23 gene
ENSMUSG00000004709	532.64	0.6665	0.284684	2.34113	0.0192256	0.5488	Cd244a	18106	CD244 molecule A
ENSMUSG00000060131	1889.99	-0.3681	0.157688	-2.33426	0.0195824	0.551	Atp8b4	241633	ATPase, class I, type 8B, member 4
ENSMUSG00000029007	5846.61	-0.3127	0.133994	-2.33392	0.0195999	0.551	Agtrap	11610	angiotensin II, type I receptor-associated protein
ENSMUSG00000020205	2464.28	0.3044	0.130427	2.33381	0.0196059	0.551	Phlda1	21664	pleckstrin homology like domain, family A, member 1
ENSMUSG00000028701	7.17752	-3.9418	1.68689	-2.3367	0.0194546	0.551	Lurap1	68075	leucine rich adaptor protein 1
ENSMUSG00000036882	6.7726	3.0964	1.32436	2.338	0.0193871	0.551	Arhgap33	233071	Rho GTPase activating protein 33
ENSMUSG00000097276	5.82723	3.9379	1.68682	2.3345	0.0195697	0.551	4930525G20Rik	320163	RIKEN cDNA 4930525G20 gene
ENSMUSG00000022718	1047.19	0.2091	0.0894972	2.33686	0.0194467	0.551	Dgcr8	94223	DGCR8, microprocessor complex subunit
ENSMUSG00000085112	5.45932	4.6031	1.97014	2.33645	0.019468	0.551	A530072M11Rik	100415915	RIKEN cDNA gene A530072M11
ENSMUSG00000039285	2559.25	-0.3989	0.170889	-2.3344	0.0195748	0.551	Azi2	27215	5-azacytidine induced gene 2
ENSMUSG00000027714	1781.37	0.2444	0.104713	2.33444	0.0195726	0.551	Exosc9	50911	exosome component 9
ENSMUSG00000038248	183.176	0.6699	0.286857	2.33536	0.0195247	0.551	Sobp	109205	sine oculis binding protein
ENSMUSG00000064147	361.184	0.8185	0.350879	2.33268	0.0196648	0.5519	Rab44	442827	RAB44, member RAS oncogene family
ENSMUSG00000025008	1167.3	-0.2959	0.126988	-2.32988	0.0198126	0.5553	Tctn3	67590	tectonic family member 3
ENSMUSG00000036594	730.223	-1.2807	0.54993	-2.32882	0.0198688	0.5561	H2-Aa	14960	histocompatibility 2, class II antigen A, alpha
ENSMUSG00000025856	60.2267	-0.8794	0.377698	-2.32823	0.0198997	0.5562	Pdgfa	18590	platelet derived growth factor, alpha
ENSMUSG00000046311	890.988	1.4705	0.63199	2.32678	0.0199768	0.5576	Zfp62	22720	zinc finger protein 62
ENSMUSG00000033207	1596.7	0.4276	0.183925	2.32489	0.0200779	0.5596	Mamdc2	71738	MAM domain containing 2
ENSMUSG00000020882	69.7547	-0.8295	0.357007	-2.3235	0.0201522	0.5601	Cacnb1	12295	calcium channel, voltage-dependent, beta 1 subunit
ENSMUSG00000045725	33.3159	-0.962	0.414036	-2.32352	0.0201511	0.5601	Prr15	78004	proline rich 15
ENSMUSG00000048120	1445.59	-0.4	0.172205	-2.32264	0.0201985	0.5607	Entpd1	12495	ectonucleoside triphosphate diphosphohydrolase 1
ENSMUSG00000038352	324.414	-0.4736	0.203984	-2.32167	0.0202506	0.5613	Arl5c	217151	ADP-ribosylation factor-like 5C
ENSMUSG00000026639	10.99	2.5516	1.10015	2.31932	0.0203777	0.5619	Lamb3	16780	laminin, beta 3
ENSMUSG00000063087	15.2343	1.893	0.815849	2.32024	0.0203278	0.5619	Gm10125	791318	predicted gene 10125
ENSMUSG00000096056	4.81356	6.1504	2.65191	2.31922	0.0203829	0.5619	NA	NA	NA
ENSMUSG00000026860	1309.63	-0.2471	0.106502	-2.31987	0.020348	0.5619	Sh3glb2	227700	SH3-domain GRB2-like endophilin B2
ENSMUSG00000026827	5034.92	-0.33	0.142492	-2.31583	0.0205675	0.5635	Gpd2	14571	glycerol phosphate dehydrogenase 2, mitochondrial
ENSMUSG00000048480	4346.01	-0.4396	0.189675	-2.31741	0.0204816	0.5635	Cxcr1	227288	chemokine (C-X-C motif) receptor 1
ENSMUSG00000085890	293.329	0.6864	0.296291	2.31667	0.0205218	0.5635	NA	NA	NA
ENSMUSG00000030223	606.203	-0.3923	0.169378	-2.31616	0.0205497	0.5635	Ptpro	19277	protein tyrosine phosphatase, receptor type, O
ENSMUSG00000078566	1107.92	-0.3264	0.14097	-2.31559	0.0205808	0.5635	Bnip3	12176	BCL2/adenovirus E1B interacting protein 3
ENSMUSG00000081378	33.9774	1.2341	0.533285	2.31412	0.0206612	0.5642	NA	NA	NA
ENSMUSG00000035513	69.2984	-1.0891	0.470562	-2.31442	0.0206445	0.5642	Ntng2	171171	netrin G2
ENSMUSG00000022253	535.244	-0.3185	0.13788	-2.31022	0.0208761	0.5693	Nadk2	68646	NAD kinase 2, mitochondrial
ENSMUSG00000038400	1420.8	0.4524	0.196534	2.30203	0.0213332	0.581	Pmepa1	65112	prostate transmembrane protein, androgen induced 1
ENSMUSG00000034748	456.313	-0.35	0.152106	-2.30112	0.0213849	0.5816	Sirt6	50721	sirtuin 6
ENSMUSG00000052144	2436.98	-0.1725	0.074995	-2.29992	0.021453	0.5826	Ppp4r2	232314	protein phosphatase 4, regulatory subunit 2
ENSMUSG00000027907	14328.4	0.3948	0.171733	2.29918	0.0214946	0.583	S100a11	20195	S100 calcium binding protein A11
ENSMUSG00000074822	2.33184	4.654	2.02496	2.29831	0.0215441	0.5835	NA	NA	NA
ENSMUSG00000022844	708.975	-0.3901	0.169774	-2.2978	0.0215735	0.5836	Pdia5	72599	protein disulfide isomerase associated 5
ENSMUSG00000000439	1287.2	-0.227	0.0989935	-2.29305	0.0218452	0.5901	Mkrn2	67027	makorin, ring finger protein, 2
ENSMUSG00000023019	244.282	0.7872	0.343426	2.29209	0.0219005	0.5908	Gpd1	14555	glycerol-3-phosphate dehydrogenase 1 (soluble)
ENSMUSG00000054434	389.834	-0.4368	0.19076	-2.28978	0.0220339	0.5936	Tmem120b	330189	transmembrane protein 120B
ENSMUSG00000022489	71.6341	0.8937	0.390394	2.28929	0.0220623	0.5936	Pde1b	18574	phosphodiesterase 1B, Ca2+-calmodulin dependent
ENSMUSG00000074203	16.8613	-3.7168	1.62644	-2.28524	0.0222988	0.5992	NA	NA	NA
ENSMUSG00000036181	2074.9	-0.3908	0.171069	-2.28462	0.0223354	0.5993	Hist1h1c	50708	histone cluster 1, H1c
ENSMUSG00000076609	40.8966	-1.9719	0.863457	-2.28368	0.0223903	0.6	NA	NA	NA
ENSMUSG00000002320	1680.18	-0.5341	0.234109	-2.28145	0.022522	0.6027	Tm9sf1	74140	transmembrane 9 superfamily member 1
ENSMUSG00000037818	92.6187	-0.756	0.331436	-2.28088	0.0225558	0.6028	Abhd18	269423	abhydrolase domain containing 18
ENSMUSG00000034361	168.538	-0.7605	0.333827	-2.27807	0.0227224	0.6065	Cpne2	234577	copine II
ENSMUSG00000051343	2209.35	-0.3674	0.161434	-2.27593	0.0228503	0.6091	Rab11fip5	52055	RAB11 family interacting protein 5 (class I)
ENSMUSG00000068551	59.6362	-0.9035	0.39714	-2.27512	0.0228989	0.6096	Zfp467	68910	zinc finger protein 467
ENSMUSG00000022010	496.944	-0.2956	0.130022	-2.27308	0.0230214	0.6104	Tsc22d1	21807	TSC22 domain family, member 1
ENSMUSG00000024610	9094.38	-1.2315	0.541703	-2.27339	0.0230024	0.6104	Cd74	16149	CD74 antigen (invariant polypeptide of major histocompatibility complex, class II antigen-associated)
ENSMUSG00000020085	7196.95	-0.264	0.116122	-2.27356	0.0229924	0.6104	Aifm2	71361	apoptosis-inducing factor, mitochondrion-associated 2
ENSMUSG00000041849	71.7851	-0.8342	0.367255	-2.27142	0.0231214	0.6108	Card6	239319	caspase recruitment domain family, member 6
ENSMUSG00000038463	13.9981	2.3893	1.05193	2.27132	0.0231279	0.6108	Olfml2b	320078	olfactomedin-like 2B
ENSMUSG00000058932	4.26438	-5.4897	2.41603	-2.27221	0.0230737	0.6108	NA	NA	NA
ENSMUSG00000052131	6.92582	-4.7275	2.08208	-2.27058	0.0231723	0.6112	Akr1b7	11997	aldo-keto reductase family 1, member B7
ENSMUSG00000031723	341.789	-0.401	0.176854	-2.26726	0.0233741	0.6133	Txnl4b	234723	thioredoxin-like 4B
ENSMUSG00000046223	19555.7	0.3206	0.141368	2.26784	0.0233388	0.6133	Plaur	18793	plasminogen activator, urokinase receptor
ENSMUSG00000024357	1793.97	-0.301	0.132734	-2.26794	0.0233327	0.6133	Sil1	81500	endoplasmic reticulum chaperone SIL1 homolog (S. cerevisiae)
ENSMUSG00000062372	27.4248	1.3381	0.590079	2.2676	0.0233536	0.6133	Otof	83762	otoferlin
ENSMUSG00000020434	23.3715	1.3566	0.598788	2.26561	0.0234752	0.6152	4921536K21Rik	67430	RIKEN cDNA 4921536K21 gene
ENSMUSG00000035900	4258.85	0.2415	0.106621	2.26508	0.0235075	0.6152	Gramd4	223752	GRAM domain containing 4
ENSMUSG00000041439	163.349	0.8116	0.358593	2.26318	0.0236243	0.6165	Mfsd6	98682	major facilitator superfamily domain containing 6
ENSMUSG00000081620	4.50237	-5.5009	2.43099	-2.26283	0.0236465	0.6165	NA	NA	NA
ENSMUSG00000041912	344.839	0.3547	0.1567	2.26335	0.0236138	0.6165	Tdrkh	72634	tudor and KH domain containing protein
ENSMUSG00000029500	4049.84	-0.1338	0.0591893	-2.26089	0.0237659	0.6188	Pgam5	72542	phosphoglycerate mutase family member 5
ENSMUSG00000026708	396.372	-0.3325	0.1471	-2.26013	0.0238134	0.6192	Cenpl	70454	centromere protein L
ENSMUSG00000023009	1048.43	-0.5693	0.251997	-2.25914	0.0238747	0.6192	Nckap5l	380969	NCK-associated protein 5-like
ENSMUSG00000004500	593.397	-0.346	0.153148	-2.25952	0.0238511	0.6192	Zfp324	243834	zinc finger protein 324
ENSMUSG00000057836	32.2245	-1.2579	0.557573	-2.25601	0.0240703	0.6235	Xlr3a	22445	X-linked lymphocyte-regulated 3A
ENSMUSG00000024087	14.1276	1.4609	0.648136	2.25406	0.0241925	0.6256	Cyp1b1	13078	cytochrome P450, family 1, subfamily b, polypeptide 1
ENSMUSG00000024912	1300.32	0.6098	0.270574	2.25369	0.0242156	0.6256	Fosl1	14283	fos-like antigen 1
ENSMUSG00000046546	159.484	0.7461	0.331328	2.2519	0.0243285	0.6277	Fam43a	224093	family with sequence similarity 43, member A
ENSMUSG00000052117	118.691	1.2775	0.567522	2.25099	0.024386	0.6284	D630039A03Rik	242484	RIKEN cDNA D630039A03 gene
ENSMUSG00000033644	570.762	0.3443	0.15322	2.2471	0.0246338	0.6316	Piwil2	57746	piwi-like RNA-mediated gene silencing 2
ENSMUSG00000041268	2396.97	0.2524	0.112333	2.24708	0.0246349	0.6316	Dmxl2	235380	Dmx-like 2
ENSMUSG00000052698	26.8105	-1.5973	0.710549	-2.24796	0.024579	0.6316	Tln2	70549	talin 2
ENSMUSG00000037458	5797.41	0.3638	0.161805	2.24822	0.024562	0.6316	Azin1	54375	antizyme inhibitor 1
ENSMUSG00000043889	629.83	0.4185	0.186328	2.24596	0.0247069	0.6326	NA	NA	NA
ENSMUSG00000060512	3.97838	4.5881	2.0442	2.24443	0.0248049	0.6335	0610040J01Rik	76261	RIKEN cDNA 0610040J01 gene
ENSMUSG00000002835	251.548	-0.5525	0.246161	-2.24465	0.0247908	0.6335	Chaf1a	27221	chromatin assembly factor 1, subunit A (p150)
ENSMUSG00000020063	761.672	0.2572	0.1148	2.24033	0.0250698	0.6374	Sirt1	93759	sirtuin 1
ENSMUSG00000033705	348.159	-0.5939	0.265058	-2.2406	0.0250519	0.6374	Stard9	668880	START domain containing 9
ENSMUSG00000050855	90.6836	0.6976	0.311402	2.24012	0.0250828	0.6374	Zfp940	233057	zinc finger protein 940
ENSMUSG00000021619	356.772	-0.3096	0.138159	-2.24097	0.025028	0.6374	Atg10	66795	autophagy related 10
ENSMUSG00000053483	942.953	-0.4437	0.198119	-2.23959	0.0251177	0.6375	Usp21	30941	ubiquitin specific peptidase 21
ENSMUSG00000063235	2537.17	0.2492	0.111462	2.23614	0.0253425	0.6424	Ptpmt1	66461	protein tyrosine phosphatase, mitochondrial 1
ENSMUSG00000001157	2048.9	0.1666	0.0747448	2.22888	0.025822	0.6434	Gmcl1	23885	germ cell-less, spermatogenesis associated 1
ENSMUSG00000033423	2912.87	-0.2065	0.0927046	-2.22783	0.0258919	0.6434	Eri3	140546	exoribonuclease 3
ENSMUSG00000025494	12.3018	-2.4853	1.11502	-2.22897	0.0258156	0.6434	Sigirr	24058	single immunoglobulin and toll-interleukin 1 receptor (TIR) domain
ENSMUSG00000019518	191.972	0.5291	0.237466	2.22812	0.0258724	0.6434	Ap4m1	11781	adaptor-related protein complex AP-4, mu 1
ENSMUSG00000022906	4742.22	-0.3999	0.179455	-2.22837	0.0258559	0.6434	Parp9	80285	poly (ADP-ribose) polymerase family, member 9
ENSMUSG00000062591	715.893	0.5616	0.251579	2.23219	0.0256022	0.6434	Tubb4a	22153	tubulin, beta 4A class IVA
ENSMUSG00000034416	8.18885	3.7017	1.66115	2.2284	0.025854	0.6434	Pkd1l2	76645	polycystic kidney disease 1 like 2
ENSMUSG00000006850	284.224	-0.3963	0.177774	-2.2291	0.0258074	0.6434	Tmco6	71983	transmembrane and coiled-coil domains 6
ENSMUSG00000030742	315.02	0.6981	0.312722	2.23217	0.0256036	0.6434	Lat	16797	linker for activation of T cells
ENSMUSG00000079442	4405.27	0.6896	0.309542	2.22788	0.0258887	0.6434	St6galnac4	20448	ST6 (alpha-N-acetyl-neuraminyl-2,3-beta-galactosyl-1,3)-N-acetylgalactosaminide alpha-2,6-sialyltransferase 4
ENSMUSG00000051375	5.01929	5.2043	2.33133	2.23235	0.0255918	0.6434	Pcdh1	75599	protocadherin 1
ENSMUSG00000031098	14.8495	3.77	1.69124	2.22911	0.0258063	0.6434	Syt8	55925	synaptotagmin VIII
ENSMUSG00000038545	232.735	-0.4183	0.187677	-2.22857	0.0258426	0.6434	Cul7	66515	cullin 7
ENSMUSG00000024527	5725.16	0.1913	0.085854	2.22856	0.0258431	0.6434	Afg3l2	69597	AFG3-like AAA ATPase 2
ENSMUSG00000048022	5.19138	-4.5552	2.04237	-2.23033	0.0257256	0.6434	Tmem229a	319832	transmembrane protein 229A
ENSMUSG00000027381	4760.18	0.3197	0.143383	2.22991	0.0257532	0.6434	Bcl2l11	12125	BCL2-like 11 (apoptosis facilitator)
ENSMUSG00000042808	14.3657	2.7925	1.25517	2.22483	0.0260929	0.6468	Gpx2	14776	glutathione peroxidase 2
ENSMUSG00000072235	4187.81	0.1943	0.0873351	2.22528	0.0260627	0.6468	Tuba1a	22142	tubulin, alpha 1A
ENSMUSG00000053113	2712.79	-0.3227	0.145092	-2.22379	0.0261629	0.6477	Socs3	12702	suppressor of cytokine signaling 3
ENSMUSG00000051335	415.472	0.3779	0.170014	2.22276	0.0262318	0.6486	Gfod1	328232	glucose-fructose oxidoreductase domain containing 1
ENSMUSG00000028412	1705.07	-0.3707	0.166824	-2.22222	0.0262687	0.6487	Slc44a1	100434	solute carrier family 44, member 1
ENSMUSG00000022779	1413.47	-0.3522	0.158674	-2.21934	0.0264637	0.6502	Top3b	21976	topoisomerase (DNA) III beta
ENSMUSG00000070369	166.349	0.7515	0.338387	2.22076	0.0263673	0.6502	Itgad	381924	integrin, alpha D
ENSMUSG00000037447	91.8448	-0.9193	0.414274	-2.21896	0.0264895	0.6502	Arid5a	214855	AT rich interactive domain 5A (MRF1-like)
ENSMUSG00000066258	888.347	-0.4638	0.208956	-2.21982	0.0264307	0.6502	Trim12a	76681	tripartite motif-containing 12A
ENSMUSG00000016541	12190.3	0.1698	0.0765101	2.21994	0.0264226	0.6502	Atxn10	54138	ataxin 10
ENSMUSG00000020335	3.41286	4.837	2.18064	2.21814	0.0265456	0.6508	Zfp354b	27274	zinc finger protein 354B
ENSMUSG00000021950	11.9896	2.2328	1.00798	2.21512	0.0267519	0.6541	Anxa8	11752	annexin A8
ENSMUSG00000051367	81.665	-0.7987	0.360641	-2.21471	0.0267797	0.6541	Six1	20471	sine oculis-related homeobox 1
ENSMUSG00000096768	114.173	0.8525	0.384841	2.21518	0.0267478	0.6541	Erdr1	170942	erythroid differentiation regulator 1
ENSMUSG00000069835	41.9924	-1.1386	0.514475	-2.21306	0.0268937	0.6553	Sat2	69215	spermidine/spermine N1-acetyl transferase 2
ENSMUSG00000018427	316.513	-0.4019	0.181585	-2.21317	0.0268861	0.6553	Ypel2	77864	yippee like 2
ENSMUSG00000046519	760.008	-0.8647	0.391168	-2.21056	0.0270664	0.6587	Golph3l	229593	golgi phosphoprotein 3-like
ENSMUSG00000081684	160.719	-1.4122	0.639261	-2.20915	0.0271644	0.6595	NA	NA	NA
ENSMUSG00000027555	3313.64	-0.195	0.0882743	-2.20935	0.0271505	0.6595	Car13	71934	carbonic anhydrase 13
ENSMUSG00000035469	1239.68	-0.6076	0.275128	-2.20834	0.0272204	0.6601	Rcbtb1	71330	regulator of chromosome condensation (RCC1) and BTB (POZ) domain containing protein 1
ENSMUSG00000034160	4935.2	0.1757	0.0795819	2.20748	0.0272803	0.6608	Ogt	108155	O-linked N-acetylglucosamine (GlcNAc) transferase (UDP-N-acetylglucosamine:polypeptide-N-acetylglucosaminyl transferase)
ENSMUSG00000005973	194.482	-0.569	0.257913	-2.20635	0.0273598	0.6619	Rcn1	19672	reticulocalbin 1
ENSMUSG00000029426	13137.7	-0.1784	0.0809165	-2.2051	0.0274472	0.6632	Scarb2	12492	scavenger receptor class B, member 2
ENSMUSG00000016206	2270.24	-0.2984	0.135453	-2.20271	0.027615	0.666	H2-M3	14991	histocompatibility 2, M region locus 3
ENSMUSG00000042857	112.573	-0.5353	0.243053	-2.20251	0.0276293	0.666	Gm9776	328309	predicted gene 9776
ENSMUSG00000026656	3680.36	-0.4696	0.213294	-2.20183	0.0276775	0.6664	Fcgr2b	14130	Fc receptor, IgG, low affinity IIb
ENSMUSG00000025150	140.958	0.9074	0.412283	2.20088	0.0277444	0.6672	Cbr2	12409	carbonyl reductase 2
ENSMUSG00000097285	4.90427	7.3054	3.32549	2.19678	0.0280364	0.6731	NA	NA	NA
ENSMUSG00000010663	1164.54	-0.5396	0.24566	-2.1965	0.0280564	0.6731	Fads1	76267	fatty acid desaturase 1
ENSMUSG00000022848	6950.71	-0.2047	0.0932209	-2.19575	0.0281095	0.6736	Slc49a4	224132	solute carrier family 49 member 4
ENSMUSG00000022971	4753.08	-0.2019	0.0921418	-2.19109	0.0284452	0.6801	Ifnar2	15976	interferon (alpha and beta) receptor 2
ENSMUSG00000029657	4264.88	-0.2001	0.0913537	-2.19059	0.0284815	0.6801	Hsph1	15505	heat shock 105kDa/110kDa protein 1
ENSMUSG00000030806	3.41528	5.0959	2.3263	2.19056	0.0284836	0.6801	Stx1b	56216	syntaxin 1B
ENSMUSG00000058755	389.199	0.347	0.158431	2.19003	0.028522	0.6802	Osm	18413	oncostatin M
ENSMUSG00000037410	1452.14	-0.326	0.148932	-2.1889	0.0286039	0.6814	Tbc1d2b	67016	TBC1 domain family, member 2B
ENSMUSG00000024750	11351.9	0.134	0.0612801	2.18617	0.0288033	0.6835	Zfand5	22682	zinc finger, AN1-type domain 5
ENSMUSG00000024966	8210.17	-0.1727	0.079039	-2.18545	0.0288556	0.6835	Stip1	20867	stress-induced phosphoprotein 1
ENSMUSG00000030630	117.651	-0.5457	0.249717	-2.18534	0.0288638	0.6835	Fah	14085	fumarylacetoacetate hydrolase
ENSMUSG00000022476	573.811	-0.2757	0.126084	-2.18664	0.0287686	0.6835	Polr3h	78929	polymerase (RNA) III (DNA directed) polypeptide H
ENSMUSG00000043008	798.229	0.4485	0.20512	2.18642	0.028785	0.6835	Klhl6	239743	kelch-like 6
ENSMUSG00000019988	1480.26	0.2174	0.0995471	2.18358	0.0289928	0.6853	Nedd1	17997	neural precursor cell expressed, developmentally down-regulated gene 1
ENSMUSG00000038780	4220	-0.3508	0.160683	-2.1834	0.0290061	0.6853	Smurf1	75788	SMAD specific E3 ubiquitin protein ligase 1
ENSMUSG00000021250	882.174	0.4252	0.194785	2.18277	0.0290531	0.6856	Fos	14281	FBJ osteosarcoma oncogene
ENSMUSG00000026893	1843.97	-0.3054	0.139985	-2.18199	0.0291104	0.6861	Gca	227960	grancalcin
ENSMUSG00000024672	2163.3	-0.4302	0.197218	-2.18146	0.0291496	0.6862	Ms4a7	109225	membrane-spanning 4-domains, subfamily A, member 7
ENSMUSG00000024424	2535.74	-0.3247	0.149032	-2.17878	0.0293481	0.6895	Ttc39c	72747	tetratricopeptide repeat domain 39C
ENSMUSG00000026775	3459.47	-0.1599	0.0734054	-2.1787	0.0293543	0.6895	Yme1l1	27377	YME1-like 1 (S. cerevisiae)
ENSMUSG00000068876	7.37699	3.0995	1.42364	2.17718	0.0294671	0.6913	Cgn	70737	cingulin
ENSMUSG00000026832	1491.71	0.3603	0.165622	2.1757	0.0295775	0.6931	Cytip	227929	cytohesin 1 interacting protein
ENSMUSG00000000805	2255.89	-0.5874	0.270259	-2.17352	0.0297408	0.6937	Car4	12351	carbonic anhydrase 4
ENSMUSG00000097732	28.6864	0.9851	0.453148	2.17394	0.0297097	0.6937	NA	NA	NA
ENSMUSG00000044313	3.01217	5.4221	2.49454	2.17358	0.0297369	0.6937	Mab21l3	242125	mab-21-like 3
ENSMUSG00000022097	1171.87	0.6304	0.289923	2.17452	0.0296664	0.6937	Sftpc	20389	surfactant associated protein C
ENSMUSG00000025586	744.618	-0.2391	0.110049	-2.17238	0.0298271	0.6949	Cpeb1	12877	cytoplasmic polyadenylation element binding protein 1
ENSMUSG00000075415	4201.41	-0.3069	0.141281	-2.17194	0.0298603	0.6949	Fnbp1	14269	formin binding protein 1
ENSMUSG00000087362	12.4326	-3.367	1.55074	-2.17124	0.0299127	0.6952	Gm13710	672763	predicted gene 13710
ENSMUSG00000084347	69.0813	0.7227	0.332901	2.17086	0.0299421	0.6952	NA	NA	NA
ENSMUSG00000029428	1344.17	-0.3058	0.140943	-2.16946	0.0300479	0.6968	Stx2	13852	syntaxin 2
ENSMUSG00000035069	1049.86	-0.2273	0.104858	-2.16776	0.0301769	0.699	Oma1	67013	OMA1 zinc metallopeptidase
ENSMUSG00000037418	1875.2	-0.5017	0.231496	-2.16725	0.0302159	0.6991	Best1	24115	bestrophin 1
ENSMUSG00000052407	103.245	0.5771	0.266421	2.16618	0.0302978	0.6994	Ccdc171	320226	coiled-coil domain containing 171
ENSMUSG00000029863	474.687	-0.7648	0.352993	-2.16651	0.0302721	0.6994	Casp2	12366	caspase 2
ENSMUSG00000030584	3.96919	-4.7654	2.2028	-2.16333	0.0305158	0.7036	Dpf1	29861	D4, zinc and double PHD fingers family 1
ENSMUSG00000071454	1798.86	-0.3131	0.144749	-2.1629	0.0305488	0.7036	Dtnb	13528	dystrobrevin, beta
ENSMUSG00000040699	602.258	-0.3759	0.173839	-2.16242	0.0305859	0.7036	Limd2	67803	LIM domain containing 2
ENSMUSG00000062825	29211.6	0.3415	0.157964	2.16194	0.0306226	0.7037	Actg1	11465	actin, gamma, cytoplasmic 1
ENSMUSG00000050619	1794.02	0.194	0.0897769	2.1612	0.0306798	0.7042	Zscan29	99334	zinc finger SCAN domains 29
ENSMUSG00000084932	17.4187	1.3294	0.615238	2.16075	0.0307149	0.7042	NA	NA	NA
ENSMUSG00000033589	2237.35	-0.1679	0.0777558	-2.15961	0.030803	0.7046	Reep4	72549	receptor accessory protein 4
ENSMUSG00000029780	2076.18	-0.3008	0.139264	-2.15963	0.0308009	0.7046	Nt5c3	107569	5'-nucleotidase, cytosolic III
ENSMUSG00000026958	6106.86	-0.2722	0.126135	-2.15788	0.0309369	0.7052	Dpp7	83768	dipeptidylpeptidase 7
ENSMUSG00000049037	137.802	-0.6397	0.296454	-2.1579	0.0309359	0.7052	Clec4a1	269799	C-type lectin domain family 4, member a1
ENSMUSG00000073421	2002.87	-1.1187	0.518376	-2.15808	0.0309214	0.7052	H2-Ab1	14961	histocompatibility 2, class II antigen A, beta 1
ENSMUSG00000031647	142.066	-0.5901	0.273762	-2.15539	0.0311315	0.7074	Mfap3l	71306	microfibrillar-associated protein 3-like
ENSMUSG00000068264	449.926	-0.4725	0.219153	-2.15621	0.0310676	0.7074	Ap5s1	69596	adaptor-related protein 5 complex, sigma 1 subunit
ENSMUSG00000094483	3465.6	0.1713	0.0794887	2.15532	0.0311364	0.7074	Purb	19291	purine rich element binding protein B
ENSMUSG00000039007	2.514	-5.3127	2.4668	-2.15367	0.0312663	0.7095	Cpq	54381	carboxypeptidase Q
ENSMUSG00000030020	200.221	-0.862	0.400682	-2.15126	0.0314554	0.71	Prickle2	243548	prickle planar cell polarity protein 2
ENSMUSG00000039153	638.557	0.3791	0.1763	2.15029	0.0315327	0.71	Runx2	12393	runt related transcription factor 2
ENSMUSG00000033488	383.971	-0.3405	0.158308	-2.15061	0.0315067	0.71	Cryzl2	226527	crystallin zeta like 2
ENSMUSG00000027859	3.01906	6.6205	3.07556	2.15262	0.0313487	0.71	Ngf	18049	nerve growth factor
ENSMUSG00000020660	5.97109	4.7617	2.21251	2.15216	0.0313848	0.71	Pomc	18976	pro-opiomelanocortin-alpha
ENSMUSG00000027398	4795.79	-0.4703	0.218675	-2.15077	0.031494	0.71	Il1b	16176	interleukin 1 beta
ENSMUSG00000032652	349.265	-0.3656	0.169968	-2.15078	0.0314932	0.71	Crebl2	232430	cAMP responsive element binding protein-like 2
ENSMUSG00000029840	33990.1	-0.1933	0.0899313	-2.1498	0.0315713	0.7101	Mtpn	14489	myotrophin
ENSMUSG00000016382	1980.74	-0.3028	0.140906	-2.1492	0.0316185	0.7103	Pls3	102866	plastin 3 (T-isoform)
ENSMUSG00000031169	53.8173	-0.9999	0.465701	-2.14698	0.0317947	0.7128	Porcn	53627	porcupine O-acyltransferase
ENSMUSG00000050628	946.048	-0.2695	0.125545	-2.14692	0.0317997	0.7128	Ubald2	319370	UBA-like domain containing 2
ENSMUSG00000044367	177.44	0.5133	0.239351	2.14452	0.0319914	0.7153	Slc16a13	69309	solute carrier family 16 (monocarboxylic acid transporters), member 13
ENSMUSG00000021033	441.25	-0.3115	0.145263	-2.14421	0.0320165	0.7153	Gstz1	14874	glutathione transferase zeta 1 (maleylacetoacetate isomerase)
ENSMUSG00000019916	5275.87	-0.2411	0.1124	-2.14488	0.0319627	0.7153	P4ha1	18451	procollagen-proline, 2-oxoglutarate 4-dioxygenase (proline 4-hydroxylase), alpha 1 polypeptide
ENSMUSG00000028699	8.55036	2.7167	1.26808	2.14237	0.0321641	0.7178	Tspan1	66805	tetraspanin 1
ENSMUSG00000039960	234.037	0.774	0.361411	2.14158	0.0322277	0.7184	Rhou	69581	ras homolog family member U
ENSMUSG00000033862	666.608	-0.3019	0.14128	-2.13713	0.0325875	0.7209	Cdk10	234854	cyclin-dependent kinase 10
ENSMUSG00000049295	761.157	0.2417	0.112979	2.13905	0.0324317	0.7209	Zfp219	69890	zinc finger protein 219
ENSMUSG00000028438	78.2921	0.6981	0.326583	2.13752	0.0325559	0.7209	Kif24	109242	kinesin family member 24
ENSMUSG00000084817	349.614	0.4937	0.230796	2.13924	0.0324162	0.7209	NA	NA	NA
ENSMUSG00000029775	1370.9	-0.4822	0.225508	-2.13814	0.0325058	0.7209	Klhdc10	76788	kelch domain containing 10
ENSMUSG00000073538	32.0885	1.3163	0.615792	2.13758	0.0325506	0.7209	NA	NA	NA
ENSMUSG00000026062	188.65	0.5712	0.267149	2.13807	0.0325114	0.7209	Slc9a2	226999	solute carrier family 9 (sodium/hydrogen exchanger), member 2
ENSMUSG00000036622	22333.2	-0.2916	0.136582	-2.13485	0.0327732	0.7215	Atp13a2	74772	ATPase type 13A2
ENSMUSG00000089669	1235.24	0.3878	0.18168	2.13461	0.0327932	0.7215	Tnfsf13	69583	tumor necrosis factor (ligand) superfamily, member 13
ENSMUSG00000086968	146.164	0.615	0.288105	2.13463	0.0327913	0.7215	4933431E20Rik	329735	RIKEN cDNA 4933431E20 gene
ENSMUSG00000061451	2435.68	-0.4381	0.205137	-2.13542	0.032727	0.7215	Tmem151a	381199	transmembrane protein 151A
ENSMUSG00000032348	101.623	0.8833	0.413735	2.13489	0.0327696	0.7215	Gsta4	14860	glutathione S-transferase, alpha 4
ENSMUSG00000005362	1617.95	-0.1691	0.0792744	-2.13323	0.0329061	0.7224	Crbn	58799	cereblon
ENSMUSG00000028015	3433.49	-0.183	0.0857649	-2.13329	0.0329012	0.7224	Ctso	229445	cathepsin O
ENSMUSG00000029919	690.93	-0.4131	0.193932	-2.13034	0.0331435	0.7236	Hpgds	54486	hematopoietic prostaglandin D synthase
ENSMUSG00000024955	2334.98	-0.2481	0.11645	-2.13052	0.0331287	0.7236	Esrra	26379	estrogen related receptor, alpha
ENSMUSG00000051615	2560.05	-0.2866	0.134509	-2.13078	0.0331075	0.7236	Rap2a	76108	RAS related protein 2a
ENSMUSG00000063628	236.272	0.5643	0.264804	2.13118	0.0330744	0.7236	NA	NA	NA
ENSMUSG00000025808	9.54136	-4.0094	1.88144	-2.13102	0.0330872	0.7236	Ccdc7a	74703	coiled-coil domain containing 7A
ENSMUSG00000000958	1228.15	-0.3177	0.149243	-2.12867	0.0332818	0.7247	Slc7a7	20540	solute carrier family 7 (cationic amino acid transporter, y+ system), member 7
ENSMUSG00000061654	5.23231	5.0803	2.3866	2.12869	0.0332802	0.7247	Spry3	236576	sprouty RTK signaling antagonist 3
ENSMUSG00000032340	10.8094	2.0987	0.986037	2.12843	0.0333018	0.7247	Neo1	18007	neogenin
ENSMUSG00000044770	27.1638	1.2712	0.597761	2.12663	0.0334511	0.7272	Scml4	268297	Scm polycomb group protein like 4
ENSMUSG00000021938	493.108	0.4393	0.206616	2.12619	0.0334874	0.7272	Pspc1	66645	paraspeckle protein 1
ENSMUSG00000017119	4339.12	-0.2249	0.105814	-2.12558	0.0335383	0.7275	Nbr1	17966	NBR1, autophagy cargo receptor
ENSMUSG00000064181	414.205	-0.2903	0.136631	-2.12462	0.0336187	0.7285	Rab3ip	216363	RAB3A interacting protein
ENSMUSG00000032648	5.19282	2.8886	1.35994	2.1241	0.0336619	0.7286	Pygm	19309	muscle glycogen phosphorylase
ENSMUSG00000024515	3308.56	-0.3436	0.161916	-2.12195	0.0338419	0.7317	Smad4	17128	SMAD family member 4
ENSMUSG00000002103	15318.5	-0.2027	0.095573	-2.12133	0.0338944	0.7321	Acp2	11432	acid phosphatase 2, lysosomal
ENSMUSG00000016256	208469	-0.1138	0.053698	-2.11962	0.0340382	0.7341	Ctsz	64138	cathepsin Z
ENSMUSG00000029131	5822.48	-0.1833	0.0865074	-2.11933	0.0340622	0.7341	Dnajb6	23950	DnaJ heat shock protein family (Hsp40) member B6
ENSMUSG00000026421	2163.95	-0.2462	0.11624	-2.11774	0.0341974	0.7363	Csrp1	13007	cysteine and glycine-rich protein 1
ENSMUSG00000018217	821.998	-0.6681	0.315576	-2.11711	0.0342509	0.7366	Pmp22	18858	peripheral myelin protein 22
ENSMUSG00000074218	44.9125	0.8108	0.383183	2.11597	0.0343471	0.7379	Cox7a1	12865	cytochrome c oxidase subunit 7A1
ENSMUSG00000060397	308.966	-0.4544	0.214947	-2.11397	0.034518	0.7408	Zfp128	243833	zinc finger protein 128
ENSMUSG00000045917	5464.19	-0.2383	0.112732	-2.11342	0.0345652	0.741	Tmem268	230279	transmembrane protein 268
ENSMUSG00000027452	1020.29	0.3328	0.157546	2.11261	0.0346338	0.7417	Acss1	68738	acyl-CoA synthetase short-chain family member 1
ENSMUSG00000059195	9968.48	0.327	0.154882	2.11161	0.0347197	0.7428	NA	NA	NA
ENSMUSG00000058625	586.696	0.2312	0.109628	2.10916	0.034931	0.7465	NA	NA	NA
ENSMUSG00000023084	4.14548	5.0247	2.38341	2.1082	0.0350135	0.7474	Lrrc71	74485	leucine rich repeat containing 71
ENSMUSG00000062939	7.64421	-3.9059	1.85355	-2.10727	0.0350945	0.7476	Stat4	20849	signal transducer and activator of transcription 4
ENSMUSG00000071659	827.977	-0.2438	0.115681	-2.10725	0.0350963	0.7476	Hnrnpul2	68693	heterogeneous nuclear ribonucleoprotein U-like 2
ENSMUSG00000040557	140.451	-0.919	0.436371	-2.10595	0.0352087	0.7491	Mettl27	79565	methyltransferase like 27
ENSMUSG00000038260	1150.59	-0.2562	0.12166	-2.10559	0.0352398	0.7491	Trpm4	68667	transient receptor potential cation channel, subfamily M, member 4
ENSMUSG00000034110	1134.73	0.2183	0.103796	2.1032	0.0354479	0.7527	Kctd7	212919	potassium channel tetramerisation domain containing 7
ENSMUSG00000062157	5.95402	-4.3127	2.05153	-2.10221	0.0355348	0.7538	Ifnlr1	242700	interferon lambda receptor 1
ENSMUSG00000097819	4.5325	-4.4896	2.1383	-2.09964	0.0357608	0.7547	NA	NA	NA
ENSMUSG00000079444	1329.7	5.0603	2.40834	2.10115	0.0356275	0.7547	NA	NA	NA
ENSMUSG00000027215	9949.64	-0.5679	0.270617	-2.09872	0.0358415	0.7547	Cd82	12521	CD82 antigen
ENSMUSG00000021187	124.452	0.637	0.303411	2.09955	0.0357684	0.7547	Tc2n	74413	tandem C2 domains, nuclear
ENSMUSG00000020773	1505.79	0.2166	0.103155	2.1	0.0357287	0.7547	Trim47	217333	tripartite motif-containing 47
ENSMUSG00000035239	72.6102	0.608	0.289666	2.09901	0.0358157	0.7547	Neu3	50877	neuraminidase 3
ENSMUSG00000025574	90.1712	-0.6483	0.308767	-2.0997	0.0357557	0.7547	Tk1	21877	thymidine kinase 1
ENSMUSG00000046805	18663.4	-0.4961	0.236576	-2.09714	0.0359811	0.7553	Mpeg1	17476	macrophage expressed gene 1
ENSMUSG00000026113	242.653	-0.5321	0.253693	-2.0975	0.0359492	0.7553	Inpp4a	269180	inositol polyphosphate-4-phosphatase, type I
ENSMUSG00000044674	2648.38	-0.2885	0.137553	-2.09715	0.0359805	0.7553	Fzd1	14362	frizzled class receptor 1
ENSMUSG00000050002	1648.56	-0.2154	0.10279	-2.09581	0.0360992	0.7554	Idnk	75731	idnK gluconokinase homolog (E. coli)
ENSMUSG00000019854	1186.12	-0.2472	0.118037	-2.09465	0.0362021	0.7554	Reps1	19707	RalBP1 associated Eps domain containing protein
ENSMUSG00000096188	171.079	-0.4778	0.228037	-2.09525	0.0361485	0.7554	Cmtm4	97487	CKLF-like MARVEL transmembrane domain containing 4
ENSMUSG00000037606	79.6374	-0.7132	0.340576	-2.09416	0.0362458	0.7554	Osbpl5	79196	oxysterol binding protein-like 5
ENSMUSG00000028788	6588.58	0.2493	0.119025	2.09426	0.0362365	0.7554	Ptp4a2	19244	protein tyrosine phosphatase 4a2
ENSMUSG00000044345	1262.77	0.2816	0.13442	2.0947	0.0361976	0.7554	Marveld1	277010	MARVEL (membrane-associating) domain containing 1
ENSMUSG00000038910	2267.49	-0.3611	0.172339	-2.09532	0.0361421	0.7554	Plcl2	224860	phospholipase C-like 2
ENSMUSG00000002996	10621.4	-0.182	0.0869138	-2.09347	0.036307	0.7558	Hbp1	73389	high mobility group box transcription factor 1
ENSMUSG00000052605	177.942	-0.6648	0.317648	-2.0929	0.0363585	0.7561	Isoc2b	67441	isochorismatase domain containing 2b
ENSMUSG00000028076	1870.53	-0.266	0.127154	-2.09208	0.0364311	0.7569	Cd1d1	12479	CD1d1 antigen
ENSMUSG00000072949	265.457	0.5417	0.259066	2.09111	0.0365179	0.7579	Acot1	26897	acyl-CoA thioesterase 1
ENSMUSG00000055407	1811.65	0.6139	0.293875	2.08888	0.0367182	0.7603	Map6	17760	microtubule-associated protein 6
ENSMUSG00000022885	480.29	-0.5568	0.266717	-2.08745	0.036847	0.7603	St6gal1	20440	beta galactoside alpha 2,6 sialyltransferase 1
ENSMUSG00000028680	3732.94	0.3241	0.155201	2.08801	0.036797	0.7603	Plk3	12795	polo like kinase 3
ENSMUSG00000070407	224.141	-0.5378	0.25763	-2.08732	0.0368593	0.7603	Hs3st3b1	54710	heparan sulfate (glucosamine) 3-O-sulfotransferase 3B1
ENSMUSG00000026730	249.606	0.3184	0.152433	2.08883	0.0367226	0.7603	Pter	19212	phosphotriesterase related
ENSMUSG00000079467	16.2931	2.0785	0.995684	2.0875	0.0368428	0.7603	Gm14966	102634533	predicted gene 14966
ENSMUSG00000022504	21.7337	-1.7525	0.839799	-2.08678	0.0369081	0.7605	Ciita	12265	class II transactivator
ENSMUSG00000028121	3424.77	0.2312	0.110838	2.08625	0.0369562	0.7607	Bcar3	29815	breast cancer anti-estrogen resistance 3
ENSMUSG00000015149	7011.09	-0.2127	0.102004	-2.08536	0.0370367	0.7616	Sirt2	64383	sirtuin 2
ENSMUSG00000060188	4.67154	4.2456	2.03644	2.0848	0.0370879	0.7619	Cxcl17	232983	chemokine (C-X-C motif) ligand 17
ENSMUSG00000023004	31058.2	0.1667	0.0801587	2.08	0.0375257	0.764	Tuba1b	22143	tubulin, alpha 1B
ENSMUSG00000030208	5028.54	0.437	0.210075	2.0804	0.0374892	0.764	Emp1	13730	epithelial membrane protein 1
ENSMUSG00000022385	171.568	-0.4427	0.212952	-2.07871	0.0376444	0.764	Gtse1	29870	G two S phase expressed protein 1
ENSMUSG00000041115	386.501	-0.2825	0.1356	-2.08316	0.0372367	0.764	Iqsec2	245666	IQ motif and Sec7 domain 2
ENSMUSG00000079669	7.67445	-2.8153	1.35389	-2.07938	0.0375823	0.764	NA	NA	NA
ENSMUSG00000053436	6210.28	-1.1643	0.559742	-2.08015	0.037512	0.764	Mapk14	26416	mitogen-activated protein kinase 14
ENSMUSG00000038068	465.414	-0.3887	0.186844	-2.08031	0.037497	0.764	Rnf144b	218215	ring finger protein 144B
ENSMUSG00000027962	122.665	-0.8788	0.422053	-2.08216	0.0373276	0.764	Vcam1	22329	vascular cell adhesion molecule 1
ENSMUSG00000060380	71.688	0.7706	0.370666	2.07908	0.0376104	0.764	NA	NA	NA
ENSMUSG00000092341	5298.12	1.3224	0.634945	2.08278	0.0372715	0.764	Malat1	72289	metastasis associated lung adenocarcinoma transcript 1 (non-coding RNA)
ENSMUSG00000031385	33.7019	1.3411	0.644969	2.07929	0.0375911	0.764	Plxnb3	140571	plexin B3
ENSMUSG00000097835	16.1542	1.3982	0.672034	2.08058	0.037472	0.764	NA	NA	NA
ENSMUSG00000041528	1396.35	-0.3224	0.155163	-2.07772	0.0377351	0.7641	Rnf123	84585	ring finger protein 123
ENSMUSG00000041064	31.5732	-1.4258	0.686323	-2.07745	0.0377601	0.7641	Pif1	208084	PIF1 5'-to-3' DNA helicase
ENSMUSG00000034751	54.5973	-1.2789	0.615621	-2.0774	0.0377646	0.7641	Mast4	328329	microtubule associated serine/threonine kinase family member 4
ENSMUSG00000042599	1275.99	-0.2457	0.118387	-2.07543	0.0379464	0.767	Kdm7a	338523	lysine (K)-specific demethylase 7A
ENSMUSG00000029185	1206.24	-0.358	0.172675	-2.07335	0.0381401	0.7694	Fam114a1	68303	family with sequence similarity 114, member A1
ENSMUSG00000045394	58.7728	0.9065	0.437187	2.07343	0.0381318	0.7694	Epcam	17075	epithelial cell adhesion molecule
ENSMUSG00000093598	35.9802	-2.5684	1.23915	-2.07275	0.0381958	0.7697	NA	NA	NA
ENSMUSG00000097484	12.9752	1.4761	0.71304	2.07021	0.0384326	0.7737	NA	NA	NA
ENSMUSG00000025880	229.061	0.3629	0.175327	2.06967	0.0384831	0.774	Smad7	17131	SMAD family member 7
ENSMUSG00000031722	242.667	-0.5656	0.273559	-2.06765	0.0386732	0.7751	Hp	15439	haptoglobin
ENSMUSG00000073158	4.19959	4.157	2.01042	2.06773	0.0386652	0.7751	9030624G23Rik	66808	RIKEN cDNA 9030624G23 gene
ENSMUSG00000085957	2.45924	-4.6791	2.26326	-2.06741	0.0386959	0.7751	Syna	214292	syncytin a
ENSMUSG00000012428	3.82542	3.6953	1.78699	2.06789	0.0386503	0.7751	Steap4	117167	STEAP family member 4
ENSMUSG00000034109	1382.58	0.4018	0.194472	2.06593	0.038835	0.7754	Golim4	73124	golgi integral membrane protein 4
ENSMUSG00000048834	197.488	-0.523	0.253177	-2.06556	0.0388701	0.7754	Vstm2a	211739	V-set and transmembrane domain containing 2A
ENSMUSG00000029249	3310.3	-0.1817	0.0879954	-2.06524	0.0389002	0.7754	Rest	19712	RE1-silencing transcription factor
ENSMUSG00000022150	4560.82	0.377	0.182443	2.06624	0.0388057	0.7754	Dab2	13132	disabled 2, mitogen-responsive phosphoprotein
ENSMUSG00000068758	242.417	0.4024	0.194744	2.06633	0.0387974	0.7754	Il3ra	16188	interleukin 3 receptor, alpha chain
ENSMUSG00000000693	12.2859	1.864	0.903067	2.06412	0.0390061	0.7767	Loxl3	16950	lysyl oxidase-like 3
ENSMUSG00000025959	638.137	-0.3499	0.169561	-2.06358	0.0390578	0.777	Klf7	93691	Kruppel-like factor 7 (ubiquitous)
ENSMUSG00000061589	1953.44	0.2971	0.144064	2.06219	0.0391897	0.7788	Dot1l	208266	DOT1-like, histone H3 methyltransferase (S. cerevisiae)
ENSMUSG00000051934	306.215	-0.4878	0.237067	-2.05778	0.0396117	0.7789	Spats2	72572	spermatogenesis associated, serine-rich 2
ENSMUSG00000056106	3.44315	-3.4805	1.69138	-2.05777	0.0396123	0.7789	NA	NA	NA
ENSMUSG00000003437	1883.88	-0.2352	0.114128	-2.06081	0.039321	0.7789	Paf1	54624	Paf1, RNA polymerase II complex component
ENSMUSG00000031808	2150.6	-0.3852	0.187272	-2.05702	0.0396845	0.7789	Slc27a1	26457	solute carrier family 27 (fatty acid transporter), member 1
ENSMUSG00000060376	2542.43	-0.2489	0.120955	-2.05794	0.0395964	0.7789	Bckdha	12039	branched chain ketoacid dehydrogenase E1, alpha polypeptide
ENSMUSG00000022421	157.144	0.4992	0.24274	2.0565	0.0397348	0.7789	Nptxr	73340	neuronal pentraxin receptor
ENSMUSG00000031402	14348.7	-0.1456	0.0707143	-2.05917	0.0394777	0.7789	Mpp1	17524	membrane protein, palmitoylated
ENSMUSG00000073995	3.50326	3.146	1.52758	2.05946	0.0394502	0.7789	NA	NA	NA
ENSMUSG00000020387	175.204	-0.5308	0.257923	-2.05794	0.0395962	0.7789	Jade2	76901	jade family PHD finger 2
ENSMUSG00000009614	41.5874	1.4802	0.719764	2.05653	0.0397313	0.7789	Sardh	192166	sarcosine dehydrogenase
ENSMUSG00000041671	626.113	0.2204	0.107024	2.05982	0.0394157	0.7789	Pyroxd1	232491	pyridine nucleotide-disulphide oxidoreductase domain 1
ENSMUSG00000026659	685.914	0.4024	0.195246	2.06079	0.039323	0.7789	Dusp12	80915	dual specificity phosphatase 12
ENSMUSG00000033416	3395.83	-0.1399	0.0680207	-2.05694	0.0396923	0.7789	Gucd1	68778	guanylyl cyclase domain containing 1
ENSMUSG00000067878	181.861	-0.39	0.189334	-2.05969	0.0394279	0.7789	Map7d3	320923	MAP7 domain containing 3
ENSMUSG00000029275	3.32938	-5.7017	2.77452	-2.05503	0.0398757	0.7794	Gfi1	14581	growth factor independent 1 transcription repressor
ENSMUSG00000022408	502.188	0.5555	0.270257	2.05542	0.039838	0.7794	Fam83f	213956	family with sequence similarity 83, member F
ENSMUSG00000062300	431.422	-0.6214	0.302249	-2.05579	0.0398031	0.7794	Nectin2	19294	nectin cell adhesion molecule 2
ENSMUSG00000054150	223.013	0.4946	0.240799	2.05395	0.0399802	0.7807	Syne3	212073	spectrin repeat containing, nuclear envelope family member 3
ENSMUSG00000026547	28767.2	-0.1603	0.0780997	-2.05225	0.0401458	0.7812	Tagln2	21346	transgelin 2
ENSMUSG00000060427	435.29	0.3061	0.149078	2.05312	0.0400614	0.7812	Zfp868	234362	zinc finger protein 868
ENSMUSG00000009654	90.3596	-0.6599	0.321469	-2.05272	0.0400994	0.7812	Oit3	18302	oncoprotein induced transcript 3
ENSMUSG00000032350	5895.97	0.1945	0.0947631	2.0521	0.0401596	0.7812	Gclc	14629	glutamate-cysteine ligase, catalytic subunit
ENSMUSG00000039130	1100.84	-0.2474	0.120663	-2.05074	0.0402927	0.783	Zc3hc1	232679	zinc finger, C3HC type 1
ENSMUSG00000028480	680.548	0.3536	0.172595	2.04883	0.0404783	0.7851	Glipr2	384009	GLI pathogenesis-related 2
ENSMUSG00000078821	75.8836	0.725	0.353846	2.04889	0.0404733	0.7851	NA	NA	NA
ENSMUSG00000020544	414.458	0.2534	0.1239	2.04556	0.0407999	0.7853	Cox11	69802	cytochrome c oxidase assembly protein 11, copper chaperone
ENSMUSG00000035914	230.995	0.5055	0.246793	2.04826	0.0405346	0.7853	Cd276	102657	CD276 antigen
ENSMUSG00000003518	3554.51	-0.5305	0.25931	-2.04583	0.0407732	0.7853	Dusp3	72349	dual specificity phosphatase 3 (vaccinia virus phosphatase VH1-related)
ENSMUSG00000074749	369.447	-0.3541	0.173002	-2.047	0.0406579	0.7853	Kiz	228730	kizuna centrosomal protein
ENSMUSG00000083512	12.2141	1.4394	0.703563	2.04591	0.0407656	0.7853	NA	NA	NA
ENSMUSG00000034902	16818.3	0.3767	0.184021	2.04713	0.0406449	0.7853	Pip5k1c	18717	phosphatidylinositol-4-phosphate 5-kinase, type 1 gamma
ENSMUSG00000031387	14981.5	-0.108	0.0527491	-2.0468	0.0406781	0.7853	Renbp	19703	renin binding protein
ENSMUSG00000030534	879.113	0.2725	0.13321	2.04563	0.0407928	0.7853	Vps33b	233405	vacuolar protein sorting 33B
ENSMUSG00000023022	5102.24	0.2777	0.135941	2.04317	0.0410356	0.789	Lima1	65970	LIM domain and actin binding 1
ENSMUSG00000049130	1108.71	0.2032	0.0994713	2.04284	0.0410685	0.789	C5ar1	12273	complement component 5a receptor 1
ENSMUSG00000022351	5026.01	0.3569	0.174986	2.0396	0.0413905	0.7929	Sqle	20775	squalene epoxidase
ENSMUSG00000033111	1172.49	-0.2065	0.101246	-2.03993	0.041357	0.7929	3830406C13Rik	218734	RIKEN cDNA 3830406C13 gene
ENSMUSG00000097692	16.2314	-1.2862	0.630378	-2.04035	0.0413152	0.7929	NA	NA	NA
ENSMUSG00000049811	44.0991	0.7943	0.389631	2.03857	0.041493	0.7938	Fam161a	73873	family with sequence similarity 161, member A
ENSMUSG00000020246	881.974	0.2774	0.136076	2.03831	0.0415188	0.7938	Hcfc2	67933	host cell factor C2
ENSMUSG00000022724	3868.1	-0.2435	0.119503	-2.03738	0.0416117	0.7948	Riox2	67014	ribosomal oxygenase 2
ENSMUSG00000028417	16.5565	1.4796	0.726547	2.03655	0.0416956	0.7957	Tal2	21350	T cell acute lymphocytic leukemia 2
ENSMUSG00000030609	1067.96	0.1943	0.0954248	2.03591	0.0417596	0.7962	Aen	68048	apoptosis enhancing nuclease
ENSMUSG00000042404	3386.19	0.3364	0.165305	2.03514	0.0418365	0.7969	Dennd4b	229541	DENN/MADD domain containing 4B
ENSMUSG00000035722	2050.01	-0.3846	0.189012	-2.03476	0.0418752	0.7969	Abca7	27403	ATP-binding cassette, sub-family A (ABC1), member 7
ENSMUSG00000031438	22221.6	0.1648	0.0810313	2.03436	0.041915	0.7969	Rnf128	66889	ring finger protein 128
ENSMUSG00000060733	1472.36	0.6626	0.325844	2.03343	0.042009	0.7974	Ipmk	69718	inositol polyphosphate multikinase
ENSMUSG00000073198	1529.95	-0.2042	0.100452	-2.03331	0.0420215	0.7974	Bnip3l-ps	100043324	BCL2/adenovirus E1B interacting protein 3-like, pseudogene
ENSMUSG00000085208	2152.23	-0.3039	0.14967	-2.03055	0.0423005	0.8019	Brip1os	74038	BRCA1 interacting protein C-terminal helicase 1, opposite strand
ENSMUSG00000074826	14.4437	-1.4196	0.699834	-2.02852	0.0425075	0.803	Gm10767	100038538	predicted gene 10767
ENSMUSG00000042182	508.023	-0.3642	0.179658	-2.02713	0.0426494	0.803	Bend6	320705	BEN domain containing 6
ENSMUSG00000005802	105.978	-1.182	0.583009	-2.02743	0.0426184	0.803	Slc30a4	22785	solute carrier family 30 (zinc transporter), member 4
ENSMUSG00000068744	44.2789	-0.8442	0.416257	-2.02812	0.0425481	0.803	Psrc1	56742	proline/serine-rich coiled-coil 1
ENSMUSG00000035572	1339.02	0.2343	0.115492	2.02881	0.0424773	0.803	Dcaf10	242418	DDB1 and CUL4 associated factor 10
ENSMUSG00000043770	26.0593	6.998	3.4493	2.02881	0.0424774	0.803	NA	NA	NA
ENSMUSG00000025245	996.786	-0.3764	0.185719	-2.02685	0.0426782	0.803	Lztfl1	93730	leucine zipper transcription factor-like 1
ENSMUSG00000025142	2730.64	-0.1717	0.0846548	-2.02799	0.042561	0.803	Aspscr1	68938	alveolar soft part sarcoma chromosome region, candidate 1 (human)
ENSMUSG00000033918	3653.35	0.2288	0.113048	2.02395	0.0429749	0.8039	Parl	381038	presenilin associated, rhomboid-like
ENSMUSG00000066150	7867.98	-0.1665	0.0822149	-2.02492	0.0428756	0.8039	Slc31a1	20529	solute carrier family 31, member 1
ENSMUSG00000025933	61.212	0.6537	0.323021	2.02366	0.0430046	0.8039	Tmem14a	75712	transmembrane protein 14A
ENSMUSG00000096996	23.9959	1.6725	0.825657	2.02571	0.0427944	0.8039	NA	NA	NA
ENSMUSG00000053749	45.1874	-0.9364	0.46273	-2.02371	0.0430005	0.8039	Gm9920	100503794	predicted gene 9920
ENSMUSG00000020083	32.7822	-0.8962	0.442879	-2.02368	0.0430033	0.8039	Fam241b	69894	family with sequence similarity 241, member B
ENSMUSG00000024925	771.171	-0.3649	0.180282	-2.02378	0.0429925	0.8039	Rnaseh2c	68209	ribonuclease H2, subunit C
ENSMUSG00000010080	4.09169	4.0285	1.9926	2.02174	0.0432034	0.8052	Epn3	71889	epsin 3
ENSMUSG00000031925	345.659	-0.3961	0.195955	-2.02118	0.0432608	0.8052	Maml2	270118	mastermind like transcriptional coactivator 2
ENSMUSG00000069516	1.44716e+06	-0.2681	0.132659	-2.02109	0.0432709	0.8052	Lyz2	17105	lysozyme 2
ENSMUSG00000034613	2569.7	-0.231	0.114185	-2.02261	0.0431134	0.8052	Ppm1h	319468	protein phosphatase 1H (PP2C domain containing)
ENSMUSG00000061118	1517.93	-0.1835	0.0907479	-2.022	0.0431758	0.8052	Dnajc30	66114	DnaJ heat shock protein family (Hsp40) member C30
ENSMUSG00000038388	2151.93	-0.2095	0.103665	-2.0205	0.0433316	0.8056	Mpp6	56524	membrane protein, palmitoylated 6 (MAGUK p55 subfamily member 6)
ENSMUSG00000049929	14.1433	2.1157	1.04754	2.01971	0.043413	0.8063	Lpar4	78134	lysophosphatidic acid receptor 4
ENSMUSG00000028268	4150.21	-0.8305	0.411312	-2.01926	0.0434598	0.8064	Gbp3	55932	guanylate binding protein 3
ENSMUSG00000010175	99.0258	-0.8303	0.411753	-2.01642	0.0437564	0.8098	Prox1	19130	prospero homeobox 1
ENSMUSG00000028756	2562.78	-0.3154	0.15638	-2.0166	0.0437376	0.8098	Pink1	68943	PTEN induced putative kinase 1
ENSMUSG00000026564	6.05606	3.9477	1.95857	2.01558	0.0438435	0.8098	Dusp27	240892	dual specificity phosphatase 27 (putative)
ENSMUSG00000003421	1665.03	-0.4715	0.23388	-2.01581	0.0438196	0.8098	Nosip	66394	nitric oxide synthase interacting protein
ENSMUSG00000081594	2.80121	-3.838	1.90413	-2.01564	0.0438372	0.8098	NA	NA	NA
ENSMUSG00000041028	40360.6	-0.1783	0.0885558	-2.01396	0.0440135	0.8108	Ghitm	66092	growth hormone inducible transmembrane protein
ENSMUSG00000024338	21668.4	-0.2568	0.127583	-2.01279	0.0441362	0.8108	Psmb8	16913	proteasome (prosome, macropain) subunit, beta type 8 (large multifunctional peptidase 7)
ENSMUSG00000035168	501.345	-0.4905	0.243675	-2.01289	0.0441264	0.8108	Tanc1	66860	tetratricopeptide repeat, ankyrin repeat and coiled-coil containing 1
ENSMUSG00000063531	253.19	0.4608	0.228883	2.01322	0.044091	0.8108	Sema3e	20349	sema domain, immunoglobulin domain (Ig), short basic domain, secreted, (semaphorin) 3E
ENSMUSG00000025790	118.141	-0.8194	0.407033	-2.01301	0.0441137	0.8108	Slco3a1	108116	solute carrier organic anion transporter family, member 3a1
ENSMUSG00000048058	631.22	0.2767	0.137431	2.01363	0.0440487	0.8108	Ldlrad3	241576	low density lipoprotein receptor class A domain containing 3
ENSMUSG00000050912	5998.8	-0.1529	0.0760039	-2.01184	0.0442363	0.8119	Tmem123	71929	transmembrane protein 123
ENSMUSG00000058586	390.809	-0.3312	0.164726	-2.01081	0.044345	0.8124	Serhl	68607	serine hydrolase-like
ENSMUSG00000026484	1257.91	-0.2766	0.137558	-2.0109	0.0443356	0.8124	Rnf2	19821	ring finger protein 2
ENSMUSG00000022945	693.647	-0.3558	0.177192	-2.00821	0.0446212	0.8167	Chaf1b	110749	chromatin assembly factor 1, subunit B (p60)
ENSMUSG00000096233	2.16756	4.4225	2.20361	2.00693	0.0447566	0.8185	Gm13238	236069	carnitine deficiency-associated gene expressed in ventricle 3 pseudogene
ENSMUSG00000050288	1.81163	5.8189	2.90131	2.0056	0.0448991	0.8203	Fzd2	57265	frizzled class receptor 2
ENSMUSG00000006005	5737.42	-0.2281	0.114073	-1.9996	0.045544	0.8237	Tpr	108989	translocated promoter region, nuclear basket protein
ENSMUSG00000006728	6136.59	-0.2268	0.113464	-1.99929	0.0455773	0.8237	Cdk4	12567	cyclin-dependent kinase 4
ENSMUSG00000003199	2631.49	-0.1978	0.0988764	-2.00019	0.0454798	0.8237	Mpnd	68047	MPN domain containing
ENSMUSG00000023923	1169.3	-0.4946	0.24693	-2.00291	0.0451872	0.8237	Tbc1d5	72238	TBC1 domain family, member 5
ENSMUSG00000021948	17770.6	-0.1425	0.071207	-2.00098	0.0453951	0.8237	Prkcd	18753	protein kinase C, delta
ENSMUSG00000071343	41.4718	0.8661	0.432359	2.00311	0.0451656	0.8237	NA	NA	NA
ENSMUSG00000053985	78.8335	-0.6039	0.301759	-2.00139	0.0453508	0.8237	Zfp14	243906	zinc finger protein 14
ENSMUSG00000030796	13.6173	2.7839	1.39225	1.99954	0.0455499	0.8237	Tead2	21677	TEA domain family member 2
ENSMUSG00000039018	771.107	-0.261	0.130469	-2.00036	0.0454618	0.8237	Mtg1	212508	mitochondrial ribosome-associated GTPase 1
ENSMUSG00000020128	3377.88	-0.1915	0.0956585	-2.00191	0.0452941	0.8237	Vps54	245944	VPS54 GARP complex subunit
ENSMUSG00000020604	1006.35	-0.3784	0.188982	-2.00255	0.0452253	0.8237	Arsg	74008	arylsulfatase G
ENSMUSG00000025232	25966.3	-0.1772	0.0885996	-1.99985	0.045516	0.8237	Hexa	15211	hexosaminidase A
ENSMUSG00000032238	1383.74	-0.2232	0.111655	-1.99866	0.0456449	0.8242	Rora	19883	RAR-related orphan receptor alpha
ENSMUSG00000024124	26.7929	-2.9713	1.48696	-1.99826	0.0456884	0.8243	Prss30	30943	protease, serine 30
ENSMUSG00000070031	1016.24	-0.2124	0.106326	-1.99725	0.0457977	0.8248	Sp140	434484	Sp140 nuclear body protein
ENSMUSG00000071856	4.5595	3.2308	1.6174	1.99752	0.045769	0.8248	Mcc	328949	mutated in colorectal cancers
ENSMUSG00000097637	6.72613	2.3444	1.17446	1.99612	0.0459206	0.8262	4933417D19Rik	71186	RIKEN cDNA 4933417D19 gene
ENSMUSG00000059436	2786.34	-0.2802	0.140417	-1.99535	0.0460047	0.827	Max	17187	Max protein
ENSMUSG00000086213	2.1375	4.4314	2.22314	1.9933	0.0462281	0.8303	A330040F15Rik	74333	RIKEN cDNA A330040F15 gene
ENSMUSG00000038141	1642.78	-0.1761	0.088402	-1.99172	0.0464016	0.8323	Tmem181a	77106	transmembrane protein 181A
ENSMUSG00000034485	89.9645	-0.5143	0.258264	-1.99154	0.0464214	0.8323	Uaca	72565	uveal autoantigen with coiled-coil domains and ankyrin repeats
ENSMUSG00000092178	4.80847	-3.1781	1.59611	-1.99114	0.046465	0.8323	2810047C21Rik1	72716	RIKEN cDNA 2810047C21 gene 1
ENSMUSG00000028622	2676.62	-0.15	0.0753409	-1.99034	0.0465533	0.8332	Mrpl37	56280	mitochondrial ribosomal protein L37
ENSMUSG00000042439	331.467	-0.6914	0.347493	-1.9896	0.0466345	0.8339	Zfp532	328977	zinc finger protein 532
ENSMUSG00000013584	54.38	-1.1005	0.553504	-1.98821	0.0467885	0.8355	Aldh1a2	19378	aldehyde dehydrogenase family 1, subfamily A2
ENSMUSG00000039050	2424.61	-0.2051	0.103172	-1.98802	0.0468098	0.8355	Osbpl2	228983	oxysterol binding protein-like 2
ENSMUSG00000092193	128.351	0.6391	0.321652	1.98687	0.0469368	0.8356	NA	NA	NA
ENSMUSG00000048327	209.435	-0.4543	0.228643	-1.98706	0.046916	0.8356	Ckap2l	70466	cytoskeleton associated protein 2-like
ENSMUSG00000028539	5.78593	-3.2728	1.64725	-1.98684	0.0469407	0.8356	Artn	11876	artemin
ENSMUSG00000026107	3719.91	0.1659	0.0835126	1.98603	0.0470298	0.8365	Nabp1	109019	nucleic acid binding protein 1
ENSMUSG00000014776	36.8159	-0.8867	0.44664	-1.98519	0.0471229	0.8369	Nol3	78688	nucleolar protein 3 (apoptosis repressor with CARD domain)
ENSMUSG00000054675	1.78428	5.6507	2.8466	1.98506	0.0471382	0.8369	Tmem119	231633	transmembrane protein 119
ENSMUSG00000039879	773.317	-0.3309	0.166876	-1.98283	0.0473861	0.8391	Heca	380629	hdc homolog, cell cycle regulator
ENSMUSG00000048922	123.254	-0.4413	0.222548	-1.9829	0.0473791	0.8391	Cdca2	108912	cell division cycle associated 2
ENSMUSG00000043410	79.7	1.0107	0.509531	1.98357	0.0473035	0.8391	Hfm1	330149	HFM1, ATP-dependent DNA helicase homolog
ENSMUSG00000037773	423.676	-0.3284	0.165748	-1.98105	0.0475859	0.8419	Pced1a	319513	PC-esterase domain containing 1A
ENSMUSG00000007987	1007.33	-0.2577	0.130147	-1.9803	0.0476696	0.8427	Ift22	67286	intraflagellar transport 22
ENSMUSG00000057191	88.8856	-0.8165	0.412716	-1.97845	0.0478782	0.8456	AB124611	382062	cDNA sequence AB124611
ENSMUSG00000020121	17.1902	1.865	0.943063	1.97757	0.0479769	0.8466	Srgap1	117600	SLIT-ROBO Rho GTPase activating protein 1
ENSMUSG00000029119	3702.48	-0.263	0.133046	-1.97674	0.0480709	0.8475	Man2b2	17160	mannosidase 2, alpha B2
ENSMUSG00000043822	894.617	-0.296	0.14985	-1.97546	0.0482155	0.8479	Adamtsl5	66548	ADAMTS-like 5
ENSMUSG00000041801	3162.96	-0.3	0.151812	-1.97607	0.0481472	0.8479	Phlda3	27280	pleckstrin homology like domain, family A, member 3
ENSMUSG00000028218	98.1461	-0.7882	0.398972	-1.97549	0.0482126	0.8479	Fam92a	68099	family with sequence similarity 92, member A
ENSMUSG00000051029	197.41	0.5131	0.259891	1.97418	0.0483616	0.8491	Serpinb1b	282663	serine (or cysteine) peptidase inhibitor, clade B, member 1b
ENSMUSG00000004798	1858.83	-0.2327	0.11786	-1.9741	0.0483699	0.8491	Ulk2	29869	unc-51 like kinase 2
ENSMUSG00000040813	3357.34	-0.4246	0.215217	-1.97291	0.0485056	0.8507	Tex264	21767	testis expressed gene 264
ENSMUSG00000028478	10656.6	0.2644	0.134055	1.97196	0.0486142	0.8519	Clta	12757	clathrin, light polypeptide (Lca)
ENSMUSG00000006494	750.689	-0.4245	0.215321	-1.97139	0.0486793	0.8523	Pdk1	228026	pyruvate dehydrogenase kinase, isoenzyme 1
ENSMUSG00000095609	90.6877	-1.1015	0.559295	-1.96951	0.0488941	0.8553	Gm21188	100861753	predicted gene, 21188
ENSMUSG00000078238	802.088	0.4399	0.223405	1.96887	0.0489676	0.8558	NA	NA	NA
ENSMUSG00000074657	55.0598	-1.4865	0.756076	-1.96606	0.0492917	0.8608	Kif5a	16572	kinesin family member 5A
ENSMUSG00000037348	942.821	0.6273	0.319186	1.96543	0.0493651	0.8613	Paqr7	71904	progestin and adipoQ receptor family member VII
ENSMUSG00000034243	2727.81	-0.214	0.108912	-1.96472	0.0494471	0.8618	Golgb1	224139	golgi autoantigen, golgin subfamily b, macrogolgin 1
ENSMUSG00000025804	3857.75	0.3643	0.185453	1.96445	0.0494778	0.8618	Ccr1	12768	chemokine (C-C motif) receptor 1
ENSMUSG00000022265	134.559	0.5015	0.255345	1.96402	0.0495276	0.8619	Ank	11732	progressive ankylosis
ENSMUSG00000028411	1208.91	-0.2997	0.152643	-1.96357	0.0495805	0.8621	Aptx	66408	aprataxin
ENSMUSG00000022831	16688.4	-0.1726	0.0879472	-1.96234	0.0497228	0.8636	Hcls1	15163	hematopoietic cell specific Lyn substrate 1
ENSMUSG00000020547	2257.38	0.2098	0.106919	1.96207	0.0497541	0.8636	Bzw2	66912	basic leucine zipper and W2 domains 2
ENSMUSG00000036138	8076.21	-0.2567	0.131046	-1.95907	0.0501045	0.8666	Acaa1a	113868	acetyl-Coenzyme A acyltransferase 1A
ENSMUSG00000001270	684.355	0.3507	0.179004	1.95934	0.0500733	0.8666	Ckb	12709	creatine kinase, brain
ENSMUSG00000054364	6421.18	0.2227	0.113721	1.95873	0.0501444	0.8666	Rhob	11852	ras homolog family member B
ENSMUSG00000031445	36.7405	-0.9613	0.49061	-1.95942	0.0500636	0.8666	Proz	66901	protein Z, vitamin K-dependent plasma glycoprotein
ENSMUSG00000028068	101.477	-0.8714	0.444626	-1.95974	0.0500257	0.8666	Iqgap3	404710	IQ motif containing GTPase activating protein 3
ENSMUSG00000031377	89.4086	1.2083	0.617447	1.95695	0.050353	0.8667	Bmx	12169	BMX non-receptor tyrosine kinase
ENSMUSG00000025511	1615.96	-0.6261	0.32024	-1.95505	0.0505772	0.8667	Tspan4	64540	tetraspanin 4
ENSMUSG00000005057	3202.7	0.2334	0.119293	1.95635	0.0504236	0.8667	Sh2b2	23921	SH2B adaptor protein 2
ENSMUSG00000097823	9.88848	-1.8987	0.970687	-1.95608	0.0504552	0.8667	NA	NA	NA
ENSMUSG00000028019	611.655	0.4528	0.231381	1.95677	0.050374	0.8667	Pdgfc	54635	platelet-derived growth factor, C polypeptide
ENSMUSG00000030269	3287.68	-0.1629	0.0832589	-1.95653	0.0504023	0.8667	Mtmr14	97287	myotubularin related protein 14
ENSMUSG00000025154	1038.87	-0.4119	0.210696	-1.95508	0.0505735	0.8667	Arhgap19	71085	Rho GTPase activating protein 19
ENSMUSG00000026628	10735.9	0.2203	0.112589	1.95634	0.0504252	0.8667	Atf3	11910	activating transcription factor 3
ENSMUSG00000036560	2.95809	-4.5969	2.35131	-1.95504	0.0505781	0.8667	Lgi4	243914	leucine-rich repeat LGI family, member 4
ENSMUSG00000032342	1403.95	-0.1831	0.0935309	-1.95759	0.0502785	0.8667	Mto1	68291	mitochondrial tRNA translation optimization 1
ENSMUSG00000097083	166.063	-0.7301	0.373607	-1.9543	0.0506655	0.8675	NA	NA	NA
ENSMUSG00000019578	3012.3	-0.2093	0.107126	-1.95368	0.0507392	0.868	Ubxn6	66530	UBX domain protein 6
ENSMUSG00000093622	3.58301	-4.3895	2.24766	-1.9529	0.0508314	0.8688	NA	NA	NA
ENSMUSG00000007035	4.05327	4.1868	2.14535	1.95156	0.0509909	0.8708	Msh5	17687	mutS homolog 5
ENSMUSG00000061815	3462.86	0.3055	0.156576	1.95101	0.0510558	0.8712	Rufy4	435626	RUN and FYVE domain containing 4
ENSMUSG00000028111	249505	-0.2153	0.110373	-1.95063	0.0511007	0.8712	Ctsk	13038	cathepsin K
ENSMUSG00000020593	3298.21	-0.3268	0.167673	-1.94896	0.0512999	0.8731	Lpin1	14245	lipin 1
ENSMUSG00000037697	4861.82	-0.21	0.107768	-1.94901	0.0512947	0.8731	Ddhd1	114874	DDHD domain containing 1
ENSMUSG00000029270	4128.12	0.1774	0.0912031	1.94536	0.0517312	0.8756	Dipk1a	67266	divergent protein kinase domain 1A
ENSMUSG00000052821	39.1943	1.1402	0.586235	1.94502	0.051773	0.8756	Cysltr1	58861	cysteinyl leukotriene receptor 1
ENSMUSG00000078862	270.553	0.3639	0.186899	1.94701	0.0515334	0.8756	Gm14326	665211	predicted gene 14326
ENSMUSG00000020400	10607.2	-0.2276	0.116982	-1.94598	0.0516569	0.8756	Tnip1	57783	TNFAIP3 interacting protein 1
ENSMUSG00000059994	30.2153	1.2529	0.644206	1.94485	0.0517928	0.8756	Fcrl1	229499	Fc receptor-like 1
ENSMUSG00000026914	8993.74	0.1689	0.0868041	1.94631	0.0516178	0.8756	Psmd14	59029	proteasome (prosome, macropain) 26S subunit, non-ATPase, 14
ENSMUSG00000044641	19.6493	-1.4377	0.738584	-1.94657	0.0515863	0.8756	Pard6b	58220	par-6 family cell polarity regulator beta
ENSMUSG00000092539	2.23365	-4.6536	2.39245	-1.94511	0.0517619	0.8756	NA	NA	NA
ENSMUSG00000014606	8514.97	-0.1205	0.0619934	-1.94447	0.0518392	0.8757	Slc25a11	67863	solute carrier family 25 (mitochondrial carrier oxoglutarate carrier), member 11
ENSMUSG00000048216	524.459	-0.3527	0.181546	-1.94299	0.0520178	0.8765	Gpr85	64450	G protein-coupled receptor 85
ENSMUSG00000026197	1896.72	-0.2311	0.118951	-1.94304	0.0520119	0.8765	Zfand2b	68818	zinc finger, AN1 type domain 2B
ENSMUSG00000019876	670.919	-0.5555	0.285792	-1.94363	0.0519397	0.8765	Pkib	18768	protein kinase inhibitor beta, cAMP dependent, testis specific
ENSMUSG00000020376	12185.8	-0.1642	0.0846273	-1.94013	0.0523639	0.8787	Rnf130	59044	ring finger protein 130
ENSMUSG00000040957	50.415	-0.7429	0.383176	-1.93877	0.0525289	0.8787	Cables1	63955	CDK5 and Abl enzyme substrate 1
ENSMUSG00000021149	4398.12	0.1454	0.0749752	1.93873	0.0525347	0.8787	Gtpbp4	69237	GTP binding protein 4
ENSMUSG00000021552	155.873	-0.6066	0.312956	-1.93831	0.052586	0.8787	Gkap1	56278	G kinase anchoring protein 1
ENSMUSG00000039156	982.712	0.2116	0.109191	1.93832	0.0525846	0.8787	Stim2	116873	stromal interaction molecule 2
ENSMUSG00000087366	72.2458	-0.8133	0.419394	-1.93931	0.0524636	0.8787	NA	NA	NA
ENSMUSG00000055733	3.78199	3.7791	1.94815	1.93985	0.0523984	0.8787	Nap1l3	54561	nucleosome assembly protein 1-like 3
ENSMUSG00000043991	1145.68	-0.1704	0.087845	-1.93981	0.0524028	0.8787	Pura	19290	purine rich element binding protein A
ENSMUSG00000028690	491.185	-0.2894	0.149165	-1.93984	0.0523992	0.8787	Mmachc	67096	methylmalonic aciduria cblC type, with homocystinuria
ENSMUSG00000040152	48.9761	1.3333	0.687744	1.93859	0.0525509	0.8787	Thbs1	21825	thrombospondin 1
ENSMUSG00000073145	3.06177	3.5509	1.83248	1.93776	0.0526529	0.8791	NA	NA	NA
ENSMUSG00000031422	8270.86	0.2903	0.150075	1.93407	0.0531049	0.8859	Morf4l2	56397	mortality factor 4 like 2
ENSMUSG00000025492	1410.96	-0.552	0.285501	-1.93345	0.0531813	0.8859	Ifitm3	66141	interferon induced transmembrane protein 3
ENSMUSG00000023015	622.214	-0.3794	0.196256	-1.93316	0.053216	0.8859	Racgap1	26934	Rac GTPase-activating protein 1
ENSMUSG00000074398	8.54851	2.0464	1.05867	1.93298	0.0532382	0.8859	Gm15441	100038464	predicted gene 15441
ENSMUSG00000041220	53.1697	0.8595	0.444991	1.93146	0.0534266	0.8876	Elovl6	170439	ELOVL family member 6, elongation of long chain fatty acids (yeast)
ENSMUSG00000085541	5.39472	4.3945	2.27484	1.93179	0.0533851	0.8876	NA	NA	NA
ENSMUSG00000032194	35.3382	-1.12	0.580194	-1.93044	0.0535526	0.8882	Kank2	235041	KN motif and ankyrin repeat domains 2
ENSMUSG00000078485	545.228	-0.4183	0.216692	-1.93051	0.053544	0.8882	Plekhn1	231002	pleckstrin homology domain containing, family N member 1
ENSMUSG00000048498	270.221	-0.5296	0.274457	-1.92966	0.0536495	0.8891	Cd300e	217306	CD300E molecule
ENSMUSG00000030255	28.8497	1.0627	0.550987	1.92878	0.0537579	0.8892	Sspn	16651	sarcospan
ENSMUSG00000024220	680.729	0.2959	0.15345	1.92859	0.0537819	0.8892	Zfp523	224656	zinc finger protein 523
ENSMUSG00000039217	2081.12	-0.3456	0.179246	-1.9279	0.053867	0.8892	Il18	16173	interleukin 18
ENSMUSG00000038764	239.817	-0.331	0.171714	-1.92783	0.0538769	0.8892	Ptpn3	545622	protein tyrosine phosphatase, non-receptor type 3
ENSMUSG00000021263	283.308	0.4526	0.234726	1.92814	0.0538378	0.8892	Degs2	70059	delta(4)-desaturase, sphingolipid 2
ENSMUSG00000045503	2704.77	-0.2648	0.137417	-1.92707	0.0539709	0.89	Sys1	66460	SYS1 Golgi-localized integral membrane protein homolog (S. cerevisiae)
ENSMUSG00000028551	126.775	-0.5658	0.293677	-1.92647	0.0540463	0.8905	Cdkn2c	12580	cyclin dependent kinase inhibitor 2C
ENSMUSG00000028630	1310.34	-0.226	0.117359	-1.92573	0.0541377	0.8906	Dyrk2	69181	dual-specificity tyrosine-(Y)-phosphorylation regulated kinase 2
ENSMUSG00000062866	619.851	-0.263	0.136531	-1.92597	0.0541076	0.8906	Phactr2	215789	phosphatase and actin regulator 2
ENSMUSG00000039470	97.2716	-0.7808	0.405615	-1.92489	0.0542426	0.8916	Zdhhc2	70546	zinc finger, DHHC domain containing 2
ENSMUSG00000028641	646.793	-0.2556	0.132804	-1.92437	0.0543085	0.892	P3h1	56401	prolyl 3-hydroxylase 1
ENSMUSG00000064284	538.154	0.6291	0.32705	1.92369	0.054393	0.8926	Cdpf1	72355	cysteine rich, DPF motif domain containing 1
ENSMUSG00000031497	4.01442	4.6322	2.40916	1.92275	0.0545119	0.8938	Tnfsf13b	24099	tumor necrosis factor (ligand) superfamily, member 13b
ENSMUSG00000027291	3094	-0.2688	0.139876	-1.92166	0.0546489	0.8954	Vps39	269338	VPS39 HOPS complex subunit
ENSMUSG00000028832	1017.51	-0.3555	0.185175	-1.92005	0.0548516	0.8972	Stmn1	16765	stathmin 1
ENSMUSG00000081607	2.11703	5.6414	2.93812	1.92008	0.0548484	0.8972	NA	NA	NA
ENSMUSG00000035183	4.75748	3.3597	1.75103	1.91868	0.0550243	0.8987	Slc24a5	317750	solute carrier family 24, member 5
ENSMUSG00000023055	1831.22	-0.2958	0.154196	-1.91863	0.0550306	0.8987	Calcoco1	67488	calcium binding and coiled coil domain 1
ENSMUSG00000052512	285.876	0.5582	0.291376	1.91576	0.0553961	0.9033	Nav2	78286	neuron navigator 2
ENSMUSG00000045659	5.20132	-3.9788	2.07694	-1.91573	0.0554	0.9033	Plekha7	233765	pleckstrin homology domain containing, family A member 7
ENSMUSG00000036309	6287.93	-0.3966	0.207069	-1.91521	0.0554652	0.9036	Skp1a	21402	S-phase kinase-associated protein 1A
ENSMUSG00000042216	4.81394	3.9296	2.05381	1.91332	0.0557075	0.904	Sgsm1	52850	small G protein signaling modulator 1
ENSMUSG00000025465	2894.38	-0.2092	0.109277	-1.9141	0.0556073	0.904	Echs1	93747	enoyl Coenzyme A hydratase, short chain, 1, mitochondrial
ENSMUSG00000023991	1124.25	-0.4146	0.216704	-1.91328	0.0557121	0.904	Foxp4	74123	forkhead box P4
ENSMUSG00000097227	31.001	1.166	0.609211	1.91398	0.055623	0.904	NA	NA	NA
ENSMUSG00000078870	68.3512	0.6189	0.323463	1.91341	0.0556954	0.904	NA	NA	NA
ENSMUSG00000021363	853.024	-0.3324	0.173806	-1.91252	0.0558101	0.9043	Mak	17152	male germ cell-associated kinase
ENSMUSG00000022020	915.819	0.2339	0.122331	1.91243	0.0558216	0.9043	Naa16	66897	N(alpha)-acetyltransferase 16, NatA auxiliary subunit
ENSMUSG00000085711	75.782	0.6138	0.321119	1.91156	0.0559323	0.9053	NA	NA	NA
ENSMUSG00000052688	3897.17	0.1508	0.0789412	1.91075	0.0560362	0.9063	Rab7b	226421	RAB7B, member RAS oncogene family
ENSMUSG00000029304	84060.2	0.3458	0.181133	1.90936	0.0562157	0.9085	Spp1	20750	secreted phosphoprotein 1
ENSMUSG00000019189	3832.86	-0.1981	0.103785	-1.90841	0.0563381	0.9096	Rnf145	74315	ring finger protein 145
ENSMUSG00000050379	160.21	0.5903	0.309655	1.90635	0.0566043	0.9096	2006-09-01	56526	septin 6
ENSMUSG00000039568	1130.29	-0.2537	0.133059	-1.9066	0.0565727	0.9096	Ubald1	207740	UBA-like domain containing 1
ENSMUSG00000039683	2.749	-4.5077	2.36261	-1.90793	0.0564005	0.9096	Sdk1	330222	sidekick cell adhesion molecule 1
ENSMUSG00000029392	65.7134	-0.6787	0.355819	-1.90745	0.0564625	0.9096	Rilpl1	75695	Rab interacting lysosomal protein-like 1
ENSMUSG00000000787	11167.7	0.2465	0.129208	1.90742	0.0564664	0.9096	Ddx3x	13205	DEAD/H (Asp-Glu-Ala-Asp/His) box polypeptide 3, X-linked
ENSMUSG00000027479	9934.94	0.12	0.0629826	1.90603	0.0566462	0.9096	Mapre1	13589	microtubule-associated protein, RP/EB family, member 1
ENSMUSG00000017400	1395.93	-0.3325	0.174383	-1.90655	0.0565795	0.9096	Stac2	217154	SH3 and cysteine rich domain 2
ENSMUSG00000023175	12421	-0.1826	0.0958132	-1.90545	0.056721	0.9101	Bsg	12215	basigin
ENSMUSG00000035901	2699.04	-0.2163	0.11353	-1.90507	0.0567705	0.9101	Dennd5a	19347	DENN/MADD domain containing 5A
ENSMUSG00000049086	32.6535	0.9834	0.516588	1.90361	0.0569612	0.911	Bmyc	107771	brain expressed myelocytomatosis oncogene
ENSMUSG00000020605	4348.46	0.1648	0.0865646	1.90417	0.0568876	0.911	Hs1bp3	58240	HCLS1 binding protein 3
ENSMUSG00000029169	7344.11	0.1315	0.0690924	1.90394	0.0569175	0.911	Dhx15	13204	DEAH (Asp-Glu-Ala-His) box polypeptide 15
ENSMUSG00000081930	55.6516	-0.6269	0.329775	-1.90105	0.057295	0.9131	NA	NA	NA
ENSMUSG00000002068	219.279	-0.412	0.216631	-1.90203	0.0571676	0.9131	Ccne1	12447	cyclin E1
ENSMUSG00000017417	1906.46	-0.2754	0.14488	-1.90069	0.057342	0.9131	Plxdc1	72324	plexin domain containing 1
ENSMUSG00000020189	7957.58	0.2014	0.105983	1.90019	0.057408	0.9131	Osbpl8	237542	oxysterol binding protein-like 8
ENSMUSG00000078453	4668.68	-0.3908	0.205537	-1.90124	0.0572708	0.9131	Abracl	73112	ABRA C-terminal like
ENSMUSG00000039781	285.826	-0.5149	0.270869	-1.90101	0.057301	0.9131	Cep131	12009	centrosomal protein 131
ENSMUSG00000042272	557.161	-0.3875	0.203917	-1.90019	0.0574081	0.9131	Sestd1	228071	SEC14 and spectrin domains 1
ENSMUSG00000045345	2.34221	3.4324	1.8077	1.89875	0.0575967	0.9154	NA	NA	NA
ENSMUSG00000075420	3.20029	-3.5749	1.88347	-1.89803	0.0576916	0.9162	Smim6	68528	small integral membrane protein 6
ENSMUSG00000099227	24.4326	2.5353	1.33606	1.8976	0.057749	0.9163	Mir8114	102466257	microRNA 8114
ENSMUSG00000005968	154.681	0.4517	0.238189	1.89631	0.0579193	0.9183	Tuft1	22156	tuftelin 1
ENSMUSG00000039942	1177.44	0.3244	0.171166	1.89534	0.0580477	0.9191	Ptger4	19219	prostaglandin E receptor 4 (subtype EP4)
ENSMUSG00000032596	2985.71	-0.3662	0.193243	-1.89525	0.0580597	0.9191	Uba7	74153	ubiquitin-like modifier activating enzyme 7
ENSMUSG00000097309	8.76456	3.3696	1.77846	1.89465	0.0581393	0.9196	NA	NA	NA
ENSMUSG00000079685	199.295	-0.4522	0.238773	-1.8937	0.0582651	0.9202	Ulbp1	77777	UL16 binding protein 1
ENSMUSG00000005251	5.21087	3.4703	1.83233	1.89392	0.0582362	0.9202	Ripk4	72388	receptor-interacting serine-threonine kinase 4
ENSMUSG00000022772	1080.99	0.4019	0.212411	1.89206	0.0584832	0.9207	Senp5	320213	SUMO/sentrin specific peptidase 5
ENSMUSG00000038550	59.2623	-0.8052	0.425498	-1.89229	0.0584522	0.9207	Ciart	229599	circadian associated repressor of transcription
ENSMUSG00000044201	47.0868	-0.804	0.42485	-1.8924	0.058437	0.9207	Cdc25c	12532	cell division cycle 25C
ENSMUSG00000041625	43.3517	-0.8844	0.467318	-1.89255	0.0584175	0.9207	Ggact	223267	gamma-glutamylamine cyclotransferase
ENSMUSG00000028300	2844.38	-0.1913	0.101145	-1.89137	0.0585746	0.9215	C9orf72	73205	C9orf72, member of C9orf72-SMCR8 complex
ENSMUSG00000021785	1621.37	-0.1669	0.0882427	-1.89092	0.0586354	0.9217	Ngly1	59007	N-glycanase 1
ENSMUSG00000045551	26298.7	-0.2955	0.156325	-1.89016	0.0587366	0.9226	Fpr1	14293	formyl peptide receptor 1
ENSMUSG00000044768	3697.84	-0.1239	0.0656697	-1.88713	0.0591432	0.9235	D1Ertd622e	52392	DNA segment, Chr 1, ERATO Doi 622, expressed
ENSMUSG00000037434	2665.91	-0.1291	0.0683435	-1.88886	0.0589107	0.9235	Slc30a1	22782	solute carrier family 30 (zinc transporter), member 1
ENSMUSG00000020650	3050.08	-0.1609	0.0851581	-1.88888	0.0589085	0.9235	Bcap29	12033	B cell receptor associated protein 29
ENSMUSG00000051503	23.6768	1.3456	0.712689	1.88801	0.0590248	0.9235	Gm6583	625424	predicted gene 6583
ENSMUSG00000026495	65.5123	-0.5929	0.314091	-1.88768	0.0590684	0.9235	Efcab2	68226	EF-hand calcium binding domain 2
ENSMUSG00000091955	150.594	4.4531	2.3598	1.88707	0.0591503	0.9235	NA	NA	NA
ENSMUSG00000030148	1690.88	0.4027	0.213256	1.88846	0.0589645	0.9235	Clec4a2	26888	C-type lectin domain family 4, member a2
ENSMUSG00000026464	87.1883	1.0008	0.530394	1.88697	0.0591647	0.9235	NA	NA	NA
ENSMUSG00000001131	25.1646	-1.6655	0.883492	-1.88513	0.0594125	0.9267	Timp1	21857	tissue inhibitor of metalloproteinase 1
ENSMUSG00000030259	493.707	0.3889	0.206652	1.88192	0.0598464	0.9267	Rassf8	71323	Ras association (RalGDS/AF-6) domain family (N-terminal) member 8
ENSMUSG00000026664	1661.08	-0.2114	0.112452	-1.88016	0.0600857	0.9267	Phyh	16922	phytanoyl-CoA hydroxylase
ENSMUSG00000043091	24078.7	0.1635	0.0867734	1.88468	0.0594737	0.9267	Tuba1c	22146	tubulin, alpha 1C
ENSMUSG00000059824	357.825	-0.3094	0.164331	-1.88289	0.059715	0.9267	Dbp	13170	D site albumin promoter binding protein
ENSMUSG00000022507	2712.99	0.1344	0.0714848	1.88002	0.0601059	0.9267	1810013L24Rik	69053	RIKEN cDNA 1810013L24 gene
ENSMUSG00000026278	161.131	0.7649	0.40612	1.88343	0.0596418	0.9267	Bok	51800	BCL2-related ovarian killer
ENSMUSG00000024066	5184.69	-0.37	0.196588	-1.88193	0.0598461	0.9267	Xdh	22436	xanthine dehydrogenase
ENSMUSG00000053907	16770	0.1707	0.0907801	1.88059	0.0600272	0.9267	Mat2a	232087	methionine adenosyltransferase II, alpha
ENSMUSG00000021962	989.782	0.2268	0.120636	1.88029	0.0600685	0.9267	Dcp1a	75901	decapping mRNA 1A
ENSMUSG00000025044	2692.43	-0.4711	0.250372	-1.8816	0.0598904	0.9267	Msr1	20288	macrophage scavenger receptor 1
ENSMUSG00000017929	14317	0.1569	0.0833435	1.88308	0.0596897	0.9267	B4galt5	56336	UDP-Gal:betaGlcNAc beta 1,4-galactosyltransferase, polypeptide 5
ENSMUSG00000037972	1068.95	-0.2286	0.12136	-1.88395	0.0595723	0.9267	Snn	20621	stannin
ENSMUSG00000047786	63.0247	0.9024	0.479557	1.88183	0.0598598	0.9267	Lix1	66643	limb and CNS expressed 1
ENSMUSG00000038387	2635.73	-0.2685	0.142485	-1.88418	0.0595413	0.9267	Rras	20130	related RAS viral (r-ras) oncogene
ENSMUSG00000056370	82.6851	0.7968	0.423529	1.88135	0.0599247	0.9267	Sftpb	20388	surfactant associated protein B
ENSMUSG00000025269	438.457	0.4637	0.247002	1.87738	0.060466	0.9311	Apex2	77622	apurinic/apyrimidinic endonuclease 2
ENSMUSG00000061825	227.881	-0.4179	0.222594	-1.87728	0.0604791	0.9311	Ces2c	234671	carboxylesterase 2C
ENSMUSG00000032258	73.7212	-0.5659	0.30156	-1.87656	0.0605783	0.9319	Lca5	75782	Leber congenital amaurosis 5 (human)
ENSMUSG00000035298	59.2995	0.6085	0.324334	1.87613	0.060638	0.9321	Klhl35	72184	kelch-like 35
ENSMUSG00000060803	2794.86	0.2646	0.141055	1.87573	0.0606925	0.9322	Gstp1	14870	glutathione S-transferase, pi 1
ENSMUSG00000016503	1976.63	-0.1911	0.102024	-1.8733	0.0610275	0.9331	Gtf3a	66596	general transcription factor III A
ENSMUSG00000031885	4533.33	0.1667	0.0890028	1.87341	0.0610115	0.9331	Cbfb	12400	core binding factor beta
ENSMUSG00000003464	3008.99	-0.2648	0.141386	-1.87314	0.0610492	0.9331	Pex19	19298	peroxisomal biogenesis factor 19
ENSMUSG00000026532	2.16555	5.6575	3.01981	1.87348	0.0610025	0.9331	Spta1	20739	spectrin alpha, erythrocytic 1
ENSMUSG00000091534	4.48818	-3.3472	1.78715	-1.87295	0.0610754	0.9331	NA	NA	NA
ENSMUSG00000072941	7.27995	-2.003	1.06853	-1.87455	0.060854	0.9331	Sod3	20657	superoxide dismutase 3, extracellular
ENSMUSG00000072476	26.6886	-0.891	0.475455	-1.87407	0.0609201	0.9331	NA	NA	NA
ENSMUSG00000034757	2265.99	-0.1888	0.100871	-1.87156	0.0612679	0.9346	Tmub2	72053	transmembrane and ubiquitin-like domain containing 2
ENSMUSG00000051586	214.214	0.4655	0.24869	1.87175	0.0612416	0.9346	Mical3	194401	microtubule associated monooxygenase, calponin and LIM domain containing 3
ENSMUSG00000026896	4690.52	-0.3818	0.204114	-1.87054	0.0614093	0.9361	Ifih1	71586	interferon induced with helicase C domain 1
ENSMUSG00000046341	91.3713	-0.4824	0.25821	-1.86809	0.0617498	0.9384	NA	NA	NA
ENSMUSG00000030701	5.6951	-2.98	1.59615	-1.86697	0.0619064	0.9384	Plekhb1	27276	pleckstrin homology domain containing, family B (evectins) member 1
ENSMUSG00000014867	33984.6	-0.1297	0.0694494	-1.86747	0.0618354	0.9384	Surf4	20932	surfeit gene 4
ENSMUSG00000049488	231.871	-0.5284	0.283076	-1.86678	0.0619319	0.9384	Tmem67	329795	transmembrane protein 67
ENSMUSG00000025076	1592.1	-0.2393	0.128159	-1.86704	0.0618954	0.9384	Casp7	12369	caspase 7
ENSMUSG00000018796	7425.4	-0.4219	0.225852	-1.86815	0.0617418	0.9384	Acsl1	14081	acyl-CoA synthetase long-chain family member 1
ENSMUSG00000085028	38.726	1.1132	0.596044	1.8677	0.0618034	0.9384	Slc2a4rg-ps	329584	Slc2a4 regulator, pseudogene
ENSMUSG00000024983	2423.71	-0.2313	0.123789	-1.86875	0.0616572	0.9384	Vti1a	53611	vesicle transport through interaction with t-SNAREs 1A
ENSMUSG00000054247	4.17803	5.6307	3.01687	1.86639	0.0619863	0.9385	NA	NA	NA
ENSMUSG00000024789	5338.05	-0.1752	0.0939164	-1.86509	0.0621694	0.9406	Jak2	16452	Janus kinase 2
ENSMUSG00000034168	1793.78	0.2241	0.120224	1.86411	0.0623066	0.9408	Irf2bpl	238330	interferon regulatory factor 2 binding protein-like
ENSMUSG00000020785	6.05106	2.8559	1.53252	1.86352	0.0623895	0.9408	Camkk1	55984	calcium/calmodulin-dependent protein kinase kinase 1, alpha
ENSMUSG00000005142	15204	-0.2539	0.13628	-1.86299	0.062463	0.9408	Man2b1	17159	mannosidase 2, alpha B1
ENSMUSG00000021701	26013.5	0.3181	0.170748	1.86309	0.0624494	0.9408	Plk2	20620	polo like kinase 2
ENSMUSG00000079018	3.42095	-3.8901	2.08729	-1.86372	0.0623615	0.9408	Ly6c1	17067	lymphocyte antigen 6 complex, locus C1
ENSMUSG00000073374	48.8622	0.717	0.384525	1.86463	0.0622331	0.9408	NA	NA	NA
ENSMUSG00000031534	1040.29	-0.2242	0.12039	-1.86222	0.0625718	0.9417	Smim19	102032	small integral membrane protein 19
ENSMUSG00000084880	6.19613	2.767	1.48642	1.86151	0.062672	0.9418	Tomm6os	100415787	translocase of outer mitochondrial membrane 6, opposite strand
ENSMUSG00000004748	364.24	0.3886	0.208735	1.86179	0.0626329	0.9418	Mtfp1	67900	mitochondrial fission process 1
ENSMUSG00000078349	118.458	-0.5801	0.311728	-1.86089	0.0627597	0.9424	NA	NA	NA
ENSMUSG00000072623	40.6589	-1.0703	0.575639	-1.85924	0.0629927	0.9452	Zfp9	22750	zinc finger protein 9
ENSMUSG00000022561	1859.62	-0.3159	0.170059	-1.85783	0.0631935	0.9475	Gpaa1	14731	GPI anchor attachment protein 1
ENSMUSG00000003526	106.866	-0.6262	0.33731	-1.85652	0.0633793	0.9482	Prodh	19125	proline dehydrogenase
ENSMUSG00000040829	302.495	-0.5456	0.293814	-1.85693	0.0633216	0.9482	Zmynd15	574428	zinc finger, MYND-type containing 15
ENSMUSG00000038515	32.7547	0.9852	0.530624	1.8567	0.0633532	0.9482	Grtp1	66790	GH regulated TBC protein 1
ENSMUSG00000030966	1176.07	-0.2785	0.150081	-1.85548	0.0635273	0.9497	Trim21	20821	tripartite motif-containing 21
ENSMUSG00000020330	252.524	-0.4164	0.224497	-1.85481	0.0636231	0.9504	Hmmr	15366	hyaluronan mediated motility receptor (RHAMM)
ENSMUSG00000018339	435.285	-0.5638	0.304237	-1.85324	0.0638478	0.951	Gpx3	14778	glutathione peroxidase 3
ENSMUSG00000020738	3790.93	0.4625	0.249582	1.85304	0.0638771	0.951	Sumo2	170930	small ubiquitin-like modifier 2
ENSMUSG00000064068	1460.24	-0.2698	0.145617	-1.85305	0.0638748	0.951	Mtx1	17827	metaxin 1
ENSMUSG00000035954	1143.16	-0.3186	0.171946	-1.8529	0.0638961	0.951	Dock4	238130	dedicator of cytokinesis 4
ENSMUSG00000085802	11.4842	-2.1868	1.17956	-1.85388	0.0637557	0.951	NA	NA	NA
ENSMUSG00000034563	1316.29	-0.3436	0.185559	-1.85195	0.0640329	0.952	Ccpg1	72278	cell cycle progression 1
ENSMUSG00000042302	249.49	-0.3833	0.207003	-1.85179	0.0640565	0.952	Ehbp1	216565	EH domain binding protein 1
ENSMUSG00000026173	2.74798	6.3594	3.43491	1.8514	0.0641118	0.9521	Plcd4	18802	phospholipase C, delta 4
ENSMUSG00000030340	17.9959	1.1354	0.613791	1.84987	0.0643328	0.9547	Scnn1a	20276	sodium channel, nonvoltage-gated 1 alpha
ENSMUSG00000082062	11977.7	0.2222	0.120157	1.84925	0.0644218	0.9553	NA	NA	NA
ENSMUSG00000021482	823.707	-0.227	0.122853	-1.84767	0.0646496	0.958	Prxl2c	66129	peroxiredoxin like 2C
ENSMUSG00000054676	1261.83	-1.1074	0.599525	-1.84706	0.0647381	0.9586	1600014C10Rik	72244	RIKEN cDNA 1600014C10 gene
ENSMUSG00000040323	33.5597	-8.073	4.37394	-1.84571	0.0649349	0.9601	NA	NA	NA
ENSMUSG00000038510	1411.58	0.2738	0.148363	1.84568	0.0649384	0.9601	Rpf2	67239	ribosome production factor 2 homolog
ENSMUSG00000042396	8457.8	-0.1593	0.0864235	-1.84377	0.0652172	0.9635	Rbm7	67010	RNA binding motif protein 7
ENSMUSG00000063171	4823.59	-0.3314	0.180016	-1.84094	0.0656303	0.9661	Rps4l	66184	ribosomal protein S4-like
ENSMUSG00000015120	5118.75	0.2048	0.111281	1.84028	0.0657271	0.9661	Ube2i	22196	ubiquitin-conjugating enzyme E2I
ENSMUSG00000030315	360.069	0.3326	0.180688	1.84067	0.0656696	0.9661	Vgll4	232334	vestigial like family member 4
ENSMUSG00000049728	750.299	-0.2985	0.162166	-1.84086	0.0656416	0.9661	Zfp668	244219	zinc finger protein 668
ENSMUSG00000026740	2962.2	-0.3633	0.197401	-1.84039	0.0657112	0.9661	Dnajc1	13418	DnaJ heat shock protein family (Hsp40) member C1
ENSMUSG00000098102	2.82114	3.5925	1.95074	1.84161	0.0655323	0.9661	NA	NA	NA
ENSMUSG00000048445	213.706	-0.3477	0.188845	-1.84109	0.0656089	0.9661	Ccdc57	71276	coiled-coil domain containing 57
ENSMUSG00000006463	765.15	-0.1817	0.0987771	-1.83945	0.0658494	0.9666	Zdhhc24	70605	zinc finger, DHHC domain containing 24
ENSMUSG00000056204	2755.77	-0.1472	0.0800382	-1.83938	0.0658586	0.9666	Pgpep1	66522	pyroglutamyl-peptidase I
ENSMUSG00000082826	1.62159	-5.5291	3.00718	-1.83864	0.0659683	0.9675	NA	NA	NA
ENSMUSG00000022453	6993.38	-0.1942	0.105688	-1.83774	0.0661012	0.9688	Naga	17939	N-acetyl galactosaminidase, alpha
ENSMUSG00000083554	2.2306	5.6347	3.06769	1.83678	0.0662427	0.9701	NA	NA	NA
ENSMUSG00000044442	617.408	-0.2642	0.143907	-1.83579	0.0663889	0.971	N6amt1	67768	N-6 adenine-specific DNA methyltransferase 1 (putative)
ENSMUSG00000027799	8.04753	-1.5326	0.834863	-1.83572	0.0663993	0.971	Nbea	26422	neurobeachin
ENSMUSG00000094626	2.51434	5.873	3.20191	1.83422	0.0666215	0.9714	Tmem121b	94047	transmembrane protein 121B
ENSMUSG00000071637	2518.68	-0.2309	0.125959	-1.83339	0.0667452	0.9714	Cebpd	12609	CCAAT/enhancer binding protein (C/EBP), delta
ENSMUSG00000031858	2673.88	-0.3543	0.193125	-1.83436	0.066601	0.9714	Mau2	74549	MAU2 sister chromatid cohesion factor
ENSMUSG00000040410	267.361	-0.4366	0.238099	-1.83385	0.066676	0.9714	Fbxl4	269514	F-box and leucine-rich repeat protein 4
ENSMUSG00000023959	32.3332	-1.5771	0.859867	-1.83408	0.0666422	0.9714	Clic5	224796	chloride intracellular channel 5
ENSMUSG00000037152	1368.53	-0.426	0.232395	-1.83328	0.0667605	0.9714	Ndufc1	66377	NADH:ubiquinone oxidoreductase subunit C1
ENSMUSG00000022403	10253.7	-0.1353	0.0737425	-1.83495	0.0665138	0.9714	St13	70356	suppression of tumorigenicity 13
ENSMUSG00000029826	4007.7	-0.2829	0.15437	-1.83284	0.066827	0.9716	Zc3hav1	78781	zinc finger CCCH type, antiviral 1
ENSMUSG00000055401	4027.45	-0.1624	0.0887045	-1.83064	0.0671542	0.9733	Fbxo6	50762	F-box protein 6
ENSMUSG00000053192	293.313	-0.2736	0.149495	-1.83045	0.0671834	0.9733	Mllt11	56772	myeloid/lymphoid or mixed-lineage leukemia; translocated to, 11
ENSMUSG00000058454	4483.17	-0.5172	0.282476	-1.8309	0.0671161	0.9733	Dhcr7	13360	7-dehydrocholesterol reductase
ENSMUSG00000026277	2441.95	-0.1803	0.0985203	-1.83052	0.0671728	0.9733	Stk25	59041	serine/threonine kinase 25 (yeast)
ENSMUSG00000048126	17.2817	-2.114	1.15423	-1.83149	0.0670273	0.9733	Col6a3	12835	collagen, type VI, alpha 3
ENSMUSG00000030029	7.41042	3.3885	1.85318	1.8285	0.0674745	0.9768	Lrig1	16206	leucine-rich repeats and immunoglobulin-like domains 1
ENSMUSG00000018166	148.312	0.4944	0.270475	1.82792	0.0675622	0.9774	Erbb3	13867	erb-b2 receptor tyrosine kinase 3
ENSMUSG00000065979	2216.86	-0.3419	0.187138	-1.82712	0.0676811	0.9784	Cpped1	223978	calcineurin-like phosphoesterase domain containing 1
ENSMUSG00000051457	470.6	-0.6083	0.33309	-1.82624	0.0678148	0.9791	Spn	20737	sialophorin
ENSMUSG00000067567	193.734	-0.3469	0.189969	-1.82615	0.0678272	0.9791	Hdac8	70315	histone deacetylase 8
ENSMUSG00000063234	3054.22	-0.3285	0.180051	-1.82462	0.0680581	0.9816	Gpr84	80910	G protein-coupled receptor 84
ENSMUSG00000088088	6.54091	2.9655	1.62548	1.82438	0.0680943	0.9816	Rmrp	19782	RNA component of mitochondrial RNAase P
ENSMUSG00000038065	255.876	-0.5074	0.278273	-1.82346	0.0682342	0.9829	Mturn	68235	maturin, neural progenitor differentiation regulator homolog (Xenopus)
ENSMUSG00000056770	4536.2	-0.4135	0.226941	-1.82212	0.0684365	0.984	Setd3	52690	SET domain containing 3
ENSMUSG00000029009	759.219	0.427	0.234365	1.82206	0.068446	0.984	Mthfr	17769	methylenetetrahydrofolate reductase
ENSMUSG00000043155	105.045	-0.4358	0.239174	-1.82199	0.0684565	0.984	Hpdl	242642	4-hydroxyphenylpyruvate dioxygenase-like
ENSMUSG00000090639	88.6919	2.1513	1.18147	1.82084	0.0686314	0.9851	NA	NA	NA
ENSMUSG00000034518	552.345	-0.392	0.215251	-1.821	0.0686071	0.9851	Hmgxb4	70823	HMG box domain containing 4
ENSMUSG00000007850	2110.73	0.2683	0.147444	1.81953	0.0688304	0.9872	Hnrnph1	59013	heterogeneous nuclear ribonucleoprotein H1
ENSMUSG00000059810	307.3	-0.5488	0.301736	-1.81889	0.0689279	0.9879	Rgs3	50780	regulator of G-protein signaling 3
ENSMUSG00000040859	1794.12	-0.1574	0.0865358	-1.8185	0.068987	0.9881	Bsdc1	100383	BSD domain containing 1
ENSMUSG00000029490	1945.74	-0.3085	0.169827	-1.81682	0.0692442	0.9897	Mfsd7a	243197	major facilitator superfamily domain containing 7A
ENSMUSG00000031097	153.876	0.4948	0.272306	1.81724	0.0691805	0.9897	Tnni2	21953	troponin I, skeletal, fast 2
ENSMUSG00000026977	1798.37	-0.2805	0.154379	-1.81679	0.0692487	0.9897	2007-03-01	57438	membrane-associated ring finger (C3HC4) 7
ENSMUSG00000013236	968.659	0.2735	0.1506	1.81634	0.069318	0.99	Ptprs	19280	protein tyrosine phosphatase, receptor type, S
ENSMUSG00000029455	32782.7	0.1832	0.100898	1.81567	0.0694205	0.9908	Aldh2	11669	aldehyde dehydrogenase 2, mitochondrial
ENSMUSG00000024941	6847.14	-0.1624	0.0894874	-1.81511	0.0695065	0.9913	Scyl1	78891	SCY1-like 1 (S. cerevisiae)
ENSMUSG00000087598	446.694	0.2763	0.152261	1.81436	0.0696222	0.9922	Zfp111	56707	zinc finger protein 111
ENSMUSG00000031399	1272.8	-0.2354	0.129746	-1.81403	0.0696734	0.9923	Fam3a	66294	family with sequence similarity 3, member A
ENSMUSG00000026641	1461.24	-0.2112	0.116485	-1.81294	0.0698416	0.994	Usf1	22278	upstream transcription factor 1
ENSMUSG00000035441	175.233	0.4749	0.262097	1.81182	0.0700142	0.9957	Myo1d	338367	myosin ID
ENSMUSG00000018008	11773.3	0.1664	0.0918467	1.81147	0.0700678	0.9958	Cyth4	72318	cytohesin 4
ENSMUSG00000067591	4.7595	-4.4441	2.45617	-1.80937	0.0703942	0.9976	Klra3	16634	killer cell lectin-like receptor, subfamily A, member 3
ENSMUSG00000000552	2336	-0.2525	0.139519	-1.80972	0.0703396	0.9976	Zfp385a	29813	zinc finger protein 385A
ENSMUSG00000042105	972.664	-0.2823	0.156036	-1.80952	0.0703699	0.9976	Inpp5f	101490	inositol polyphosphate-5-phosphatase F
ENSMUSG00000046245	15328	-0.1885	0.104136	-1.81028	0.0702528	0.9976	Pilra	231805	paired immunoglobin-like type 2 receptor alpha
ENSMUSG00000064289	2393.89	-0.2566	0.141901	-1.80863	0.0705088	0.9985	Tank	21353	TRAF family member-associated Nf-kappa B activator
ENSMUSG00000031805	526.986	-0.3668	0.203011	-1.80657	0.070829	0.9994	Jak3	16453	Janus kinase 3
ENSMUSG00000054200	1189.22	0.2798	0.154892	1.80639	0.070858	0.9994	Ffar4	107221	free fatty acid receptor 4
ENSMUSG00000048486	411.887	0.2905	0.160825	1.80657	0.07083	0.9994	Fitm2	228859	fat storage-inducing transmembrane protein 2
ENSMUSG00000022292	324.572	0.3433	0.189987	1.80678	0.0707972	0.9994	Rrm2b	382985	ribonucleotide reductase M2 B (TP53 inducible)
ENSMUSG00000021282	22929.4	0.1569	0.0868336	1.80742	0.0706963	0.9994	Eif5	217869	eukaryotic translation initiation factor 5
ENSMUSG00000063382	329.244	0.3835	0.212306	1.80631	0.0708694	0.9994	Bcl9l	80288	B cell CLL/lymphoma 9-like
ENSMUSG00000028180	2122.32	0.1016	0.0879974	1.15431	0.248375	1	Zranb2	53861	zinc finger, RAN-binding domain containing 2
ENSMUSG00000028182	8.5424	0.4129	1.02325	0.403543	0.686549	1	Lrriq3	74435	leucine-rich repeats and IQ motif containing 3
ENSMUSG00000028184	2233.01	0.1669	0.141388	1.18072	0.237715	1	Adgrl2	99633	adhesion G protein-coupled receptor L2
ENSMUSG00000028187	1684.5	0.0033	0.107503	0.0308248	0.975409	1	Rpf1	70285	ribosome production factor 1 homolog
ENSMUSG00000028188	43.6788	0.5526	0.474943	1.16346	0.244642	1	Spata1	70951	spermatogenesis associated 1
ENSMUSG00000070074	0.0837285	-0.7979	4.54298	-0.17564	0.860577	1	Mir484	723916	microRNA 484
ENSMUSG00000020755	2131.14	0.0863	0.100064	0.862317	0.388513	1	Sap30bp	57230	SAP30 binding protein
ENSMUSG00000070077	0.320487	-0.0132	4.46858	-0.00295144	0.997645	1	Mir491	735282	microRNA 491
ENSMUSG00000020752	641.456	-0.0092	0.19009	-0.0484802	0.961334	1	Recql5	170472	RecQ protein-like 5
ENSMUSG00000020758	15.4565	0.2687	0.634529	0.423398	0.672005	1	Itgb4	192897	integrin beta 4
ENSMUSG00000069833	13349.5	0.1683	0.177151	0.950276	0.341972	1	Ahnak	66395	AHNAK nucleoprotein (desmoyokin)
ENSMUSG00000069830	91.4441	0.1811	0.427344	0.423722	0.671768	1	Nlrp1a	195046	NLR family, pyrin domain containing 1A
ENSMUSG00000028238	81386.1	0.1148	0.0843783	1.36047	0.173681	1	Atp6v0d2	242341	ATPase, H+ transporting, lysosomal V0 subunit D2
ENSMUSG00000003269	2303.87	-0.1048	0.112314	-0.93304	0.350799	1	Cyth2	19158	cytohesin 2
ENSMUSG00000028233	1683.66	0.0267	0.101727	0.262815	0.792693	1	Tgs1	116940	trimethylguanosine synthase 1
ENSMUSG00000028232	1804.17	0.0301	0.186323	0.161628	0.871599	1	Tmem68	72098	transmembrane protein 68
ENSMUSG00000028234	3063.83	0.4609	0.478548	0.963095	0.3355	1	Rps20	67427	ribosomal protein S20
ENSMUSG00000044534	0.396649	0	4.54023	0	1	1	Ackr2	59289	atypical chemokine receptor 2
ENSMUSG00000068120	327.311	-0.0648	0.222926	-0.290548	0.771397	1	NA	NA	NA
ENSMUSG00000046020	966.928	0.0606	0.231759	0.261514	0.793696	1	Pofut1	140484	protein O-fucosyltransferase 1
ENSMUSG00000027405	2712.73	0.1261	0.101373	1.24381	0.21357	1	Nop56	67134	NOP56 ribonucleoprotein
ENSMUSG00000027404	12394.5	-0.1345	0.101369	-1.32696	0.184521	1	Snrpb	20638	small nuclear ribonucleoprotein B
ENSMUSG00000027406	5510.43	-0.0397	0.116064	-0.341971	0.732372	1	Idh3b	170718	isocitrate dehydrogenase 3 (NAD+) beta
ENSMUSG00000018209	5944.32	-0.0245	0.14973	-0.163418	0.87019	1	Stk4	58231	serine/threonine kinase 4
ENSMUSG00000097008	17.1403	0.2636	0.785148	0.335772	0.737043	1	NA	NA	NA
ENSMUSG00000044285	7984.63	-0.1337	0.147371	-0.907227	0.364287	1	NA	NA	NA
ENSMUSG00000044287	0.502001	2.278	4.48824	0.507555	0.611766	1	Nrn1l	234700	neuritin 1-like
ENSMUSG00000087575	5.19154	2.5246	2.17491	1.16077	0.245735	1	NA	NA	NA
ENSMUSG00000087574	3.37564	-0.5826	2.43093	-0.239669	0.810587	1	NA	NA	NA
ENSMUSG00000087578	12.6483	0.2921	0.719911	0.405797	0.684892	1	NA	NA	NA
ENSMUSG00000058569	18198.1	-0.0886	0.12278	-0.721731	0.47046	1	Tmed9	67511	transmembrane p24 trafficking protein 9
ENSMUSG00000058567	3.69069	1.621	1.34629	1.20405	0.228571	1	NA	NA	NA
ENSMUSG00000073866	48.3622	0.1321	0.398793	0.33126	0.740448	1	NA	NA	NA
ENSMUSG00000073867	12.5661	-0.496	0.76394	-0.649238	0.516185	1	NA	NA	NA
ENSMUSG00000021585	4205.75	-0.0246	0.12391	-0.198355	0.842767	1	Cast	12380	calpastatin
ENSMUSG00000021589	0.498873	-0.0638	4.43909	-0.0143786	0.988528	1	Rhobtb3	73296	Rho-related BTB domain containing 3
ENSMUSG00000079808	0.921483	3.8319	4.42577	0.865811	0.386594	1	LOC102638047	102638047	sp110 nuclear body protein-like
ENSMUSG00000097264	0.962327	1.4479	3.64696	0.397029	0.691346	1	NA	NA	NA
ENSMUSG00000030888	1066.01	-0.067	0.183974	-0.364059	0.715814	1	Rrp8	101867	ribosomal RNA processing 8, methyltransferase, homolog (yeast)
ENSMUSG00000086191	8.60628	0.6184	0.82724	0.747573	0.454718	1	Zfp652os	432396	zinc finger protein 652, opposite strand
ENSMUSG00000086196	3891.43	-0.056	0.160815	-0.348448	0.727504	1	NA	NA	NA
ENSMUSG00000026753	4965.84	0.032	0.06706	0.47676	0.633533	1	Ppp6c	67857	protein phosphatase 6, catalytic subunit
ENSMUSG00000026750	7998.94	0.0092	0.139809	0.0661096	0.947291	1	Psmb7	19177	proteasome (prosome, macropain) subunit, beta type 7
ENSMUSG00000030882	21.6689	-0.4202	0.799464	-0.525662	0.599123	1	Dnhd1	77505	dynein heavy chain domain 1
ENSMUSG00000030884	7846.25	-0.0132	0.0922134	-0.142805	0.886444	1	Uqcrc2	67003	ubiquinol cytochrome c reductase core protein 2
ENSMUSG00000026754	683.44	-0.1633	0.225708	-0.723348	0.469466	1	Golga1	76899	golgi autoantigen, golgin subfamily a, 1
ENSMUSG00000026755	2085.67	0.0271	0.152852	0.177002	0.859507	1	Arpc5l	74192	actin related protein 2/3 complex, subunit 5-like
ENSMUSG00000059219	0.227189	0	4.54112	0	1	1	NA	NA	NA
ENSMUSG00000075837	0.15146	0	4.54165	0	1	1	NA	NA	NA
ENSMUSG00000086220	1.40553	4.764	4.3973	1.0834	0.27863	1	NA	NA	NA
ENSMUSG00000003824	266.997	-0.2838	0.272854	-1.04006	0.29831	1	Syce2	71846	synaptonemal complex central element protein 2
ENSMUSG00000081643	256.784	-0.0236	0.182778	-0.129088	0.897288	1	NA	NA	NA
ENSMUSG00000081642	1.55053	-0.0691	2.85245	-0.0242293	0.98067	1	NA	NA	NA
ENSMUSG00000081640	0.907102	0.7718	3.48376	0.221538	0.824673	1	NA	NA	NA
ENSMUSG00000081647	1.91853	3.4497	2.55568	1.34981	0.177076	1	NA	NA	NA
ENSMUSG00000098559	1.17476	-1.3652	3.30075	-0.413595	0.679171	1	NA	NA	NA
ENSMUSG00000004446	3607.69	-0.129	0.0893146	-1.44383	0.148787	1	Bid	12122	BH3 interacting domain death agonist
ENSMUSG00000098550	0.332641	0.3333	4.53285	0.0735226	0.94139	1	Mir7079	102465654	microRNA 7079
ENSMUSG00000094672	0.337687	-2.3416	4.46227	-0.524757	0.599752	1	Vmn2r25	545874	vomeronasal 2, receptor 25
ENSMUSG00000098557	1021.9	0.4861	1.44072	0.337404	0.735812	1	Kctd12	239217	potassium channel tetramerisation domain containing 12
ENSMUSG00000089417	1.92923	0.8092	3.01229	0.268638	0.788208	1	NA	NA	NA
ENSMUSG00000047166	263.33	0.1281	0.195147	0.656196	0.511698	1	NA	NA	NA
ENSMUSG00000085885	0.15146	0	4.54165	0	1	1	NA	NA	NA
ENSMUSG00000085884	1.1286	2.8153	4.47218	0.629522	0.529008	1	NA	NA	NA
ENSMUSG00000085887	1.15395	0	4.50813	0	1	1	Arhgap27os3	653030	Rho GTPase activating protein 27, opposite strand 3
ENSMUSG00000085886	0.532308	0	4.53986	0	1	1	D030047H15Rik	100037396	RIKEN cDNA D030047H15 gene
ENSMUSG00000085882	119.116	-0.1222	0.302212	-0.404509	0.685838	1	NA	NA	NA
ENSMUSG00000029918	1566.55	-0.0179	0.183283	-0.0974019	0.922407	1	Mrps33	14548	mitochondrial ribosomal protein S33
ENSMUSG00000029915	4677.52	-0.0222	0.151458	-0.146626	0.883427	1	Clec5a	23845	C-type lectin domain family 5, member a
ENSMUSG00000010057	1238.08	-0.1095	0.120163	-0.911332	0.362121	1	Nprl2	56032	NPR2 like, GATOR1 complex subunit
ENSMUSG00000029911	1508.99	-0.0206	0.237543	-0.086613	0.930979	1	Ssbp1	381760	single-stranded DNA binding protein 1
ENSMUSG00000029910	403.793	-0.1762	0.248731	-0.708364	0.478719	1	Mad2l1	56150	MAD2 mitotic arrest deficient-like 1
ENSMUSG00000029913	0.253265	-1.9451	4.48708	-0.433488	0.66466	1	Prdm5	70779	PR domain containing 5
ENSMUSG00000070527	9.59003	-0.0544	0.814629	-0.0668051	0.946737	1	Mkrn3	22652	makorin, ring finger protein, 3
ENSMUSG00000077542	0.329062	-1.2379	4.46989	-0.27695	0.781818	1	NA	NA	NA
ENSMUSG00000084686	0.748563	-1.4947	4.46616	-0.334673	0.737872	1	NA	NA	NA
ENSMUSG00000095101	0.33302	1.7369	4.51204	0.384957	0.700269	1	Gm13285	545654	predicted gene 13285
ENSMUSG00000006179	3.1645	-1.2709	2.70598	-0.469657	0.6386	1	Prss16	54373	protease, serine 16 (thymus)
ENSMUSG00000095105	35.2504	-0.0487	0.66819	-0.0729298	0.941862	1	Edaradd	171211	EDAR (ectodysplasin-A receptor)-associated death domain
ENSMUSG00000098083	0.233501	-2.1271	4.49652	-0.473055	0.636174	1	NA	NA	NA
ENSMUSG00000098080	1.89126	0.829	2.28955	0.362096	0.71728	1	NA	NA	NA
ENSMUSG00000026848	920.766	0.2126	0.203282	1.04575	0.295677	1	Tor1b	30934	torsin family 1, member B
ENSMUSG00000043263	97.5109	-0.3985	0.555737	-0.717005	0.473371	1	Ifi209	236312	interferon activated gene 209
ENSMUSG00000043262	1261.1	-0.1835	0.136076	-1.3487	0.177433	1	Uevld	54122	UEV and lactate/malate dehyrogenase domains
ENSMUSG00000098088	8.97617	-1.3681	0.926594	-1.47649	0.139813	1	NA	NA	NA
ENSMUSG00000035278	1956.81	0.0779	0.127871	0.60904	0.542498	1	Plekhj1	78670	pleckstrin homology domain containing, family J member 1
ENSMUSG00000044533	12789.7	0.0792	0.151463	0.523071	0.600925	1	Rps2	16898	ribosomal protein S2
ENSMUSG00000034435	462.367	-0.1361	0.255622	-0.532243	0.594557	1	Tmem30b	238257	transmembrane protein 30B
ENSMUSG00000034437	452.076	-0.0176	0.162806	-0.108212	0.913828	1	NA	NA	NA
ENSMUSG00000034430	1660.19	-0.1262	0.223704	-0.564321	0.572536	1	Zxdc	80292	ZXD family zinc finger C
ENSMUSG00000034438	407.751	-0.3886	0.245415	-1.58341	0.113328	1	Gbp8	76074	guanylate-binding protein 8
ENSMUSG00000083482	0.326202	1.7988	4.51331	0.398561	0.690217	1	NA	NA	NA
ENSMUSG00000083481	56.0084	0.1222	0.468463	0.26084	0.794216	1	NA	NA	NA
ENSMUSG00000068129	38.2026	-0.4884	0.669822	-0.729142	0.465915	1	Cst7	13011	cystatin F (leukocystatin)
ENSMUSG00000087903	0.33488	-0.532	4.54214	-0.117133	0.906754	1	NA	NA	NA
ENSMUSG00000053914	0.25	0	4.54144	0	1	1	Kdm4d	244694	lysine (K)-specific demethylase 4D
ENSMUSG00000053916	118.404	0.0505	0.269173	0.187538	0.851239	1	Nanp	67311	N-acetylneuraminic acid phosphatase
ENSMUSG00000017721	1799.62	0.0563	0.131599	0.427682	0.668883	1	Pigt	78928	phosphatidylinositol glycan anchor biosynthesis, class T
ENSMUSG00000017720	0.177436	0	4.54167	0	1	1	Trp53tg5	73603	transformation related protein 53 target 5
ENSMUSG00000015474	6678.66	-0.123	0.101753	-1.20867	0.22679	1	Ppt2	54397	palmitoyl-protein thioesterase 2
ENSMUSG00000011267	30.4095	0.0554	0.562759	0.0984533	0.921572	1	Zfp296	63872	zinc finger protein 296
ENSMUSG00000078816	2.8431	-1.7482	2.22178	-0.78685	0.43137	1	Prkcg	18752	protein kinase C, gamma
ENSMUSG00000078812	40579.8	0.1149	0.0892556	1.28758	0.197894	1	Eif5a	276770	eukaryotic translation initiation factor 5A
ENSMUSG00000015478	3393.94	-0.0982	0.12122	-0.809933	0.417979	1	Rnf5	54197	ring finger protein 5
ENSMUSG00000078810	0.50653	-2.906	4.43662	-0.655007	0.512463	1	Gp6	243816	glycoprotein 6 (platelet)
ENSMUSG00000048787	1720.48	0.1942	0.115572	1.68011	0.0929355	1	Dcun1d3	233805	DCN1, defective in cullin neddylation 1, domain containing 3 (S. cerevisiae)
ENSMUSG00000050295	9.12196	-0.5603	0.916295	-0.611432	0.540914	1	Foxc1	17300	forkhead box C1
ENSMUSG00000093507	0.0897402	0	4.54298	0	1	1	NA	NA	NA
ENSMUSG00000093505	31.5243	-0.2204	0.523029	-0.421327	0.673517	1	NA	NA	NA
ENSMUSG00000050299	426.655	0.0459	0.267252	0.171595	0.863756	1	NA	NA	NA
ENSMUSG00000097617	0.227189	0	4.54112	0	1	1	NA	NA	NA
ENSMUSG00000097616	93.9698	-0.3141	0.380133	-0.826187	0.408698	1	1110019D14Rik	76311	RIKEN cDNA 1110019D14 gene
ENSMUSG00000097613	0.253265	-1.9451	4.48708	-0.433488	0.66466	1	Gm17597	100504312	predicted gene, 17597
ENSMUSG00000097612	0.801503	0.1453	4.34618	0.033422	0.973338	1	NA	NA	NA
ENSMUSG00000041130	1306.83	-0.1325	0.132144	-1.00292	0.3159	1	Zfp598	213753	zinc finger protein 598
ENSMUSG00000041133	2698.64	-0.053	0.136688	-0.388084	0.697954	1	Smc1a	24061	structural maintenance of chromosomes 1A
ENSMUSG00000041132	993.563	-0.2516	0.144224	-1.74448	0.0810747	1	N4bp2l1	100637	NEDD4 binding protein 2-like 1
ENSMUSG00000041135	498.567	-0.0839	0.180303	-0.465354	0.641678	1	Ripk2	192656	receptor (TNFRSF)-interacting serine-threonine kinase 2
ENSMUSG00000016921	6051.02	0.1382	0.0821457	1.68243	0.0924851	1	Srsf6	67996	serine/arginine-rich splicing factor 6
ENSMUSG00000027408	10.4158	0.4655	1.28129	0.363278	0.716397	1	Cpxm1	56264	carboxypeptidase X 1 (M14 family)
ENSMUSG00000058600	4011.76	0.0666	0.204664	0.325289	0.744962	1	Rpl30	19946	ribosomal protein L30
ENSMUSG00000058603	232.626	0.1728	0.182733	0.945825	0.344238	1	NA	NA	NA
ENSMUSG00000064927	0.250688	0	4.54143	0	1	1	NA	NA	NA
ENSMUSG00000050439	1.31392	-0.7387	3.44871	-0.214203	0.830389	1	Enthd1	383075	ENTH domain containing 1
ENSMUSG00000026575	170.389	0.0097	0.180143	0.0540512	0.956894	1	Nme7	171567	NME/NM23 family member 7
ENSMUSG00000095562	33.3451	0.6298	1.35968	0.463214	0.643211	1	NA	NA	NA
ENSMUSG00000040771	663.684	-0.1302	0.174685	-0.745503	0.455967	1	Oard1	106821	O-acyl-ADP-ribose deacylase 1
ENSMUSG00000056174	0.826165	3.8584	4.41705	0.873535	0.382372	1	Col8a2	329941	collagen, type VIII, alpha 2
ENSMUSG00000012126	39.517	0.1604	0.538749	0.297644	0.765975	1	Ubxn11	67586	UBX domain protein 11
ENSMUSG00000012123	32.0642	0.8506	0.473603	1.79593	0.0725051	1	Crybg2	230806	crystallin beta-gamma domain containing 2
ENSMUSG00000025268	12.3669	1.8578	1.05528	1.76047	0.0783275	1	Maged2	80884	melanoma antigen, family D, 2
ENSMUSG00000025266	1982.02	-0.1118	0.11258	-0.993439	0.320496	1	Gnl3l	237107	guanine nucleotide binding protein-like 3 (nucleolar)-like
ENSMUSG00000025265	0.44359	0	4.54024	0	1	1	Fgd1	14163	FYVE, RhoGEF and PH domain containing 1
ENSMUSG00000025264	684.919	0.0019	0.242419	0.00772033	0.99384	1	Tsr2	69499	TSR2 20S rRNA accumulation
ENSMUSG00000025262	182.272	-0.19	0.239926	-0.791838	0.428455	1	Fam120c	207375	family with sequence similarity 120, member C
ENSMUSG00000025261	2868.96	-0.0128	0.117458	-0.108561	0.913551	1	Huwe1	59026	HECT, UBA and WWE domain containing 1
ENSMUSG00000025260	2084.25	0.0121	0.194852	0.0619779	0.95058	1	Hsd17b10	15108	hydroxysteroid (17-beta) dehydrogenase 10
ENSMUSG00000094331	0.685595	1.5533	3.24678	0.478418	0.632353	1	NA	NA	NA
ENSMUSG00000091123	0.15303	1.4873	4.52431	0.328736	0.742355	1	NA	NA	NA
ENSMUSG00000094336	1.24004	-0.6856	1.67161	-0.410164	0.681686	1	NA	NA	NA
ENSMUSG00000094338	4.86104	-0.4607	1.00988	-0.456202	0.648245	1	Hist1h2bl	319185	histone cluster 1, H2bl
ENSMUSG00000047205	601.977	0.1132	0.165225	0.685264	0.493177	1	Dusp18	75219	dual specificity phosphatase 18
ENSMUSG00000024725	22823.9	0.0605	0.0914911	0.66174	0.508138	1	Ostf1	20409	osteoclast stimulating factor 1
ENSMUSG00000097978	4.79679	0.7968	1.23986	0.642654	0.520449	1	NA	NA	NA
ENSMUSG00000097979	22.6698	0.1259	0.453539	0.277615	0.781308	1	NA	NA	NA
ENSMUSG00000097973	5.5144	0.4986	1.1667	0.427385	0.669099	1	NA	NA	NA
ENSMUSG00000097971	16844.8	-0.0852	0.287809	-0.29604	0.7672	1	NA	NA	NA
ENSMUSG00000067787	2318.69	-0.0297	0.0895671	-0.331364	0.740369	1	Blcap	53619	bladder cancer associated protein
ENSMUSG00000097974	26.5796	0.3583	0.642252	0.557922	0.576898	1	NA	NA	NA
ENSMUSG00000088169	0.341029	-1.2692	4.47077	-0.283887	0.776497	1	NA	NA	NA
ENSMUSG00000053279	9.93546	0.9816	1.1592	0.846763	0.397127	1	Aldh1a1	11668	aldehyde dehydrogenase family 1, subfamily A1
ENSMUSG00000068324	29.9188	0.4209	0.527956	0.797291	0.425282	1	NA	NA	NA
ENSMUSG00000068323	7.12286	-0.1227	1.20983	-0.101397	0.919236	1	Slc4a5	232156	solute carrier family 4, sodium bicarbonate cotransporter, member 5
ENSMUSG00000068329	1393.52	-0.1334	0.118537	-1.12499	0.260592	1	Htra2	64704	HtrA serine peptidase 2
ENSMUSG00000068328	10484.2	-0.0889	0.0771784	-1.15225	0.249216	1	Aup1	11993	ancient ubiquitous protein 1
ENSMUSG00000064493	12.0169	-0.0224	0.655808	-0.0342168	0.972704	1	Snora28	100316932	small nucleolar RNA, H/ACA box 28
ENSMUSG00000064492	0.809801	0.1195	3.18881	0.0374779	0.970104	1	NA	NA	NA
ENSMUSG00000063445	441.819	-0.1327	0.166149	-0.798753	0.424434	1	Nmral1	67824	NmrA-like family domain containing 1
ENSMUSG00000064495	0.0793297	0	4.54298	0	1	1	NA	NA	NA
ENSMUSG00000064494	0.400958	-3.1809	4.43235	-0.717649	0.472974	1	NA	NA	NA
ENSMUSG00000076940	1.02764	0.3941	4.41009	0.0893591	0.928796	1	NA	NA	NA
ENSMUSG00000070522	187.395	0.1204	0.304892	0.39476	0.69302	1	NA	NA	NA
ENSMUSG00000066438	0.920184	-2.102	4.47831	-0.46937	0.638805	1	Plekhd1	217682	pleckstrin homology domain containing, family D (with coiled-coil domains) member 1
ENSMUSG00000092474	0.519221	0	4.53781	0	1	1	NA	NA	NA
ENSMUSG00000092470	8.28597	1.1278	4.37156	0.257981	0.796422	1	NA	NA	NA
ENSMUSG00000019933	0.25	0	4.54144	0	1	1	Mrln	69563	myoregulin
ENSMUSG00000070469	0.417813	0	4.54004	0	1	1	Adamtsl3	269959	ADAMTS-like 3
ENSMUSG00000064145	3666.82	-0.045	0.0821615	-0.547283	0.584184	1	Arih2	23807	ariadne RBR E3 ubiquitin protein ligase 2
ENSMUSG00000020346	803.36	0.0227	0.160482	0.141189	0.88772	1	Mgat1	17308	mannoside acetylglucosaminyltransferase 1
ENSMUSG00000064141	170.559	-0.1821	0.300114	-0.606896	0.54392	1	Zfp69	381549	zinc finger protein 69
ENSMUSG00000070461	37.1298	0.0268	0.496801	0.0538961	0.957018	1	NA	NA	NA
ENSMUSG00000020340	15053.7	-0.2169	0.183016	-1.18498	0.236024	1	Cyfip2	76884	cytoplasmic FMR1 interacting protein 2
ENSMUSG00000054728	0.571188	-3.6643	4.41667	-0.829661	0.40673	1	Phactr1	218194	phosphatase and actin regulator 1
ENSMUSG00000054723	128.527	-0.1575	0.242016	-0.650795	0.515179	1	Vmac	106639	vimentin-type intermediate filament associated coiled-coil protein
ENSMUSG00000054720	1684.04	-0.1714	0.142332	-1.20413	0.228539	1	Lrrc8c	100604	leucine rich repeat containing 8 family, member C
ENSMUSG00000054622	0.15146	0	4.54165	0	1	1	NA	NA	NA
ENSMUSG00000096204	0.678124	0	4.53968	0	1	1	NA	NA	NA
ENSMUSG00000036743	175.495	-0.411	0.265844	-1.54585	0.122141	1	Psma8	73677	proteasome (prosome, macropain) subunit, alpha type, 8
ENSMUSG00000099259	0.832478	0.0407	2.04885	0.0198781	0.984141	1	Mir6922	102465556	microRNA 6922
ENSMUSG00000036748	1478.69	0.1633	0.166429	0.981063	0.326562	1	Cuedc2	67116	CUE domain containing 2
ENSMUSG00000021587	0.253265	-1.9451	4.48708	-0.433488	0.66466	1	Pcsk1	18548	proprotein convertase subtilisin/kexin type 1
ENSMUSG00000062797	1035.43	-0.0472	0.164722	-0.286562	0.774448	1	Hikeshi	67669	heat shock protein nuclear import factor
ENSMUSG00000062794	84.8733	-0.1184	0.357507	-0.331052	0.740605	1	Zfp599	235048	zinc finger protein 599
ENSMUSG00000062421	2395.64	0.1861	0.269724	0.690123	0.490117	1	Arf2	11841	ADP-ribosylation factor 2
ENSMUSG00000019066	1209.54	0.3568	0.610825	0.584157	0.559115	1	Rab3d	19340	RAB3D, member RAS oncogene family
ENSMUSG00000091460	15.1862	0.1614	0.618889	0.260778	0.794264	1	NA	NA	NA
ENSMUSG00000055897	130.715	-0.532	0.317896	-1.6735	0.0942285	1	Ppp4r1l-ps	100043911	protein phosphatase 4, regulatory subunit 1-like, pseudogene
ENSMUSG00000097154	59.6353	-0.3697	0.35081	-1.05393	0.291916	1	NA	NA	NA
ENSMUSG00000097155	0.253265	-1.9451	4.48708	-0.433488	0.66466	1	NA	NA	NA
ENSMUSG00000097150	3.04143	-0.7705	2.28381	-0.337376	0.735833	1	NA	NA	NA
ENSMUSG00000097151	6.26666	-0.6371	1.34423	-0.473917	0.635559	1	NA	NA	NA
ENSMUSG00000097158	0.730191	0.1981	4.33026	0.0457451	0.963513	1	NA	NA	NA
ENSMUSG00000097159	0.493344	0	4.53806	0	1	1	NA	NA	NA
ENSMUSG00000031918	2343.29	0.0932	0.107201	0.869713	0.384457	1	Mtmr2	77116	myotubularin related protein 2
ENSMUSG00000031916	2438.68	0.0213	0.112329	0.190002	0.849308	1	Cog8	97484	component of oligomeric golgi complex 8
ENSMUSG00000031917	3490.41	0.1183	0.149804	0.789606	0.429758	1	Nip7	66164	NIP7, nucleolar pre-rRNA processing protein
ENSMUSG00000031913	3313.21	-0.0046	0.101973	-0.0449704	0.964131	1	Vps4a	116733	vacuolar protein sorting 4A
ENSMUSG00000038637	77.702	-0.2333	0.324192	-0.719534	0.471812	1	Lrrc56	70552	leucine rich repeat containing 56
ENSMUSG00000038633	12942.8	0.1629	0.207532	0.784897	0.432514	1	Degs1	13244	delta(4)-desaturase, sphingolipid 1
ENSMUSG00000030359	16.0818	2.5113	1.77996	1.41089	0.158277	1	Pzp	11287	PZP, alpha-2-macroglobulin like
ENSMUSG00000030357	8166.34	-0.0616	0.0773377	-0.796613	0.425676	1	Fkbp4	14228	FK506 binding protein 4
ENSMUSG00000030351	1.11026	0	4.51452	0	1	1	Tspan11	68498	tetraspanin 11
ENSMUSG00000030352	13.7328	1.0353	0.845626	1.22427	0.220852	1	Tspan9	109246	tetraspanin 9
ENSMUSG00000098332	14.873	1.4772	1.0358	1.42611	0.153837	1	2310009A05Rik	66364	RIKEN cDNA 2310009A05 gene
ENSMUSG00000073460	0.402344	-3.1857	4.43216	-0.718773	0.472281	1	Pnldc1	240023	poly(A)-specific ribonuclease (PARN)-like domain containing 1
ENSMUSG00000073468	3227.45	0.18	0.302479	0.595004	0.551841	1	Sft2d1	106489	SFT2 domain containing 1
ENSMUSG00000049690	0.96861	0	4.53619	0	1	1	Nckap5	210356	NCK-associated protein 5
ENSMUSG00000049692	0.251313	2.2046	4.49616	0.490336	0.623896	1	Tmem239	66766	transmembrane 239
ENSMUSG00000035329	1704.55	-0.1568	0.547703	-0.286206	0.77472	1	Fbxo33	70611	F-box protein 33
ENSMUSG00000035325	9706.09	-0.0686	0.129338	-0.530119	0.596029	1	Sec31a	69162	Sec31 homolog A (S. cerevisiae)
ENSMUSG00000026950	0.484189	-2.1196	4.4941	-0.471644	0.637181	1	Neb	17996	nebulin
ENSMUSG00000075704	1572.74	-0.058	0.0916605	-0.63228	0.527204	1	Txnrd2	26462	thioredoxin reductase 2
ENSMUSG00000075707	0.418856	2.7633	4.4706	0.618099	0.53651	1	Dio3	107585	deiodinase, iodothyronine type III
ENSMUSG00000075706	14547.6	0.0162	0.158042	0.102658	0.918235	1	Gpx4	625249	glutathione peroxidase 4
ENSMUSG00000075701	8952.55	-0.0142	0.166963	-0.0851503	0.932142	1	Selenos	109815	selenoprotein S
ENSMUSG00000075700	1426.22	0.1031	0.103051	1.0004	0.317115	1	Selenot	69227	selenoprotein T
ENSMUSG00000026956	9338.98	-0.1253	0.115044	-1.08951	0.27593	1	Uap1l1	227620	UDP-N-acteylglucosamine pyrophosphorylase 1-like 1
ENSMUSG00000075702	88.752	0.0845	0.317925	0.265869	0.79034	1	Selenom	114679	selenoprotein M
ENSMUSG00000043068	480.507	0.0913	0.120215	0.75908	0.447805	1	Fam89a	69627	family with sequence similarity 89, member A
ENSMUSG00000043061	1121.86	0.0694	0.101364	0.684748	0.493503	1	Tmem18	211986	transmembrane protein 18
ENSMUSG00000043065	139.309	-0.0685	0.267319	-0.256236	0.797769	1	Spice1	212514	spindle and centriole associated protein 1
ENSMUSG00000043067	1227.7	-0.1205	0.121323	-0.993188	0.320618	1	Dpy19l1	244745	dpy-19-like 1 (C. elegans)
ENSMUSG00000022257	2291.7	-0.0664	0.125253	-0.529926	0.596163	1	Laptm4b	114128	lysosomal-associated protein transmembrane 4B
ENSMUSG00000022255	6784.18	0.1004	0.235071	0.427312	0.669152	1	Mtdh	67154	metadherin
ENSMUSG00000029283	416.589	0.2746	0.179623	1.52888	0.126295	1	Cdc7	12545	cell division cycle 7 (S. cerevisiae)
ENSMUSG00000031007	24529.3	0.035	0.0667241	0.524099	0.60021	1	Atp6ap2	70495	ATPase, H+ transporting, lysosomal accessory protein 2
ENSMUSG00000068860	1.07017	-2.4408	4.36119	-0.559662	0.57571	1	Gm128	229588	predicted gene 128
ENSMUSG00000028882	1010.78	-0.1195	0.131213	-0.910364	0.36263	1	Ppp1r8	100336	protein phosphatase 1, regulatory subunit 8
ENSMUSG00000028884	896.195	-0.0374	0.15882	-0.235584	0.813755	1	Rpa2	19891	replication protein A2
ENSMUSG00000028886	1848.13	0.0851	0.133355	0.638154	0.523373	1	Eya3	14050	EYA transcriptional coactivator and phosphatase 3
ENSMUSG00000088217	0.646139	0.0774	3.24473	0.023866	0.980959	1	NA	NA	NA
ENSMUSG00000028889	2647.9	-0.0141	0.132763	-0.106072	0.915525	1	Yrdc	230734	yrdC domain containing (E.coli)
ENSMUSG00000034636	855.637	-0.0813	0.150028	-0.541969	0.58784	1	Zyg11b	414872	zyg-ll family member B, cell cycle regulator
ENSMUSG00000029422	982.062	0.0034	0.113212	0.030031	0.976042	1	Rsrc2	208606	arginine/serine-rich coiled-coil 2
ENSMUSG00000029427	1317.22	0.1032	0.104244	0.989772	0.322286	1	Zcchc8	70650	zinc finger, CCHC domain containing 8
ENSMUSG00000070997	10.1289	-0.243	0.784994	-0.309574	0.756885	1	NA	NA	NA
ENSMUSG00000035585	2216.12	-0.169	0.127783	-1.32295	0.185853	1	Tsen34	66078	tRNA splicing endonuclease subunit 34
ENSMUSG00000025701	848.313	0.1757	0.257712	0.681884	0.495312	1	Alox5	11689	arachidonate 5-lipoxygenase
ENSMUSG00000025702	5080.33	-0.005	0.109599	-0.0457322	0.963524	1	2008-03-01	71779	membrane-associated ring finger (C3HC4) 8
ENSMUSG00000021635	1251.34	0.0114	0.113327	0.100753	0.919746	1	Rad17	19356	RAD17 checkpoint clamp loader component
ENSMUSG00000021636	990.38	-0.2859	0.200373	-1.4268	0.153637	1	Marveld2	218518	MARVEL (membrane-associating) domain containing 2
ENSMUSG00000032679	38.9304	-0.0509	0.375841	-0.135442	0.892262	1	Cd59a	12509	CD59a antigen
ENSMUSG00000021638	483.61	-0.0302	0.22379	-0.134828	0.892748	1	Ocln	18260	occludin
ENSMUSG00000021639	1129.55	0.0525	0.120749	0.434962	0.66359	1	Gtf2h2	23894	general transcription factor II H, polypeptide 2
ENSMUSG00000032673	264.544	0.0774	0.242144	0.319633	0.749247	1	Prorsd1	67939	prolyl-tRNA synthetase domain containing 1
ENSMUSG00000032586	60.1616	0.0529	0.380782	0.138794	0.889613	1	Traip	22036	TRAF-interacting protein
ENSMUSG00000074151	779.289	-0.435	0.304646	-1.4279	0.153321	1	Nlrc5	434341	NLR family, CARD domain containing 5
ENSMUSG00000032582	2322.17	0.0482	0.11358	0.423973	0.671585	1	Rbm6	19654	RNA binding motif protein 6
ENSMUSG00000032589	857.288	0.3289	0.199812	1.64592	0.0997797	1	Bsn	12217	bassoon
ENSMUSG00000086192	1.78079	0.0608	1.97855	0.0307369	0.975479	1	NA	NA	NA
ENSMUSG00000045055	73.5208	-0.1881	0.293513	-0.640958	0.52155	1	NA	NA	NA
ENSMUSG00000045052	0.418643	-2.6405	4.44748	-0.593715	0.552703	1	Prlhr	226278	prolactin releasing hormone receptor
ENSMUSG00000045053	67.1415	-0.339	0.341358	-0.993135	0.320644	1	Kcng3	225030	potassium voltage-gated channel, subfamily G, member 3
ENSMUSG00000086193	4.50936	0.0832	1.02779	0.0809544	0.935478	1	NA	NA	NA
ENSMUSG00000030880	2418.39	0.1039	0.11362	0.914107	0.36066	1	Polr3e	26939	polymerase (RNA) III (DNA directed) polypeptide E
ENSMUSG00000087297	0.167542	1.8367	4.50965	0.407286	0.683798	1	NA	NA	NA
ENSMUSG00000026751	0.265372	2.1369	4.4793	0.477072	0.633311	1	Nr5a1	26423	nuclear receptor subfamily 5, group A, member 1
ENSMUSG00000087291	0.917055	-2.4376	4.45746	-0.546857	0.584477	1	NA	NA	NA
ENSMUSG00000033985	215.365	-0.1168	0.296356	-0.394047	0.693546	1	Tesk2	230661	testis-specific kinase 2
ENSMUSG00000033987	13.2405	0.5144	0.686746	0.749112	0.453789	1	Dnah17	69926	dynein, axonemal, heavy chain 17
ENSMUSG00000087298	600.352	-0.065	0.157724	-0.411979	0.680355	1	NA	NA	NA
ENSMUSG00000087299	16.7083	-0.1964	0.594367	-0.330395	0.741101	1	NA	NA	NA
ENSMUSG00000030887	3.72851	1.7728	2.66719	0.664651	0.506274	1	Pdzd9	67983	PDZ domain containing 9
ENSMUSG00000088961	0.153563	-1.2793	4.52548	-0.282682	0.777421	1	NA	NA	NA
ENSMUSG00000007338	1248.2	0.0888	0.116634	0.761588	0.446306	1	Mrpl49	18120	mitochondrial ribosomal protein L49
ENSMUSG00000044098	404.325	0.0995	0.212691	0.467661	0.640027	1	Rsbn1	229675	rosbin, round spermatid basic protein 1
ENSMUSG00000044092	755.912	0.3003	0.169522	1.7712	0.0765272	1	C130050O18Rik	319772	RIKEN cDNA C130050O18 gene
ENSMUSG00000044095	30.4567	-0.4075	4.2122	-0.096744	0.92293	1	NA	NA	NA
ENSMUSG00000075284	3617.59	-0.0627	0.14127	-0.444107	0.656965	1	Wipf1	215280	WAS/WASL interacting protein family, member 1
ENSMUSG00000075288	0.0837712	1.2357	4.54141	0.272097	0.785547	1	NA	NA	NA
ENSMUSG00000075289	368.134	-0.2014	0.192344	-1.0473	0.29496	1	Carns1	107239	carnosine synthase 1
ENSMUSG00000040620	1774.42	-0.0223	0.136258	-0.163433	0.870178	1	Dhx33	216877	DEAH (Asp-Glu-Ala-His) box polypeptide 33
ENSMUSG00000024943	1525.63	0.043	0.0971689	0.44219	0.658352	1	Smc5	226026	structural maintenance of chromosomes 5
ENSMUSG00000024942	8053.08	-0.0146	0.153991	-0.0947683	0.924499	1	Capn1	12333	calpain 1
ENSMUSG00000024944	1092.19	-0.1637	0.101158	-1.61873	0.105506	1	Arl2	56327	ADP-ribosylation factor-like 2
ENSMUSG00000024947	2026.75	-0.0034	0.11863	-0.0288658	0.976972	1	Men1	17283	multiple endocrine neoplasia 1
ENSMUSG00000074220	239.739	0.072	0.168135	0.428032	0.668628	1	Zfp382	233060	zinc finger protein 382
ENSMUSG00000024949	6446.65	0.0401	0.129517	0.309859	0.756668	1	Sf1	22668	splicing factor 1
ENSMUSG00000024948	557.868	0.1005	0.195335	0.514672	0.606782	1	Map4k2	26412	mitogen-activated protein kinase kinase kinase kinase 2
ENSMUSG00000079615	49.9656	0.539	0.899194	0.59939	0.548913	1	NA	NA	NA
ENSMUSG00000024142	1286.32	0.1239	0.0956291	1.29611	0.194938	1	Mlst8	56716	MTOR associated protein, LST8 homolog (S. cerevisiae)
ENSMUSG00000059534	3387.97	0.042	0.263669	0.159188	0.873521	1	Uqcr10	66152	ubiquinol-cytochrome c reductase, complex III subunit X
ENSMUSG00000087433	7.60966	0.3376	1.38484	0.243819	0.807371	1	Gm14167	102633071	predicted gene 14167
ENSMUSG00000087430	0.454379	0	4.53989	0	1	1	NA	NA	NA
ENSMUSG00000087436	31.6917	-0.2406	0.420221	-0.572605	0.566912	1	NA	NA	NA
ENSMUSG00000051723	6.71802	0.7732	0.923503	0.837265	0.402444	1	NA	NA	NA
ENSMUSG00000087435	6.59834	0.7536	0.976067	0.772109	0.44005	1	NA	NA	NA
ENSMUSG00000090666	0.0835625	0	4.54298	0	1	1	NA	NA	NA
ENSMUSG00000087439	1.11688	4.2695	3.91593	1.09029	0.275588	1	NA	NA	NA
ENSMUSG00000080801	0.479218	1.5389	4.52205	0.340311	0.733622	1	NA	NA	NA
ENSMUSG00000005610	55570.2	-0.0768	0.138779	-0.553339	0.580032	1	Eif4g2	13690	eukaryotic translation initiation factor 4, gamma 2
ENSMUSG00000005611	1.51397	0	3.66757	0	1	1	Mrvi1	17540	MRV integration site 1
ENSMUSG00000090665	9.87833	-0.2822	1.08173	-0.260863	0.794198	1	NA	NA	NA
ENSMUSG00000040570	3.11439	4.9503	2.914	1.69879	0.0893584	1	Rundc3b	242819	RUN domain containing 3B
ENSMUSG00000051098	303.845	-0.2588	0.158475	-1.63295	0.102479	1	Mblac2	72852	metallo-beta-lactamase domain containing 2
ENSMUSG00000082520	1.22643	0.0539	2.7534	0.0195831	0.984376	1	NA	NA	NA
ENSMUSG00000082527	0.354872	0	4.54073	0	1	1	NA	NA	NA
ENSMUSG00000031429	5659.63	-0.0992	0.11438	-0.866929	0.385981	1	Psmd10	53380	proteasome (prosome, macropain) 26S subunit, non-ATPase, 10
ENSMUSG00000044231	254.725	0.0251	0.160637	0.156333	0.87577	1	Nhlrc1	105193	NHL repeat containing 1
ENSMUSG00000046934	4.40803	0.3431	1.44633	0.237239	0.812471	1	Csl	71832	citrate synthase like
ENSMUSG00000026548	545.292	-0.2499	0.205124	-1.21837	0.223083	1	Slamf9	98365	SLAM family member 9
ENSMUSG00000026542	6.65704	-0.5521	1.12918	-0.48896	0.62487	1	Apcs	20219	serum amyloid P-component
ENSMUSG00000026546	15.0337	-1.1422	0.648754	-1.76056	0.0783125	1	Cfap45	71870	cilia and flagella associated protein 45
ENSMUSG00000026544	763.434	-0.0071	0.117115	-0.0609714	0.951382	1	Dusp23	68440	dual specificity phosphatase 23
ENSMUSG00000059395	28.5552	0.1589	0.506021	0.314034	0.753496	1	Nkapl	66707	NFKB activating protein-like
ENSMUSG00000000326	6382.21	-0.0933	0.153861	-0.606504	0.54418	1	Comt	12846	catechol-O-methyltransferase
ENSMUSG00000003617	10.5275	-0.1261	1.83677	-0.0686716	0.945251	1	Cp	12870	ceruloplasmin
ENSMUSG00000095803	0.477877	0	4.53903	0	1	1	NA	NA	NA
ENSMUSG00000098329	0.995141	0.0438	1.81069	0.0242159	0.98068	1	Mir6966	102466776	microRNA 6966
ENSMUSG00000098327	0.995141	0.0438	1.81069	0.0242159	0.98068	1	Mir7087	102465659	microRNA 7087
ENSMUSG00000098325	0.660053	0.915	3.21507	0.28461	0.775943	1	Mir7048	102466794	microRNA 7048
ENSMUSG00000098322	0.442287	2.8484	4.44191	0.641254	0.521357	1	NA	NA	NA
ENSMUSG00000098320	7.41895	0.5634	0.820893	0.686267	0.492545	1	NA	NA	NA
ENSMUSG00000084274	1.7732	-1.1819	2.26202	-0.5225	0.601322	1	Gm12504	623796	prothymosin alpha pseudogene
ENSMUSG00000084277	4.6409	0.4742	0.962178	0.492828	0.622134	1	NA	NA	NA
ENSMUSG00000084279	1.73817	-0.8972	1.58079	-0.567532	0.570352	1	NA	NA	NA
ENSMUSG00000033237	2248.63	0.0297	0.147244	0.20198	0.839932	1	Arid2	77044	AT rich interactive domain 2 (ARID, RFX-like)
ENSMUSG00000002058	2771.82	-0.1521	0.1113	-1.36651	0.17178	1	Unc119	22248	unc-119 lipid binding chaperone
ENSMUSG00000002055	128.116	-0.3833	0.306465	-1.2508	0.211009	1	Spag5	54141	sperm associated antigen 5
ENSMUSG00000002052	2449.24	-0.014	0.207414	-0.0674079	0.946257	1	Supt6	20926	suppressor of Ty 6
ENSMUSG00000088555	0.592541	-1.625	3.82792	-0.424516	0.671189	1	NA	NA	NA
ENSMUSG00000083728	0.227189	0	4.54112	0	1	1	NA	NA	NA
ENSMUSG00000083723	0.395845	-1.794	4.50442	-0.398278	0.690425	1	NA	NA	NA
ENSMUSG00000046062	5392.36	0.0763	0.13925	0.548199	0.583555	1	Ppp1r15b	108954	protein phosphatase 1, regulatory subunit 15B
ENSMUSG00000088559	1.16268	0.8532	1.71143	0.498542	0.618102	1	Mir1981	100316821	microRNA 1981
ENSMUSG00000097386	11.413	-0.6403	0.809266	-0.791184	0.428837	1	NA	NA	NA
ENSMUSG00000016356	11.9447	0.3739	0.863626	0.432984	0.665026	1	Col20a1	73368	collagen, type XX, alpha 1
ENSMUSG00000072407	187.655	0.1215	0.2726	0.445545	0.655926	1	NA	NA	NA
ENSMUSG00000081382	15.8813	0.5427	0.590514	0.919006	0.358093	1	NA	NA	NA
ENSMUSG00000064302	1090.11	-0.0507	0.212242	-0.238793	0.811266	1	Clasp1	76707	CLIP associating protein 1
ENSMUSG00000064307	58.9682	-0.1394	0.471134	-0.295878	0.767323	1	Lrrc51	69358	leucine rich repeat containing 51
ENSMUSG00000083178	4.58787	0.073	1.06372	0.0686063	0.945303	1	NA	NA	NA
ENSMUSG00000078139	15.1138	-4.0521	4.38784	-0.923477	0.355759	1	NA	NA	NA
ENSMUSG00000078134	209.636	0.0716	0.180805	0.395953	0.692139	1	NA	NA	NA
ENSMUSG00000082896	325.739	-0.0124	0.145671	-0.0852805	0.932038	1	NA	NA	NA
ENSMUSG00000082895	9.49931	-0.0022	0.785368	-0.00280681	0.99776	1	NA	NA	NA
ENSMUSG00000038831	243.994	0.0801	0.291842	0.27454	0.783669	1	Ralgps1	241308	Ral GEF with PH domain and SH3 binding motif 1
ENSMUSG00000014195	4068.7	-0.0325	0.0907318	-0.358359	0.720075	1	Dnajc7	56354	DnaJ heat shock protein family (Hsp40) member C7
ENSMUSG00000014198	8.84474	1.6203	1.66624	0.972451	0.330826	1	Zfp385c	278304	zinc finger protein 385C
ENSMUSG00000085558	17.3747	-0.3689	0.849701	-0.434163	0.66417	1	NA	NA	NA
ENSMUSG00000001504	5.93203	0.232	1.98384	0.116964	0.906889	1	Irx2	16372	Iroquois homeobox 2
ENSMUSG00000001506	1.96201	-0.4496	3.20322	-0.140372	0.888366	1	Col1a1	12842	collagen, type I, alpha 1
ENSMUSG00000001507	13.4253	2.4323	1.52435	1.5956	0.110578	1	Itga3	16400	integrin alpha 3
ENSMUSG00000019261	5885.64	-0.0215	0.143733	-0.149394	0.881242	1	Map1s	270058	microtubule-associated protein 1S
ENSMUSG00000092060	23.3517	0.2255	0.484828	0.465074	0.641878	1	Bend4	666938	BEN domain containing 4
ENSMUSG00000096779	0.0793297	0	4.54298	0	1	1	NA	NA	NA
ENSMUSG00000017550	119.043	0.112	0.280225	0.399559	0.689482	1	Atad5	237877	ATPase family, AAA domain containing 5
ENSMUSG00000038517	1154.67	-0.2158	0.144292	-1.49572	0.134726	1	Tbkbp1	73174	TBK1 binding protein 1
ENSMUSG00000022052	3404.77	0.0428	0.113838	0.376287	0.706703	1	Ppp2r2a	71978	protein phosphatase 2, regulatory subunit B, alpha
ENSMUSG00000010021	21.9487	-0.679	1.16422	-0.583227	0.559741	1	Kif19a	286942	kinesin family member 19A
ENSMUSG00000010025	5127.38	-0.0485	0.0985912	-0.492065	0.622673	1	Aldh3a2	11671	aldehyde dehydrogenase family 3, subfamily A2
ENSMUSG00000022057	3.74896	3.003	3.08761	0.972605	0.33075	1	Adamdec1	58860	ADAM-like, decysin 1
ENSMUSG00000097233	8.59013	1.3846	1.31318	1.05439	0.291702	1	LOC102631780	102631780	uncharacterized LOC102631780
ENSMUSG00000038518	547.697	-0.0182	0.189418	-0.0959373	0.92357	1	Jarid2	16468	jumonji, AT rich interactive domain 2
ENSMUSG00000097234	8.65746	1.1306	1.37731	0.820865	0.411723	1	NA	NA	NA
ENSMUSG00000065950	8.06287	-0.1516	0.812827	-0.186518	0.852039	1	NA	NA	NA
ENSMUSG00000065952	1.51041	1.3149	3.08441	0.426301	0.669888	1	C330021F23Rik	546049	RIKEN cDNA C330021F23 gene
ENSMUSG00000081810	67.6482	0.2323	0.440273	0.52753	0.597825	1	NA	NA	NA
ENSMUSG00000081816	0.479545	2.4149	4.46453	0.540904	0.588574	1	NA	NA	NA
ENSMUSG00000081817	3.05947	-0.2664	1.9008	-0.14013	0.888557	1	NA	NA	NA
ENSMUSG00000097423	21.1129	0.0321	0.964823	0.0333202	0.973419	1	NA	NA	NA
ENSMUSG00000054966	0.502371	-2.8949	4.43704	-0.65245	0.514111	1	Lmntd1	74071	lamin tail domain containing 1
ENSMUSG00000041308	2006.6	0.0779	0.0943027	0.825728	0.408958	1	Sntb2	20650	syntrophin, basic 2
ENSMUSG00000041309	0.621026	0	4.53958	0	1	1	Nkx6-2	14912	NK6 homeobox 2
ENSMUSG00000041303	1264.38	0.04	0.0927	0.431916	0.665802	1	Gtf3c3	98488	general transcription factor IIIC, polypeptide 3
ENSMUSG00000041301	0.233501	-2.1271	4.49652	-0.473055	0.636174	1	Cftr	12638	cystic fibrosis transmembrane conductance regulator
ENSMUSG00000000365	96.5593	-0.3395	0.490628	-0.691915	0.488991	1	Rnf17	30054	ring finger protein 17
ENSMUSG00000093334	0.243187	-1.9483	4.49527	-0.433417	0.664712	1	NA	NA	NA
ENSMUSG00000022015	0.62267	-3.3343	4.43917	-0.7511	0.452593	1	Tnfsf11	21943	tumor necrosis factor (ligand) superfamily, member 11
ENSMUSG00000022014	1083.72	-0.1663	0.228406	-0.72804	0.466589	1	Epsti1	108670	epithelial stromal interaction 1 (breast)
ENSMUSG00000022016	567.941	-0.0695	0.122699	-0.566133	0.571303	1	Akap11	219181	A kinase (PRKA) anchor protein 11
ENSMUSG00000022013	1275.83	-0.0663	0.190933	-0.347453	0.728251	1	Dnajc15	66148	DnaJ heat shock protein family (Hsp40) member C15
ENSMUSG00000022012	1.05402	-4.5379	4.4014	-1.03102	0.302533	1	Enox1	239188	ecto-NOX disulfide-thiol exchanger 1
ENSMUSG00000022019	721.847	0.0701	0.172759	0.405751	0.684925	1	Tdrd3	219249	tudor domain containing 3
ENSMUSG00000022018	5963.92	0.2156	0.219348	0.983113	0.325552	1	Rgcc	66214	regulator of cell cycle
ENSMUSG00000055612	147.392	0.0781	0.241078	0.324151	0.745824	1	Cdca7	66953	cell division cycle associated 7
ENSMUSG00000020528	788.296	0.1827	0.130236	1.40251	0.160764	1	Prpsap2	212627	phosphoribosyl pyrophosphate synthetase-associated protein 2
ENSMUSG00000020527	267.316	-0.1807	0.231135	-0.781758	0.434357	1	Myo19	66196	myosin XIX
ENSMUSG00000020526	666.001	0.1476	0.184758	0.799072	0.424249	1	Znhit3	448850	zinc finger, HIT type 3
ENSMUSG00000020525	950.978	0.1243	0.139483	0.890836	0.373017	1	Ppm1d	53892	protein phosphatase 1D magnesium-dependent, delta isoform
ENSMUSG00000020523	2232.08	0.0831	0.111628	0.744831	0.456374	1	Fam114a2	67726	family with sequence similarity 114, member A2
ENSMUSG00000020522	2249.36	0.0715	0.536843	0.133104	0.894111	1	Mfap3	216760	microfibrillar-associated protein 3
ENSMUSG00000020521	4282.53	-0.1208	0.128395	-0.940582	0.346919	1	Rnft1	76892	ring finger protein, transmembrane 1
ENSMUSG00000020520	2478.94	-0.2359	0.16245	-1.45208	0.14648	1	Galnt10	171212	polypeptide N-acetylgalactosaminyltransferase 10
ENSMUSG00000094812	0.243923	0.1638	4.54298	0.0360643	0.971231	1	NA	NA	NA
ENSMUSG00000028759	2673.43	-0.1791	0.112454	-1.59273	0.111221	1	Hp1bp3	15441	heterochromatin protein 1, binding protein 3
ENSMUSG00000052062	10.4882	-0.1334	1.09276	-0.122047	0.902862	1	Pard3b	72823	par-3 family cell polarity regulator beta
ENSMUSG00000013646	1489.65	0.0155	0.102719	0.151163	0.879847	1	Sh3bp5l	79566	SH3 binding domain protein 5 like
ENSMUSG00000025584	2291.37	-0.0225	0.116351	-0.192978	0.846977	1	Pde8a	18584	phosphodiesterase 8A
ENSMUSG00000057615	1.90847	3.2122	3.12677	1.02732	0.304268	1	Ldoc1	434784	regulator of NFKB signaling
ENSMUSG00000057614	0.695552	0.8676	4.3442	0.199723	0.841697	1	Gnai1	14677	guanine nucleotide binding protein (G protein), alpha inhibiting 1
ENSMUSG00000028718	83.463	-0.0127	0.396203	-0.0321149	0.97438	1	Stil	20460	Scl/Tal1 interrupting locus
ENSMUSG00000028719	8291.67	0.0386	0.092976	0.414803	0.678286	1	Cmpk1	66588	cytidine monophosphate (UMP-CMP) kinase 1
ENSMUSG00000028710	626.585	0.0296	0.137802	0.214934	0.829819	1	Atpaf1	230649	ATP synthase mitochondrial F1 complex assembly factor 1
ENSMUSG00000025582	0.227189	0	4.54112	0	1	1	Nptx1	18164	neuronal pentraxin 1
ENSMUSG00000028713	9.16827	0.1371	1.79475	0.0764133	0.93909	1	Cyp4b1	13120	cytochrome P450, family 4, subfamily b, polypeptide 1
ENSMUSG00000025544	14195.8	0.0486	0.0821076	0.591967	0.553873	1	Tm9sf2	68059	transmembrane 9 superfamily member 2
ENSMUSG00000025583	1646.13	-0.116	0.174827	-0.663524	0.506995	1	Rptor	74370	regulatory associated protein of MTOR, complex 1
ENSMUSG00000035773	5.22452	0.1077	1.4842	0.0725513	0.942163	1	Kiss1r	114229	KISS1 receptor
ENSMUSG00000035775	0.266154	0	4.54113	0	1	1	Krt20	66809	keratin 20
ENSMUSG00000039176	1124.17	-0.2305	0.20622	-1.11752	0.26377	1	Polg	18975	polymerase (DNA directed), gamma
ENSMUSG00000087993	0.995141	0.0438	1.81069	0.0242159	0.98068	1	Mir1982	100316778	microRNA 1982
ENSMUSG00000052392	113.563	0.4251	0.285354	1.48968	0.136307	1	Acot4	171282	acyl-CoA thioesterase 4
ENSMUSG00000078554	0.266154	0	4.54113	0	1	1	Fam229a	68233	family with sequence similarity 229, member A
ENSMUSG00000039178	199.821	0.1303	0.239787	0.543554	0.586748	1	Tbc1d19	67249	TBC1 domain family, member 19
ENSMUSG00000092889	1.50617	0.5965	2.1487	0.277632	0.781295	1	NA	NA	NA
ENSMUSG00000092885	0.995141	0.0438	1.81069	0.0242159	0.98068	1	NA	NA	NA
ENSMUSG00000092887	1.75788	0.9911	1.83181	0.541043	0.588478	1	Snord53	100217456	small nucleolar RNA, C/D box 53
ENSMUSG00000025092	685.784	0.1471	0.195253	0.753413	0.451202	1	Hspa12a	73442	heat shock protein 12A
ENSMUSG00000021737	6055.76	0.0072	0.0924744	0.0781355	0.93772	1	Psmd6	66413	proteasome (prosome, macropain) 26S subunit, non-ATPase, 6
ENSMUSG00000021731	2608.83	-0.0372	0.071772	-0.518632	0.604018	1	Mrps30	59054	mitochondrial ribosomal protein S30
ENSMUSG00000021733	1475.06	0.0772	0.141813	0.544415	0.586156	1	Slc4a7	218756	solute carrier family 4, sodium bicarbonate cotransporter, member 7
ENSMUSG00000021732	0.251313	2.2046	4.49616	0.490336	0.623896	1	Fgf10	14165	fibroblast growth factor 10
ENSMUSG00000065176	0.651106	1.3861	4.37541	0.316787	0.751405	1	Rnu12	104307	RNA U12, small nuclear
ENSMUSG00000035873	6.24066	-0.8115	1.31962	-0.614937	0.538596	1	Pawr	114774	PRKC, apoptosis, WT1, regulator
ENSMUSG00000035877	290.832	0.0112	0.185612	0.0601296	0.952052	1	Zhx3	320799	zinc fingers and homeoboxes 3
ENSMUSG00000035878	9.29598	0.5517	1.30152	0.423868	0.671662	1	Hykk	235386	hydroxylysine kinase 1
ENSMUSG00000022586	211.242	-0.6441	0.358234	-1.79808	0.0721636	1	Ly6i	57248	lymphocyte antigen 6 complex, locus I
ENSMUSG00000086725	69.9907	-0.3172	0.396455	-0.800169	0.423613	1	NA	NA	NA
ENSMUSG00000086721	0.167062	-0.6777	4.54298	-0.14918	0.881412	1	NA	NA	NA
ENSMUSG00000052934	1096.05	-0.2286	0.159691	-1.43153	0.152279	1	Fbxo31	76454	F-box protein 31
ENSMUSG00000086728	64.9182	0.5507	0.458497	1.20103	0.229738	1	Man2c1os	76794	mannosidase, alpha, class 2C, member 1, opposite strand
ENSMUSG00000022837	129.968	-0.1556	0.21637	-0.719354	0.471923	1	Iqcb1	320299	IQ calmodulin-binding motif containing 1
ENSMUSG00000022836	1.0889	1.3888	4.40794	0.315058	0.752718	1	Mylk	107589	myosin, light polypeptide kinase
ENSMUSG00000022833	68.8057	0.0645	0.371436	0.173699	0.862102	1	Ccdc14	239839	coiled-coil domain containing 14
ENSMUSG00000039824	4.97186	-2.5798	1.98241	-1.30137	0.193132	1	Myl6b	216459	myosin, light polypeptide 6B
ENSMUSG00000039826	1260.36	0.033	0.0812655	0.406291	0.684529	1	Trub2	227682	TruB pseudouridine (psi) synthase family member 2
ENSMUSG00000039828	703.231	0.1299	0.133187	0.975415	0.329354	1	Wdr70	545085	WD repeat domain 70
ENSMUSG00000086090	0.167542	1.8367	4.50965	0.407286	0.683798	1	NA	NA	NA
ENSMUSG00000051671	755.747	0.1171	0.23596	0.496472	0.619561	1	Coa6	67892	cytochrome c oxidase assembly factor 6
ENSMUSG00000020068	0.265372	2.1369	4.4793	0.477072	0.633311	1	NA	NA	NA
ENSMUSG00000020069	364.52	-0.1245	0.158154	-0.787344	0.431081	1	Hnrnph3	432467	heterogeneous nuclear ribonucleoprotein H3
ENSMUSG00000070342	1.76178	0.1818	2.01162	0.0903736	0.92799	1	NA	NA	NA
ENSMUSG00000063632	0.25	0	4.54144	0	1	1	Sox11	20666	SRY (sex determining region Y)-box 11
ENSMUSG00000020064	1797	0.0132	0.11898	0.110581	0.911948	1	Herc4	67345	hect domain and RLD 4
ENSMUSG00000070345	0.448701	0	4.53997	0	1	1	Hsf5	327992	heat shock transcription factor family member 5
ENSMUSG00000009075	1.95109	-1.1634	2.80625	-0.414565	0.67846	1	Cabp7	192650	calcium binding protein 7
ENSMUSG00000090907	0.883415	-3.6816	4.42001	-0.832932	0.404883	1	NA	NA	NA
ENSMUSG00000030960	329.59	0.021	0.192318	0.109197	0.913046	1	Eef1akmt2	72096	EEF1A lysine methyltransferase 2
ENSMUSG00000030967	992.661	0.149	0.138824	1.07302	0.283262	1	Zranb1	360216	zinc finger, RAN-binding domain containing 1
ENSMUSG00000030965	1459.55	0.2357	0.544559	0.432815	0.665149	1	Abraxas2	109359	BRISC complex subunit
ENSMUSG00000082394	61.9534	-0.0983	0.37362	-0.263175	0.792416	1	NA	NA	NA
ENSMUSG00000070699	469.525	0.0732	0.152367	0.480563	0.630827	1	Sars2	71984	seryl-aminoacyl-tRNA synthetase 2
ENSMUSG00000004105	2.96117	3.0116	2.90836	1.0355	0.300434	1	Angptl2	26360	angiopoietin-like 2
ENSMUSG00000070697	2452.64	0	0.085422	-0.000568804	0.999546	1	Utp3	65961	UTP3 small subunit processome component
ENSMUSG00000070690	0.475978	0	4.53983	0	1	1	5830473C10Rik	622307	RIKEN cDNA 5830473C10 gene
ENSMUSG00000070691	5.8964	-0.12	2.22512	-0.0539349	0.956987	1	Runx3	12399	runt related transcription factor 3
ENSMUSG00000070692	3.28434	-0.9064	1.72974	-0.52403	0.600258	1	NA	NA	NA
ENSMUSG00000004100	1909.05	0.084	0.0843023	0.995923	0.319288	1	Ppan	235036	peter pan homolog
ENSMUSG00000096435	15.9158	0.0919	0.553338	0.166097	0.86808	1	NA	NA	NA
ENSMUSG00000096437	0.0837285	-0.7979	4.54298	-0.17564	0.860577	1	NA	NA	NA
ENSMUSG00000096433	392.187	0.0211	0.16257	0.130035	0.896539	1	Zfp994	240038	zinc finger protein 994
ENSMUSG00000033703	311.436	0.1264	0.145144	0.870971	0.38377	1	Fcsk	234730	fucose kinase
ENSMUSG00000033701	1056.26	-0.0717	0.0886238	-0.808673	0.418703	1	Acbd6	72482	acyl-Coenzyme A binding domain containing 6
ENSMUSG00000033707	3.65859	1.2412	1.45632	0.852258	0.394071	1	Lrrc24	378937	leucine rich repeat containing 24
ENSMUSG00000033706	2615.07	-0.1925	0.303504	-0.634373	0.525837	1	Smyd5	232187	SET and MYND domain containing 5
ENSMUSG00000037469	0.25	0	4.54144	0	1	1	Acp7	101744	acid phosphatase 7, tartrate resistant
ENSMUSG00000037466	146.316	-0.0431	0.288542	-0.149492	0.881165	1	Tedc1	104732	tubulin epsilon and delta complex 1
ENSMUSG00000037465	5365.17	0.1131	0.105875	1.06798	0.285529	1	Klf10	21847	Kruppel-like factor 10
ENSMUSG00000037463	10.9085	1.5022	1.40158	1.07177	0.283823	1	Fbxo27	233040	F-box protein 27
ENSMUSG00000037461	1183.11	0.0367	0.193994	0.189073	0.850036	1	Ints7	77065	integrator complex subunit 7
ENSMUSG00000001123	5135.64	-0.0934	0.201897	-0.462476	0.64374	1	Lgals9	16859	lectin, galactose binding, soluble 9
ENSMUSG00000031709	1580.18	0.2078	0.177483	1.17061	0.241756	1	Tbc1d9	71310	TBC1 domain family, member 9
ENSMUSG00000031708	5845.74	-0.0389	0.0727805	-0.533917	0.593399	1	Tecr	106529	trans-2,3-enoyl-CoA reductase
ENSMUSG00000031706	573.172	-0.1361	0.176704	-0.769938	0.441337	1	Rfx1	19724	regulatory factor X, 1 (influences HLA class II expression)
ENSMUSG00000031701	11392.5	0.0459	0.0823903	0.556932	0.577574	1	Dnaja2	56445	DnaJ heat shock protein family (Hsp40) member A2
ENSMUSG00000031700	1337.94	-0.1287	0.130139	-0.988631	0.322844	1	Gpt2	108682	glutamic pyruvate transaminase (alanine aminotransferase) 2
ENSMUSG00000031703	5576.01	-0.1382	0.0862703	-1.60147	0.109272	1	Itfg1	71927	integrin alpha FG-GAP repeat containing 1
ENSMUSG00000003458	14701.3	-0.0815	0.115293	-0.706774	0.479707	1	Ncstn	59287	nicastrin
ENSMUSG00000023008	1987.2	0.0545	0.30502	0.178749	0.858135	1	Fmnl3	22379	formin-like 3
ENSMUSG00000023007	118.603	-0.3144	0.268159	-1.17258	0.240962	1	Prpf40b	54614	pre-mRNA processing factor 40B
ENSMUSG00000023000	0.167457	-1.4549	4.5208	-0.32182	0.747589	1	Dhh	13363	desert hedgehog
ENSMUSG00000003452	42.8265	0.6674	0.430419	1.55067	0.120982	1	Bicd1	12121	BICD cargo adaptor 1
ENSMUSG00000026032	1566.39	-0.0404	0.24311	-0.166069	0.868102	1	Ndufb3	66495	NADH:ubiquinone oxidoreductase subunit B3
ENSMUSG00000026031	7380.94	-0.0882	0.087852	-1.00403	0.315366	1	Cflar	12633	CASP8 and FADD-like apoptosis regulator
ENSMUSG00000026037	1310.25	-0.0993	0.112058	-0.886122	0.375552	1	Orc2	18393	origin recognition complex, subunit 2
ENSMUSG00000026036	1569.12	0.1394	0.0884145	1.57663	0.114881	1	Nif3l1	65102	Ngg1 interacting factor 3-like 1 (S. pombe)
ENSMUSG00000026035	649.56	-0.2773	0.22476	-1.2337	0.217314	1	Ppil3	70225	peptidylprolyl isomerase (cyclophilin)-like 3
ENSMUSG00000026034	1095.17	0.1441	0.227968	0.63217	0.527276	1	Clk1	12747	CDC-like kinase 1
ENSMUSG00000026039	93.8528	0.2511	0.412766	0.608254	0.543019	1	Sgo2a	68549	shugoshin 2A
ENSMUSG00000082127	13.3949	0.0295	0.590253	0.0499511	0.960161	1	NA	NA	NA
ENSMUSG00000034285	51.6284	-0.3335	0.511978	-0.651404	0.514786	1	Nipsnap1	18082	nipsnap homolog 1
ENSMUSG00000000957	13558.9	-0.1883	0.176467	-1.0668	0.286063	1	Mmp14	17387	matrix metallopeptidase 14 (membrane-inserted)
ENSMUSG00000073633	78.931	0.1706	0.336718	0.506758	0.612325	1	Fbxo36	66153	F-box protein 36
ENSMUSG00000073631	0.234997	-1.7981	4.50532	-0.399113	0.68981	1	NA	NA	NA
ENSMUSG00000073639	6901.62	-0.0145	0.0815735	-0.177713	0.858948	1	Rab18	19330	RAB18, member RAS oncogene family
ENSMUSG00000087334	0.251186	-1.9346	4.48783	-0.431088	0.666405	1	AW495222	105364	expressed sequence AW495222
ENSMUSG00000049553	1658.32	0.0244	0.195008	0.125218	0.900351	1	Polr1a	20019	polymerase (RNA) I polypeptide A
ENSMUSG00000049551	2.7717	3.3044	2.76953	1.19312	0.232824	1	Fzd9	14371	frizzled class receptor 9
ENSMUSG00000049550	2802.66	-0.0017	0.128961	-0.0129099	0.9897	1	Clip1	56430	CAP-GLY domain containing linker protein 1
ENSMUSG00000049556	0.416667	0	4.54004	0	1	1	Lingo1	235402	leucine rich repeat and Ig domain containing 1
ENSMUSG00000069678	386.708	0.2176	0.263412	0.825965	0.408824	1	Pcgf1	69837	polycomb group ring finger 1
ENSMUSG00000046269	45.3782	-0.1817	0.385094	-0.471791	0.637076	1	Usp27x	54651	ubiquitin specific peptidase 27, X chromosome
ENSMUSG00000030816	3490.05	-0.0259	0.178021	-0.145739	0.884127	1	Rnf40	233900	ring finger protein 40
ENSMUSG00000022353	1800.77	0.1133	0.110137	1.02847	0.303731	1	Mtss1	211401	MTSS I-BAR domain containing 1
ENSMUSG00000022350	12620	0.0532	0.13864	0.383997	0.700981	1	Washc5	223593	WASH complex subunit 5
ENSMUSG00000076036	75133.2	5.4022	3.9525	1.36678	0.171693	1	NA	NA	NA
ENSMUSG00000022354	5216.32	0.0308	0.17966	0.171303	0.863986	1	Ndufb9	66218	NADH:ubiquinone oxidoreductase subunit B9
ENSMUSG00000076038	7.44311	0.2257	0.748699	0.301472	0.763055	1	NA	NA	NA
ENSMUSG00000022359	885.721	0.0491	0.134028	0.366422	0.71405	1	Wdyhv1	76773	WDYHV motif containing 1
ENSMUSG00000089371	9.71859	-0.0047	0.770793	-0.00609659	0.995136	1	Mir1938	100316693	microRNA 1938
ENSMUSG00000071528	2146.25	0.2372	0.271823	0.872611	0.382875	1	Atp5md	66477	ATP synthase membrane subunit DAPIT
ENSMUSG00000008540	15465.9	-0.2525	0.191853	-1.31603	0.188165	1	Mgst1	56615	microsomal glutathione S-transferase 1
ENSMUSG00000034863	1127.08	0.0082	0.133075	0.0618137	0.950711	1	Ano8	382014	anoctamin 8
ENSMUSG00000088022	0.0835625	0	4.54298	0	1	1	NA	NA	NA
ENSMUSG00000092848	0.168843	-1.4618	4.52044	-0.323381	0.746407	1	NA	NA	NA
ENSMUSG00000077637	0.244708	1.0372	4.50482	0.230239	0.817906	1	NA	NA	NA
ENSMUSG00000045795	1469.16	-0.195	0.126578	-1.54041	0.12346	1	Whamm	434204	WAS protein homolog associated with actin, golgi membranes and microtubules
ENSMUSG00000045794	0.166667	0	4.54253	0	1	1	Lkaaear1	277496	LKAAEAR motif containing 1 (IKAAEAR murine motif)
ENSMUSG00000045790	0.422108	-2.6515	4.44699	-0.59624	0.551015	1	Ccdc149	100503884	coiled-coil domain containing 149
ENSMUSG00000032204	445.76	-0.2891	0.197035	-1.46713	0.14234	1	Aqp9	64008	aquaporin 9
ENSMUSG00000089958	13.1161	0.3128	0.569806	0.54904	0.582978	1	NA	NA	NA
ENSMUSG00000089951	23.9336	-0.2361	0.46051	-0.512668	0.608184	1	NA	NA	NA
ENSMUSG00000006241	10.212	-0.828	1.02368	-0.80889	0.418579	1	Ccdc159	67119	coiled-coil domain containing 159
ENSMUSG00000042211	2927.82	0.0773	0.120888	0.639326	0.522611	1	Fbxo38	107035	F-box protein 38
ENSMUSG00000042210	233.018	-0.3308	0.205263	-1.61159	0.107052	1	Abhd14a	68644	abhydrolase domain containing 14A
ENSMUSG00000042213	31.273	0.0464	0.491032	0.0944511	0.924751	1	Zfand4	67492	zinc finger, AN1-type domain 4
ENSMUSG00000042212	0.61212	3.3119	4.42562	0.748347	0.454251	1	Sprr2d	20758	small proline-rich protein 2D
ENSMUSG00000042215	163.872	-0.3934	0.275993	-1.42545	0.154026	1	Bag2	213539	BCL2-associated athanogene 2
ENSMUSG00000039878	0.15303	1.4873	4.52431	0.328736	0.742355	1	Slc39a5	72002	solute carrier family 39 (metal ion transporter), member 5
ENSMUSG00000045248	767.806	-0.1542	0.161278	-0.955998	0.339073	1	Med26	70625	mediator complex subunit 26
ENSMUSG00000030934	9451.67	-0.0768	0.0975971	-0.787119	0.431212	1	Oat	18242	ornithine aminotransferase
ENSMUSG00000032425	248.792	-0.2265	0.221108	-1.02445	0.305622	1	Zfp949	71640	zinc finger protein 949
ENSMUSG00000032420	74.6699	0.517	0.361735	1.42918	0.152953	1	Nt5e	23959	5' nucleotidase, ecto
ENSMUSG00000032423	3938.75	0.152	0.106188	1.43104	0.152418	1	Syncrip	56403	synaptotagmin binding, cytoplasmic RNA interacting protein
ENSMUSG00000032422	1594.71	-0.0242	0.121521	-0.199063	0.842214	1	Snx14	244962	sorting nexin 14
ENSMUSG00000084828	0.808687	4.2185	4.40827	0.956961	0.338587	1	NA	NA	NA
ENSMUSG00000084821	0.418856	2.7633	4.4706	0.618099	0.53651	1	Gm15880	100504375	predicted gene 15880
ENSMUSG00000031147	0.484687	-3.449	4.42285	-0.779812	0.435501	1	Magix	54634	MAGI family member, X-linked
ENSMUSG00000034432	4472.72	0.0325	0.0746515	0.435964	0.662863	1	Cops8	108679	COP9 signalosome subunit 8
ENSMUSG00000090272	1026.88	-0.016	0.173278	-0.0924462	0.926344	1	Mndal	100040462	myeloid nuclear differentiation antigen like
ENSMUSG00000079575	112.336	0.0708	0.268165	0.263981	0.791794	1	NA	NA	NA
ENSMUSG00000031143	2720.12	-0.0465	0.0885687	-0.524466	0.599955	1	Ccdc22	54638	coiled-coil domain containing 22
ENSMUSG00000031142	137.369	0.274	0.341035	0.803349	0.421773	1	Cacna1f	54652	calcium channel, voltage-dependent, alpha 1F subunit
ENSMUSG00000083483	2.41322	0.5539	1.28534	0.430924	0.666523	1	NA	NA	NA
ENSMUSG00000090278	0.501186	-1.5214	4.49786	-0.338256	0.735171	1	NA	NA	NA
ENSMUSG00000058099	21682.4	-0.1677	0.127353	-1.31689	0.187874	1	Nfam1	74039	Nfat activating molecule with ITAM motif 1
ENSMUSG00000041548	7.85475	1.2814	1.37981	0.92868	0.353055	1	Hspb8	80888	heat shock protein 8
ENSMUSG00000058093	367.273	0.1309	0.139109	0.940942	0.346735	1	Zfp729b	100416706	zinc finger protein 729b
ENSMUSG00000000167	22.5295	0.1981	0.652632	0.303541	0.761478	1	Pih1d2	72614	PIH1 domain containing 2
ENSMUSG00000050640	0.933967	0	4.52956	0	1	1	Tmem150c	231503	transmembrane protein 150C
ENSMUSG00000024592	406.167	-0.0103	0.210121	-0.0489791	0.960936	1	C330018D20Rik	77422	RIKEN cDNA C330018D20 gene
ENSMUSG00000024590	307.602	-0.1153	0.211326	-0.545393	0.585483	1	Lmnb1	16906	lamin B1
ENSMUSG00000000168	4858.3	-0.0996	0.107182	-0.929363	0.352701	1	Dlat	235339	dihydrolipoamide S-acetyltransferase (E2 component of pyruvate dehydrogenase complex)
ENSMUSG00000024594	4399.82	-0.1696	0.0955713	-1.77435	0.0760057	1	Prrc1	73137	proline-rich coiled-coil 1
ENSMUSG00000070960	76.0812	-0.0146	0.341531	-0.0427417	0.965907	1	NA	NA	NA
ENSMUSG00000026452	1.50775	1.923	4.38456	0.438583	0.660964	1	Syt2	20980	synaptotagmin II
ENSMUSG00000039133	4.34634	1.8131	1.63701	1.10759	0.268039	1	NA	NA	NA
ENSMUSG00000026456	3038.12	-0.4656	0.474624	-0.981031	0.326578	1	Cyb5r1	72017	cytochrome b5 reductase 1
ENSMUSG00000032305	787.061	0.0719	0.135713	0.529863	0.596207	1	Fam219b	78323	family with sequence similarity 219, member B
ENSMUSG00000041890	2952.39	-0.0856	0.0986533	-0.867717	0.385549	1	Git2	26431	GIT ArfGAP 2
ENSMUSG00000041891	6682.63	-0.1013	0.0804875	-1.25825	0.208301	1	Lman1	70361	lectin, mannose-binding, 1
ENSMUSG00000083885	1.67788	-1.4774	2.72737	-0.541709	0.588019	1	NA	NA	NA
ENSMUSG00000047495	0.86093	0.1728	4.31208	0.0400643	0.968042	1	Dlgap2	244310	DLG associated protein 2
ENSMUSG00000047496	0.442287	2.8484	4.44191	0.641254	0.521357	1	Rnf152	320311	ring finger protein 152
ENSMUSG00000051113	4.88614	-0.477	1.59782	-0.298555	0.765279	1	Fam71e1	75538	family with sequence similarity 71, member E1
ENSMUSG00000056724	449.249	0.0986	0.244795	0.402938	0.686994	1	Nbeal2	235627	neurobeachin-like 2
ENSMUSG00000014837	74.7562	0.0793	0.469908	0.168767	0.86598	1	4931428F04Rik	74356	RIKEN cDNA 4931428F04 gene
ENSMUSG00000000838	1674.67	-0.099	0.0861451	-1.14919	0.25048	1	Fmr1	14265	fragile X mental retardation 1
ENSMUSG00000066113	0.416667	0	4.54004	0	1	1	Adamtsl1	77739	ADAMTS-like 1
ENSMUSG00000066116	14.0212	-0.4315	0.603438	-0.715026	0.474593	1	NA	NA	NA
ENSMUSG00000057457	1.1662	4.4954	4.40742	1.01997	0.307744	1	Phex	18675	phosphate regulating endopeptidase homolog, X-linked
ENSMUSG00000055320	2.22106	-0.302	4.30627	-0.070141	0.944081	1	Tead1	21676	TEA domain family member 1
ENSMUSG00000082289	0.588917	1.2861	4.51528	0.284824	0.775779	1	NA	NA	NA
ENSMUSG00000082286	44.1631	-0.248	0.430607	-0.575873	0.564701	1	NA	NA	NA
ENSMUSG00000082284	60.9142	-0.1875	0.350692	-0.534741	0.592829	1	NA	NA	NA
ENSMUSG00000098825	0.404725	-2.8781	4.44585	-0.647375	0.517389	1	NA	NA	NA
ENSMUSG00000098824	0.0887181	0	4.54296	0	1	1	Mir7006	102465608	microRNA 7006
ENSMUSG00000098826	0.338349	-0.4472	4.52285	-0.0988669	0.921244	1	Mir7677	102465779	microRNA 7677
ENSMUSG00000080613	0.158659	0	4.54258	0	1	1	NA	NA	NA
[truncated: 18,153 more rows]

## Sheet: wt medium vs tg medium
ensembl	baseMean	log2FoldChange	lfcSE	stat	pvalue	padj	symbol	entrezgene	genename
ENSMUSG00000024247	613.919	-1.462	0.147576	-9.90655	3.89874e-23	0	Pkdcc	106522	protein kinase domain containing, cytoplasmic
ENSMUSG00000026981	8612.12	1.1763	0.133005	8.84395	9.23942e-19	0	Il1rn	16181	interleukin 1 receptor antagonist
ENSMUSG00000026303	338.241	-1.3316	0.156328	-8.51795	1.62403e-17	0	Mlph	171531	melanophilin
ENSMUSG00000004952	4149.8	-1.0804	0.137877	-7.83582	4.65802e-15	0	Rasa4	54153	RAS p21 protein activator 4
ENSMUSG00000051515	1981.36	1.3417	0.172981	7.75661	8.72319e-15	0	Fam181b	58238	family with sequence similarity 181, member B
ENSMUSG00000015568	174891	0.5224	0.0680574	7.67604	1.64083e-14	0	Lpl	16956	lipoprotein lipase
ENSMUSG00000058672	9582.09	0.7145	0.0938187	7.61564	2.62382e-14	0	Tubb2a	22151	tubulin, beta 2A class IIA
ENSMUSG00000051236	3.83996	21.3393	2.81691	7.57541	3.58007e-14	0	Msrb3	320183	methionine sulfoxide reductase B3
ENSMUSG00000051439	16799.7	0.7896	0.104339	7.56809	3.7876e-14	0	Cd14	12475	CD14 antigen
ENSMUSG00000038026	3.79353	-20.7341	2.7455	-7.55205	4.28461e-14	0	Kcnj9	16524	potassium inwardly-rectifying channel, subfamily J, member 9
ENSMUSG00000025059	1639.35	0.635	0.0846875	7.49794	6.48304e-14	0	Gk	14933	glycerol kinase
ENSMUSG00000052013	4.03052	18.2289	2.43788	7.47734	7.58425e-14	0	Btla	208154	B and T lymphocyte associated
ENSMUSG00000040432	2.64893	-19.9888	2.72919	-7.32408	2.4055e-13	0	Ltb4r2	57260	leukotriene B4 receptor 2
ENSMUSG00000034675	2.76401	20.8069	2.85897	7.27775	3.39441e-13	0	Dbn1	56320	drebrin 1
ENSMUSG00000045546	30.6667	-31.4526	4.46177	-7.04936	1.79742e-12	0	NA	NA	NA
ENSMUSG00000031799	19083.5	0.6847	0.0970599	7.05424	1.73542e-12	0	Tpm4	326618	tropomyosin 4
ENSMUSG00000028391	1.62655	-30.5351	4.34054	-7.03487	1.99447e-12	0	Wdr31	71354	WD repeat domain 31
ENSMUSG00000079489	2.02975	-20.1373	2.8945	-6.95708	3.47387e-12	0	NA	NA	NA
ENSMUSG00000019737	2.04535	-18.33	2.65154	-6.91299	4.74532e-12	0	Syne4	233066	spectrin repeat containing, nuclear envelope family member 4
ENSMUSG00000020627	1.10715	-30.3313	4.39939	-6.89444	5.40773e-12	0	Klhl29	208439	kelch-like 29
ENSMUSG00000081648	1.19923	-30.244	4.39965	-6.87418	6.23454e-12	0	NA	NA	NA
ENSMUSG00000076937	1.53262	30.6582	4.46334	6.86889	6.47042e-12	0	NA	NA	NA
ENSMUSG00000069763	1.65403	-29.3472	4.29739	-6.82908	8.54618e-12	0	Tmem100	67888	transmembrane protein 100
ENSMUSG00000087036	1.14648	-29.7689	4.41951	-6.73578	1.63051e-11	0	NA	NA	NA
ENSMUSG00000028278	348.005	-1.2334	0.183103	-6.73598	1.62831e-11	0	Rragd	52187	Ras-related GTP binding D
ENSMUSG00000084408	0.896733	-29.5339	4.42234	-6.67834	2.41661e-11	0	NA	NA	NA
ENSMUSG00000032802	59453.9	0.6093	0.0913116	6.67228	2.51864e-11	0	Srxn1	76650	sulfiredoxin 1 homolog (S. cerevisiae)
ENSMUSG00000015665	860.027	-2.4723	0.371508	-6.65466	2.83949e-11	0	Awat1	245533	acyl-CoA wax alcohol acyltransferase 1
ENSMUSG00000024481	0.72919	-29.0338	4.42278	-6.5646	5.2174e-11	0	Lvrn	74574	laeverin
ENSMUSG00000086123	0.72919	-29.0338	4.42278	-6.5646	5.2174e-11	0	NA	NA	NA
ENSMUSG00000093752	318.844	25.3519	3.87452	6.54325	6.01958e-11	0	NA	NA	NA
ENSMUSG00000081569	0.645169	-28.9065	4.42587	-6.53124	6.52263e-11	0	NA	NA	NA
ENSMUSG00000087492	1.6334	-19.5804	3.03949	-6.442	1.17912e-10	0	NA	NA	NA
ENSMUSG00000019564	1853.31	-0.7867	0.1223	-6.43259	1.25447e-10	0	Arid3a	13496	AT rich interactive domain 3A (BRIGHT-like)
ENSMUSG00000024772	30278.5	0.6678	0.104012	6.42017	1.36126e-10	0	Ehd1	13660	EH-domain containing 1
ENSMUSG00000020407	1.97198	-19.1856	2.99288	-6.41043	1.45114e-10	0	Upp1	22271	uridine phosphorylase 1
ENSMUSG00000005836	2.78377	18.4478	2.88318	6.39843	1.56987e-10	0	Gata6	14465	GATA binding protein 6
ENSMUSG00000040891	1.42544	-27.4758	4.46435	-6.15449	7.53177e-10	0	Foxa3	15377	forkhead box A3
ENSMUSG00000001870	2.53697	21.2256	3.46253	6.13008	8.78349e-10	0	Ltbp1	268977	latent transforming growth factor beta binding protein 1
ENSMUSG00000085546	1.12455	-27.0351	4.41721	-6.12039	9.33472e-10	0	NA	NA	NA
ENSMUSG00000069792	1555.88	-1.5343	0.251594	-6.09817	1.07292e-09	0	Wfdc17	100034251	WAP four-disulfide core domain 17
ENSMUSG00000038886	1445.9	-0.9017	0.148543	-6.07	1.27907e-09	0	Man2a2	140481	mannosidase 2, alpha 2
ENSMUSG00000027611	11651.5	0.8844	0.146722	6.02757	1.66445e-09	0	Procr	19124	protein C receptor, endothelial
ENSMUSG00000071341	0.857152	-26.5396	4.42032	-6.004	1.92517e-09	0	Egr4	13656	early growth response 4
ENSMUSG00000083210	0.857152	-26.5396	4.42032	-6.004	1.92517e-09	0	NA	NA	NA
ENSMUSG00000029155	0.781422	-26.539	4.4243	-5.99845	1.99205e-09	0	Spata18	73472	spermatogenesis associated 18
ENSMUSG00000002006	2.98169	-17.2636	2.91218	-5.92806	3.06532e-09	0	Pdzd4	245469	PDZ domain containing 4
ENSMUSG00000027070	0.646045	-26.4013	4.45301	-5.92887	3.05026e-09	0	Lrp2	14725	low density lipoprotein receptor-related protein 2
ENSMUSG00000063506	221.034	-1.2829	0.217334	-5.90311	3.56711e-09	0	Arhgap22	239027	Rho GTPase activating protein 22
ENSMUSG00000074628	0.944064	-26.3967	4.48307	-5.88809	3.90686e-09	0	Tldc2	383766	TBC/LysM associated domain containing 2
ENSMUSG00000087478	62.1424	-2.9953	0.510657	-5.86552	4.4773e-09	0	4930506C21Rik	75060	RIKEN cDNA 4930506C21 gene
ENSMUSG00000061531	1.68813	-18.3668	3.14245	-5.84472	5.07406e-09	0	Tmem236	625286	transmembrane protein 236
ENSMUSG00000087595	0.987147	-26.1454	4.48362	-5.83131	5.49947e-09	0	NA	NA	NA
ENSMUSG00000073058	0.554233	-25.7331	4.44652	-5.78725	7.15476e-09	0	NA	NA	NA
ENSMUSG00000085782	0.546191	-25.6975	4.44444	-5.78196	7.3835e-09	0	NA	NA	NA
ENSMUSG00000063234	3054.22	1.1315	0.196256	5.76559	8.13717e-09	0	Gpr84	80910	G protein-coupled receptor 84
ENSMUSG00000072419	1.67255	18.388	3.19458	5.756	8.61291e-09	0	Dppa2	73703	developmental pluripotency associated 2
ENSMUSG00000031512	0.319002	-25.7466	4.50453	-5.71572	1.09239e-08	0	Tex29	75528	testis expressed 29
ENSMUSG00000037944	375.443	-1.3268	0.232325	-5.71079	1.12452e-08	0	Ccr7	12775	chemokine (C-C motif) receptor 7
ENSMUSG00000021759	3303.06	0.8982	0.157685	5.6962	1.22505e-08	0	Plpp1	19012	phospholipid phosphatase 1
ENSMUSG00000032184	2.47011	-16.2045	2.84677	-5.69225	1.25378e-08	0	Lysmd2	70082	LysM, putative peptidoglycan-binding, domain containing 2
ENSMUSG00000043671	0.729816	-25.2576	4.45012	-5.67572	1.38106e-08	0	Dpy19l3	233115	dpy-19-like 3 (C. elegans)
ENSMUSG00000002885	158.573	-1.4905	0.262699	-5.67387	1.3961e-08	0	Adgre5	26364	adhesion G protein-coupled receptor E5
ENSMUSG00000063779	563.908	-4.3917	0.774253	-5.67213	1.41032e-08	0	Chil4	104183	chitinase-like 4
ENSMUSG00000005413	72958.5	0.7393	0.131165	5.63652	1.73524e-08	0	Hmox1	15368	heme oxygenase 1
ENSMUSG00000021379	0.87559	-25.3	4.49335	-5.63055	1.79636e-08	0	Id4	15904	inhibitor of DNA binding 4
ENSMUSG00000074903	2.96595	-19.7076	3.50305	-5.62586	1.84586e-08	0	NA	NA	NA
ENSMUSG00000014453	0.629962	-24.9367	4.43642	-5.6209	1.89963e-08	0	Blk	12143	B lymphoid kinase
ENSMUSG00000082561	0.394732	-25.0936	4.47227	-5.61092	2.01249e-08	0	NA	NA	NA
ENSMUSG00000081086	0.394732	-25.0936	4.47227	-5.61092	2.01249e-08	0	NA	NA	NA
ENSMUSG00000084659	0.394732	-25.0936	4.47227	-5.61092	2.01249e-08	0	NA	NA	NA
ENSMUSG00000016024	0.911417	-25.152	4.49295	-5.5981	2.16712e-08	0	Lbp	16803	lipopolysaccharide binding protein
ENSMUSG00000001473	18677.3	0.5598	0.10021	5.58677	2.31328e-08	0	Tubb6	67951	tubulin, beta 6 class V
ENSMUSG00000045827	5940.33	0.6022	0.108506	5.55014	2.85434e-08	0	Serpinb9	20723	serine (or cysteine) peptidase inhibitor, clade B, member 9
ENSMUSG00000061132	500.156	-1.3459	0.242603	-5.54757	2.89665e-08	0	Blnk	17060	B cell linker
ENSMUSG00000038059	3132.07	0.5223	0.0942988	5.53855	3.04978e-08	0	Smim3	106878	small integral membrane protein 3
ENSMUSG00000020922	1846.97	0.7516	0.135945	5.52868	3.22649e-08	0	Lsm12	268490	LSM12 homolog
ENSMUSG00000052270	2733.81	0.8984	0.162923	5.51399	3.50785e-08	0	Fpr2	14289	formyl peptide receptor 2
ENSMUSG00000021338	101.88	6.7185	1.22097	5.5026	3.74234e-08	0	Carmil1	68732	capping protein regulator and myosin 1 linker 1
ENSMUSG00000089960	2.89188	-16.7741	3.05178	-5.49649	3.87426e-08	0	Ugt1a1	394436	UDP glucuronosyltransferase 1 family, polypeptide A1
ENSMUSG00000031737	1.0649	-24.3799	4.44328	-5.48692	4.08994e-08	0	Irx5	54352	Iroquois homeobox 5
ENSMUSG00000097279	1.98529	-19.5801	3.57043	-5.48396	4.1592e-08	0	NA	NA	NA
ENSMUSG00000030872	10220.9	-0.475	0.0869502	-5.46333	4.67291e-08	0	Gga2	74105	golgi associated, gamma adaptin ear containing, ARF binding protein 2
ENSMUSG00000072919	1.8182	17.363	3.17878	5.46214	4.70424e-08	0	Noxred1	71275	NADP+ dependent oxidoreductase domain containing 1
ENSMUSG00000023150	7953.7	-0.4122	0.0755941	-5.45294	4.95449e-08	0	Ivns1abp	117198	influenza virus NS1A binding protein
ENSMUSG00000049130	1108.71	0.5336	0.0981294	5.4382	5.38217e-08	0	C5ar1	12273	complement component 5a receptor 1
ENSMUSG00000024140	2147.04	-1.0232	0.189379	-5.40295	6.55553e-08	0	Epas1	13819	endothelial PAS domain protein 1
ENSMUSG00000022816	5745.17	-1.5318	0.285069	-5.37359	7.71853e-08	0	Fstl1	14314	follistatin-like 1
ENSMUSG00000038963	2391.93	1.5887	0.295952	5.36801	7.96088e-08	0	Slco4a1	108115	solute carrier organic anion transporter family, member 4a1
ENSMUSG00000093044	1.15841	-18.0837	3.37556	-5.35723	8.45079e-08	0	Snord8	100217445	small nucleolar RNA, C/D box 8
ENSMUSG00000085637	1.48784	-17.5834	3.28481	-5.35293	8.6541e-08	0	1700048M11Rik	100503166	RIKEN cDNA 1700048M11 gene
ENSMUSG00000042686	1.62329	-17.4265	3.26634	-5.33517	9.54565e-08	0	Jph1	57339	junctophilin 1
ENSMUSG00000062901	2765.02	-0.5941	0.111881	-5.31025	1.09477e-07	0	Klhl24	75785	kelch-like 24
ENSMUSG00000025995	1917.69	0.4509	0.0850065	5.30453	1.12966e-07	0	Wdr75	73674	WD repeat domain 75
ENSMUSG00000058447	57.4034	-23.0813	4.37324	-5.27784	1.30715e-07	0	NA	NA	NA
ENSMUSG00000029207	371.282	-1.5639	0.296476	-5.27487	1.32849e-07	0	Apbb2	11787	amyloid beta (A4) precursor protein-binding, family B, member 2
ENSMUSG00000031504	5651.14	0.3981	0.0755958	5.26564	1.39703e-07	0	Rab20	19332	RAB20, member RAS oncogene family
ENSMUSG00000026207	531.031	-1.0506	0.201202	-5.22177	1.77224e-07	0	Speg	11790	SPEG complex locus
ENSMUSG00000037235	556.313	-0.7143	0.137439	-5.19704	2.02491e-07	0	Mxd4	17122	Max dimerization protein 4
ENSMUSG00000022425	1.63826	-19.526	3.76759	-5.18262	2.18786e-07	0	Enpp2	18606	ectonucleotide pyrophosphatase/phosphodiesterase 2
ENSMUSG00000021701	26013.5	0.8939	0.172683	5.17666	2.25888e-07	0	Plk2	20620	polo like kinase 2
ENSMUSG00000073684	940.183	0.4982	0.0962861	5.1742	2.28885e-07	0	Faap20	67513	Fanconi anemia core complex associated protein 20
ENSMUSG00000015709	104.768	-3.9516	0.764591	-5.16824	2.36309e-07	0	Arnt2	11864	aryl hydrocarbon receptor nuclear translocator 2
ENSMUSG00000017417	1906.46	-0.7349	0.142305	-5.16426	2.41386e-07	0	Plxdc1	72324	plexin domain containing 1
ENSMUSG00000033644	570.762	0.8386	0.162485	5.16134	2.45182e-07	0	Piwil2	57746	piwi-like RNA-mediated gene silencing 2
ENSMUSG00000021139	134.821	2.054	0.401273	5.11867	3.07704e-07	0.0001	Gm20498	105940408	predicted gene 20498
ENSMUSG00000025492	1410.96	-1.4928	0.292207	-5.10865	3.24474e-07	0.0001	Ifitm3	66141	interferon induced transmembrane protein 3
ENSMUSG00000022126	106494	0.8141	0.159887	5.09159	3.55074e-07	0.0001	Acod1	16365	aconitate decarboxylase 1
ENSMUSG00000030605	11592.7	-0.917	0.180937	-5.0679	4.02218e-07	0.0001	Mfge8	17304	milk fat globule-EGF factor 8 protein
ENSMUSG00000043091	24078.7	0.4393	0.0869022	5.05499	4.30415e-07	0.0001	Tuba1c	22146	tubulin, alpha 1C
ENSMUSG00000086554	1.74075	-18.6465	3.69112	-5.05172	4.37845e-07	0.0001	NA	NA	NA
ENSMUSG00000092014	1.3205	-16.5339	3.30648	-5.00044	5.71999e-07	0.0001	NA	NA	NA
ENSMUSG00000032350	5895.97	0.4753	0.0953802	4.98293	6.26274e-07	0.0001	Gclc	14629	glutamate-cysteine ligase, catalytic subunit
ENSMUSG00000028124	26006.6	0.6915	0.139066	4.9723	6.6163e-07	0.0001	Gclm	14630	glutamate-cysteine ligase, modifier subunit
ENSMUSG00000024371	511.937	-1.9312	0.389412	-4.95931	7.07435e-07	0.0001	C2	12263	complement component 2 (within H-2S)
ENSMUSG00000045136	987.27	0.6176	0.125618	4.91653	8.80927e-07	0.0001	Tubb2b	73710	tubulin, beta 2B class IIB
ENSMUSG00000037405	24685.5	0.5944	0.12164	4.8869	1.02434e-06	0.0002	Icam1	15894	intercellular adhesion molecule 1
ENSMUSG00000039067	11661.7	0.3022	0.0619	4.88222	1.049e-06	0.0002	Psmd7	17463	proteasome (prosome, macropain) 26S subunit, non-ATPase, 7
ENSMUSG00000041936	2081.23	-1.2678	0.259866	-4.87884	1.06713e-06	0.0002	Agrn	11603	agrin
ENSMUSG00000028518	2.14262	21.2312	4.36484	4.86413	1.14964e-06	0.0002	Prkaa2	108079	protein kinase, AMP-activated, alpha 2 catalytic subunit
ENSMUSG00000005824	2.10502	17.9428	3.69869	4.85113	1.2276e-06	0.0002	Tnfsf14	50930	tumor necrosis factor (ligand) superfamily, member 14
ENSMUSG00000069607	0.302919	-21.578	4.46825	-4.82919	1.37091e-06	0.0002	Cd300ld3	382551	CD300 molecule like family member D3
ENSMUSG00000067341	0.302919	-21.578	4.46825	-4.82919	1.37091e-06	0.0002	H2-Eb2	381091	histocompatibility 2, class II antigen E beta2
ENSMUSG00000086587	0.302919	-21.578	4.46825	-4.82919	1.37091e-06	0.0002	Gm11837	100038514	predicted gene 11837
ENSMUSG00000096656	0.302919	-21.578	4.46825	-4.82919	1.37091e-06	0.0002	NA	NA	NA
ENSMUSG00000028264	0.302919	-21.578	4.46825	-4.82919	1.37091e-06	0.0002	Spaca1	67652	sperm acrosome associated 1
ENSMUSG00000004221	10287.4	0.591	0.122188	4.83674	1.31987e-06	0.0002	Ikbkg	16151	inhibitor of kappaB kinase gamma
ENSMUSG00000028211	932.305	-0.7155	0.148232	-4.82707	1.38556e-06	0.0002	Trp53inp1	60599	transformation related protein 53 inducible nuclear protein 1
ENSMUSG00000022534	2.42848	16.9456	3.51412	4.82213	1.42032e-06	0.0002	Mefv	54483	Mediterranean fever
ENSMUSG00000049515	1.99321	-18.0792	3.76612	-4.80049	1.58277e-06	0.0002	Espnl	227357	espin-like
ENSMUSG00000029470	11828.2	-0.3377	0.0706489	-4.7802	1.75124e-06	0.0003	P2rx4	18438	purinergic receptor P2X, ligand-gated ion channel 4
ENSMUSG00000025025	2888.5	-0.4269	0.0893844	-4.7757	1.79085e-06	0.0003	Mxi1	17859	MAX interactor 1, dimerization protein
ENSMUSG00000060733	1472.36	-1.5548	0.325656	-4.77441	1.80235e-06	0.0003	Ipmk	69718	inositol polyphosphate multikinase
ENSMUSG00000029103	11516.4	-0.364	0.0762699	-4.77217	1.82249e-06	0.0003	Lrpap1	16976	low density lipoprotein receptor-related protein associated protein 1
ENSMUSG00000055320	2.22106	-20.5949	4.3236	-4.76336	1.90396e-06	0.0003	Tead1	21676	TEA domain family member 1
ENSMUSG00000060591	1647.22	-0.7995	0.168858	-4.73473	2.19349e-06	0.0003	Ifitm2	80876	interferon induced transmembrane protein 2
ENSMUSG00000020720	6927.74	0.3216	0.0679741	4.73064	2.23812e-06	0.0003	Psmd12	66997	proteasome (prosome, macropain) 26S subunit, non-ATPase, 12
ENSMUSG00000029802	641.995	-0.6163	0.130698	-4.71555	2.41054e-06	0.0003	Abcg2	26357	ATP binding cassette subfamily G member 2 (Junior blood group)
ENSMUSG00000029333	5920.72	0.6255	0.132896	4.70689	2.5152e-06	0.0004	NA	NA	NA
ENSMUSG00000026914	8993.74	0.4092	0.0870417	4.70175	2.57943e-06	0.0004	Psmd14	59029	proteasome (prosome, macropain) 26S subunit, non-ATPase, 14
ENSMUSG00000048249	990.368	-0.5435	0.115634	-4.70022	2.59887e-06	0.0004	Crebrf	77128	CREB3 regulatory factor
ENSMUSG00000039062	19695.7	-0.804	0.171538	-4.68699	2.77257e-06	0.0004	Anpep	16790	alanyl (membrane) aminopeptidase
ENSMUSG00000027995	53031.2	0.4988	0.106387	4.68828	2.75515e-06	0.0004	Tlr2	24088	toll-like receptor 2
ENSMUSG00000030042	2994.62	0.5643	0.12055	4.68064	2.85976e-06	0.0004	Pole4	66979	polymerase (DNA-directed), epsilon 4 (p12 subunit)
ENSMUSG00000068105	1.66053	-17.8343	3.81454	-4.67534	2.93473e-06	0.0004	Tnfrsf13c	72049	tumor necrosis factor receptor superfamily, member 13c
ENSMUSG00000021282	22929.4	0.4047	0.0869937	4.65242	3.28067e-06	0.0004	Eif5	217869	eukaryotic translation initiation factor 5
ENSMUSG00000062591	715.893	1.1918	0.257417	4.62969	3.66219e-06	0.0005	Tubb4a	22153	tubulin, beta 4A class IVA
ENSMUSG00000022707	3265.66	0.609	0.131567	4.62849	3.68335e-06	0.0005	Gbe1	74185	glucan (1,4-alpha-), branching enzyme 1
ENSMUSG00000098041	1.71877	-20.3659	4.40527	-4.62306	3.78111e-06	0.0005	NA	NA	NA
ENSMUSG00000063727	6.34713	20.2077	4.38188	4.61164	3.99496e-06	0.0005	Tnfrsf11b	18383	tumor necrosis factor receptor superfamily, member 11b (osteoprotegerin)
ENSMUSG00000062846	251.371	-2.348	0.509474	-4.60861	4.0537e-06	0.0005	NA	NA	NA
ENSMUSG00000000876	589.082	-0.5008	0.108723	-4.60585	4.10789e-06	0.0005	Pxmp4	59038	peroxisomal membrane protein 4
ENSMUSG00000097890	1.28548	-18.3093	3.98568	-4.59377	4.35316e-06	0.0006	NA	NA	NA
ENSMUSG00000097387	1.26188	-20.1821	4.39413	-4.59298	4.36958e-06	0.0006	4930563E18Rik	75370	RIKEN cDNA 4930563E18 gene
ENSMUSG00000055239	6184.2	0.3237	0.0705003	4.59159	4.3988e-06	0.0006	Kcmf1	74287	potassium channel modulatory factor 1
ENSMUSG00000019577	152.462	-1.5547	0.339335	-4.58163	4.61365e-06	0.0006	Pdk4	27273	pyruvate dehydrogenase kinase, isoenzyme 4
ENSMUSG00000040663	362.937	1.0368	0.226411	4.57936	4.66402e-06	0.0006	Clcf1	56708	cardiotrophin-like cytokine factor 1
ENSMUSG00000022246	130.25	-2.127	0.467473	-4.5499	5.36726e-06	0.0007	Rai14	75646	retinoic acid induced 14
ENSMUSG00000029385	1310.28	-0.4294	0.0945467	-4.54197	5.57318e-06	0.0007	Ccng2	12452	cyclin G2
ENSMUSG00000001627	13110.3	0.5341	0.118159	4.52049	6.16964e-06	0.0007	Ifrd1	15982	interferon-related developmental regulator 1
ENSMUSG00000065765	0.893274	-16.7521	3.70756	-4.51837	6.23165e-06	0.0008	NA	NA	NA
ENSMUSG00000000440	4368.93	-0.3353	0.0742751	-4.51394	6.3633e-06	0.0008	Pparg	19016	peroxisome proliferator activated receptor gamma
ENSMUSG00000037035	1.7734	19.9613	4.42315	4.51292	6.394e-06	0.0008	Inhbb	16324	inhibin beta-B
ENSMUSG00000060950	1509.48	0.3752	0.083204	4.5099	6.48584e-06	0.0008	Trmt61a	328162	tRNA methyltransferase 61A
ENSMUSG00000083282	452.358	-0.6098	0.135547	-4.4985	6.84358e-06	0.0008	Ctsf	56464	cathepsin F
ENSMUSG00000006281	3156.96	-0.458	0.102298	-4.47694	7.57215e-06	0.0009	Tep1	21745	telomerase associated protein 1
ENSMUSG00000055301	47.1007	5.9718	1.33436	4.47539	7.62724e-06	0.0009	Adh7	11529	alcohol dehydrogenase 7 (class IV), mu or sigma polypeptide
ENSMUSG00000044122	1.20353	-19.6829	4.39969	-4.4737	7.68777e-06	0.0009	Proca1	216974	protein interacting with cyclin A1
ENSMUSG00000023830	532.591	-1.2	0.268732	-4.46547	7.9895e-06	0.0009	Igf2r	16004	insulin-like growth factor 2 receptor
ENSMUSG00000018819	2796.05	-0.8262	0.185034	-4.46501	8.00633e-06	0.0009	Lsp1	16985	lymphocyte specific 1
ENSMUSG00000014599	684.937	1.209	0.271277	4.4568	8.31927e-06	0.0009	Csf1	12977	colony stimulating factor 1 (macrophage)
ENSMUSG00000034685	1.05967	19.6259	4.40792	4.45241	8.49116e-06	0.001	Fam171a2	217219	family with sequence similarity 171, member A2
ENSMUSG00000063060	36.9741	-5.993	1.34763	-4.44704	8.7062e-06	0.001	Sox7	20680	SRY (sex determining region Y)-box 7
ENSMUSG00000018427	316.513	-0.7744	0.174606	-4.43505	9.20496e-06	0.001	Ypel2	77864	yippee like 2
ENSMUSG00000063455	2.38774	-15.5117	3.49892	-4.43329	9.28056e-06	0.001	D630045J12Rik	330286	RIKEN cDNA D630045J12 gene
ENSMUSG00000051379	2023.4	0.9286	0.209348	4.4355	9.18586e-06	0.001	Flrt3	71436	fibronectin leucine rich transmembrane protein 3
ENSMUSG00000039206	4270.59	-0.4971	0.112144	-4.43312	9.28796e-06	0.001	Daglb	231871	diacylglycerol lipase, beta
ENSMUSG00000016257	5029.71	0.3145	0.0713098	4.40982	1.03455e-05	0.0011	Prelid3b	66390	PRELI domain containing 3B
ENSMUSG00000030330	1933.39	-0.4383	0.0994524	-4.40686	1.04878e-05	0.0011	Ing4	28019	inhibitor of growth family, member 4
ENSMUSG00000066861	2528.65	-0.7343	0.166899	-4.39975	1.08376e-05	0.0012	Oas1g	23960	2'-5' oligoadenylate synthetase 1G
ENSMUSG00000034024	8797.5	0.2948	0.0670386	4.39806	1.09224e-05	0.0012	Cct2	12461	chaperonin containing Tcp1, subunit 2 (beta)
ENSMUSG00000045348	1.11573	19.418	4.42479	4.38845	1.14162e-05	0.0012	Nyap1	243300	neuronal tyrosine-phosphorylated phosphoinositide 3-kinase adaptor 1
ENSMUSG00000029447	9920.78	0.2633	0.0600181	4.38752	1.14648e-05	0.0012	Cct6a	12466	chaperonin containing Tcp1, subunit 6a (zeta)
ENSMUSG00000022358	1304.4	-0.5099	0.116449	-4.37895	1.19252e-05	0.0013	Fbxo32	67731	F-box protein 32
ENSMUSG00000039607	365.18	-1.4978	0.342216	-4.37667	1.20509e-05	0.0013	Rbms3	207181	RNA binding motif, single stranded interacting protein
ENSMUSG00000074151	779.289	-1.3488	0.308326	-4.3746	1.21653e-05	0.0013	Nlrc5	434341	NLR family, CARD domain containing 5
ENSMUSG00000069273	73.022	-1.4388	0.329113	-4.37177	1.23245e-05	0.0013	Hist1h3e	319151	histone cluster 1, H3e
ENSMUSG00000020205	2464.28	0.6253	0.14307	4.37032	1.24066e-05	0.0013	Phlda1	21664	pleckstrin homology like domain, family A, member 1
ENSMUSG00000069662	2062.54	-0.693	0.158627	-4.36846	1.25127e-05	0.0013	Marcks	17118	myristoylated alanine rich protein kinase C substrate
ENSMUSG00000020120	54693.1	0.4769	0.109335	4.36228	1.28716e-05	0.0013	Plek	56193	pleckstrin
ENSMUSG00000021846	408.95	-0.7149	0.163935	-4.36087	1.29547e-05	0.0013	Peli2	93834	pellino 2
ENSMUSG00000016283	12709.6	-0.9811	0.225439	-4.35199	1.34907e-05	0.0014	H2-M2	14990	histocompatibility 2, M region locus 2
ENSMUSG00000038456	1125.87	-0.7051	0.163186	-4.3211	1.55256e-05	0.0016	Dennd2a	209773	DENN/MADD domain containing 2A
ENSMUSG00000002871	2357.11	-0.6231	0.144354	-4.31622	1.58725e-05	0.0016	Tpra1	24100	transmembrane protein, adipocyte asscociated 1
ENSMUSG00000020034	1322.81	-0.5294	0.122853	-4.30918	1.63863e-05	0.0016	Tcp11l2	216198	t-complex 11 (mouse) like 2
ENSMUSG00000030474	1691.99	0.8126	0.188789	4.30419	1.67596e-05	0.0017	Siglece	83382	sialic acid binding Ig-like lectin E
ENSMUSG00000022389	4069.9	-0.344	0.0800068	-4.29975	1.70987e-05	0.0017	Tef	21685	thyrotroph embryonic factor
ENSMUSG00000033066	334.811	1.471	0.342373	4.29657	1.73463e-05	0.0017	Gas7	14457	growth arrest specific 7
ENSMUSG00000031558	1.17981	18.888	4.40674	4.28615	1.81793e-05	0.0018	Slit2	20563	slit guidance ligand 2
ENSMUSG00000059033	0.976341	-18.8904	4.41518	-4.27852	1.88142e-05	0.0018	NA	NA	NA
ENSMUSG00000025498	5753.73	-1.1059	0.258936	-4.27084	1.94734e-05	0.0019	Irf7	54123	interferon regulatory factor 7
ENSMUSG00000020589	1844.06	-0.7889	0.184737	-4.27047	1.9506e-05	0.0019	Fam49a	76820	family with sequence similarity 49, member A
ENSMUSG00000017119	4339.12	-0.4523	0.105913	-4.27034	1.95174e-05	0.0019	Nbr1	17966	NBR1, autophagy cargo receptor
ENSMUSG00000023947	8474.67	0.6081	0.142584	4.26493	1.99968e-05	0.0019	Nfkbie	18037	nuclear factor of kappa light polypeptide gene enhancer in B cells inhibitor, epsilon
ENSMUSG00000015305	132.492	-1.2003	0.281888	-4.25817	2.06108e-05	0.002	Sash1	70097	SAM and SH3 domain containing 1
ENSMUSG00000058704	1683.88	0.3462	0.0814868	4.2491	2.14635e-05	0.002	Memo1	76890	mediator of cell motility 1
ENSMUSG00000020593	3298.21	-0.6928	0.163185	-4.24528	2.18322e-05	0.002	Lpin1	14245	lipin 1
ENSMUSG00000005936	4847.58	-0.8775	0.207108	-4.23696	2.26566e-05	0.0021	Kctd20	66989	potassium channel tetramerisation domain containing 20
ENSMUSG00000030505	2245.42	0.3325	0.0784764	4.23709	2.26438e-05	0.0021	Prmt3	71974	protein arginine N-methyltransferase 3
ENSMUSG00000045551	26298.7	0.6704	0.15816	4.23846	2.25063e-05	0.0021	Fpr1	14293	formyl peptide receptor 1
ENSMUSG00000098188	240.245	-9.0932	2.15088	-4.22765	2.36144e-05	0.0022	Sowahc	268301	sosondowah ankyrin repeat domain family member C
ENSMUSG00000020883	1124.35	-0.514	0.121766	-4.22116	2.43052e-05	0.0022	Fbxl20	72194	F-box and leucine-rich repeat protein 20
ENSMUSG00000041957	780.821	-1.1352	0.269091	-4.21859	2.4583e-05	0.0022	Pkp2	67451	plakophilin 2
ENSMUSG00000053040	3025.51	-0.5328	0.12629	-4.21886	2.45536e-05	0.0022	Aph1c	68318	aph1 homolog C, gamma secretase subunit
ENSMUSG00000030760	899.581	-0.4142	0.0982026	-4.21746	2.47072e-05	0.0022	Acer3	66190	alkaline ceramidase 3
ENSMUSG00000021590	0.7292	18.6594	4.4285	4.21347	2.51481e-05	0.0022	Spata9	75571	spermatogenesis associated 9
ENSMUSG00000066440	2702.59	-0.7816	0.185454	-4.21446	2.50381e-05	0.0022	Zfyve26	211978	zinc finger, FYVE domain containing 26
ENSMUSG00000024401	30766.5	0.6676	0.15894	4.20047	2.66362e-05	0.0024	Tnf	21926	tumor necrosis factor
ENSMUSG00000062365	1.06876	16.6012	3.95381	4.1988	2.68335e-05	0.0024	NA	NA	NA
ENSMUSG00000030323	391.805	-0.7104	0.169741	-4.18547	2.84576e-05	0.0025	Ift122	81896	intraflagellar transport 122
ENSMUSG00000021996	75695.4	0.5126	0.122531	4.1836	2.86925e-05	0.0025	Esd	13885	esterase D/formylglutathione hydrolase
ENSMUSG00000030067	725.856	-0.8487	0.203078	-4.17931	2.92394e-05	0.0026	Foxp1	108655	forkhead box P1
ENSMUSG00000020010	68.9684	-3.528	0.84452	-4.17757	2.94637e-05	0.0026	Vnn3	26464	vanin 3
ENSMUSG00000039041	7577.46	0.3006	0.0723151	4.15741	3.21876e-05	0.0028	Adrm1	56436	adhesion regulating molecule 1
ENSMUSG00000079017	1156.27	-0.9593	0.230698	-4.15842	3.20454e-05	0.0028	Ifi27l2a	76933	interferon, alpha-inducible protein 27 like 2A
ENSMUSG00000027322	10308.5	-1.0071	0.242462	-4.15381	3.26991e-05	0.0028	Siglec1	20612	sialic acid binding Ig-like lectin 1, sialoadhesin
ENSMUSG00000074817	0.687194	18.4053	4.43044	4.15428	3.26318e-05	0.0028	Papolb	56522	poly (A) polymerase beta (testis specific)
ENSMUSG00000021149	4398.12	0.3163	0.0763317	4.14417	3.41043e-05	0.0029	Gtpbp4	69237	GTP binding protein 4
ENSMUSG00000022686	0.768876	18.2903	4.42239	4.13583	3.53669e-05	0.003	B3gnt5	108105	UDP-GlcNAc:betaGal beta-1,3-N-acetylglucosaminyltransferase 5
ENSMUSG00000001833	8579.48	0.257	0.0622758	4.12615	3.6888e-05	0.0031	2007-09-01	235072	septin 7
ENSMUSG00000079625	138.962	-1.0353	0.251043	-4.12398	3.72389e-05	0.0031	Tm4sf19	277203	transmembrane 4 L six family member 19
ENSMUSG00000040327	463.392	-1.0042	0.244042	-4.11467	3.87735e-05	0.0032	Cul9	78309	cullin 9
ENSMUSG00000090231	83956.6	-0.5197	0.126446	-4.10979	3.96013e-05	0.0033	Cfb	14962	complement factor B
ENSMUSG00000041438	3018.25	0.3125	0.0761388	4.10396	4.06138e-05	0.0034	Utp4	21771	UTP4 small subunit processome component
ENSMUSG00000036273	1591.53	-0.7153	0.174801	-4.09225	4.27207e-05	0.0035	Lrrk2	66725	leucine-rich repeat kinase 2
ENSMUSG00000032841	769.006	-1.0173	0.24915	-4.08317	4.44263e-05	0.0037	Prr5l	72446	proline rich 5 like
ENSMUSG00000079889	0.941549	-16.8114	4.11944	-4.081	4.48431e-05	0.0037	NA	NA	NA
ENSMUSG00000059439	1332.53	-0.5508	0.135176	-4.07433	4.6147e-05	0.0038	Bcas3	192197	breast carcinoma amplified sequence 3
ENSMUSG00000026701	24266.2	0.8543	0.209793	4.07233	4.6546e-05	0.0038	Prdx6	11758	peroxiredoxin 6
ENSMUSG00000003283	33395.4	0.3278	0.0805899	4.06781	4.74562e-05	0.0038	Hck	15162	hemopoietic cell kinase
ENSMUSG00000028132	1.09891	17.9198	4.41327	4.06043	4.89826e-05	0.0039	Tmem56	99887	transmembrane protein 56
ENSMUSG00000024008	565.434	0.5118	0.126127	4.05768	4.95617e-05	0.004	Cpne5	240058	copine V
ENSMUSG00000045896	1134.34	-0.4686	0.115516	-4.05632	4.98521e-05	0.004	Paip2b	232164	poly(A) binding protein interacting protein 2B
ENSMUSG00000026471	1341.55	-0.4657	0.114827	-4.05531	5.00686e-05	0.004	Mr1	15064	major histocompatibility complex, class I-related
ENSMUSG00000021190	25710.3	-0.3529	0.0872348	-4.04534	5.22462e-05	0.0041	Lgmn	19141	legumain
ENSMUSG00000040855	787.823	-0.6425	0.1594	-4.03084	5.55771e-05	0.0044	Reps2	194590	RALBP1 associated Eps domain containing protein 2
ENSMUSG00000042729	2391.73	0.3174	0.0787657	4.03004	5.57673e-05	0.0044	Wdr74	107071	WD repeat domain 74
ENSMUSG00000037172	685.338	-0.8235	0.204541	-4.02613	5.67034e-05	0.0044	E330009J07Rik	243780	RIKEN cDNA E330009J07 gene
ENSMUSG00000028957	249.563	-0.6785	0.168652	-4.02311	5.74357e-05	0.0045	Per3	18628	period circadian clock 3
ENSMUSG00000032596	2985.71	-0.7823	0.194409	-4.02391	5.72397e-05	0.0045	Uba7	74153	ubiquitin-like modifier activating enzyme 7
ENSMUSG00000028932	11902.8	0.2588	0.0643757	4.02072	5.80205e-05	0.0045	Psmc2	19181	proteasome (prosome, macropain) 26S subunit, ATPase 2
ENSMUSG00000028683	1988.84	0.4377	0.108956	4.01719	5.88955e-05	0.0045	Eif2b3	108067	eukaryotic translation initiation factor 2B, subunit 3
ENSMUSG00000008855	1699.58	-0.4311	0.107373	-4.01491	5.94686e-05	0.0046	Hdac5	15184	histone deacetylase 5
ENSMUSG00000032714	1.72158	17.6458	4.40547	4.00544	6.19019e-05	0.0047	Syde1	71709	synapse defective 1, Rho GTPase, homolog 1 (C. elegans)
ENSMUSG00000032228	1391.11	0.516	0.129119	3.99664	6.42488e-05	0.0049	Tcf12	21406	transcription factor 12
ENSMUSG00000058427	48566.4	1.0206	0.255549	3.99384	6.50108e-05	0.0049	Cxcl2	20310	chemokine (C-X-C motif) ligand 2
ENSMUSG00000005698	2054.36	0.4623	0.115847	3.99085	6.58355e-05	0.005	Ctcf	13018	CCCTC-binding factor
ENSMUSG00000002249	0.76581	17.6679	4.4288	3.98933	6.62611e-05	0.005	Tead3	21678	TEA domain family member 3
ENSMUSG00000022237	244.459	-1.4521	0.364952	-3.97876	6.9275e-05	0.0052	Ankrd33b	67434	ankyrin repeat domain 33B
ENSMUSG00000053175	3159.15	0.51	0.128329	3.97437	7.05653e-05	0.0053	Bcl3	12051	B cell leukemia/lymphoma 3
ENSMUSG00000074252	1.13073	-16.5524	4.16869	-3.97064	7.16793e-05	0.0053	Gm10654	665828	predicted gene 10654
ENSMUSG00000021025	25318.5	0.5075	0.127901	3.96755	7.26145e-05	0.0054	Nfkbia	18035	nuclear factor of kappa light polypeptide gene enhancer in B cells inhibitor, alpha
ENSMUSG00000028759	2673.43	-0.4443	0.11233	-3.95555	7.63593e-05	0.0056	Hp1bp3	15441	heterochromatin protein 1, binding protein 3
ENSMUSG00000052688	3897.17	0.3126	0.0790839	3.9532	7.71132e-05	0.0057	Rab7b	226421	RAB7B, member RAS oncogene family
ENSMUSG00000022303	372.987	-1.8361	0.466724	-3.93391	8.35739e-05	0.0061	Dcstamp	75766	dendrocyte expressed seven transmembrane protein
ENSMUSG00000026815	35.8465	2.8799	0.735804	3.91391	9.08144e-05	0.0066	Gfi1b	14582	growth factor independent 1B
ENSMUSG00000016528	53752.4	0.3201	0.0818488	3.91122	9.18317e-05	0.0067	Mapkapk2	17164	MAP kinase-activated protein kinase 2
ENSMUSG00000037525	447.972	-0.4752	0.121543	-3.91012	9.22507e-05	0.0067	Bcdin3d	75284	BCDIN3 domain containing
ENSMUSG00000057914	0.896743	16.9297	4.33508	3.90528	9.41164e-05	0.0068	Cacnb2	12296	calcium channel, voltage-dependent, beta 2 subunit
ENSMUSG00000030352	13.7328	4.1071	1.05291	3.90073	9.59014e-05	0.0069	Tspan9	109246	tetraspanin 9
ENSMUSG00000030798	1357.67	-0.4788	0.122774	-3.89964	9.63341e-05	0.0069	Cd37	12493	CD37 antigen
ENSMUSG00000003546	1699.79	-0.4774	0.122576	-3.8946	9.83603e-05	0.007	Klc4	74764	kinesin light chain 4
ENSMUSG00000072235	4187.81	0.3407	0.0874717	3.89498	9.82087e-05	0.007	Tuba1a	22142	tubulin, alpha 1A
ENSMUSG00000052157	0.928405	17.3824	4.47195	3.88698	0.000101498	0.0072	NA	NA	NA
ENSMUSG00000098754	0.928405	17.3824	4.47195	3.88698	0.000101498	0.0072	Prn	111368	prion protein readthrough transcript
ENSMUSG00000031549	1.01913	-17.3358	4.47054	-3.87779	0.000105412	0.0074	Ido2	209176	indoleamine 2,3-dioxygenase 2
ENSMUSG00000040722	144.609	-1.0204	0.263153	-3.87775	0.000105425	0.0074	Scamp5	56807	secretory carrier membrane protein 5
ENSMUSG00000073422	466.147	-0.6482	0.167468	-3.87082	0.000108469	0.0075	H2-Ke6	14979	H2-K region expressed gene 6
ENSMUSG00000078763	202.378	-1.8257	0.471612	-3.87117	0.000108315	0.0075	Slfn1	20555	schlafen 1
ENSMUSG00000029581	69.7215	-1.461	0.378698	-3.85785	0.000114391	0.0079	Fscn1	14086	fascin actin-bundling protein 1
ENSMUSG00000025225	18906.2	0.4511	0.11711	3.85166	0.000117318	0.0081	Nfkb2	18034	nuclear factor of kappa light polypeptide gene enhancer in B cells 2, p49/p100
ENSMUSG00000025743	22899.2	-0.7014	0.182074	-3.85221	0.000117056	0.0081	Sdc3	20970	syndecan 3
ENSMUSG00000020623	1.3327	17.2348	4.47743	3.84926	0.000118476	0.0081	Map2k6	26399	mitogen-activated protein kinase kinase 6
ENSMUSG00000029819	152.041	-1.6441	0.427209	-3.84852	0.000118832	0.0081	Npy	109648	neuropeptide Y
ENSMUSG00000025243	1.0102	16.9927	4.41701	3.8471	0.000119524	0.0081	Slc6a20b	22599	solute carrier family 6 (neurotransmitter transporter), member 20B
ENSMUSG00000020053	2694.87	-0.7046	0.183127	-3.84781	0.000119176	0.0081	Igf1	16000	insulin-like growth factor 1
ENSMUSG00000018932	4988.73	0.324	0.0843838	3.8391	0.000123487	0.0083	Map2k3	26397	mitogen-activated protein kinase kinase 3
ENSMUSG00000026765	260.022	1.351	0.352074	3.83712	0.000124483	0.0084	Lypd6b	71897	LY6/PLAUR domain containing 6B
ENSMUSG00000026315	608.538	0.9564	0.250022	3.82521	0.000130661	0.0087	Serpinb8	20725	serine (or cysteine) peptidase inhibitor, clade B, member 8
ENSMUSG00000081650	474.39	1.0504	0.274461	3.82724	0.00012959	0.0087	NA	NA	NA
ENSMUSG00000074063	687.616	1.3667	0.357214	3.82605	0.000130217	0.0087	Osgin1	71839	oxidative stress induced growth inhibitor 1
ENSMUSG00000051682	5727.45	0.6783	0.177279	3.82644	0.000130008	0.0087	Treml4	224840	triggering receptor expressed on myeloid cells-like 4
ENSMUSG00000035042	2896.93	-0.7093	0.185605	-3.82167	0.00013255	0.0088	Ccl5	20304	chemokine (C-C motif) ligand 5
ENSMUSG00000021403	693.786	1.3142	0.34425	3.81762	0.000134747	0.0089	Serpinb9b	20706	serine (or cysteine) peptidase inhibitor, clade B, member 9b
ENSMUSG00000013236	968.659	-0.577	0.151194	-3.81612	0.000135566	0.0089	Ptprs	19280	protein tyrosine phosphatase, receptor type, S
ENSMUSG00000061313	837.883	-0.3669	0.0962959	-3.81022	0.000138842	0.0091	Ddhd2	72108	DDHD domain containing 2
ENSMUSG00000002983	5789.58	0.3938	0.103356	3.80987	0.000139042	0.0091	Relb	19698	avian reticuloendotheliosis viral (v-rel) oncogene related B
ENSMUSG00000023846	1295.18	0.4059	0.106591	3.80774	0.000140245	0.0091	NA	NA	NA
ENSMUSG00000022961	3376.69	-1.0021	0.263772	-3.79928	0.000145118	0.0094	Son	20658	Son DNA binding protein
ENSMUSG00000040345	6396.72	-0.2635	0.0694749	-3.7921	0.00014938	0.0096	Arhgap9	216445	Rho GTPase activating protein 9
ENSMUSG00000029500	4049.84	0.2298	0.0605936	3.79256	0.0001491	0.0096	Pgam5	72542	phosphoglycerate mutase family member 5
ENSMUSG00000070923	3379.67	-0.4113	0.108854	-3.77885	0.000157556	0.0101	Klhl9	242521	kelch-like 9
ENSMUSG00000018920	9303.64	-0.4461	0.118085	-3.77741	0.000158468	0.0101	Cxcl16	66102	chemokine (C-X-C motif) ligand 16
ENSMUSG00000052942	18.2421	5.406	1.43175	3.77581	0.000159492	0.0101	Glis3	226075	GLIS family zinc finger 3
ENSMUSG00000036820	5092.69	-0.4281	0.113366	-3.77623	0.000159217	0.0101	Amdhd2	245847	amidohydrolase domain containing 2
ENSMUSG00000051510	7813.6	0.2917	0.0774051	3.76832	0.000164347	0.0104	Mafg	17134	v-maf musculoaponeurotic fibrosarcoma oncogene family, protein G (avian)
ENSMUSG00000052331	1135.98	-0.4574	0.121479	-3.76531	0.000166342	0.0105	Ankrd44	329154	ankyrin repeat domain 44
ENSMUSG00000005667	5316.14	0.34	0.0903827	3.76197	0.000168578	0.0106	Mthfd2	17768	methylenetetrahydrofolate dehydrogenase (NAD+ dependent), methenyltetrahydrofolate cyclohydrolase
ENSMUSG00000051455	1.15331	-16.7947	4.47029	-3.75697	0.000171985	0.0108	Meioc	268491	meiosis specific with coiled-coil domain
ENSMUSG00000002944	68739.6	0.4234	0.112765	3.75429	0.000173836	0.0109	Cd36	12491	CD36 molecule
ENSMUSG00000031434	1.02334	-16.8143	4.48002	-3.75317	0.000174613	0.0109	Morc4	75746	microrchidia 4
ENSMUSG00000000392	1.13086	-16.8173	4.48218	-3.75204	0.0001754	0.0109	Fap	14089	fibroblast activation protein
ENSMUSG00000017466	3688.73	-0.7454	0.199042	-3.74511	0.000180318	0.0112	Timp2	21858	tissue inhibitor of metalloproteinase 2
ENSMUSG00000000386	95.8455	-2.4248	0.647957	-3.74228	0.000182357	0.0112	Mx1	17857	MX dynamin-like GTPase 1
ENSMUSG00000036833	13301.4	-0.5575	0.148962	-3.74239	0.000182275	0.0112	Pnpla7	241274	patatin-like phospholipase domain containing 7
ENSMUSG00000013076	150.511	-1.4275	0.382284	-3.73421	0.000188304	0.0116	Amotl1	75723	angiomotin-like 1
ENSMUSG00000015879	0.906636	16.7142	4.48271	3.72859	0.000192558	0.0118	Fam184b	58227	family with sequence similarity 184, member B
ENSMUSG00000045664	3343.53	0.3628	0.0975444	3.71902	0.000199999	0.0122	Cdc42ep2	104252	CDC42 effector protein (Rho GTPase binding) 2
ENSMUSG00000042569	4030.57	0.3265	0.0878218	3.71774	0.000201011	0.0122	Dhrs7b	216820	dehydrogenase/reductase (SDR family) member 7B
ENSMUSG00000057440	266.617	-0.7618	0.204972	-3.71662	0.000201907	0.0122	Mpp7	75739	membrane protein, palmitoylated 7 (MAGUK p55 subfamily member 7)
ENSMUSG00000036752	42413.2	0.3695	0.0993895	3.71733	0.000201339	0.0122	Tubb4b	227613	tubulin, beta 4B class IVB
ENSMUSG00000022885	480.29	-0.8885	0.239793	-3.70548	0.000210994	0.0127	St6gal1	20440	beta galactoside alpha 2,6 sialyltransferase 1
ENSMUSG00000082226	0.667112	16.6171	4.49355	3.698	0.000217309	0.0131	Gm715	279618	predicted gene 715
ENSMUSG00000005804	1448.89	0.8636	0.233586	3.69696	0.000218193	0.0131	Bloc1s6	18457	biogenesis of lysosomal organelles complex-1, subunit 6, pallidin
ENSMUSG00000026766	3600.45	0.4358	0.118069	3.69138	0.000223043	0.0133	Mmadhc	109129	methylmalonic aciduria (cobalamin deficiency) cblD type, with homocystinuria
ENSMUSG00000038902	371.651	-0.7135	0.193684	-3.68396	0.000229639	0.0137	Pogz	229584	pogo transposable element with ZNF domain
ENSMUSG00000026170	90.0127	-1.2222	0.331888	-3.68265	0.000230821	0.0137	Cyp27a1	104086	cytochrome P450, family 27, subfamily a, polypeptide 1
ENSMUSG00000068580	1298.2	0.3608	0.098076	3.67879	0.000234343	0.0138	Zfyve19	72008	zinc finger, FYVE domain containing 19
ENSMUSG00000031201	1206.11	0.4351	0.11828	3.67876	0.000234372	0.0138	Brcc3	210766	BRCA1/BRCA2-containing complex, subunit 3
ENSMUSG00000024268	256.441	0.577	0.156801	3.67978	0.000233437	0.0138	Celf4	108013	CUGBP, Elav-like family member 4
ENSMUSG00000008496	183.379	-1.934	0.526432	-3.67385	0.000238927	0.014	Pou2f2	18987	POU domain, class 2, transcription factor 2
ENSMUSG00000038068	465.414	-0.6348	0.172942	-3.67087	0.000241722	0.0141	Rnf144b	218215	ring finger protein 144B
ENSMUSG00000029771	3669.25	0.4342	0.118336	3.66897	0.00024353	0.0142	Irf5	27056	interferon regulatory factor 5
ENSMUSG00000058997	995.715	-0.6396	0.174404	-3.6675	0.000244934	0.0142	Vwa8	219189	von Willebrand factor A domain containing 8
ENSMUSG00000072941	7.27995	-5.581	1.52925	-3.64947	0.000262778	0.0152	Sod3	20657	superoxide dismutase 3, extracellular
ENSMUSG00000042632	875.321	-0.4684	0.128389	-3.64819	0.000264092	0.0152	Pla2g6	53357	phospholipase A2, group VI
ENSMUSG00000022037	99.077	1.3125	0.359832	3.6474	0.000264912	0.0152	Clu	12759	clusterin
ENSMUSG00000028982	1762.69	0.4022	0.110429	3.64186	0.000270677	0.0155	Slc25a33	70556	solute carrier family 25, member 33
ENSMUSG00000030020	200.221	-1.3638	0.374929	-3.63744	0.000275366	0.0158	Prickle2	243548	prickle planar cell polarity protein 2
ENSMUSG00000079445	16150.5	-0.4306	0.118511	-3.6331	0.000280041	0.016	B3gnt7	227327	UDP-GlcNAc:betaGal beta-1,3-N-acetylglucosaminyltransferase 7
ENSMUSG00000024975	109.935	-0.9387	0.258438	-3.63231	0.000280898	0.016	Pdcd4	18569	programmed cell death 4
ENSMUSG00000017009	367.815	-1.2368	0.341023	-3.62679	0.000286967	0.0163	Sdc4	20971	syndecan 4
ENSMUSG00000028034	5116.87	0.3177	0.0876122	3.62596	0.000287895	0.0163	Fubp1	51886	far upstream element (FUSE) binding protein 1
ENSMUSG00000068860	1.07017	-16.2299	4.47763	-3.62467	0.000289327	0.0163	Gm128	229588	predicted gene 128
ENSMUSG00000020190	8356.93	-0.3042	0.0839357	-3.62395	0.000290142	0.0163	Mknk2	17347	MAP kinase-interacting serine/threonine kinase 2
ENSMUSG00000031342	1.06902	-16.2209	4.47769	-3.6226	0.000291653	0.0164	Gpm6b	14758	glycoprotein m6b
ENSMUSG00000091649	812.324	-0.8836	0.24398	-3.6217	0.000292675	0.0164	Phf11b	236451	PHD finger protein 11B
ENSMUSG00000006442	6181.98	0.3486	0.0963805	3.61674	0.000298342	0.0166	Srm	20810	spermidine synthase
ENSMUSG00000006154	58.7898	-1.8061	0.499412	-3.61636	0.000298779	0.0166	Eps8l1	67425	EPS8-like 1
ENSMUSG00000026202	28519.4	0.2966	0.0820204	3.61673	0.000298346	0.0166	Tuba4a	22145	tubulin, alpha 4A
ENSMUSG00000024353	1.14209	16.2441	4.49418	3.61448	0.000300954	0.0166	Mzb1	69816	marginal zone B and B1 cell-specific protein 1
ENSMUSG00000079362	2782.61	-0.8795	0.2438	-3.60738	0.000309309	0.017	NA	NA	NA
ENSMUSG00000071068	108.768	-1.0532	0.292204	-3.60448	0.000312782	0.0172	Treml2	328833	triggering receptor expressed on myeloid cells-like 2
ENSMUSG00000040848	2289.69	-0.3632	0.100767	-3.60409	0.000313249	0.0172	Sft2d2	108735	SFT2 domain containing 2
ENSMUSG00000041481	23.2868	-5.3408	1.48363	-3.59983	0.000318422	0.0174	Serpina3g	20715	serine (or cysteine) peptidase inhibitor, clade A, member 3G
ENSMUSG00000033880	47895.9	-0.5748	0.159721	-3.59856	0.000319988	0.0174	Lgals3bp	19039	lectin, galactoside-binding, soluble, 3 binding protein
ENSMUSG00000093695	1.5728	-16.1009	4.47616	-3.59702	0.000321878	0.0175	NA	NA	NA
ENSMUSG00000025854	18781.2	-0.4407	0.122537	-3.59666	0.000322335	0.0175	Fam20c	80752	family with sequence similarity 20, member C
ENSMUSG00000038122	206.182	-0.6552	0.182334	-3.59361	0.000326134	0.0176	Tbc1d32	544696	TBC1 domain family, member 32
ENSMUSG00000074673	0.566605	16.0997	4.48072	3.5931	0.000326768	0.0176	Ttll9	74711	tubulin tyrosine ligase-like family, member 9
ENSMUSG00000045817	18728.8	-0.3816	0.106302	-3.58971	0.000331048	0.0178	Zfp36l2	12193	zinc finger protein 36, C3H type-like 2
ENSMUSG00000034593	9898.54	-0.6327	0.17634	-3.58769	0.000333625	0.0179	Myo5a	17918	myosin VA
ENSMUSG00000093748	0.410937	16.1022	4.49184	3.58476	0.000337393	0.018	NA	NA	NA
ENSMUSG00000095134	0.410937	16.1022	4.49184	3.58476	0.000337393	0.018	NA	NA	NA
ENSMUSG00000026944	2372.46	-0.5891	0.164547	-3.58039	0.000343075	0.0182	Abca2	11305	ATP-binding cassette, sub-family A (ABC1), member 2
ENSMUSG00000090394	183.685	0.9493	0.265299	3.57818	0.000345991	0.0183	4930523C07Rik	67647	RIKEN cDNA 4930523C07 gene
ENSMUSG00000005142	15204	-0.4864	0.136032	-3.5755	0.000349561	0.0185	Man2b1	17159	mannosidase 2, alpha B1
ENSMUSG00000000594	11064.8	-0.397	0.111082	-3.57402	0.000351545	0.0185	Gm2a	14667	GM2 ganglioside activator protein
ENSMUSG00000033213	2731.42	-0.593	0.165911	-3.57446	0.000350952	0.0185	AA467197	433470	expressed sequence AA467197
ENSMUSG00000051768	2029.67	-0.3281	0.0918303	-3.57328	0.000352538	0.0185	Xrcc1	22594	X-ray repair complementing defective repair in Chinese hamster cells 1
ENSMUSG00000091561	0.579781	16.0894	4.51156	3.56625	0.00036212	0.0189	NA	NA	NA
ENSMUSG00000045374	3167	-1.0913	0.306198	-3.56409	0.000365117	0.019	Wdr81	192652	WD repeat domain 81
ENSMUSG00000072812	10167.1	-0.8029	0.225486	-3.56079	0.000369738	0.0192	Ahnak2	100041194	AHNAK nucleoprotein 2
ENSMUSG00000044674	2648.38	-0.4893	0.137441	-3.55974	0.000371225	0.0193	Fzd1	14362	frizzled class receptor 1
ENSMUSG00000026866	843.44	-0.8409	0.236277	-3.55898	0.000372296	0.0193	Kynu	70789	kynureninase
ENSMUSG00000006818	52006.6	0.4939	0.139018	3.5529	0.000381004	0.0197	Sod2	20656	superoxide dismutase 2, mitochondrial
ENSMUSG00000035064	677.304	-0.6128	0.172629	-3.54959	0.000385834	0.0199	Eef2k	13631	eukaryotic elongation factor-2 kinase
ENSMUSG00000061024	4897.89	0.2766	0.0779711	3.54719	0.000389364	0.02	Rrs1	59014	ribosome biogenesis regulator 1
ENSMUSG00000005800	356.484	-1.1042	0.311939	-3.5399	0.000400272	0.0205	Mmp8	17394	matrix metallopeptidase 8
ENSMUSG00000032420	74.6699	1.1999	0.33918	3.53763	0.000403733	0.0206	Nt5e	23959	5' nucleotidase, ecto
ENSMUSG00000039043	2018.23	0.3415	0.0965434	3.53748	0.000403962	0.0206	Arpin	70420	actin-related protein 2/3 complex inhibitor
ENSMUSG00000028803	481.067	-0.6002	0.16992	-3.53216	0.000412174	0.0208	Nipal3	74552	NIPA-like domain containing 3
ENSMUSG00000025727	90.7707	-1.4212	0.402362	-3.53217	0.000412168	0.0208	A930017K11Rik	100034748	RIKEN cDNA A930017K11 gene
ENSMUSG00000034258	2123.49	-0.5252	0.148665	-3.53244	0.000411748	0.0208	Flvcr2	217721	feline leukemia virus subgroup C cellular receptor 2
ENSMUSG00000038648	1411.79	-0.5259	0.149042	-3.52883	0.000417402	0.021	Creb3l2	208647	cAMP responsive element binding protein 3-like 2
ENSMUSG00000021990	435.047	0.7227	0.204832	3.52824	0.000418333	0.021	Spata13	219140	spermatogenesis associated 13
ENSMUSG00000029098	4623.24	-0.5712	0.161909	-3.52759	0.000419361	0.021	Acox3	80911	acyl-Coenzyme A oxidase 3, pristanoyl
ENSMUSG00000038179	2618.96	-0.6175	0.175183	-3.52501	0.000423468	0.0212	Slamf7	75345	SLAM family member 7
ENSMUSG00000020250	93815.5	0.3948	0.112025	3.52377	0.000425448	0.0212	Txnrd1	50493	thioredoxin reductase 1
ENSMUSG00000037921	1554.01	-0.8353	0.237121	-3.52274	0.000427115	0.0212	Ddx60	234311	DEAD (Asp-Glu-Ala-Asp) box polypeptide 60
ENSMUSG00000037580	14808.7	0.4097	0.11632	3.52184	0.000428566	0.0213	Gch1	14528	GTP cyclohydrolase 1
ENSMUSG00000046417	1163.59	0.5622	0.159834	3.51749	0.000435642	0.0216	Lrrc75a	192976	leucine rich repeat containing 75A
ENSMUSG00000029370	35.267	4.7842	1.36254	3.51124	0.00044602	0.022	Rassf6	73246	Ras association (RalGDS/AF-6) domain family member 6
ENSMUSG00000046447	7.80778	5.2626	1.50109	3.50584	0.000455165	0.0223	Camk2n1	66259	calcium/calmodulin-dependent protein kinase II inhibitor 1
ENSMUSG00000040249	39863.8	-0.4602	0.131267	-3.50556	0.000455644	0.0223	Lrp1	16971	low density lipoprotein receptor-related protein 1
ENSMUSG00000064373	3603.47	-0.5544	0.158128	-3.50617	0.000454604	0.0223	Selenop	20363	selenoprotein P
ENSMUSG00000054404	1930.77	-1.0354	0.295722	-3.50132	0.000462956	0.0226	Slfn5	327978	schlafen 5
ENSMUSG00000014609	0.722804	15.7377	4.49564	3.50065	0.000464126	0.0226	Chrne	11448	cholinergic receptor, nicotinic, epsilon polypeptide
ENSMUSG00000030144	11579.8	0.6277	0.179425	3.49814	0.000468518	0.0228	Clec4d	17474	C-type lectin domain family 4, member d
ENSMUSG00000036402	3653.38	-0.348	0.0997635	-3.48795	0.000486732	0.0235	Gng12	14701	guanine nucleotide binding protein (G protein), gamma 12
ENSMUSG00000028156	6454.43	0.3272	0.093785	3.48852	0.000485707	0.0235	Eif4e	13684	eukaryotic translation initiation factor 4E
ENSMUSG00000024907	1261.81	0.6449	0.185094	3.48424	0.000493535	0.0238	Gal	14419	galanin
ENSMUSG00000092495	0.50269	15.7153	4.51129	3.48355	0.000494803	0.0238	NA	NA	NA
ENSMUSG00000041308	2006.6	0.3363	0.0966182	3.48047	0.000500533	0.024	Sntb2	20650	syntrophin, basic 2
ENSMUSG00000046805	18663.4	-0.8235	0.236594	-3.48047	0.000500527	0.024	Mpeg1	17476	macrophage expressed gene 1
ENSMUSG00000031438	22221.6	0.281	0.0808651	3.47486	0.000511128	0.0243	Rnf128	66889	ring finger protein 128
ENSMUSG00000090546	0.734815	-15.615	4.4936	-3.47495	0.000510948	0.0243	Cdr1	631990	cerebellar degeneration related antigen 1
ENSMUSG00000027272	996.274	-0.476	0.136993	-3.47462	0.00051158	0.0243	Ubr1	22222	ubiquitin protein ligase E3 component n-recognin 1
ENSMUSG00000041912	344.839	0.5521	0.158825	3.47626	0.000508466	0.0243	Tdrkh	72634	tudor and KH domain containing protein
ENSMUSG00000038463	13.9981	3.7674	1.08447	3.47393	0.000512897	0.0243	Olfml2b	320078	olfactomedin-like 2B
ENSMUSG00000052565	47.6518	-1.4477	0.416925	-3.47221	0.000516194	0.0243	Hist1h1d	14957	histone cluster 1, H1d
ENSMUSG00000026791	809.204	-0.4288	0.1235	-3.47176	0.00051706	0.0243	Slc2a8	56017	solute carrier family 2, (facilitated glucose transporter), member 8
ENSMUSG00000025980	14690	0.237	0.0683065	3.47039	0.000519706	0.0244	Hspd1	15510	heat shock protein 1 (chaperonin)
ENSMUSG00000028270	14210.9	-0.6812	0.196346	-3.4694	0.000521627	0.0244	Gbp2	14469	guanylate binding protein 2
ENSMUSG00000044703	190.388	-1.1952	0.344763	-3.46667	0.000526958	0.0246	Phf11a	219131	PHD finger protein 11A
ENSMUSG00000005481	8790.05	0.3056	0.0882103	3.46497	0.000530288	0.0247	Ddx39	68278	DEAD (Asp-Glu-Ala-Asp) box polypeptide 39
ENSMUSG00000009207	981.861	0.4828	0.139527	3.46015	0.000539882	0.0251	Lnpk	69605	lunapark, ER junction formation factor
ENSMUSG00000033793	15629.9	0.2981	0.0861951	3.45862	0.000542945	0.0252	Atp6v1h	108664	ATPase, H+ transporting, lysosomal V1 subunit H
ENSMUSG00000000538	1010.96	-0.5145	0.148873	-3.45619	0.000547873	0.0254	Tom1l2	216810	target of myb1-like 2 (chicken)
ENSMUSG00000035493	21271.1	0.4483	0.129739	3.45551	0.000549253	0.0254	Tgfbi	21810	transforming growth factor, beta induced
ENSMUSG00000060477	5611.28	-0.8916	0.258269	-3.45225	0.000555941	0.0256	Irak2	108960	interleukin-1 receptor-associated kinase 2
ENSMUSG00000022407	3271.7	0.2966	0.0859267	3.45149	0.000557501	0.0256	Adsl	11564	adenylosuccinate lyase
ENSMUSG00000029430	17364.5	0.3404	0.0987663	3.44649	0.000567911	0.026	Ran	19384	RAN, member RAS oncogene family
ENSMUSG00000020334	2514.54	0.3966	0.115091	3.44574	0.000569493	0.0261	Slc22a4	30805	solute carrier family 22 (organic cation transporter), member 4
ENSMUSG00000074785	2560.85	-0.5931	0.172183	-3.44436	0.000572414	0.0261	Plxnc1	54712	plexin C1
ENSMUSG00000028678	188.683	-0.7896	0.229505	-3.44063	0.000580355	0.0264	Kif2c	73804	kinesin family member 2C
ENSMUSG00000073096	454.477	-1.4237	0.413875	-3.43995	0.000581825	0.0264	Lrrc61	243371	leucine rich repeat containing 61
ENSMUSG00000028673	7591.81	-0.2853	0.0829661	-3.43892	0.000584033	0.0265	Fuca1	71665	fucosidase, alpha-L- 1, tissue
ENSMUSG00000024993	3324.92	0.2637	0.0767703	3.4343	0.000594086	0.0267	Fam45a	67894	family with sequence similarity 45, member A
ENSMUSG00000029381	115.601	-0.9989	0.290807	-3.43502	0.000592519	0.0267	Shroom3	27428	shroom family member 3
ENSMUSG00000024190	3938.95	0.3925	0.114277	3.43468	0.000593265	0.0267	Dusp1	19252	dual specificity phosphatase 1
ENSMUSG00000001156	874.02	-0.478	0.139238	-3.43312	0.000596679	0.0268	Mxd1	17119	MAX dimerization protein 1
ENSMUSG00000024675	103.854	-2.503	0.729328	-3.43189	0.000599396	0.0269	Ms4a4c	64380	membrane-spanning 4-domains, subfamily A, member 4C
ENSMUSG00000027380	227.552	0.9238	0.269359	3.42978	0.000604062	0.027	Acoxl	74121	acyl-Coenzyme A oxidase-like
ENSMUSG00000038764	239.817	-0.5738	0.167346	-3.42888	0.00060607	0.027	Ptpn3	545622	protein tyrosine phosphatase, non-receptor type 3
ENSMUSG00000087434	5.94101	-5.2678	1.53673	-3.42794	0.000608186	0.0271	Rab11fip4os1	790912	RAB11 family interacting protein 4 (class II), opposite strand 1
ENSMUSG00000030689	2301.8	0.6183	0.18064	3.42287	0.000619644	0.0274	Ino80e	233875	INO80 complex subunit E
ENSMUSG00000006235	204.904	-1.1422	0.33368	-3.42312	0.000619075	0.0274	Epor	13857	erythropoietin receptor
ENSMUSG00000026020	2398.51	0.4042	0.118195	3.41989	0.000626458	0.0277	Nop58	55989	NOP58 ribonucleoprotein
ENSMUSG00000030595	8783.21	0.5027	0.147123	3.41684	0.000633515	0.0279	Nfkbib	18036	nuclear factor of kappa light polypeptide gene enhancer in B cells inhibitor, beta
ENSMUSG00000047888	642.438	-0.585	0.171415	-3.4126	0.000643455	0.0283	Tnrc6b	213988	trinucleotide repeat containing 6b
ENSMUSG00000003420	3070.83	-0.3068	0.08993	-3.41108	0.00064707	0.0284	Fcgrt	14132	Fc receptor, IgG, alpha chain transporter
ENSMUSG00000081684	160.719	2.1828	0.64086	3.40599	0.000659243	0.0289	NA	NA	NA
ENSMUSG00000026970	10467.1	0.238	0.0699071	3.40489	0.000661916	0.0289	Rbms1	56878	RNA binding motif, single stranded interacting protein 1
ENSMUSG00000025856	60.2267	-1.2582	0.36959	-3.40441	0.000663066	0.0289	Pdgfa	18590	platelet derived growth factor, alpha
ENSMUSG00000023923	1169.3	-0.838	0.246302	-3.40222	0.000668407	0.0291	Tbc1d5	72238	TBC1 domain family, member 5
ENSMUSG00000028633	905.628	0.4012	0.118046	3.39862	0.000677265	0.0294	Ctps	51797	cytidine 5'-triphosphate synthase
ENSMUSG00000029923	791.008	-0.3487	0.102683	-3.39549	0.000685062	0.0296	Rab19	19331	RAB19, member RAS oncogene family
ENSMUSG00000029119	3702.48	-0.4485	0.132097	-3.39551	0.000685001	0.0296	Man2b2	17160	mannosidase 2, alpha B2
ENSMUSG00000037095	91.2097	-1.4435	0.425397	-3.39319	0.000690846	0.0298	Lrg1	76905	leucine-rich alpha-2-glycoprotein 1
ENSMUSG00000026150	3961.56	0.6245	0.184474	3.38508	0.000711579	0.0306	Mff	75734	mitochondrial fission factor
ENSMUSG00000019487	1808.24	0.3731	0.110295	3.38295	0.000717118	0.0308	Trip10	106628	thyroid hormone receptor interactor 10
ENSMUSG00000023349	72212.6	0.5793	0.171403	3.37953	0.000726098	0.0311	Clec4n	56620	C-type lectin domain family 4, member n
ENSMUSG00000021185	832.303	-0.6294	0.186313	-3.37808	0.000729928	0.0312	Dglucy	217830	D-glutamate cyclase
ENSMUSG00000005089	261.824	-3.623	1.07494	-3.37038	0.000750657	0.032	Slc1a2	20511	solute carrier family 1 (glial high affinity glutamate transporter), member 2
ENSMUSG00000061099	0.490335	-15.2134	4.51419	-3.37013	0.000751332	0.032	Gapdhs	14447	glyceraldehyde-3-phosphate dehydrogenase, spermatogenic
ENSMUSG00000023927	12.7121	3.1161	0.924848	3.36929	0.00075362	0.032	Satb1	20230	special AT-rich sequence binding protein 1
ENSMUSG00000049624	1694.09	-0.2866	0.0852461	-3.36208	0.00077359	0.0328	Slc17a5	235504	solute carrier family 17 (anion/sugar transporter), member 5
ENSMUSG00000093593	14.4365	-5.2894	1.57407	-3.36036	0.00077842	0.0329	NA	NA	NA
ENSMUSG00000039840	659.47	-0.5105	0.152003	-3.35862	0.000783322	0.033	Epg5	100502841	ectopic P-granules autophagy protein 5 homolog (C. elegans)
ENSMUSG00000005656	4273.74	0.265	0.0790961	3.35055	0.000806498	0.0339	Snx6	72183	sorting nexin 6
ENSMUSG00000070737	989.717	-0.3624	0.108295	-3.34683	0.000817423	0.0342	Tmem35b	100039968	transmembrane protein 35B
ENSMUSG00000046245	15328	0.351	0.104886	3.34683	0.000817402	0.0342	Pilra	231805	paired immunoglobin-like type 2 receptor alpha
ENSMUSG00000020400	10607.2	-0.3938	0.117783	-3.34347	0.000827378	0.0346	Tnip1	57783	TNFAIP3 interacting protein 1
ENSMUSG00000035158	2126.39	0.3124	0.0935687	3.33843	0.000842534	0.0351	Mitf	17342	melanogenesis associated transcription factor
ENSMUSG00000036745	16.5869	4.0524	1.21474	3.33601	0.000849915	0.0354	Ttll7	70892	tubulin tyrosine ligase-like family, member 7
ENSMUSG00000061451	2435.68	-0.6763	0.202929	-3.33265	0.000860221	0.0357	Tmem151a	381199	transmembrane protein 151A
ENSMUSG00000040435	2736.28	-0.6991	0.20998	-3.32942	0.000870276	0.0361	Ppp1r15a	17872	protein phosphatase 1, regulatory subunit 15A
ENSMUSG00000048164	763.586	0.7506	0.225628	3.32681	0.000878466	0.0363	NA	NA	NA
ENSMUSG00000024912	1300.32	0.9682	0.291269	3.32411	0.000887024	0.0365	Fosl1	14283	fos-like antigen 1
ENSMUSG00000033022	71.0609	-1.9266	0.579583	-3.32413	0.000886961	0.0365	Cdo1	12583	cysteine dioxygenase 1, cytosolic
ENSMUSG00000030083	1135.05	-0.3474	0.104539	-3.32326	0.000889734	0.0366	Abtb1	80283	ankyrin repeat and BTB (POZ) domain containing 1
ENSMUSG00000000730	748.15	1.0503	0.316297	3.32073	0.000897836	0.0368	Dnmt3l	54427	DNA (cytosine-5-)-methyltransferase 3-like
ENSMUSG00000029146	7261.96	0.2223	0.0670208	3.31686	0.000910343	0.0373	Snx17	266781	sorting nexin 17
ENSMUSG00000032690	563.058	-0.8518	0.257431	-3.30878	0.000937034	0.0383	Oas2	246728	2'-5' oligoadenylate synthetase 2
ENSMUSG00000020604	1006.35	-0.6014	0.181924	-3.30598	0.000946439	0.0386	Arsg	74008	arylsulfatase G
ENSMUSG00000026869	3320.33	0.5701	0.172534	3.3043	0.000952129	0.0387	Psmd5	66998	proteasome (prosome, macropain) 26S subunit, non-ATPase, 5
ENSMUSG00000020721	622.024	-0.6569	0.199037	-3.30042	0.000965391	0.0392	Helz	78455	helicase with zinc finger domain
ENSMUSG00000024186	19.4178	-3.394	1.02874	-3.29917	0.000969726	0.0393	Rgs11	50782	regulator of G-protein signaling 11
ENSMUSG00000073902	95.2403	-1.5725	0.476991	-3.29662	0.000978562	0.0395	NA	NA	NA
ENSMUSG00000025154	1038.87	-0.6489	0.196992	-3.29424	0.00098688	0.0398	Arhgap19	71085	Rho GTPase activating protein 19
ENSMUSG00000028613	1596.61	0.5662	0.171915	3.29327	0.00099028	0.0399	Lrp8	16975	low density lipoprotein receptor-related protein 8, apolipoprotein e receptor
ENSMUSG00000019726	1523.98	-0.464	0.141055	-3.2892	0.00100472	0.0403	Lyst	17101	lysosomal trafficking regulator
ENSMUSG00000026536	1526.72	-0.8179	0.248686	-3.28899	0.00100546	0.0403	Ifi211	381308	interferon activated gene 211
ENSMUSG00000042439	331.467	-1.0697	0.32532	-3.28814	0.00100853	0.0403	Zfp532	328977	zinc finger protein 532
ENSMUSG00000047789	751.715	-0.3751	0.114281	-3.28232	0.00102955	0.0411	Slc38a9	268706	solute carrier family 38, member 9
ENSMUSG00000033788	386.644	-1.2965	0.395278	-3.27986	0.00103859	0.0414	Dysf	26903	dysferlin
ENSMUSG00000021178	9477.25	0.2095	0.0639134	3.27723	0.00104831	0.0417	Psmc1	19179	protease (prosome, macropain) 26S subunit, ATPase 1
ENSMUSG00000021277	1536.26	0.7034	0.214692	3.27635	0.00105159	0.0417	Traf3	22031	TNF receptor-associated factor 3
ENSMUSG00000022587	29438.9	-0.6307	0.192713	-3.27258	0.00106571	0.0422	Ly6e	17069	lymphocyte antigen 6 complex, locus E
ENSMUSG00000028777	25.913	2.1438	0.655802	3.26905	0.0010791	0.0425	Gnat3	242851	guanine nucleotide binding protein, alpha transducing 3
ENSMUSG00000032436	2337.47	0.3937	0.120417	3.26915	0.00107871	0.0425	Cmtm7	102545	CKLF-like MARVEL transmembrane domain containing 7
ENSMUSG00000066894	181.203	-0.9326	0.285585	-3.26558	0.00109239	0.043	Vsig10	231668	V-set and immunoglobulin domain containing 10
ENSMUSG00000000957	13558.9	0.5881	0.180244	3.26301	0.00110237	0.0433	Mmp14	17387	matrix metallopeptidase 14 (membrane-inserted)
ENSMUSG00000045868	923.52	-0.9646	0.295725	-3.26194	0.00110653	0.0434	Gvin1	74558	GTPase, very large interferon inducible 1
ENSMUSG00000029919	690.93	-0.5911	0.18125	-3.26121	0.00110939	0.0434	Hpgds	54486	hematopoietic prostaglandin D synthase
ENSMUSG00000006611	438.913	-0.5911	0.181337	-3.25962	0.00111561	0.0435	Hfe	15216	homeostatic iron regulator
ENSMUSG00000030204	2713.96	0.2225	0.0682995	3.2584	0.00112044	0.0436	Ddx47	67755	DEAD (Asp-Glu-Ala-Asp) box polypeptide 47
ENSMUSG00000073555	21.7772	-2.3645	0.726937	-3.2527	0.00114315	0.0444	Gm4951	240327	predicted gene 4951
ENSMUSG00000045482	1476.09	-0.451	0.138809	-3.24881	0.0011589	0.045	Trrap	100683	transformation/transcription domain-associated protein
ENSMUSG00000054079	3863.96	0.2367	0.0729071	3.24601	0.00117035	0.0453	Utp18	217109	UTP18 small subunit processome component
ENSMUSG00000027463	2215.58	0.4522	0.139431	3.24296	0.00118294	0.0457	Slc52a3	69698	solute carrier protein family 52, member 3
ENSMUSG00000020654	7129.2	-0.3345	0.103199	-3.24128	0.00118995	0.0459	Adcy3	104111	adenylate cyclase 3
ENSMUSG00000035954	1143.16	-0.557	0.171925	-3.23981	0.00119611	0.046	Dock4	238130	dedicator of cytokinesis 4
ENSMUSG00000024395	221.278	-1.262	0.389867	-3.23694	0.00120817	0.0464	Lims2	225341	LIM and senescent cell antigen like domains 2
ENSMUSG00000027610	6293.4	0.5985	0.18495	3.23625	0.00121111	0.0464	Gss	14854	glutathione synthetase
ENSMUSG00000020089	2605.39	0.3451	0.106817	3.23081	0.0012344	0.0472	Ppa1	67895	pyrophosphatase (inorganic) 1
ENSMUSG00000022124	2570.08	-0.3083	0.0955044	-3.22817	0.00124586	0.0476	Fbxl3	50789	F-box and leucine-rich repeat protein 3
ENSMUSG00000033705	348.159	-0.829	0.256908	-3.22689	0.00125143	0.0477	Stard9	668880	START domain containing 9
ENSMUSG00000024921	1001.63	-0.5237	0.162403	-3.22452	0.00126184	0.048	Smarca2	67155	SWI/SNF related, matrix associated, actin dependent regulator of chromatin, subfamily a, member 2
ENSMUSG00000097885	17.0102	-2.1788	0.676404	-3.22121	0.00127653	0.0483	NA	NA	NA
ENSMUSG00000060586	367.526	-1.2865	0.399399	-3.22118	0.00127666	0.0483	H2-Eb1	14969	histocompatibility 2, class II antigen E beta
ENSMUSG00000068335	1628.02	0.2512	0.0779588	3.222	0.00127297	0.0483	Dok1	13448	docking protein 1
ENSMUSG00000036339	1028.18	-0.5786	0.17967	-3.22046	0.00127986	0.0483	Tmem260	218989	transmembrane protein 260
ENSMUSG00000024404	16530.3	0.2291	0.0712092	3.21778	0.00129188	0.0486	Riok3	66878	RIO kinase 3
ENSMUSG00000024507	10361.6	-0.3028	0.0940735	-3.21832	0.00128945	0.0486	Hsd17b4	15488	hydroxysteroid (17-beta) dehydrogenase 4
ENSMUSG00000039232	1008.73	0.6782	0.211098	3.21267	0.00131509	0.0492	Stx11	74732	syntaxin 11
ENSMUSG00000031596	58209.3	-0.4408	0.137189	-3.2128	0.00131449	0.0492	Slc7a2	11988	solute carrier family 7 (cationic amino acid transporter, y+ system), member 2
ENSMUSG00000030224	6940.35	0.195	0.0607906	3.20788	0.00133717	0.05	Strap	20901	serine/threonine kinase receptor associated protein
ENSMUSG00000020708	9947.55	0.2049	0.063893	3.20687	0.00134187	0.05	Psmc5	19184	protease (prosome, macropain) 26S subunit, ATPase 5
ENSMUSG00000078429	1829.84	-0.4509	0.140609	-3.20656	0.00134334	0.05	Ctdsp2	52468	CTD (carboxy-terminal domain, RNA polymerase II, polypeptide A) small phosphatase 2
ENSMUSG00000029814	663.147	-1.007	0.314269	-3.2043	0.00135389	0.0503	Igf2bp3	140488	insulin-like growth factor 2 mRNA binding protein 3
ENSMUSG00000023961	770.309	-0.7432	0.232149	-3.20156	0.00136685	0.0507	Enpp4	224794	ectonucleotide pyrophosphatase/phosphodiesterase 4
ENSMUSG00000021069	3877.42	-0.4422	0.138265	-3.19855	0.0013812	0.051	Pygl	110095	liver glycogen phosphorylase
ENSMUSG00000040552	200.583	-0.8311	0.259814	-3.19875	0.00138023	0.051	C3ar1	12267	complement component 3a receptor 1
ENSMUSG00000019814	3364.55	0.2881	0.0901134	3.19688	0.00138922	0.0512	Ltv1	353258	LTV1 ribosome biogenesis factor
ENSMUSG00000017781	31518.3	0.2322	0.0727096	3.19362	0.00140503	0.0517	Pitpna	18738	phosphatidylinositol transfer protein, alpha
ENSMUSG00000021832	6281.8	0.3389	0.106147	3.1924	0.00141098	0.0518	Psmc6	67089	proteasome (prosome, macropain) 26S subunit, ATPase, 6
ENSMUSG00000032377	441.57	-0.5521	0.173137	-3.18882	0.00142855	0.0524	Plscr4	235527	phospholipid scramblase 4
ENSMUSG00000022272	851.194	-0.6374	0.199985	-3.18744	0.0014354	0.0525	Myo10	17909	myosin X
ENSMUSG00000040234	3380.48	-0.3399	0.106707	-3.18546	0.00144524	0.0526	Tm7sf3	67623	transmembrane 7 superfamily member 3
ENSMUSG00000026628	10735.9	0.3587	0.112579	3.18654	0.00143984	0.0526	Atf3	11910	activating transcription factor 3
ENSMUSG00000032661	6498.82	-1.6068	0.504389	-3.18573	0.00144387	0.0526	Oas3	246727	2'-5' oligoadenylate synthetase 3
ENSMUSG00000038633	12942.8	0.6605	0.207566	3.18203	0.00146248	0.0531	Degs1	13244	delta(4)-desaturase, sphingolipid 1
ENSMUSG00000048163	9878.03	-0.3793	0.11937	-3.17762	0.00148488	0.0538	Selplg	20345	selectin, platelet (p-selectin) ligand
ENSMUSG00000051343	2209.35	-0.5079	0.160024	-3.17398	0.00150362	0.0543	Rab11fip5	52055	RAB11 family interacting protein 5 (class I)
ENSMUSG00000049608	611.678	-0.5596	0.176268	-3.17444	0.00150128	0.0543	Gpr55	227326	G protein-coupled receptor 55
ENSMUSG00000035722	2050.01	-0.5981	0.188559	-3.172	0.00151392	0.0546	Abca7	27403	ATP-binding cassette, sub-family A (ABC1), member 7
ENSMUSG00000031925	345.659	-0.6011	0.18967	-3.16922	0.00152849	0.0549	Maml2	270118	mastermind like transcriptional coactivator 2
ENSMUSG00000091784	5.09797	-5.2675	1.66265	-3.16813	0.00153422	0.0549	NA	NA	NA
ENSMUSG00000031657	2780.53	0.2469	0.0779382	3.16829	0.00153337	0.0549	Heatr3	234549	HEAT repeat containing 3
ENSMUSG00000023055	1831.22	-0.4853	0.153181	-3.16795	0.00153517	0.0549	Calcoco1	67488	calcium binding and coiled coil domain 1
ENSMUSG00000024539	2378.33	0.2604	0.0823	3.16437	0.00155419	0.0555	Ptpn2	19255	protein tyrosine phosphatase, non-receptor type 2
ENSMUSG00000031383	643.495	0.4093	0.129528	3.16026	0.00157626	0.0562	Dusp9	75590	dual specificity phosphatase 9
ENSMUSG00000061825	227.881	-0.6816	0.215741	-3.15932	0.00158139	0.0563	Ces2c	234671	carboxylesterase 2C
ENSMUSG00000027364	45.982	6.4616	2.04607	3.15804	0.00158834	0.0564	Usp50	75083	ubiquitin specific peptidase 50
ENSMUSG00000019923	4840.06	0.2885	0.0915014	3.15323	0.00161475	0.0573	Zwint	52696	ZW10 interactor
ENSMUSG00000030189	7777.03	0.2918	0.092571	3.15211	0.00162096	0.0574	Ybx3	56449	Y box protein 3
ENSMUSG00000068246	92.7812	-2.4099	0.764832	-3.1509	0.0016277	0.0575	Apol9b	71898	apolipoprotein L 9b
ENSMUSG00000025203	2798.74	0.5805	0.184318	3.1493	0.00163662	0.0577	Scd2	20250	stearoyl-Coenzyme A desaturase 2
ENSMUSG00000031586	1627.22	0.3728	0.118423	3.14839	0.00164173	0.0577	Rbpms	19663	RNA binding protein gene with multiple splicing
ENSMUSG00000041506	2885.1	0.2094	0.0665042	3.14821	0.00164273	0.0577	Rrp9	27966	RRP9, small subunit (SSU) processome component, homolog (yeast)
ENSMUSG00000055717	5.52623	5.5289	1.75657	3.14758	0.00164628	0.0577	Slain1	105439	SLAIN motif family, member 1
ENSMUSG00000050675	5.10688	4.8404	1.53915	3.14487	0.00166158	0.058	Gp1ba	14723	glycoprotein 1b, alpha polypeptide
ENSMUSG00000033124	2062.47	-0.402	0.127847	-3.14473	0.00166243	0.058	Atg9a	245860	autophagy related 9A
ENSMUSG00000044734	832.035	0.6137	0.195139	3.14494	0.00166119	0.058	Serpinb1a	66222	serine (or cysteine) peptidase inhibitor, clade B, member 1a
ENSMUSG00000005057	3202.7	0.3731	0.118886	3.1385	0.00169815	0.0591	Sh2b2	23921	SH2B adaptor protein 2
ENSMUSG00000048480	4346.01	-0.5926	0.18894	-3.13621	0.00171146	0.0595	Cxcr1	227288	chemokine (C-X-C motif) receptor 1
ENSMUSG00000027787	2050.07	0.3691	0.117738	3.13452	0.00172137	0.0595	Nmd3	97112	NMD3 ribosome export adaptor
ENSMUSG00000031878	2096.47	0.2872	0.0916483	3.13426	0.00172287	0.0595	Nae1	234664	NEDD8 activating enzyme E1 subunit 1
ENSMUSG00000065904	0.574272	-14.225	4.53884	-3.13405	0.00172409	0.0595	NA	NA	NA
ENSMUSG00000032348	101.623	1.3857	0.442017	3.13496	0.00171876	0.0595	Gsta4	14860	glutathione S-transferase, alpha 4
ENSMUSG00000000056	931.12	-0.4264	0.136173	-3.13136	0.00173997	0.06	Narf	67608	nuclear prelamin A recognition factor
ENSMUSG00000022553	3456.13	-0.2028	0.0649961	-3.12054	0.00180519	0.0621	Maf1	68877	MAF1 homolog, negative regulator of RNA polymerase III
ENSMUSG00000025232	25966.3	-0.2752	0.0884251	-3.11245	0.00185541	0.0637	Hexa	15211	hexosaminidase A
ENSMUSG00000032554	11792	-0.5034	0.161777	-3.11174	0.00185986	0.0637	Trf	22041	transferrin
ENSMUSG00000045414	1069.67	0.3328	0.107082	3.10797	0.00188378	0.0644	Dipk2a	68861	divergent protein kinase domain 2A
ENSMUSG00000059824	357.825	-0.4762	0.153254	-3.10727	0.00188821	0.0645	Dbp	13170	D site albumin promoter binding protein
ENSMUSG00000021583	6256.25	-0.2942	0.094829	-3.10221	0.00192079	0.0653	Erap1	80898	endoplasmic reticulum aminopeptidase 1
ENSMUSG00000021636	990.38	-0.6108	0.196996	-3.10069	0.00193069	0.0653	Marveld2	218518	MARVEL (membrane-associating) domain containing 2
ENSMUSG00000020130	5906.11	-0.2089	0.067363	-3.10159	0.00192483	0.0653	Tbc1d15	66687	TBC1 domain family, member 15
ENSMUSG00000028577	5509.62	0.2061	0.066444	3.10157	0.001925	0.0653	Plaa	18786	phospholipase A2, activating protein
ENSMUSG00000052698	26.8105	-2.0301	0.654753	-3.10063	0.0019311	0.0653	Tln2	70549	talin 2
ENSMUSG00000020263	1589.42	-0.3142	0.101334	-3.10092	0.0019292	0.0653	Appl2	216190	adaptor protein, phosphotyrosine interaction, PH domain and leucine zipper containing 2
ENSMUSG00000026213	2589.42	-0.3685	0.118919	-3.09897	0.00194194	0.0654	Stk11ip	71728	serine/threonine kinase 11 interacting protein
ENSMUSG00000035692	8109.58	-0.7276	0.234796	-3.09896	0.00194204	0.0654	Isg15	100038882	ISG15 ubiquitin-like modifier
ENSMUSG00000070942	588.844	-0.4063	0.131126	-3.09841	0.00194561	0.0654	Il1rl2	107527	interleukin 1 receptor-like 2
ENSMUSG00000000184	4302.48	0.3598	0.11616	3.09772	0.00195012	0.0654	Ccnd2	12444	cyclin D2
ENSMUSG00000028572	150.736	-0.7171	0.231583	-3.09661	0.00195747	0.0655	Hook1	77963	hook microtubule tethering protein 1
ENSMUSG00000002984	5102.34	0.2487	0.0803303	3.09658	0.00195768	0.0655	Tomm40	53333	translocase of outer mitochondrial membrane 40
ENSMUSG00000070873	3991.75	-0.3305	0.106757	-3.09558	0.00196426	0.0656	Lilra5	232801	leukocyte immunoglobulin-like receptor, subfamily A (with TM domain), member 5
ENSMUSG00000034438	407.751	-0.7412	0.239495	-3.09466	0.00197036	0.0657	Gbp8	76074	guanylate-binding protein 8
ENSMUSG00000060376	2542.43	-0.3715	0.120131	-3.0926	0.0019841	0.0659	Bckdha	12039	branched chain ketoacid dehydrogenase E1, alpha polypeptide
ENSMUSG00000068039	11809.6	0.2371	0.0766452	3.09287	0.00198234	0.0659	Tcp1	21454	t-complex protein 1
ENSMUSG00000039656	1666.74	-0.3324	0.107692	-3.08654	0.00202503	0.0667	Rxrb	20182	retinoid X receptor beta
ENSMUSG00000028756	2562.78	-0.4798	0.15539	-3.08797	0.00201526	0.0667	Pink1	68943	PTEN induced putative kinase 1
ENSMUSG00000078452	449.54	0.7388	0.239317	3.08727	0.00202006	0.0667	Raet1a	19368	retinoic acid early transcript 1, alpha
ENSMUSG00000045502	1798.31	-0.4303	0.139415	-3.08653	0.00202505	0.0667	Hcar2	80885	hydroxycarboxylic acid receptor 2
ENSMUSG00000040667	4867.21	0.2192	0.0709777	3.08844	0.00201212	0.0667	Nup88	19069	nucleoporin 88
ENSMUSG00000029915	4677.52	0.4678	0.151828	3.08117	0.00206191	0.0675	Clec5a	23845	C-type lectin domain family 5, member a
ENSMUSG00000034157	3950.74	-0.388	0.125927	-3.08143	0.00206012	0.0675	Cipc	217732	CLOCK interacting protein, circadian
ENSMUSG00000025586	744.618	-0.344	0.111669	-3.08061	0.00206578	0.0675	Cpeb1	12877	cytoplasmic polyadenylation element binding protein 1
ENSMUSG00000027479	9934.94	0.1941	0.0630079	3.08022	0.00206846	0.0675	Mapre1	13589	microtubule-associated protein, RP/EB family, member 1
ENSMUSG00000031352	2652.62	0.244	0.0791739	3.08138	0.0020604	0.0675	Hccs	15159	holocytochrome c synthetase
ENSMUSG00000005615	5880.16	-0.8236	0.267813	-3.07526	0.00210318	0.0686	Pcyt1a	13026	phosphate cytidylyltransferase 1, choline, alpha isoform
ENSMUSG00000078349	118.458	-1.0549	0.343305	-3.07278	0.00212071	0.069	NA	NA	NA
ENSMUSG00000019256	348.218	-1.0884	0.354296	-3.07194	0.00212675	0.0691	Ahr	11622	aryl-hydrocarbon receptor
ENSMUSG00000058163	115.069	-1.318	0.429112	-3.07139	0.00213064	0.0691	Gm5431	432555	predicted gene 5431
ENSMUSG00000021423	319.259	-0.5737	0.187186	-3.06502	0.00217655	0.0705	Ly86	17084	lymphocyte antigen 86
ENSMUSG00000047045	1811.26	-1.4055	0.458813	-3.06328	0.00218923	0.0707	Tmem164	209497	transmembrane protein 164
ENSMUSG00000004933	144.212	-1.3669	0.446264	-3.06301	0.00219125	0.0707	Matk	17179	megakaryocyte-associated tyrosine kinase
ENSMUSG00000030329	28.7066	-1.9173	0.626793	-3.05891	0.00222144	0.0716	Pianp	319352	PILR alpha associated neural protein
ENSMUSG00000001930	3696.95	-0.3829	0.125192	-3.05837	0.00222546	0.0716	Vwf	22371	Von Willebrand factor
ENSMUSG00000054203	1365.45	-0.8584	0.280728	-3.05784	0.00222937	0.0716	Ifi205	226695	interferon activated gene 205
ENSMUSG00000035298	59.2995	-0.9662	0.316253	-3.05527	0.00224859	0.0721	Klhl35	72184	kelch-like 35
ENSMUSG00000034120	11331.6	0.2105	0.0689929	3.05065	0.00228347	0.0731	Srsf2	20382	serine/arginine-rich splicing factor 2
ENSMUSG00000049871	328.828	-0.5259	0.172509	-3.0488	0.00229756	0.0733	Nlrc3	268857	NLR family, CARD domain containing 3
ENSMUSG00000044646	28.1935	-2.394	0.785245	-3.04876	0.00229788	0.0733	Zbtb7c	207259	zinc finger and BTB domain containing 7C
ENSMUSG00000029552	3927.48	0.3421	0.112249	3.04763	0.00230652	0.0735	Tes	21753	testis derived transcript
ENSMUSG00000048578	12668.9	-0.277	0.0909256	-3.04602	0.00231896	0.0737	Mlec	109154	malectin
ENSMUSG00000001542	5505.93	0.3532	0.115983	3.04491	0.00232747	0.0739	Ell2	192657	elongation factor RNA polymerase II 2
ENSMUSG00000029304	84060.2	0.5513	0.181074	3.0445	0.00233069	0.0739	Spp1	20750	secreted phosphoprotein 1
ENSMUSG00000075391	12.8156	-3.4022	1.11897	-3.04046	0.00236215	0.0746	NA	NA	NA
ENSMUSG00000032440	14520.5	-0.4632	0.152348	-3.04066	0.00236059	0.0746	Tgfbr2	21813	transforming growth factor, beta receptor II
ENSMUSG00000029388	2309.43	0.3028	0.0999066	3.03131	0.00243493	0.0763	Eif2b1	209354	eukaryotic translation initiation factor 2B, subunit 1 (alpha)
ENSMUSG00000074238	2062.35	0.2297	0.0757723	3.03177	0.00243128	0.0763	Ap1ar	211556	adaptor-related protein complex 1 associated regulatory protein
ENSMUSG00000070336	5.51623	-6.0588	1.99903	-3.03089	0.00243837	0.0763	Fbxo47	72973	F-box protein 47
ENSMUSG00000082292	546.954	-0.8723	0.287714	-3.03186	0.0024305	0.0763	NA	NA	NA
ENSMUSG00000049832	11.4343	-2.78	0.917166	-3.03106	0.00243694	0.0763	NA	NA	NA
ENSMUSG00000008892	6416.59	0.2814	0.0928004	3.03184	0.0024307	0.0763	Vdac3	22335	voltage-dependent anion channel 3
ENSMUSG00000054499	1668.55	-0.3617	0.119426	-3.02871	0.00245603	0.0767	Dedd2	67379	death effector domain-containing DNA binding protein 2
ENSMUSG00000034858	172.053	-0.6319	0.208811	-3.02613	0.00247704	0.0772	Fam214a	235493	family with sequence similarity 214, member A
ENSMUSG00000005893	910.113	-0.438	0.144778	-3.02566	0.0024809	0.0772	Nr2c2	22026	nuclear receptor subfamily 2, group C, member 2
ENSMUSG00000069892	1013.91	-0.6048	0.199934	-3.0248	0.00248798	0.0773	9930111J21Rik2	245240	RIKEN cDNA 9930111J21 gene 2
ENSMUSG00000026712	10011	-0.4466	0.147749	-3.02292	0.00250347	0.0776	Mrc1	17533	mannose receptor, C type 1
ENSMUSG00000026353	8161.33	0.1965	0.0649898	3.02325	0.00250076	0.0776	Ubxn4	67812	UBX domain protein 4
ENSMUSG00000053746	973.321	0.4026	0.133246	3.02178	0.00251292	0.0776	Ptrh1	329384	peptidyl-tRNA hydrolase 1 homolog
ENSMUSG00000055670	1086.37	-0.4077	0.134907	-3.022	0.00251113	0.0776	Zzef1	195018	zinc finger, ZZ-type with EF hand domain 1
ENSMUSG00000032855	2264.33	-0.3111	0.103086	-3.01774	0.00254671	0.0785	Pkd1	18763	polycystin 1, transient receptor poteintial channel interacting
ENSMUSG00000026922	2008.07	0.2681	0.0888754	3.01656	0.00255659	0.0787	Agpat2	67512	1-acylglycerol-3-phosphate O-acyltransferase 2 (lysophosphatidic acid acyltransferase, beta)
ENSMUSG00000020349	17451.1	0.1996	0.066199	3.01464	0.00257287	0.0791	Ppp2ca	19052	protein phosphatase 2 (formerly 2A), catalytic subunit, alpha isoform
ENSMUSG00000029513	1884.9	0.2549	0.0846473	3.01169	0.00259798	0.0796	Prkab1	19079	protein kinase, AMP-activated, beta 1 non-catalytic subunit
ENSMUSG00000022951	1755.21	0.261	0.0866565	3.01188	0.00259632	0.0796	Rcan1	54720	regulator of calcineurin 1
ENSMUSG00000028565	127.375	-0.8083	0.268713	-3.00792	0.00263047	0.0805	Nfia	18027	nuclear factor I/A
ENSMUSG00000024653	2145.08	1.3418	0.446569	3.00473	0.00265819	0.0812	Scgb1a1	22287	secretoglobin, family 1A, member 1 (uteroglobin)
ENSMUSG00000026031	7380.94	0.2698	0.089822	3.00325	0.00267111	0.0815	Cflar	12633	CASP8 and FADD-like apoptosis regulator
ENSMUSG00000030609	1067.96	0.2913	0.097129	2.99948	0.00270438	0.0822	Aen	68048	apoptosis enhancing nuclease
ENSMUSG00000031443	31160.4	-0.1982	0.0660772	-2.99992	0.0027005	0.0822	F7	14068	coagulation factor VII
ENSMUSG00000029298	155.451	-1.2846	0.428529	-2.99775	0.00271982	0.0825	Gbp9	236573	guanylate-binding protein 9
ENSMUSG00000096687	233.566	-0.6188	0.206422	-2.9977	0.0027203	0.0825	NA	NA	NA
ENSMUSG00000025591	2343.64	0.5412	0.180892	2.99183	0.00277314	0.0839	Tma16	66282	translation machinery associated 16
ENSMUSG00000038733	3678.83	0.249	0.083235	2.991	0.00278063	0.084	Wdr26	226757	WD repeat domain 26
ENSMUSG00000032279	3246.51	0.2647	0.0885721	2.9881	0.00280717	0.0847	Idh3a	67834	isocitrate dehydrogenase 3 (NAD+) alpha
ENSMUSG00000000776	1846.57	0.3028	0.101563	2.9812	0.00287117	0.0863	Polr3d	67065	polymerase (RNA) III (DNA directed) polypeptide D
ENSMUSG00000027351	2386.67	0.3676	0.123307	2.98147	0.00286867	0.0863	Spred1	114715	sprouty protein with EVH-1 domain 1, related sequence
ENSMUSG00000062590	484.024	-0.4674	0.156882	-2.97902	0.00289176	0.0868	Armc9	78795	armadillo repeat containing 9
ENSMUSG00000021890	8833.63	0.2626	0.0882258	2.97696	0.0029112	0.0873	Eaf1	74427	ELL associated factor 1
ENSMUSG00000023827	4429.04	0.3801	0.127781	2.97462	0.00293349	0.0877	Agpat4	68262	1-acylglycerol-3-phosphate O-acyltransferase 4 (lysophosphatidic acid acyltransferase, delta)
ENSMUSG00000039166	211.872	-0.6182	0.207805	-2.97488	0.002931	0.0877	Akap7	432442	A kinase (PRKA) anchor protein 7
ENSMUSG00000026245	6526.69	0.2404	0.0808564	2.97298	0.00294923	0.0877	Farsb	23874	phenylalanyl-tRNA synthetase, beta subunit
ENSMUSG00000059089	2801.86	-0.3861	0.12986	-2.97326	0.00294651	0.0877	Fcgr4	246256	Fc receptor, IgG, low affinity IV
ENSMUSG00000032883	317.544	0.5905	0.198576	2.97382	0.00294122	0.0877	Acsl3	74205	acyl-CoA synthetase long-chain family member 3
ENSMUSG00000079484	97.7562	-1.5548	0.523232	-2.97162	0.00296231	0.088	Phyhd1	227696	phytanoyl-CoA dioxygenase domain containing 1
ENSMUSG00000098265	90.9538	-5.6032	1.88772	-2.96825	0.00299499	0.0888	NA	NA	NA
ENSMUSG00000062646	291.986	-0.3944	0.13298	-2.96602	0.00301681	0.0893	Ganc	76051	glucosidase, alpha; neutral C
ENSMUSG00000022419	712.976	-0.5986	0.2019	-2.96506	0.00302627	0.0895	Deptor	97998	DEP domain containing MTOR-interacting protein
ENSMUSG00000042660	2078.91	0.2543	0.0857871	2.96379	0.00303879	0.0897	Wdr55	67936	WD repeat domain 55
ENSMUSG00000001016	2527.28	0.2423	0.0817905	2.96191	0.00305741	0.09	Ilf2	67781	interleukin enhancer binding factor 2
ENSMUSG00000029413	5374.86	-0.4787	0.161611	-2.96198	0.00305669	0.09	Naaa	67111	N-acylethanolamine acid amidase
ENSMUSG00000020143	8990.33	-0.4662	0.157475	-2.96046	0.00307181	0.0902	Dock2	94176	dedicator of cyto-kinesis 2
ENSMUSG00000045382	1249.44	-0.3236	0.109318	-2.96026	0.00307379	0.0902	Cxcr4	12767	chemokine (C-X-C motif) receptor 4
ENSMUSG00000009376	27279.3	0.586	0.198224	2.95648	0.00311175	0.0909	Met	17295	met proto-oncogene
ENSMUSG00000049723	96435.3	0.5874	0.198682	2.9564	0.00311251	0.0909	Mmp12	17381	matrix metallopeptidase 12
ENSMUSG00000033207	1596.7	-0.4416	0.149324	-2.95714	0.00310512	0.0909	Mamdc2	71738	MAM domain containing 2
ENSMUSG00000042305	3145.39	0.2343	0.0792971	2.95512	0.00312551	0.0912	Tmem183a	57439	transmembrane protein 183A
ENSMUSG00000038024	3286.55	-0.48	0.162514	-2.95359	0.00314098	0.0915	Dennd4c	329877	DENN/MADD domain containing 4C
ENSMUSG00000028497	1264.08	-0.5953	0.2016	-2.95302	0.00314679	0.0915	Hacd4	66775	3-hydroxyacyl-CoA dehydratase 4
ENSMUSG00000026664	1661.08	-0.325	0.110092	-2.95227	0.00315444	0.0916	Phyh	16922	phytanoyl-CoA hydroxylase
ENSMUSG00000029231	150.87	-0.769	0.260629	-2.95069	0.0031707	0.0918	Pdgfra	18595	platelet derived growth factor receptor, alpha polypeptide
ENSMUSG00000058325	928.053	-0.5321	0.180314	-2.95095	0.00316794	0.0918	Dock1	330662	dedicator of cytokinesis 1
ENSMUSG00000078485	545.228	-0.6636	0.225119	-2.94772	0.00320127	0.0925	Plekhn1	231002	pleckstrin homology domain containing, family N member 1
ENSMUSG00000025504	9.3148	4.4411	1.50999	2.94115	0.00326992	0.0944	Eps8l2	98845	EPS8-like 2
ENSMUSG00000039372	241.507	-0.8123	0.276237	-2.94053	0.00327648	0.0944	2004-03-01	381270	membrane-associated ring finger (C3HC4) 4
ENSMUSG00000022848	6950.71	-0.2724	0.0926513	-2.93993	0.00328283	0.0945	Slc49a4	224132	solute carrier family 49 member 4
ENSMUSG00000038388	2151.93	-0.3041	0.103483	-2.93858	0.0032972	0.0948	Mpp6	56524	membrane protein, palmitoylated 6 (MAGUK p55 subfamily member 6)
ENSMUSG00000000301	154.754	0.6812	0.232068	2.93529	0.00333233	0.0956	Pemt	18618	phosphatidylethanolamine N-methyltransferase
ENSMUSG00000069729	2865.87	-0.4495	0.153257	-2.93291	0.00335802	0.0962	Arid1b	239985	AT rich interactive domain 1B (SWI-like)
ENSMUSG00000041528	1396.35	-0.4538	0.154814	-2.93127	0.00337574	0.0966	Rnf123	84585	ring finger protein 123
ENSMUSG00000025816	343.951	0.5154	0.175885	2.93023	0.00338709	0.0966	Sec61a2	57743	Sec61, alpha subunit 2 (S. cerevisiae)
ENSMUSG00000025241	1292.15	-0.6066	0.206998	-2.93057	0.00338336	0.0966	Fyco1	17281	FYVE and coiled-coil domain containing 1
ENSMUSG00000032295	1473.84	-0.3682	0.125774	-2.92759	0.003416	0.0969	Man2c1	73744	mannosidase, alpha, class 2C, member 1
ENSMUSG00000070803	45.2787	-2.0207	0.690067	-2.92828	0.00340844	0.0969	Cited4	56222	Cbp/p300-interacting transactivator, with Glu/Asp-rich carboxy-terminal domain, 4
ENSMUSG00000024773	3499.36	-0.5583	0.190646	-2.92834	0.0034078	0.0969	Atg2a	329015	autophagy related 2A
ENSMUSG00000043410	79.7	1.6124	0.550723	2.92772	0.00341454	0.0969	Hfm1	330149	HFM1, ATP-dependent DNA helicase homolog
ENSMUSG00000097411	20.7403	-3.6095	1.23355	-2.92609	0.0034325	0.0972	NA	NA	NA
ENSMUSG00000028889	2647.9	0.3914	0.133785	2.92558	0.00343811	0.0972	Yrdc	230734	yrdC domain containing (E.coli)
ENSMUSG00000000805	2255.89	-0.7944	0.27168	-2.92409	0.00345459	0.0975	Car4	12351	carbonic anhydrase 4
ENSMUSG00000025262	182.272	-0.693	0.237069	-2.9231	0.00346566	0.0977	Fam120c	207375	family with sequence similarity 120, member C
ENSMUSG00000032911	303.284	-1.1154	0.381824	-2.92116	0.00348735	0.0979	Cspg4	121021	chondroitin sulfate proteoglycan 4
ENSMUSG00000005802	105.978	-1.7214	0.589308	-2.92114	0.00348757	0.0979	Slc30a4	22785	solute carrier family 30 (zinc transporter), member 4
ENSMUSG00000037752	765.116	0.4176	0.142911	2.92187	0.00347935	0.0979	Xkr8	381560	X-linked Kx blood group related 8
ENSMUSG00000005968	154.681	0.7115	0.243753	2.91907	0.00351076	0.0984	Tuft1	22156	tuftelin 1
ENSMUSG00000024220	680.729	-0.4539	0.155504	-2.9186	0.00351612	0.0984	Zfp523	224656	zinc finger protein 523
ENSMUSG00000024187	7381.04	-0.3232	0.110905	-2.91412	0.00356694	0.0996	Fam234a	106581	family with sequence similarity 234, member A
ENSMUSG00000043964	2557.75	1.4053	0.482258	2.91399	0.00356838	0.0996	Orai3	269999	ORAI calcium release-activated calcium modulator 3
ENSMUSG00000026730	249.606	0.4324	0.14844	2.91309	0.00357869	0.0997	Pter	19212	phosphotriesterase related
ENSMUSG00000032238	1383.74	-0.3257	0.111838	-2.91194	0.00359191	0.0998	Rora	19883	RAR-related orphan receptor alpha
ENSMUSG00000025934	56.9347	1.2632	0.433758	2.91228	0.00358797	0.0998	Gsta3	14859	glutathione S-transferase, alpha 3
ENSMUSG00000024664	128.71	0.7026	0.24152	2.90911	0.00362462	0.1004	Fads3	60527	fatty acid desaturase 3
ENSMUSG00000039395	8824.29	-0.2462	0.0846124	-2.90942	0.00362099	0.1004	Mreg	381269	melanoregulin
ENSMUSG00000022546	73.7776	-0.8723	0.300013	-2.90758	0.00364238	0.1008	Gpt	76282	glutamic pyruvic transaminase, soluble
ENSMUSG00000038525	455.681	1.0338	0.356517	2.89959	0.00373645	0.1032	Armc10	67211	armadillo repeat containing 10
ENSMUSG00000038683	3869.44	0.2557	0.0882922	2.8957	0.0037831	0.1044	Pak1ip1	68083	PAK1 interacting protein 1
ENSMUSG00000055296	2234.25	-0.3562	0.123039	-2.89479	0.00379415	0.1045	Tmem245	242474	transmembrane protein 245
ENSMUSG00000043252	3306.11	-0.2994	0.103486	-2.89319	0.00381347	0.1048	Tmem64	100201	transmembrane protein 64
ENSMUSG00000035273	376.91	-1.0401	0.359441	-2.89363	0.00380821	0.1048	Hpse	15442	heparanase
ENSMUSG00000022601	1340.32	-0.2722	0.0941406	-2.89174	0.00383113	0.1048	Zbtb11	271377	zinc finger and BTB domain containing 11
ENSMUSG00000045318	22.0539	-2.9655	1.02544	-2.89198	0.00382824	0.1048	Adra2c	11553	adrenergic receptor, alpha 2c
ENSMUSG00000025808	9.54136	-4.6386	1.60388	-2.89214	0.0038263	0.1048	Ccdc7a	74703	coiled-coil domain containing 7A
ENSMUSG00000062593	57405.6	0.3566	0.12343	2.88943	0.00385943	0.1054	Lilrb4a	14728	leukocyte immunoglobulin-like receptor, subfamily B, member 4A
ENSMUSG00000036908	17328.4	-0.2542	0.0879869	-2.88871	0.00386829	0.1055	Unc93b1	54445	unc-93 homolog B1, TLR signaling regulator
ENSMUSG00000002222	1551.45	-0.2265	0.0784336	-2.88813	0.00387545	0.1056	Rmnd5a	68477	required for meiotic nuclear division 5 homolog A
ENSMUSG00000018459	13.2242	-4.4327	1.53578	-2.88627	0.00389833	0.1061	Slc13a3	114644	solute carrier family 13 (sodium-dependent dicarboxylate transporter), member 3
ENSMUSG00000078578	23859.6	0.1953	0.0677386	2.88384	0.00392854	0.1067	Ube2d3	66105	ubiquitin-conjugating enzyme E2D 3
ENSMUSG00000062867	1593.25	0.3017	0.104676	2.88236	0.00394707	0.1071	Impdh2	23918	inosine monophosphate dehydrogenase 2
ENSMUSG00000027514	9242.4	-0.6755	0.234457	-2.88126	0.0039609	0.1072	Zbp1	58203	Z-DNA binding protein 1
ENSMUSG00000062519	195.867	-0.4635	0.160838	-2.88153	0.00395747	0.1072	Zfp398	272347	zinc finger protein 398
ENSMUSG00000001946	78.8972	1.272	0.441728	2.8795	0.00398302	0.1075	Esam	69524	endothelial cell-specific adhesion molecule
ENSMUSG00000024743	65.8354	1.7094	0.593632	2.87956	0.00398234	0.1075	Syt7	54525	synaptotagmin VII
ENSMUSG00000022504	21.7337	-2.8445	0.98809	-2.87881	0.00399179	0.1075	Ciita	12265	class II transactivator
ENSMUSG00000036622	22333.2	-0.3925	0.136462	-2.87647	0.00402152	0.1077	Atp13a2	74772	ATPase type 13A2
ENSMUSG00000009092	88.6354	-0.9755	0.339	-2.87748	0.00400867	0.1077	Derl3	70377	Der1-like domain family, member 3
ENSMUSG00000026554	3093.02	-0.3379	0.117462	-2.87707	0.0040139	0.1077	Dcaf8	98193	DDB1 and CUL4 associated factor 8
ENSMUSG00000001707	2561.1	0.4651	0.1617	2.87608	0.00402646	0.1077	Eef1e1	66143	eukaryotic translation elongation factor 1 epsilon 1
ENSMUSG00000026277	2441.95	-0.2813	0.097815	-2.87604	0.00402698	0.1077	Stk25	59041	serine/threonine kinase 25 (yeast)
ENSMUSG00000050708	1.60049e+06	0.2601	0.0904725	2.87476	0.00404338	0.108	Ftl1	14325	ferritin light polypeptide 1
ENSMUSG00000038664	1876.52	-0.4115	0.143338	-2.87072	0.00409533	0.1088	Herc1	235439	HECT and RLD domain containing E3 ubiquitin protein ligase family member 1
ENSMUSG00000073073	7.3803	-5.2328	1.82258	-2.87108	0.00409075	0.1088	NA	NA	NA
ENSMUSG00000050824	175.182	1.1174	0.389203	2.8711	0.0040905	0.1088	Sstr5	20609	somatostatin receptor 5
ENSMUSG00000050549	1498.48	0.3506	0.122136	2.87082	0.0040941	0.1088	Fam241a	70617	family with sequence similarity 241, member A
ENSMUSG00000039568	1130.29	-0.3753	0.13083	-2.86825	0.00412756	0.1094	Ubald1	207740	UBA-like domain containing 1
ENSMUSG00000097258	14.3787	-3.9258	1.36864	-2.8684	0.00412557	0.1094	NA	NA	NA
ENSMUSG00000061175	8769.35	-0.6858	0.239317	-2.86559	0.00416227	0.1101	Fnip2	329679	folliculin interacting protein 2
ENSMUSG00000019979	1581.95	-0.5697	0.199013	-2.86277	0.00419962	0.111	Apaf1	11783	apoptotic peptidase activating factor 1
ENSMUSG00000004815	727.725	-0.5441	0.190514	-2.8558	0.0042928	0.1133	Dgkq	110524	diacylglycerol kinase, theta
ENSMUSG00000032966	9296.98	0.7209	0.252581	2.85411	0.0043157	0.1134	Fkbp1a	14225	FK506 binding protein 1a
ENSMUSG00000030742	315.02	0.9758	0.341856	2.8545	0.00431041	0.1134	Lat	16797	linker for activation of T cells
ENSMUSG00000026307	1422.09	-0.3788	0.132672	-2.85486	0.00430554	0.1134	Scly	50880	selenocysteine lyase
ENSMUSG00000005846	5932.16	0.2209	0.0775035	2.84984	0.00437411	0.1148	Rsl1d1	66409	ribosomal L1 domain containing 1
ENSMUSG00000029377	191.13	1.5519	0.544933	2.84786	0.00440143	0.1154	Ereg	13874	epiregulin
ENSMUSG00000023008	1987.2	0.8667	0.30449	2.84643	0.00442123	0.1157	Fmnl3	22379	formin-like 3
ENSMUSG00000073421	2002.87	-1.478	0.519649	-2.8442	0.00445229	0.1164	H2-Ab1	14961	histocompatibility 2, class II antigen A, beta 1
ENSMUSG00000030433	671.214	-0.3711	0.130526	-2.84289	0.00447062	0.1167	Sbk2	381836	SH3-binding domain kinase family, member 2
ENSMUSG00000028268	4150.21	-1.1825	0.416078	-2.84203	0.00448271	0.1169	Gbp3	55932	guanylate binding protein 3
ENSMUSG00000073719	16.693	-3.6788	1.29485	-2.84109	0.00449596	0.1169	NA	NA	NA
ENSMUSG00000069808	466.2	1.099	0.386812	2.84111	0.00449569	0.1169	Fam57a	116972	family with sequence similarity 57, member A
ENSMUSG00000039652	83.4771	-0.8228	0.289734	-2.83985	0.0045135	0.1172	Cpeb3	208922	cytoplasmic polyadenylation element binding protein 3
ENSMUSG00000046111	232.916	-0.5914	0.208396	-2.83802	0.00453937	0.1177	Cep295	319675	centrosomal protein 295
ENSMUSG00000038910	2267.49	-0.483	0.1702	-2.83778	0.00454283	0.1177	Plcl2	224860	phospholipase C-like 2
ENSMUSG00000039356	1209.03	0.2793	0.0984647	2.83661	0.00455956	0.1179	Exosc2	227715	exosome component 2
ENSMUSG00000032580	2737.91	-0.2119	0.0747303	-2.83543	0.00457647	0.1181	Rbm5	83486	RNA binding motif protein 5
ENSMUSG00000036594	730.223	-1.5634	0.551355	-2.83558	0.00457424	0.1181	H2-Aa	14960	histocompatibility 2, class II antigen A, alpha
ENSMUSG00000030091	2871.04	-0.5193	0.183217	-2.83461	0.00458811	0.1182	Nup210	54563	nucleoporin 210
ENSMUSG00000036225	11.7109	-2.763	0.975614	-2.83203	0.00462538	0.119	Kctd1	106931	potassium channel tetramerisation domain containing 1
ENSMUSG00000030747	332.65	0.4568	0.161346	2.83121	0.00463717	0.1191	Dgat2	67800	diacylglycerol O-acyltransferase 2
ENSMUSG00000023043	122.534	1.2855	0.454533	2.82826	0.00468024	0.1201	Krt18	16668	keratin 18
ENSMUSG00000029408	29.8359	-1.3865	0.490407	-2.82728	0.00469455	0.1203	Abcb9	56325	ATP-binding cassette, sub-family B (MDR/TAP), member 9
ENSMUSG00000031780	20.8392	-2.5141	0.889499	-2.82638	0.0047077	0.1204	Ccl17	20295	chemokine (C-C motif) ligand 17
ENSMUSG00000038121	1770.71	0.2499	0.0884261	2.82562	0.00471892	0.1204	Fam210a	108654	family with sequence similarity 210, member A
ENSMUSG00000019876	670.919	-0.7987	0.282618	-2.82602	0.00471309	0.1204	Pkib	18768	protein kinase inhibitor beta, cAMP dependent, testis specific
ENSMUSG00000032418	2696.5	0.4843	0.171507	2.82374	0.00474674	0.1209	Me1	17436	malic enzyme 1, NADP(+)-dependent, cytosolic
ENSMUSG00000097572	6.83325	-5.6908	2.01553	-2.82347	0.00475076	0.1209	NA	NA	NA
ENSMUSG00000038056	1406.32	-0.3118	0.110484	-2.82217	0.00477002	0.1213	Kmt2c	231051	lysine (K)-specific methyltransferase 2C
ENSMUSG00000021822	118.523	0.75	0.266082	2.81856	0.00482393	0.1225	Plau	18792	plasminogen activator, urokinase
ENSMUSG00000033306	1175.97	-0.5439	0.193028	-2.81796	0.00483291	0.1225	Lpp	210126	LIM domain containing preferred translocation partner in lipoma
ENSMUSG00000035783	204.669	0.5473	0.194334	2.8165	0.00485493	0.1229	Acta2	11475	actin, alpha 2, smooth muscle, aorta
ENSMUSG00000052087	1072.95	0.3856	0.137104	2.81255	0.00491501	0.1243	Rgs14	51791	regulator of G-protein signaling 14
ENSMUSG00000073980	6.56205	-4.3831	1.55975	-2.8101	0.00495264	0.1249	NA	NA	NA
ENSMUSG00000062157	5.95402	-5.688	2.02388	-2.81044	0.00494734	0.1249	Ifnlr1	242700	interferon lambda receptor 1
ENSMUSG00000051397	33.9969	1.4853	0.528585	2.80987	0.00495622	0.1249	Tacstd2	56753	tumor-associated calcium signal transducer 2
ENSMUSG00000032218	406.563	-0.5234	0.186357	-2.80841	0.00497874	0.125	Ccnb2	12442	cyclin B2
ENSMUSG00000000247	20.4217	-2.599	0.925405	-2.80846	0.0049779	0.125	Lhx2	16870	LIM homeobox protein 2
ENSMUSG00000098387	52.5836	-2.3646	0.842014	-2.80827	0.00498082	0.125	Pet117	100048644	PET117 homolog
ENSMUSG00000020840	2738	0.2207	0.0786915	2.80493	0.00503278	0.1261	Blmh	104184	bleomycin hydrolase
ENSMUSG00000022247	2573.74	0.2573	0.0917664	2.80416	0.00504481	0.1263	Brix1	67832	BRX1, biogenesis of ribosomes
ENSMUSG00000028010	834.539	0.3958	0.141199	2.80291	0.00506431	0.1266	Gar1	68147	GAR1 ribonucleoprotein
ENSMUSG00000001420	37.5044	-1.311	0.467812	-2.80247	0.00507137	0.1266	Tmem79	71913	transmembrane protein 79
ENSMUSG00000025981	2492.1	0.3212	0.114676	2.80056	0.00510135	0.1272	Coq10b	67876	coenzyme Q10B
ENSMUSG00000024583	9204.94	0.3123	0.111547	2.79993	0.00511143	0.1273	Txnl1	53382	thioredoxin-like 1
ENSMUSG00000034751	54.5973	-1.6319	0.582953	-2.79933	0.00512088	0.1274	Mast4	328329	microtubule associated serine/threonine kinase family member 4
ENSMUSG00000031506	2517.87	0.3245	0.115946	2.79883	0.00512878	0.1274	Ptpn7	320139	protein tyrosine phosphatase, non-receptor type 7
ENSMUSG00000023992	2653.96	-0.4944	0.176809	-2.79632	0.0051688	0.1281	Trem2	83433	triggering receptor expressed on myeloid cells 2
ENSMUSG00000022415	1419.33	-0.6775	0.2423	-2.79623	0.00517023	0.1281	Syngr1	20972	synaptogyrin 1
ENSMUSG00000026980	16270.9	-0.4353	0.155716	-2.79542	0.00518316	0.1282	Ly75	17076	lymphocyte antigen 75
ENSMUSG00000056592	294.366	-0.4892	0.175022	-2.7952	0.00518672	0.1282	Zfp658	210104	zinc finger protein 658
ENSMUSG00000001774	4439.21	0.2015	0.0721029	2.79478	0.00519356	0.1282	Chordc1	66917	cysteine and histidine-rich domain (CHORD)-containing, zinc-binding protein 1
ENSMUSG00000027737	56337	0.3814	0.13652	2.79344	0.005215	0.1285	Slc7a11	26570	solute carrier family 7 (cationic amino acid transporter, y+ system), member 11
ENSMUSG00000025499	2697.88	0.2119	0.0758892	2.79256	0.00522934	0.1287	Hras	15461	Harvey rat sarcoma virus oncogene
ENSMUSG00000038160	6306.16	0.1815	0.0650677	2.78942	0.00528031	0.1298	Atg5	11793	autophagy related 5
ENSMUSG00000054008	993.316	-0.5601	0.20092	-2.78777	0.00530725	0.1303	Ndst1	15531	N-deacetylase/N-sulfotransferase (heparan glucosaminyl) 1
ENSMUSG00000027243	324.32	-0.5153	0.184899	-2.78694	0.00532089	0.1305	Harbi1	241547	harbinger transposase derived 1
ENSMUSG00000029191	1262.46	-0.3655	0.131238	-2.78508	0.00535144	0.1311	Rfc1	19687	replication factor C (activator 1) 1
ENSMUSG00000042302	249.49	-0.5853	0.210219	-2.7843	0.00536435	0.1312	Ehbp1	216565	EH domain binding protein 1
ENSMUSG00000021003	2103.58	-0.2667	0.0958082	-2.78347	0.00537812	0.1314	Galc	14420	galactosylceramidase
ENSMUSG00000032743	352.531	-0.4846	0.174145	-2.78278	0.00538946	0.1315	D430042O09Rik	233865	RIKEN cDNA D430042O09 gene
ENSMUSG00000074656	2473.84	0.4007	0.144018	2.78216	0.00539984	0.1316	Eif2s2	67204	eukaryotic translation initiation factor 2, subunit 2 (beta)
ENSMUSG00000030603	11872.6	0.1819	0.0653984	2.78154	0.00541019	0.1317	Psmc4	23996	proteasome (prosome, macropain) 26S subunit, ATPase, 4
ENSMUSG00000024066	5184.69	-0.5464	0.196505	-2.78079	0.00542265	0.1318	Xdh	22436	xanthine dehydrogenase
ENSMUSG00000030314	6200.3	-0.4023	0.144731	-2.77961	0.00544247	0.1321	Atg7	74244	autophagy related 7
ENSMUSG00000030102	408.855	-0.6622	0.238315	-2.77856	0.0054601	0.1324	Itpr1	16438	inositol 1,4,5-trisphosphate receptor 1
ENSMUSG00000058486	3720.35	-0.2251	0.0811051	-2.77576	0.00550728	0.1334	Wdr91	101240	WD repeat domain 91
ENSMUSG00000021322	1385.56	-0.6266	0.225978	-2.77289	0.00555604	0.1342	Aoah	27052	acyloxyacyl hydrolase
ENSMUSG00000028970	69.9097	1.1724	0.422757	2.77323	0.0055503	0.1342	Abcb1b	18669	ATP-binding cassette, sub-family B (MDR/TAP), member 1B
ENSMUSG00000032328	8383	0.1783	0.0643321	2.77183	0.00557413	0.1345	Tmem30a	69981	transmembrane protein 30A
ENSMUSG00000028076	1870.53	0.3608	0.13037	2.76772	0.00564497	0.136	Cd1d1	12479	CD1d1 antigen
ENSMUSG00000024410	4862.27	0.2774	0.100288	2.76638	0.00566823	0.1364	Rmc1	76482	regulator of MON1-CCZ1
ENSMUSG00000015247	6284.12	0.2857	0.103371	2.7641	0.00570798	0.1369	Nipsnap3b	66536	nipsnap homolog 3B
ENSMUSG00000027508	1691.79	-0.4401	0.159208	-2.76412	0.00570771	0.1369	Pag1	94212	phosphoprotein associated with glycosphingolipid microdomains 1
ENSMUSG00000025199	3192.66	0.2213	0.0800726	2.76419	0.00570641	0.1369	Chuk	12675	conserved helix-loop-helix ubiquitous kinase
ENSMUSG00000021036	17526.3	0.2236	0.0810574	2.75904	0.00579712	0.1388	Sptlc2	20773	serine palmitoyltransferase, long chain base subunit 2
ENSMUSG00000038371	2177.49	-0.4447	0.161232	-2.75823	0.0058116	0.139	Sbf2	319934	SET binding factor 2
ENSMUSG00000030284	1309.95	0.2999	0.108839	2.75511	0.00586733	0.1402	Creld1	171508	cysteine-rich with EGF-like domains 1
ENSMUSG00000000204	105.662	-1.2989	0.471873	-2.75269	0.00591086	0.1407	Slfn4	20558	schlafen 4
ENSMUSG00000041836	10296.1	0.2979	0.108217	2.75278	0.0059092	0.1407	Ptpre	19267	protein tyrosine phosphatase, receptor type, E
ENSMUSG00000044103	1967.37	0.8911	0.323722	2.75281	0.00590868	0.1407	Il1f9	215257	interleukin 1 family, member 9
ENSMUSG00000038351	838.413	-0.486	0.176766	-2.74956	0.00596761	0.1419	Sgsm2	97761	small G protein signaling modulator 2
ENSMUSG00000070427	1361.26	-0.6192	0.225354	-2.7479	0.00599786	0.1424	Il18bp	16068	interleukin 18 binding protein
ENSMUSG00000090272	1026.88	-0.4928	0.179582	-2.74436	0.0060629	0.1438	Mndal	100040462	myeloid nuclear differentiation antigen like
ENSMUSG00000047735	4285.57	-0.4284	0.156214	-2.74266	0.00609434	0.1443	Samd9l	209086	sterile alpha motif domain containing 9-like
ENSMUSG00000010914	1704.64	0.3259	0.118872	2.74193	0.00610795	0.1445	Pdhx	27402	pyruvate dehydrogenase complex, component X
ENSMUSG00000023104	1937.84	-0.2773	0.101256	-2.73818	0.00617799	0.1459	Rfc2	19718	replication factor C (activator 1) 2
ENSMUSG00000027823	4056.51	0.2192	0.0800433	2.7379	0.00618324	0.1459	Gmps	229363	guanine monophosphate synthetase
ENSMUSG00000032561	580.28	0.952	0.347829	2.737	0.00620025	0.1461	Acpp	56318	acid phosphatase, prostate
ENSMUSG00000026421	2163.95	-0.3137	0.114663	-2.73578	0.00622324	0.1465	Csrp1	13007	cysteine and glycine-rich protein 1
ENSMUSG00000004296	75.0864	-2.0045	0.732975	-2.73474	0.00624303	0.1468	Il12b	16160	interleukin 12b
ENSMUSG00000028015	3433.49	-0.233	0.0853054	-2.73126	0.0063092	0.1477	Ctso	229445	cathepsin O
ENSMUSG00000053907	16770	0.2489	0.0911179	2.7312	0.00631035	0.1477	Mat2a	232087	methionine adenosyltransferase II, alpha
ENSMUSG00000028393	1829.01	0.2192	0.0802169	2.73239	0.00628773	0.1477	Alad	17025	aminolevulinate, delta-, dehydratase
ENSMUSG00000041625	43.3517	-1.2732	0.466124	-2.73136	0.0063074	0.1477	Ggact	223267	gamma-glutamylamine cyclotransferase
ENSMUSG00000073910	4816.92	0.2554	0.093583	2.72867	0.00635909	0.1486	Mob3b	214944	MOB kinase activator 3B
ENSMUSG00000021737	6055.76	0.2524	0.0926076	2.72552	0.00641996	0.1499	Psmd6	66413	proteasome (prosome, macropain) 26S subunit, non-ATPase, 6
ENSMUSG00000039715	295.2	-0.4649	0.170718	-2.72337	0.00646189	0.1506	Wdr34	71820	WD repeat domain 34
ENSMUSG00000028128	138.549	1.1214	0.411859	2.72273	0.00647452	0.1506	F3	14066	coagulation factor III
ENSMUSG00000031666	1594.45	-0.3819	0.140264	-2.72293	0.0064705	0.1506	Rbl2	19651	RB transcriptional corepressor like 2
ENSMUSG00000002409	126.085	-0.872	0.320356	-2.72209	0.0064871	0.1507	Dyrk1b	13549	dual-specificity tyrosine-(Y)-phosphorylation regulated kinase 1b
ENSMUSG00000019820	156.417	-0.858	0.315456	-2.71991	0.0065299	0.1515	Utrn	22288	utrophin
ENSMUSG00000001700	13.4554	-3.4962	1.28649	-2.71764	0.00657499	0.1521	Gramd3	107022	GRAM domain containing 3
ENSMUSG00000035372	899.382	0.3731	0.137284	2.71794	0.00656897	0.1521	1810055G02Rik	72056	RIKEN cDNA 1810055G02 gene
ENSMUSG00000015733	33452.5	0.2011	0.0739886	2.71755	0.00657663	0.1521	Capza2	12343	capping protein (actin filament) muscle Z-line, alpha 2
ENSMUSG00000070305	27.5313	2.0031	0.737312	2.7167	0.00659365	0.1523	Mpzl3	319742	myelin protein zero-like 3
ENSMUSG00000033862	666.608	-0.3826	0.140916	-2.71489	0.00662968	0.1526	Cdk10	234854	cyclin-dependent kinase 10
ENSMUSG00000037960	6564.43	0.3875	0.142708	2.71521	0.00662339	0.1526	Card19	68480	caspase recruitment domain family, member 19
ENSMUSG00000021188	1827.2	-0.2305	0.0848852	-2.71536	0.00662036	0.1526	Trip11	109181	thyroid hormone receptor interactor 11
ENSMUSG00000021876	463.21	-0.5105	0.188109	-2.71377	0.0066522	0.1529	Rnase4	58809	ribonuclease, RNase A family 4
ENSMUSG00000035284	870.56	-0.3971	0.146374	-2.71296	0.00666858	0.1529	Vps13c	320528	vacuolar protein sorting 13C
ENSMUSG00000022657	4.17241	4.7024	1.73334	2.71293	0.00666918	0.1529	Cd96	84544	CD96 antigen
ENSMUSG00000031808	2150.6	-0.5066	0.186782	-2.7124	0.00667974	0.153	Slc27a1	26457	solute carrier family 27 (fatty acid transporter), member 1
ENSMUSG00000042613	4236.37	-0.2553	0.0941872	-2.71059	0.00671629	0.1536	Pbxip1	229534	pre B cell leukemia transcription factor interacting protein 1
ENSMUSG00000029484	2331.15	-0.3104	0.114541	-2.70985	0.00673131	0.1538	Anxa3	11745	annexin A3
ENSMUSG00000041202	50.8937	-1.4506	0.535546	-2.70861	0.00675651	0.1542	Pla2g2d	18782	phospholipase A2, group IID
ENSMUSG00000002028	728.45	-0.3423	0.126479	-2.70668	0.00679596	0.1549	Kmt2a	214162	lysine (K)-specific methyltransferase 2A
ENSMUSG00000028252	992.558	0.5322	0.196952	2.7024	0.00688416	0.1567	Ccnc	51813	cyclin C
ENSMUSG00000052144	2436.98	0.2103	0.0779065	2.6994	0.00694652	0.158	Ppp4r2	232314	protein phosphatase 4, regulatory subunit 2
ENSMUSG00000079101	279.574	0.5193	0.192521	2.69711	0.00699432	0.1589	NA	NA	NA
ENSMUSG00000026942	3495.99	0.2486	0.0922009	2.69671	0.00700291	0.1589	Traf2	22030	TNF receptor-associated factor 2
ENSMUSG00000041075	1896.25	-0.4405	0.163484	-2.69441	0.00705125	0.1594	Fzd7	14369	frizzled class receptor 7
ENSMUSG00000059743	9181.09	0.3442	0.127723	2.6946	0.00704741	0.1594	Fdps	110196	farnesyl diphosphate synthetase
ENSMUSG00000029715	1569.72	0.2904	0.107757	2.69474	0.00704439	0.1594	Pop7	74097	processing of precursor 7, ribonuclease P family, (S. cerevisiae)
ENSMUSG00000010051	97.6865	-0.8804	0.3268	-2.694	0.00705992	0.1594	Hyal1	15586	hyaluronoglucosaminidase 1
ENSMUSG00000017386	92.0817	0.7751	0.287827	2.6931	0.00707913	0.1597	Traf4	22032	TNF receptor associated factor 4
ENSMUSG00000054836	304.538	0.4418	0.164084	2.69243	0.00709327	0.1598	Elp6	72341	elongator acetyltransferase complex subunit 6
ENSMUSG00000002602	52173	-0.4192	0.155843	-2.68993	0.00714679	0.1605	Axl	26362	AXL receptor tyrosine kinase
ENSMUSG00000046598	520.488	-0.4055	0.150722	-2.6907	0.00713026	0.1605	Bdh1	71911	3-hydroxybutyrate dehydrogenase, type 1
ENSMUSG00000022186	5198.76	-0.2934	0.109058	-2.68997	0.0071459	0.1605	Oxct1	67041	3-oxoacid CoA transferase 1
ENSMUSG00000027883	1332.62	0.278	0.103366	2.68932	0.00715985	0.1606	Gpsm2	76123	G-protein signalling modulator 2 (AGS3-like, C. elegans)
ENSMUSG00000027613	14420.2	0.1946	0.0723765	2.68829	0.00718189	0.1609	Eif6	16418	eukaryotic translation initiation factor 6
ENSMUSG00000025261	2868.96	-0.316	0.117618	-2.68693	0.00721123	0.1612	Huwe1	59026	HECT, UBA and WWE domain containing 1
ENSMUSG00000020577	338.943	-0.5266	0.195995	-2.6869	0.00721192	0.1612	Tspan13	66109	tetraspanin 13
ENSMUSG00000032412	52178.9	0.259	0.0964459	2.68548	0.00724249	0.1615	Atp1b3	11933	ATPase, Na+/K+ transporting, beta 3 polypeptide
ENSMUSG00000057469	2444.92	0.242	0.0901052	2.68581	0.0072355	0.1615	E2f6	50496	E2F transcription factor 6
ENSMUSG00000053801	2176.4	0.4049	0.150813	2.68487	0.00725578	0.1616	Grwd1	101612	glutamate-rich WD repeat containing 1
ENSMUSG00000028848	775.582	0.4078	0.15196	2.68373	0.00728065	0.162	Gpn2	100210	GPN-loop GTPase 2
ENSMUSG00000029714	1338.31	-0.3689	0.137505	-2.68249	0.00730773	0.1622	Gigyf1	57330	GRB10 interacting GYF protein 1
ENSMUSG00000034442	768.384	0.267	0.0995162	2.68271	0.00730286	0.1622	Trmt5	76357	TRM5 tRNA methyltransferase 5
ENSMUSG00000041716	214.479	-1.2752	0.475587	-2.68137	0.00733222	0.1625	Gm20604	100859931	predicted gene 20604
ENSMUSG00000061100	21.6406	3.7488	1.39895	2.67975	0.00736774	0.1632	Retnla	57262	resistin like alpha
ENSMUSG00000040242	4155.23	-0.631	0.235547	-2.67871	0.00739056	0.1635	Fgfr1op2	67529	FGFR1 oncogene partner 2
ENSMUSG00000074896	4565.45	-1.515	0.565775	-2.67781	0.00741049	0.1636	Ifit3	15959	interferon-induced protein with tetratricopeptide repeats 3
ENSMUSG00000047881	812.836	-0.3969	0.148219	-2.6775	0.00741748	0.1636	Rell1	100532	RELT-like 1
ENSMUSG00000055102	30.755	-3.7714	1.40867	-2.67727	0.00742247	0.1636	Zfp819	74400	zinc finger protein 819
ENSMUSG00000093280	4.88746	3.9873	1.48982	2.67634	0.00744322	0.1637	Mir2861	100499514	microRNA 2861
ENSMUSG00000001552	1964.41	-0.3901	0.145787	-2.67613	0.00744781	0.1637	Jup	16480	junction plakoglobin
ENSMUSG00000026566	17.5246	1.9593	0.732212	2.67591	0.00745277	0.1637	Mpzl1	68481	myelin protein zero-like 1
ENSMUSG00000034563	1316.29	-0.4904	0.183577	-2.67132	0.00755541	0.1658	Ccpg1	72278	cell cycle progression 1
ENSMUSG00000028111	249505	-0.2948	0.110364	-2.67077	0.00756772	0.1659	Ctsk	13038	cathepsin K
ENSMUSG00000072874	52.299	-0.9925	0.371727	-2.66986	0.00758835	0.1661	Gm6116	619945	predicted gene 6116
ENSMUSG00000040907	23.0173	-3.4396	1.28869	-2.66907	0.00760622	0.1663	Atp1a3	232975	ATPase, Na+/K+ transporting, alpha 3 polypeptide
ENSMUSG00000006390	9673.61	0.3639	0.136474	2.66628	0.00766959	0.1665	Elovl1	54325	elongation of very long chain fatty acids (FEN1/Elo2, SUR4/Elo3, yeast)-like 1
ENSMUSG00000030521	2040.82	0.2374	0.0890281	2.6661	0.00767377	0.1665	Mphosph10	67973	M-phase phosphoprotein 10 (U3 small nucleolar ribonucleoprotein)
ENSMUSG00000021573	6.30892	4.2409	1.5903	2.66675	0.0076589	0.1665	Tppp	72948	tubulin polymerization promoting protein
ENSMUSG00000020664	7046	0.1906	0.0714904	2.66608	0.00767423	0.1665	Dld	13382	dihydrolipoamide dehydrogenase
ENSMUSG00000045932	1028.62	-1.7045	0.639421	-2.66571	0.00768251	0.1665	Ifit2	15958	interferon-induced protein with tetratricopeptide repeats 2
ENSMUSG00000024778	2529.83	0.404	0.15149	2.66702	0.0076527	0.1665	Fas	14102	Fas (TNF receptor superfamily member 6)
ENSMUSG00000051043	439.713	-0.821	0.307942	-2.66614	0.0076727	0.1665	Gprc5c	70355	G protein-coupled receptor, family C, group 5, member C
ENSMUSG00000000794	389.569	-0.5949	0.223094	-2.66653	0.0076639	0.1665	Kcnn3	140493	potassium intermediate/small conductance calcium-activated channel, subfamily N, member 3
ENSMUSG00000031706	573.172	-0.4656	0.174863	-2.66256	0.00775478	0.1667	Rfx1	19724	regulatory factor X, 1 (influences HLA class II expression)
ENSMUSG00000053091	400.127	0.5497	0.206553	2.66151	0.00777918	0.1667	Lins1	72635	lines homolog 1
ENSMUSG00000068245	2585.14	-0.6493	0.243758	-2.66377	0.00772709	0.1667	Phf11d	219132	PHD finger protein 11D
ENSMUSG00000098048	5.08051	-4.2434	1.59403	-2.66205	0.00776665	0.1667	NA	NA	NA
ENSMUSG00000068747	14323.9	-0.4002	0.150305	-2.66255	0.00775517	0.1667	Sort1	20661	sortilin 1
ENSMUSG00000031827	8465.9	-0.5992	0.224999	-2.66316	0.00774108	0.1667	Cotl1	72042	coactosin-like 1 (Dictyostelium)
ENSMUSG00000042599	1275.99	-0.326	0.122405	-2.66358	0.00773129	0.1667	Kdm7a	338523	lysine (K)-specific demethylase 7A
ENSMUSG00000028266	5508.3	0.3262	0.122553	2.66189	0.00777037	0.1667	Lmo4	16911	LIM domain only 4
ENSMUSG00000039262	3048.82	-0.5248	0.197172	-2.66153	0.00777874	0.1667	Prrc2b	227723	proline-rich coiled-coil 2B
ENSMUSG00000032507	459.785	-0.4932	0.185273	-2.66179	0.00777256	0.1667	Fbxl2	72179	F-box and leucine-rich repeat protein 2
ENSMUSG00000022901	686.637	0.6047	0.22738	2.65943	0.00782728	0.167	Cd86	12524	CD86 antigen
ENSMUSG00000021771	13814.7	0.2552	0.095941	2.65957	0.00782405	0.167	Vdac2	22334	voltage-dependent anion channel 2
ENSMUSG00000030142	51462.6	0.5692	0.213956	2.66044	0.00780388	0.167	Clec4e	56619	C-type lectin domain family 4, member e
ENSMUSG00000017176	691.922	0.362	0.136088	2.65987	0.00781703	0.167	Nt5c3b	68106	5'-nucleotidase, cytosolic IIIB
ENSMUSG00000022747	9.61666	-4.0959	1.54061	-2.65864	0.00784577	0.1671	St3gal6	54613	ST3 beta-galactoside alpha-2,3-sialyltransferase 6
ENSMUSG00000030007	15434.6	0.1562	0.0587488	2.65868	0.00784484	0.1671	Cct7	12468	chaperonin containing Tcp1, subunit 7 (eta)
ENSMUSG00000032942	236.958	-0.5974	0.224827	-2.65722	0.00787892	0.1673	Ucp3	22229	uncoupling protein 3 (mitochondrial, proton carrier)
ENSMUSG00000052516	12.9574	-3.2627	1.22806	-2.65682	0.00788809	0.1673	Robo2	268902	roundabout guidance receptor 2
ENSMUSG00000002204	1078.54	0.4226	0.159028	2.65748	0.00787266	0.1673	Napsa	16541	napsin A aspartic peptidase
ENSMUSG00000095159	1632.78	0.2905	0.109381	2.65629	0.00790051	0.1673	NA	NA	NA
ENSMUSG00000025572	1741.67	-0.3525	0.132694	-2.65657	0.00789404	0.1673	Tmc6	217353	transmembrane channel-like gene family 6
ENSMUSG00000023004	31058.2	0.2126	0.0801128	2.65416	0.0079507	0.1676	Tuba1b	22143	tubulin, alpha 1B
ENSMUSG00000014361	6112.25	-0.4339	0.163468	-2.65462	0.00793989	0.1676	Mertk	17289	MER proto-oncogene tyrosine kinase
ENSMUSG00000021238	1436.02	-0.4	0.15068	-2.65449	0.00794279	0.1676	Aldh6a1	104776	aldehyde dehydrogenase family 6, subfamily A1
ENSMUSG00000047415	663.967	0.8045	0.303107	2.65433	0.00794661	0.1676	Gpr68	238377	G protein-coupled receptor 68
ENSMUSG00000022817	8126.16	-0.4034	0.152067	-2.6527	0.00798506	0.1682	Itgb5	16419	integrin beta 5
ENSMUSG00000017428	8291.05	0.353	0.133161	2.65091	0.0080275	0.1689	Psmd11	69077	proteasome (prosome, macropain) 26S subunit, non-ATPase, 11
ENSMUSG00000045658	5140.48	0.4177	0.157618	2.65009	0.00804707	0.1691	Pid1	98496	phosphotyrosine interaction domain containing 1
ENSMUSG00000025949	1076.34	-0.4228	0.159604	-2.64914	0.00806959	0.1692	Pikfyve	18711	phosphoinositide kinase, FYVE type zinc finger containing
ENSMUSG00000087357	30.4246	-1.9939	0.752656	-2.64921	0.0080681	0.1692	NA	NA	NA
ENSMUSG00000045999	718.029	-0.5996	0.226662	-2.64552	0.00815644	0.1708	NA	NA	NA
ENSMUSG00000019987	19.0626	-2.9068	1.09888	-2.64525	0.00816297	0.1708	Arg1	11846	arginase, liver
ENSMUSG00000043323	1089.06	-0.3335	0.126103	-2.64469	0.00817663	0.1709	Fbrsl1	381668	fibrosin-like 1
ENSMUSG00000038175	1662.63	0.2985	0.112955	2.64263	0.00822637	0.1718	Mylip	218203	myosin regulatory light chain interacting protein
ENSMUSG00000023979	7.8343	-3.0594	1.15811	-2.64173	0.00824841	0.1719	Guca1b	107477	guanylate cyclase activator 1B
ENSMUSG00000050900	22.7262	1.3938	0.527572	2.64184	0.00824574	0.1719	NA	NA	NA
ENSMUSG00000085913	56.1384	-1.4502	0.549204	-2.64062	0.00827549	0.1722	NA	NA	NA
ENSMUSG00000026927	4787.59	0.246	0.0931879	2.64012	0.00828765	0.1723	Entr1	68112	endosome associated trafficking regulator 1
ENSMUSG00000000058	21156.4	0.3369	0.127633	2.63942	0.00830486	0.1723	Cav2	12390	caveolin 2
ENSMUSG00000037139	56.0886	-2.0438	0.774363	-2.63938	0.00830584	0.1723	Myom3	242702	myomesin family, member 3
ENSMUSG00000020121	17.1902	3.4583	1.31062	2.63865	0.0083238	0.1725	Srgap1	117600	SLIT-ROBO Rho GTPase activating protein 1
ENSMUSG00000097558	221.675	-0.5293	0.200676	-2.63769	0.00834731	0.1728	NA	NA	NA
ENSMUSG00000075053	1558.7	0.2957	0.112142	2.6372	0.00835929	0.1729	NA	NA	NA
ENSMUSG00000079419	5208.08	-0.3826	0.14517	-2.63561	0.00839854	0.1735	Ms4a6c	73656	membrane-spanning 4-domains, subfamily A, member 6C
ENSMUSG00000073144	266.364	-0.6181	0.23474	-2.6333	0.00845584	0.1745	4930599N23Rik	75379	RIKEN cDNA 4930599N23 gene
ENSMUSG00000020133	3938.4	0.2149	0.081647	2.63229	0.0084811	0.1747	2310011J03Rik	66374	RIKEN cDNA 2310011J03 gene
ENSMUSG00000049932	5065.53	0.2265	0.0860462	2.63225	0.00848221	0.1747	H2afx	15270	H2A histone family, member X
ENSMUSG00000038564	343.931	-0.6875	0.261249	-2.63161	0.00849823	0.1748	Ift172	67661	intraflagellar transport 172
ENSMUSG00000057143	855.913	-0.464	0.176341	-2.63135	0.00850468	0.1748	Trim12c	319236	tripartite motif-containing 12C
ENSMUSG00000024889	2709.56	0.1939	0.0736958	2.63075	0.00851977	0.1749	Rce1	19671	Ras converting CAAX endopeptidase 1
ENSMUSG00000045071	331.075	0.3658	0.139094	2.62994	0.00854004	0.1751	E130308A19Rik	230259	RIKEN cDNA E130308A19 gene
ENSMUSG00000052684	2472.36	-0.2719	0.103402	-2.62964	0.00854752	0.1751	Jun	16476	jun proto-oncogene
ENSMUSG00000031007	24529.3	0.1753	0.0666564	2.62918	0.00855898	0.1751	Atp6ap2	70495	ATPase, H+ transporting, lysosomal accessory protein 2
ENSMUSG00000001240	45.5743	-9.0918	3.46112	-2.62684	0.00861818	0.1758	Ramp2	54409	receptor (calcitonin) activity modifying protein 2
ENSMUSG00000021466	70.7142	-0.8451	0.321712	-2.62702	0.00861356	0.1758	Ptch1	19206	patched 1
ENSMUSG00000026229	16201.8	0.2488	0.0947118	2.62639	0.00862962	0.1758	Psmd1	70247	proteasome (prosome, macropain) 26S subunit, non-ATPase, 1
ENSMUSG00000020745	4252.58	0.2324	0.0884778	2.62662	0.00862372	0.1758	Pafah1b1	18472	platelet-activating factor acetylhydrolase, isoform 1b, subunit 1
ENSMUSG00000052429	3596.16	0.2933	0.111701	2.62563	0.00864894	0.1759	NA	NA	NA
ENSMUSG00000036587	411.022	-0.9284	0.353565	-2.62572	0.0086466	0.1759	Fut7	14347	fucosyltransferase 7
ENSMUSG00000029610	2289.49	0.3154	0.120203	2.62404	0.00868933	0.176	Aimp2	231872	aminoacyl tRNA synthetase complex-interacting multifunctional protein 2
ENSMUSG00000000149	7501	-0.3864	0.14724	-2.62396	0.00869143	0.176	Gna12	14673	guanine nucleotide binding protein, alpha 12
ENSMUSG00000087266	3.44343	-5.1436	1.96025	-2.62397	0.00869114	0.176	NA	NA	NA
ENSMUSG00000036181	2074.9	-0.4436	0.169011	-2.62469	0.00867284	0.176	Hist1h1c	50708	histone cluster 1, H1c
ENSMUSG00000044986	190.874	-0.7329	0.279445	-2.62279	0.00872142	0.1764	Tst	22117	thiosulfate sulfurtransferase, mitochondrial
ENSMUSG00000022253	535.244	-0.3559	0.135794	-2.62091	0.0087696	0.1771	Nadk2	68646	NAD kinase 2, mitochondrial
ENSMUSG00000026640	351.645	-0.6487	0.247531	-2.6207	0.00877502	0.1771	Plxna2	18845	plexin A2
ENSMUSG00000039886	6945.1	0.1707	0.0651694	2.61947	0.00880664	0.1776	Tmem120a	215210	transmembrane protein 120A
ENSMUSG00000020315	2100.9	-0.4935	0.188435	-2.61909	0.00881655	0.1776	Sptbn1	20742	spectrin beta, non-erythrocytic 1
ENSMUSG00000034343	6326.36	0.3102	0.118506	2.61759	0.0088553	0.1781	Ube2f	67921	ubiquitin-conjugating enzyme E2F (putative)
ENSMUSG00000038780	4220	-0.4225	0.161432	-2.6174	0.00886019	0.1781	Smurf1	75788	SMAD specific E3 ubiquitin protein ligase 1
ENSMUSG00000006800	5599.18	-0.5187	0.198346	-2.6149	0.00892542	0.1791	Sulf2	72043	sulfatase 2
ENSMUSG00000097125	108.19	-0.7194	0.275163	-2.61435	0.00893967	0.1791	NA	NA	NA
ENSMUSG00000001166	228.427	-0.4954	0.189475	-2.61451	0.00893564	0.1791	Oas1c	114643	2'-5' oligoadenylate synthetase 1C
ENSMUSG00000036278	350.156	-0.3901	0.149273	-2.61365	0.00895816	0.1793	Macrod1	107227	MACRO domain containing 1
ENSMUSG00000002210	1815.42	0.2881	0.110276	2.61279	0.00898073	0.1795	Smg9	71997	smg-9 homolog, nonsense mediated mRNA decay factor (C. elegans)
ENSMUSG00000025950	19272	-0.2225	0.0851767	-2.61263	0.00898487	0.1795	Idh1	15926	isocitrate dehydrogenase 1 (NADP+), soluble
ENSMUSG00000070034	1540	-0.5104	0.195457	-2.61147	0.00901548	0.1799	Sp110	109032	Sp110 nuclear body protein
ENSMUSG00000066621	6561.48	-0.4747	0.181809	-2.6109	0.00903049	0.18	Tecpr1	70381	tectonin beta-propeller repeat containing 1
ENSMUSG00000040528	892.144	0.4371	0.167491	2.60962	0.0090642	0.1805	Milr1	380732	mast cell immunoglobulin like receptor 1
ENSMUSG00000029217	2027.51	-0.3514	0.134715	-2.6086	0.00909139	0.1809	Tec	21682	tec protein tyrosine kinase
ENSMUSG00000026821	9006.02	0.2872	0.110129	2.60783	0.00911177	0.1811	Ralgds	19730	ral guanine nucleotide dissociation stimulator
ENSMUSG00000026958	6106.86	-0.3275	0.12563	-2.60653	0.00914644	0.1816	Dpp7	83768	dipeptidylpeptidase 7
ENSMUSG00000023348	65.335	-0.8321	0.319327	-2.60588	0.0091639	0.1818	Trip6	22051	thyroid hormone receptor interactor 6
ENSMUSG00000070319	6823.2	0.2105	0.0808094	2.60453	0.00919993	0.1821	Eif3g	53356	eukaryotic translation initiation factor 3, subunit G
ENSMUSG00000036693	2093.3	0.2558	0.0982342	2.60387	0.00921784	0.1821	Nop14	75416	NOP14 nucleolar protein
ENSMUSG00000076433	7.41082	-3.4888	1.33993	-2.60371	0.00922202	0.1821	Cep295nl	58251	CEP295 N-terminal like
ENSMUSG00000039199	174.676	-0.5139	0.197416	-2.60317	0.00923668	0.1821	Zdhhc1	70796	zinc finger, DHHC domain containing 1
ENSMUSG00000028760	2975.82	-0.4808	0.184667	-2.60344	0.0092293	0.1821	Eif4g3	230861	eukaryotic translation initiation factor 4 gamma, 3
ENSMUSG00000027487	867.96	-0.6602	0.253502	-2.60419	0.0092091	0.1821	Cdk5rap1	66971	CDK5 regulatory subunit associated protein 1
ENSMUSG00000091921	153.026	-0.7745	0.297588	-2.60244	0.00925633	0.1823	NA	NA	NA
ENSMUSG00000021918	437.595	-0.4343	0.166937	-2.60179	0.00927378	0.1824	Nek4	23955	NIMA (never in mitosis gene a)-related expressed kinase 4
ENSMUSG00000036097	2974.33	-0.2846	0.109497	-2.59903	0.00934863	0.1837	Slf2	226151	SMC5-SMC6 complex localization factor 2
ENSMUSG00000060216	6550.04	0.1847	0.0710932	2.59806	0.00937516	0.1841	Arrb2	216869	arrestin, beta 2
ENSMUSG00000042354	2585.6	0.2979	0.114727	2.59661	0.00941485	0.1847	Gnl3	30877	guanine nucleotide binding protein-like 3 (nucleolar)
ENSMUSG00000014547	690.628	-0.4118	0.158626	-2.59598	0.00943218	0.1848	Wdfy2	268752	WD repeat and FYVE domain containing 2
ENSMUSG00000058818	18432.4	-0.2235	0.0861322	-2.59444	0.00947455	0.1855	Pirb	18733	paired Ig-like receptor B
ENSMUSG00000064037	2439.69	0.2448	0.0943706	2.59391	0.00948909	0.1855	Gpn1	74254	GPN-loop GTPase 1
ENSMUSG00000015944	269.851	-0.3884	0.149738	-2.5937	0.00949481	0.1855	Castor2	80909	cytosolic arginine sensor for mTORC1 subunit 2
ENSMUSG00000061479	5964.84	0.1697	0.0654644	2.59163	0.00955219	0.1864	Snrpa	53607	small nuclear ribonucleoprotein polypeptide A
ENSMUSG00000034488	3.26178	5.9681	2.3041	2.59022	0.0095914	0.187	Edil3	13612	EGF-like repeats and discoidin I-like domains 3
ENSMUSG00000034110	1134.73	0.2739	0.105769	2.5896	0.00960882	0.1871	Kctd7	212919	potassium channel tetramerisation domain containing 7
ENSMUSG00000071074	4255.91	-0.2087	0.0806102	-2.58906	0.00962372	0.1872	Yipf3	28064	Yip1 domain family, member 3
ENSMUSG00000071657	2887.96	-0.2474	0.0956082	-2.58774	0.00966069	0.1876	Bscl2	14705	Berardinelli-Seip congenital lipodystrophy 2 (seipin)
ENSMUSG00000017144	987.526	0.3659	0.14138	2.58803	0.00965257	0.1876	Rnd3	74194	Rho family GTPase 3
ENSMUSG00000023991	1124.25	0.5716	0.221004	2.58645	0.00969692	0.1881	Foxp4	74123	forkhead box P4
ENSMUSG00000034203	3018.97	0.3151	0.121899	2.58529	0.00972958	0.1885	Chchd4	72170	coiled-coil-helix-coiled-coil-helix domain containing 4
ENSMUSG00000097234	8.65746	-3.9227	1.5181	-2.58394	0.00976794	0.1891	NA	NA	NA
ENSMUSG00000038400	1420.8	0.5107	0.197737	2.58254	0.00980747	0.1897	Pmepa1	65112	prostate transmembrane protein, androgen induced 1
ENSMUSG00000068744	44.2789	-1.0163	0.393709	-2.5813	0.00984278	0.1902	Psrc1	56742	proline/serine-rich coiled-coil 1
ENSMUSG00000021792	1288	-0.3114	0.120685	-2.58047	0.00986646	0.1904	Prxl2a	70564	peroxiredoxin like 2A
ENSMUSG00000022244	225.038	-0.4795	0.18589	-2.57939	0.0098974	0.1908	Amacr	17117	alpha-methylacyl-CoA racemase
ENSMUSG00000006378	335.782	0.395	0.153191	2.57842	0.00992538	0.1912	Gcat	26912	glycine C-acetyltransferase (2-amino-3-ketobutyrate-coenzyme A ligase)
ENSMUSG00000001942	1357.21	-0.2709	0.105118	-2.57744	0.00995349	0.1913	Siae	22619	sialic acid acetylesterase
ENSMUSG00000067356	3.06726	-4.8675	1.88884	-2.57697	0.00996711	0.1913	NA	NA	NA
ENSMUSG00000082229	5.27151	3.6104	1.40135	2.57639	0.00998385	0.1913	Nap1l2	17954	nucleosome assembly protein 1-like 2
ENSMUSG00000024169	855.674	-0.4954	0.192314	-2.57621	0.00998885	0.1913	Ift140	106633	intraflagellar transport 140
ENSMUSG00000038094	29.9648	4.3957	1.70582	2.57686	0.00997014	0.1913	Atp13a4	224079	ATPase type 13A4
ENSMUSG00000070327	4211.92	-0.7226	0.280469	-2.57648	0.00998132	0.1913	Rnf213	672511	ring finger protein 213
ENSMUSG00000034424	2511.17	0.3028	0.117655	2.57387	0.0100569	0.1924	Gcsh	68133	glycine cleavage system protein H (aminomethyl carrier)
ENSMUSG00000054484	1028.74	0.2304	0.0895949	2.57207	0.0101091	0.1932	Tmem62	96957	transmembrane protein 62
ENSMUSG00000016921	6051.02	0.2114	0.0822515	2.57066	0.0101506	0.1938	Srsf6	67996	serine/arginine-rich splicing factor 6
ENSMUSG00000090551	4.01146	5.0885	1.98065	2.56908	0.010197	0.1945	NA	NA	NA
ENSMUSG00000026193	3869.68	-0.7234	0.281809	-2.56707	0.010256	0.1954	Fn1	14268	fibronectin 1
ENSMUSG00000051639	30.5728	-1.633	0.636413	-2.56589	0.0102912	0.1957	NA	NA	NA
ENSMUSG00000079339	238.196	-1.3278	0.517578	-2.56549	0.0103031	0.1957	Ifit1bl1	667373	interferon induced protein with tetratricpeptide repeats 1B like 1
ENSMUSG00000037337	1047.08	-0.3793	0.147849	-2.56571	0.0102966	0.1957	Map4k1	26411	mitogen-activated protein kinase kinase kinase kinase 1
ENSMUSG00000044224	1232.1	0.2896	0.112924	2.56471	0.0103263	0.196	Dnajc21	78244	DnaJ heat shock protein family (Hsp40) member C21
ENSMUSG00000028417	16.5565	1.6372	0.638866	2.56271	0.010386	0.1969	Tal2	21350	T cell acute lymphocytic leukemia 2
ENSMUSG00000041488	5691.34	0.2142	0.083623	2.56151	0.0104218	0.1974	Stx3	20908	syntaxin 3
ENSMUSG00000030471	1973.98	0.2586	0.100976	2.56125	0.0104296	0.1974	Zdhhc13	243983	zinc finger, DHHC domain containing 13
ENSMUSG00000015994	3282.71	0.2591	0.101237	2.55914	0.0104932	0.1984	Fnta	14272	farnesyltransferase, CAAX box, alpha
ENSMUSG00000028437	6380.67	0.2217	0.0866707	2.55803	0.0105268	0.1987	Ubap1	67123	ubiquitin-associated protein 1
ENSMUSG00000019920	6579.55	0.3203	0.125234	2.55793	0.0105299	0.1987	Lims1	110829	LIM and senescent cell antigen-like domains 1
ENSMUSG00000029863	474.687	-0.893	0.349281	-2.55672	0.0105663	0.1992	Casp2	12366	caspase 2
ENSMUSG00000052681	26630.4	0.1608	0.0629158	2.55505	0.0106171	0.2	Rap1b	215449	RAS related protein 1b
ENSMUSG00000015396	2393.11	0.3278	0.12832	2.55456	0.0106322	0.2	Cd83	12522	CD83 antigen
ENSMUSG00000039997	853.047	-0.5438	0.213111	-2.55167	0.0107208	0.2007	Ifi203	15950	interferon activated gene 203
ENSMUSG00000038028	1826.84	0.2695	0.105576	2.55288	0.0106835	0.2007	Tigar	319801	Trp53 induced glycolysis repulatory phosphatase
ENSMUSG00000052776	16413.5	-0.4203	0.164673	-2.55211	0.0107072	0.2007	Oas1a	246730	2'-5' oligoadenylate synthetase 1A
ENSMUSG00000060012	834.969	-0.6106	0.239275	-2.55196	0.0107119	0.2007	Kif13b	16554	kinesin family member 13B
ENSMUSG00000022687	134.936	-3.4306	1.34464	-2.55134	0.010731	0.2007	Boc	117606	biregional cell adhesion molecule-related/down-regulated by oncogenes (Cdon) binding protein
ENSMUSG00000038523	91.2343	-0.7801	0.305695	-2.55189	0.010714	0.2007	1700003F12Rik	75480	RIKEN cDNA 1700003F12 gene
ENSMUSG00000032965	1408.32	0.284	0.111344	2.55026	0.0107643	0.2012	Ift57	73916	intraflagellar transport 57
ENSMUSG00000039431	2408.92	-0.3394	0.133155	-2.54904	0.0108021	0.2017	Mtmr7	54384	myotubularin related protein 7
ENSMUSG00000031447	79923.3	-0.1713	0.0672506	-2.54786	0.0108385	0.2022	Lamp1	16783	lysosomal-associated membrane protein 1
ENSMUSG00000034218	420.973	-0.5805	0.227931	-2.54692	0.010868	0.2025	Atm	11920	ataxia telangiectasia mutated
ENSMUSG00000022946	5727.85	-0.4145	0.162959	-2.54334	0.01098	0.204	Dop1b	70028	DOP1 leucine zipper like protein B
ENSMUSG00000000693	12.2859	2.2755	0.89468	2.54331	0.0109807	0.204	Loxl3	16950	lysyl oxidase-like 3
ENSMUSG00000006740	7021.52	0.1882	0.0740147	2.54328	0.0109818	0.204	Kif5b	16573	kinesin family member 5B
ENSMUSG00000053835	1963.91	-0.4737	0.18654	-2.53927	0.0111084	0.2062	H2-T24	15042	histocompatibility 2, T region locus 24
ENSMUSG00000078671	1377.84	-0.3045	0.120026	-2.53727	0.011172	0.2072	Chd2	244059	chromodomain helicase DNA binding protein 2
ENSMUSG00000082062	11977.7	0.3045	0.120098	2.53566	0.0112236	0.2079	NA	NA	NA
ENSMUSG00000030839	1091.2	0.2526	0.0996442	2.535	0.0112447	0.2079	Sergef	27414	secretion regulating guanine nucleotide exchange factor
ENSMUSG00000031493	3.43179	6.011	2.37101	2.5352	0.0112382	0.2079	Ggn	243897	gametogenetin
ENSMUSG00000037710	2178.77	-0.3868	0.152598	-2.53465	0.0112559	0.2079	Cisd1	52637	CDGSH iron sulfur domain 1
ENSMUSG00000041220	53.1697	1.0838	0.427655	2.53428	0.0112679	0.208	Elovl6	170439	ELOVL family member 6, elongation of long chain fatty acids (yeast)
ENSMUSG00000038402	22.4782	-2.4168	0.954187	-2.53285	0.0113139	0.2086	Foxf2	14238	forkhead box F2
ENSMUSG00000033355	8080.61	-0.5207	0.205865	-2.52931	0.0114287	0.2101	Rtp4	67775	receptor transporter protein 4
ENSMUSG00000022216	7626.24	-0.2666	0.105378	-2.52958	0.0114198	0.2101	Psme1	19186	proteasome (prosome, macropain) activator subunit 1 (PA28 alpha)
ENSMUSG00000095440	51.4989	-0.9549	0.377488	-2.52974	0.0114147	0.2101	Fignl2	668225	fidgetin-like 2
ENSMUSG00000005534	855.696	-0.3668	0.145109	-2.52789	0.0114751	0.2106	Insr	16337	insulin receptor
ENSMUSG00000051238	517.886	-0.314	0.12419	-2.52819	0.0114651	0.2106	Swsap1	66962	SWIM type zinc finger 7 associated protein 1
ENSMUSG00000020457	5038.21	0.2203	0.0871725	2.52734	0.0114929	0.2107	Drg1	13494	developmentally regulated GTP binding protein 1
ENSMUSG00000057411	1336.97	-0.2987	0.118246	-2.52577	0.0115445	0.2115	Fam173a	214917	family with sequence similarity 173, member A
ENSMUSG00000049422	1468.99	-0.3338	0.132208	-2.52508	0.0115672	0.2117	Chchd10	103172	coiled-coil-helix-coiled-coil-helix domain containing 10
ENSMUSG00000002980	498.198	-1.0943	0.433519	-2.52425	0.0115946	0.212	Bcam	57278	basal cell adhesion molecule
ENSMUSG00000020021	1030.73	-0.3451	0.136894	-2.52114	0.0116977	0.2126	Fgd6	13998	FYVE, RhoGEF and PH domain containing 6
ENSMUSG00000028972	6.72923	4.4247	1.75496	2.52123	0.0116946	0.2126	Car6	12353	carbonic anhydrase 6
ENSMUSG00000027605	991.427	0.779	0.308854	2.52208	0.0116662	0.2126	Acss2	60525	acyl-CoA synthetase short-chain family member 2
ENSMUSG00000025875	516.52	-0.7204	0.285693	-2.52168	0.0116797	0.2126	Tspan17	74257	tetraspanin 17
ENSMUSG00000062488	1341.73	-1.3993	0.555078	-2.52093	0.0117046	0.2126	Ifit3b	667370	interferon-induced protein with tetratricopeptide repeats 3B
ENSMUSG00000042757	13.8095	2.1423	0.849222	2.52261	0.0116488	0.2126	Tmem108	81907	transmembrane protein 108
ENSMUSG00000048997	340.421	0.439	0.174122	2.52128	0.011693	0.2126	Atxn7l2	72522	ataxin 7-like 2
ENSMUSG00000020422	914.688	-0.6076	0.241246	-2.51858	0.011783	0.2137	Tns3	319939	tensin 3
ENSMUSG00000026896	4690.52	-0.5169	0.205282	-2.51813	0.0117981	0.2137	Ifih1	71586	interferon induced with helicase C domain 1
ENSMUSG00000021298	409.294	0.7116	0.282556	2.51829	0.0117928	0.2137	Gpr132	56696	G protein-coupled receptor 132
ENSMUSG00000020098	5.6675	4.4547	1.76964	2.51726	0.0118271	0.2139	Pcbd1	13180	pterin 4 alpha carbinolamine dehydratase/dimerization cofactor of hepatocyte nuclear factor 1 alpha (TCF1) 1
ENSMUSG00000021076	4860.94	0.177	0.0703361	2.51715	0.011831	0.2139	Actr10	56444	ARP10 actin-related protein 10
ENSMUSG00000054469	603.238	-0.4033	0.160371	-2.51456	0.0119182	0.2147	Lclat1	225010	lysocardiolipin acyltransferase 1
ENSMUSG00000037253	2310.65	0.2187	0.087002	2.51421	0.0119298	0.2147	Mex3c	240396	mex3 RNA binding family member C
ENSMUSG00000051627	216.185	-0.5277	0.209851	-2.51451	0.0119197	0.2147	Hist1h1e	50709	histone cluster 1, H1e
ENSMUSG00000044468	953.221	-0.6211	0.247014	-2.51442	0.0119229	0.2147	Tent5c	74645	terminal nucleotidyltransferase 5C
ENSMUSG00000022554	545.916	0.334	0.132786	2.51502	0.0119027	0.2147	Hgh1	59053	HGH1 homolog
ENSMUSG00000042367	5.10971	4.5882	1.82555	2.51334	0.0119593	0.215	Gjb3	14620	gap junction protein, beta 3
ENSMUSG00000003452	42.8265	0.9939	0.39587	2.51071	0.0120489	0.2162	Bicd1	12121	BICD cargo adaptor 1
ENSMUSG00000031834	2671.5	-0.3172	0.12634	-2.51037	0.0120605	0.2162	Pik3r2	18709	phosphoinositide-3-kinase regulatory subunit 2
ENSMUSG00000008859	6430.63	0.2428	0.0967238	2.51067	0.0120501	0.2162	Rala	56044	v-ral simian leukemia viral oncogene A (ras related)
ENSMUSG00000032803	7107.41	0.2245	0.0894656	2.50965	0.0120849	0.2165	Cdv3	321022	carnitine deficiency-associated gene expressed in ventricle 3
ENSMUSG00000013707	3320.89	-0.3502	0.13957	-2.50908	0.0121045	0.2166	Tnfaip8l2	69769	tumor necrosis factor, alpha-induced protein 8-like 2
ENSMUSG00000067235	49.5337	1.4551	0.580102	2.50831	0.0121309	0.2169	H2-Q10	15007	histocompatibility 2, Q region locus 10
ENSMUSG00000053080	33.7764	1.6275	0.6491	2.50735	0.012164	0.2172	2700081O15Rik	108899	RIKEN cDNA 2700081O15 gene
ENSMUSG00000020312	8.66217	-3.8121	1.52047	-2.5072	0.0121693	0.2172	Shc2	216148	SHC (Src homology 2 domain containing) transforming protein 2
ENSMUSG00000031903	12693.7	-0.2891	0.115393	-2.50515	0.0122398	0.2182	Pla2g15	192654	phospholipase A2, group XV
ENSMUSG00000039671	1338.85	-0.2659	0.106241	-2.50302	0.0123137	0.2191	Zmynd8	228880	zinc finger, MYND-type containing 8
ENSMUSG00000025429	2548.31	0.3105	0.124056	2.50282	0.0123207	0.2191	Pstpip2	19201	proline-serine-threonine phosphatase-interacting protein 2
ENSMUSG00000096727	2036.32	-0.3643	0.14554	-2.50283	0.0123206	0.2191	Psmb9	16912	proteasome (prosome, macropain) subunit, beta type 9 (large multifunctional peptidase 2)
ENSMUSG00000032231	55849.2	0.2418	0.0966556	2.50175	0.012358	0.2195	Anxa2	12306	annexin A2
ENSMUSG00000025613	15718.1	0.167	0.0669076	2.49554	0.0125765	0.2232	Cct8	12469	chaperonin containing Tcp1, subunit 8 (theta)
ENSMUSG00000075596	8.30769	-3.2399	1.29856	-2.49495	0.0125975	0.2234	B130006D01Rik	320616	RIKEN cDNA B130006D01 gene
ENSMUSG00000020737	9273.42	0.2845	0.114063	2.49413	0.0126267	0.2237	Jpt1	15374	Jupiter microtubule associated homolog 1
ENSMUSG00000032902	1878.63	-0.444	0.178084	-2.49348	0.0126498	0.2239	Slc16a1	20501	solute carrier family 16 (monocarboxylic acid transporters), member 1
ENSMUSG00000031060	1603.41	-0.2289	0.091804	-2.49314	0.0126619	0.2239	Rbm10	236732	RNA binding motif protein 10
ENSMUSG00000032788	8683.45	-0.3093	0.124096	-2.49219	0.0126958	0.2241	Pdxk	216134	pyridoxal (pyridoxine, vitamin B6) kinase
ENSMUSG00000049686	1883.53	0.6093	0.244438	2.49247	0.0126859	0.2241	Orai1	109305	ORAI calcium release-activated calcium modulator 1
ENSMUSG00000040078	2153.47	0.2123	0.0852044	2.49169	0.0127136	0.2242	NA	NA	NA
ENSMUSG00000003948	1448.55	-0.2778	0.111567	-2.48984	0.0127802	0.2244	Mmd	67468	monocyte to macrophage differentiation-associated
ENSMUSG00000083477	329.126	0.4176	0.167689	2.49023	0.0127659	0.2244	NA	NA	NA
ENSMUSG00000025213	686.63	-0.5558	0.223175	-2.49064	0.0127513	0.2244	Kazald1	107250	Kazal-type serine peptidase inhibitor domain 1
ENSMUSG00000017400	1395.93	-0.4339	0.174288	-2.48983	0.0127804	0.2244	Stac2	217154	SH3 and cysteine rich domain 2
ENSMUSG00000007817	10874	-0.3346	0.134318	-2.49082	0.0127448	0.2244	Zmiz1	328365	zinc finger, MIZ-type containing 1
ENSMUSG00000018395	918.833	-0.28	0.112597	-2.48695	0.0128843	0.2254	Kif3a	16568	kinesin family member 3A
ENSMUSG00000028917	6990.47	-0.2512	0.101001	-2.48705	0.0128806	0.2254	Plekhm2	69582	pleckstrin homology domain containing, family M (with RUN domain) member 2
ENSMUSG00000026019	2693.14	0.2452	0.098576	2.48747	0.0128655	0.2254	Wdr12	57750	WD repeat domain 12
ENSMUSG00000034908	6710.31	-0.3853	0.154945	-2.48696	0.0128838	0.2254	Sidt2	214597	SID1 transmembrane family, member 2
ENSMUSG00000043263	97.5109	-1.412	0.568063	-2.48569	0.0129301	0.2256	Ifi209	236312	interferon activated gene 209
ENSMUSG00000031608	2871.8	-0.2305	0.0927231	-2.48603	0.0129179	0.2256	Galnt7	108150	polypeptide N-acetylgalactosaminyltransferase 7
ENSMUSG00000055013	5556.45	0.3734	0.150228	2.48579	0.0129264	0.2256	Agap1	347722	ArfGAP with GTPase domain, ankyrin repeat and PH domain 1
ENSMUSG00000037722	698.693	0.2607	0.104916	2.4851	0.0129515	0.2256	Gnpnat1	54342	glucosamine-phosphate N-acetyltransferase 1
ENSMUSG00000037533	1094.22	-0.3794	0.152673	-2.48492	0.0129582	0.2256	Rapgef6	192786	Rap guanine nucleotide exchange factor (GEF) 6
ENSMUSG00000038894	1865.15	-0.3493	0.140594	-2.48467	0.0129671	0.2256	Irs2	384783	insulin receptor substrate 2
ENSMUSG00000023832	1950.12	0.244	0.098209	2.48429	0.0129811	0.2256	Acat2	110460	acetyl-Coenzyme A acetyltransferase 2
ENSMUSG00000026853	5588.84	-0.2742	0.11039	-2.4839	0.0129953	0.2257	Crat	12908	carnitine acetyltransferase
ENSMUSG00000023723	1699.7	0.806	0.325008	2.48008	0.0131351	0.2277	Mrps23	64656	mitochondrial ribosomal protein S23
ENSMUSG00000035697	5328.06	-0.3263	0.131559	-2.48021	0.0131304	0.2277	Arhgap45	70719	Rho GTPase activating protein 45
ENSMUSG00000015947	476.035	-0.5956	0.240189	-2.47974	0.013148	0.2277	Fcgr1	14129	Fc receptor, IgG, high affinity I
ENSMUSG00000074414	3.57281	5.1098	2.06229	2.47775	0.0132215	0.228	NA	NA	NA
ENSMUSG00000032487	1926.3	1.637	0.660623	2.47791	0.0132156	0.228	Ptgs2	19225	prostaglandin-endoperoxide synthase 2
ENSMUSG00000027746	3413.22	0.178	0.0718497	2.47803	0.0132109	0.228	Ufm1	67890	ubiquitin-fold modifier 1
ENSMUSG00000021592	895.115	-0.2533	0.102226	-2.47795	0.0132141	0.228	Arsk	77041	arylsulfatase K
ENSMUSG00000028214	44.8781	-1.6623	0.670625	-2.47871	0.0131859	0.228	Gem	14579	GTP binding protein (gene overexpressed in skeletal muscle)
ENSMUSG00000023919	168.143	0.5008	0.202263	2.47615	0.0132809	0.2288	Cenpq	83815	centromere protein Q
ENSMUSG00000028456	91.1079	0.841	0.33986	2.47451	0.0133418	0.2296	Unc13b	22249	unc-13 homolog B
ENSMUSG00000046982	2166.19	0.513	0.207437	2.47324	0.0133892	0.2303	Tshz1	110796	teashirt zinc finger family member 1
ENSMUSG00000031578	2856.18	0.1916	0.0774744	2.4729	0.013402	0.2303	Mak16	67920	MAK16 homolog
ENSMUSG00000020747	1900.56	-0.4282	0.1732	-2.47205	0.013434	0.2306	Tmem94	71947	transmembrane protein 94
ENSMUSG00000017713	314.601	-0.3961	0.160279	-2.47122	0.0134652	0.2309	Tha1	71776	threonine aldolase 1
ENSMUSG00000026700	209.935	2.7585	1.11655	2.47055	0.0134904	0.2312	Tnfsf4	22164	tumor necrosis factor (ligand) superfamily, member 4
ENSMUSG00000018572	3972.93	0.3935	0.1593	2.46991	0.0135146	0.2314	Phf23	78246	PHD finger protein 23
ENSMUSG00000071072	8873.96	0.1749	0.0708727	2.46723	0.0136164	0.2315	Ptges3	56351	prostaglandin E synthase 3
ENSMUSG00000027599	2382.91	0.1834	0.0743359	2.46779	0.013595	0.2315	Armc1	74252	armadillo repeat containing 1
ENSMUSG00000037606	79.6374	-0.8336	0.337601	-2.4692	0.0135417	0.2315	Osbpl5	79196	oxysterol binding protein-like 5
ENSMUSG00000039813	4437.19	-0.413	0.16739	-2.46718	0.0136182	0.2315	Tbc1d2	381605	TBC1 domain family, member 2
ENSMUSG00000021779	18.1466	-2.0322	0.823088	-2.46896	0.0135506	0.2315	Thrb	21834	thyroid hormone receptor beta
ENSMUSG00000017830	5432.99	-0.6286	0.25464	-2.46842	0.0135709	0.2315	Dhx58	80861	DEXH (Asp-Glu-X-His) box polypeptide 58
ENSMUSG00000047879	8478.59	0.2156	0.087357	2.46847	0.0135691	0.2315	Usp14	59025	ubiquitin specific peptidase 14
ENSMUSG00000020834	274.016	0.449	0.18198	2.46736	0.0136112	0.2315	Dhrs13	70451	dehydrogenase/reductase (SDR family) member 13
ENSMUSG00000090293	3.7919	-5.2219	2.11747	-2.46611	0.013659	0.2317	NA	NA	NA
ENSMUSG00000079444	1329.7	5.9411	2.40919	2.46601	0.0136626	0.2317	NA	NA	NA
ENSMUSG00000034544	834.407	0.4617	0.187188	2.4663	0.0136517	0.2317	Rsrc1	66880	arginine/serine-rich coiled-coil 1
ENSMUSG00000038002	299.46	-0.4688	0.19019	-2.4647	0.0137129	0.2321	Cramp1l	57354	cramped chromatin regulator homolog 1
ENSMUSG00000002741	5933.07	0.1585	0.0642935	2.46481	0.0137085	0.2321	Ykt6	56418	YKT6 v-SNARE homolog (S. cerevisiae)
ENSMUSG00000062825	29211.6	0.389	0.157908	2.46337	0.0137639	0.2322	Actg1	11465	actin, gamma, cytoplasmic 1
ENSMUSG00000062007	7.44347	-2.8539	1.15827	-2.46393	0.0137424	0.2322	Hsh2d	209488	hematopoietic SH2 domain containing
ENSMUSG00000042406	11041.7	0.2651	0.107642	2.46306	0.0137758	0.2322	Atf4	11911	activating transcription factor 4
ENSMUSG00000019988	1480.26	0.2454	0.0996085	2.46379	0.0137477	0.2322	Nedd1	17997	neural precursor cell expressed, developmentally down-regulated gene 1
ENSMUSG00000041126	621.821	-0.4534	0.184057	-2.46311	0.0137736	0.2322	H2afv	77605	H2A histone family, member V
ENSMUSG00000037149	6876.01	0.1647	0.0668957	2.46253	0.0137961	0.2322	Ddx1	104721	DEAD (Asp-Glu-Ala-Asp) box polypeptide 1
ENSMUSG00000037692	110.711	1.3317	0.540793	2.46243	0.0138001	0.2322	Ahdc1	230793	AT hook, DNA binding motif, containing 1
ENSMUSG00000012443	213.187	-0.6435	0.261707	-2.45868	0.013945	0.2344	Kif11	16551	kinesin family member 11
ENSMUSG00000033781	867.807	-0.3854	0.156769	-2.4582	0.0139636	0.2345	Asb13	142688	ankyrin repeat and SOCS box-containing 13
ENSMUSG00000027358	113.134	1.9553	0.795639	2.45749	0.013991	0.2348	Bmp2	12156	bone morphogenetic protein 2
ENSMUSG00000023066	116.626	-0.6636	0.270118	-2.45679	0.0140186	0.235	Rttn	246102	rotatin
ENSMUSG00000020458	4579.46	0.6483	0.263928	2.4564	0.0140336	0.2351	Rtn4	68585	reticulon 4
ENSMUSG00000062661	40.0578	1.9712	0.802901	2.45512	0.0140839	0.2353	Ncs1	14299	neuronal calcium sensor 1
ENSMUSG00000050891	355.458	0.4812	0.195982	2.45515	0.0140826	0.2353	Tatdn1	69694	TatD DNase domain containing 1
ENSMUSG00000073664	575.534	-0.3319	0.135194	-2.45533	0.0140757	0.2353	Nbeal1	269198	neurobeachin like 1
ENSMUSG00000050796	1438.26	0.2481	0.101125	2.45338	0.014152	0.2362	B3galt6	117592	UDP-Gal:betaGal beta 1,3-galactosyltransferase, polypeptide 6
ENSMUSG00000070808	329.138	-0.4082	0.166397	-2.45301	0.0141667	0.2363	Bicra	243842	BRD4 interacting chromatin remodeling complex associated protein
ENSMUSG00000096960	10.8214	3.4474	1.40597	2.45199	0.0142068	0.2364	A230028O05Rik	319487	RIKEN cDNA A230028O05 gene
ENSMUSG00000033538	1545.77	0.3596	0.146643	2.45211	0.0142021	0.2364	Casp4	12363	caspase 4, apoptosis-related cysteine peptidase
ENSMUSG00000043155	105.045	0.5564	0.226916	2.45187	0.0142117	0.2364	Hpdl	242642	4-hydroxyphenylpyruvate dioxygenase-like
ENSMUSG00000028409	7301.36	0.2165	0.0883175	2.45084	0.0142525	0.2369	Smu1	74255	smu-1 suppressor of mec-8 and unc-52 homolog (C. elegans)
ENSMUSG00000086922	5589.31	0.3545	0.144774	2.44864	0.0143395	0.2377	NA	NA	NA
ENSMUSG00000029213	3290.02	0.1931	0.0788675	2.44866	0.0143389	0.2377	Commd8	27784	COMM domain containing 8
ENSMUSG00000025487	7722.21	0.1961	0.0800695	2.44866	0.0143389	0.2377	Psmd13	23997	proteasome (prosome, macropain) 26S subunit, non-ATPase, 13
ENSMUSG00000074677	1301.32	-0.3244	0.132563	-2.44734	0.0143917	0.2384	Sirpb1c	100038947	signal-regulatory protein beta 1C
ENSMUSG00000030956	3312.06	-0.61	0.249264	-2.44709	0.0144015	0.2384	Fam53b	77938	family with sequence similarity 53, member B
ENSMUSG00000073489	2937.16	-0.6562	0.268342	-2.44523	0.014476	0.2392	Ifi204	15951	interferon activated gene 204
ENSMUSG00000090387	19.5975	-2.0145	0.823847	-2.4452	0.0144774	0.2392	NA	NA	NA
ENSMUSG00000066406	8597.46	-0.3016	0.123427	-2.4434	0.0145495	0.24	Akap13	75547	A kinase (PRKA) anchor protein 13
ENSMUSG00000032298	274.742	-0.3532	0.144521	-2.44369	0.0145378	0.24	Neil1	72774	nei endonuclease VIII-like 1 (E. coli)
ENSMUSG00000083283	228.989	0.4099	0.167793	2.44291	0.0145694	0.2401	NA	NA	NA
ENSMUSG00000023067	7079.73	0.2084	0.0853637	2.44173	0.014617	0.2407	Cdkn1a	12575	cyclin-dependent kinase inhibitor 1A (P21)
ENSMUSG00000040415	837.937	-0.5038	0.206539	-2.43929	0.0147162	0.2421	Dtx3	80904	deltex 3, E3 ubiquitin ligase
ENSMUSG00000097971	16844.8	-0.7019	0.28784	-2.43856	0.0147459	0.2424	NA	NA	NA
ENSMUSG00000028413	4821.72	-0.2733	0.112082	-2.43834	0.014755	0.2424	B4galt1	14595	UDP-Gal:betaGlcNAc beta 1,4- galactosyltransferase, polypeptide 1
ENSMUSG00000019841	323.323	-0.3864	0.158482	-2.43801	0.0147685	0.2424	Rev3l	19714	REV3 like, DNA directed polymerase zeta catalytic subunit
ENSMUSG00000030512	2444.88	0.3702	0.151877	2.43742	0.0147923	0.2426	Snrpa1	68981	small nuclear ribonucleoprotein polypeptide A'
ENSMUSG00000027236	3462.37	0.2072	0.0850403	2.43698	0.0148105	0.2426	Eif3j1	78655	eukaryotic translation initiation factor 3, subunit J1
ENSMUSG00000020572	33438.9	0.2822	0.115845	2.43635	0.0148361	0.2429	Nampt	59027	nicotinamide phosphoribosyltransferase
ENSMUSG00000023039	151.06	1.1256	0.462224	2.43522	0.0148827	0.2433	Krt7	110310	keratin 7
ENSMUSG00000039852	325.571	-0.5975	0.245356	-2.43509	0.0148882	0.2433	Rere	68703	arginine glutamic acid dipeptide (RE) repeats
ENSMUSG00000057191	88.8856	-0.947	0.389231	-2.43288	0.0149792	0.2446	AB124611	382062	cDNA sequence AB124611
ENSMUSG00000060708	2368.2	0.2794	0.11487	2.43195	0.015018	0.2447	Bloc1s4	117197	biogenesis of lysosomal organelles complex-1, subunit 4, cappuccino
ENSMUSG00000053411	149.755	-0.8293	0.340933	-2.43242	0.0149982	0.2447	Cbx7	52609	chromobox 7
ENSMUSG00000005813	2598.63	0.2037	0.0837781	2.43153	0.0150351	0.2447	Metap1	75624	methionyl aminopeptidase 1
ENSMUSG00000003271	126.474	0.9161	0.376719	2.43172	0.0150272	0.2447	Sult2b1	54200	sulfotransferase family, cytosolic, 2B, member 1
ENSMUSG00000031391	206.845	-0.7068	0.290795	-2.43061	0.0150735	0.2451	L1cam	16728	L1 cell adhesion molecule
ENSMUSG00000050762	4.89899	4.2646	1.7548	2.43025	0.0150884	0.2451	Prss27	213171	protease, serine 27
ENSMUSG00000058625	586.696	0.2669	0.109986	2.42697	0.0152254	0.2471	NA	NA	NA
ENSMUSG00000004359	161.598	0.9405	0.387591	2.42656	0.0152427	0.2472	Spic	20728	Spi-C transcription factor (Spi-1/PU.1 related)
ENSMUSG00000021694	366.645	0.3665	0.15111	2.42557	0.0152843	0.2477	Ercc8	71991	excision repaiross-complementing rodent repair deficiency, complementation group 8
ENSMUSG00000022177	531.201	-0.3038	0.125312	-2.42404	0.0153491	0.2485	Haus4	219072	HAUS augmin-like complex, subunit 4
ENSMUSG00000034435	462.367	-0.62	0.255797	-2.42363	0.0153662	0.2486	Tmem30b	238257	transmembrane protein 30B
ENSMUSG00000030826	6045.84	-0.2007	0.0828314	-2.42246	0.0154159	0.2488	Bcat2	12036	branched chain aminotransferase 2, mitochondrial
ENSMUSG00000047547	2139.33	0.3514	0.14506	2.42261	0.0154093	0.2488	Cltb	74325	clathrin, light polypeptide (Lcb)
ENSMUSG00000028691	928077	0.414	0.170896	2.42263	0.0154085	0.2488	Prdx1	18477	peroxiredoxin 1
ENSMUSG00000078920	1710.88	-0.6424	0.265254	-2.42199	0.0154357	0.2489	Ifi47	15953	interferon gamma inducible protein 47
ENSMUSG00000030921	5907.68	-0.3939	0.162637	-2.42172	0.0154472	0.2489	Trim30a	20128	tripartite motif-containing 30A
ENSMUSG00000022528	7.65661	-3.7204	1.53686	-2.42077	0.0154875	0.2493	Hes1	15205	hes family bHLH transcription factor 1
ENSMUSG00000021880	159.949	-1.1194	0.46264	-2.41951	0.0155412	0.25	Rnase6	78416	ribonuclease, RNase A family, 6
ENSMUSG00000001751	15800.7	-0.3003	0.12421	-2.41769	0.0156192	0.2508	Naglu	27419	alpha-N-acetylglucosaminidase (Sanfilippo disease IIIB)
ENSMUSG00000035198	2327.78	0.2214	0.0915805	2.41786	0.0156119	0.2508	Tubg1	103733	tubulin, gamma 1
ENSMUSG00000097815	672.683	-0.3604	0.149128	-2.41697	0.0156503	0.2511	NA	NA	NA
ENSMUSG00000097908	69.0693	-0.7454	0.30895	-2.41268	0.0158357	0.2534	4933404O12Rik	66752	RIKEN cDNA 4933404O12 gene
ENSMUSG00000021816	990.545	0.3874	0.16055	2.41319	0.0158136	0.2534	Ppp3cb	19056	protein phosphatase 3, catalytic subunit, beta isoform
ENSMUSG00000066306	5160.59	-0.4854	0.201161	-2.41296	0.0158237	0.2534	Numa1	101706	nuclear mitotic apparatus protein 1
ENSMUSG00000039936	3563.95	-0.5091	0.21107	-2.41203	0.0158638	0.2536	Pik3cd	18707	phosphatidylinositol-4,5-bisphosphate 3-kinase catalytic subunit delta
ENSMUSG00000057135	2921.41	0.3016	0.125049	2.4119	0.0158696	0.2536	Scimp	327957	SLP adaptor and CSK interacting membrane protein
ENSMUSG00000040121	2.89202	-5.0105	2.0793	-2.40973	0.0159645	0.2545	Rep15	66532	RAB15 effector protein
ENSMUSG00000029798	4209.6	-0.4698	0.194921	-2.41016	0.0159457	0.2545	Herc6	67138	hect domain and RLD 6
ENSMUSG00000049382	297.356	0.8172	0.339097	2.40984	0.0159594	0.2545	Krt8	16691	keratin 8
ENSMUSG00000038421	10.2197	2.6486	1.09984	2.40818	0.0160323	0.2551	Fcrla	98752	Fc receptor-like A
ENSMUSG00000000682	2535.22	-0.5213	0.216439	-2.40835	0.0160249	0.2551	Cd52	23833	CD52 antigen
ENSMUSG00000029462	7237.01	0.3762	0.156262	2.40741	0.016066	0.2554	Vps29	56433	VPS29 retromer complex component
ENSMUSG00000036098	225.773	-0.7233	0.300541	-2.40672	0.0160965	0.2557	Myrf	225908	myelin regulatory factor
ENSMUSG00000023009	1048.43	-0.6024	0.250339	-2.40619	0.0161197	0.2558	Nckap5l	380969	NCK-associated protein 5-like
ENSMUSG00000038838	538.845	-0.3574	0.148591	-2.40529	0.0161595	0.2558	Vars2	68915	valyl-tRNA synthetase 2, mitochondrial
ENSMUSG00000007458	23819	0.1943	0.0807975	2.40517	0.016165	0.2558	M6pr	17113	mannose-6-phosphate receptor, cation dependent
ENSMUSG00000039145	2759.24	-0.3346	0.139137	-2.40508	0.0161691	0.2558	Camk1d	227541	calcium/calmodulin-dependent protein kinase ID
ENSMUSG00000038773	883.554	-0.3246	0.134934	-2.4058	0.016137	0.2558	Kdm3b	277250	KDM3B lysine (K)-specific demethylase 3B
ENSMUSG00000073775	1671.86	0.206	0.0856918	2.40402	0.016216	0.2564	Kti12	100087	KTI12 homolog, chromatin associated
ENSMUSG00000027435	1362.49	-0.3485	0.14502	-2.4031	0.0162566	0.2568	Cd93	17064	CD93 antigen
ENSMUSG00000018362	5507.9	0.2335	0.0972312	2.40136	0.0163341	0.2572	Kpna2	16647	karyopherin (importin) alpha 2
ENSMUSG00000031373	618.232	0.5848	0.243578	2.40078	0.0163603	0.2572	Car5b	56078	carbonic anhydrase 5b, mitochondrial
ENSMUSG00000040054	1618.08	-0.2735	0.11393	-2.40067	0.0163651	0.2572	Baz2a	116848	bromodomain adjacent to zinc finger domain, 2A
ENSMUSG00000045140	213.233	0.4259	0.177388	2.40092	0.0163541	0.2572	Pigw	70325	phosphatidylinositol glycan anchor biosynthesis, class W
ENSMUSG00000026798	470.006	-0.3647	0.151921	-2.40047	0.016374	0.2572	Coq4	227683	coenzyme Q4
ENSMUSG00000027639	7852.78	-0.2737	0.113998	-2.40125	0.0163393	0.2572	Samhd1	56045	SAM domain and HD domain, 1
ENSMUSG00000018169	111.075	0.635	0.264394	2.40158	0.0163246	0.2572	Mfng	17305	MFNG O-fucosylpeptide 3-beta-N-acetylglucosaminyltransferase
ENSMUSG00000059326	28540.8	-0.2506	0.104418	-2.40009	0.016391	0.2572	Csf2ra	12982	colony stimulating factor 2 receptor, alpha, low-affinity (granulocyte-macrophage)
ENSMUSG00000038252	462.507	-0.4501	0.187647	-2.39841	0.0164665	0.2582	Ncapd2	68298	non-SMC condensin I complex, subunit D2
ENSMUSG00000035051	527.052	-0.3817	0.159253	-2.39652	0.0165518	0.2593	Dhx57	106794	DEAH (Asp-Glu-Ala-Asp/His) box polypeptide 57
ENSMUSG00000035530	17322.6	0.2204	0.0920091	2.39554	0.0165959	0.2596	Eif1	20918	eukaryotic translation initiation factor 1
ENSMUSG00000026222	3633.1	-0.5983	0.249761	-2.39566	0.0165903	0.2596	Sp100	20684	nuclear antigen Sp100
ENSMUSG00000071604	1557.89	-0.4373	0.182684	-2.39376	0.0166765	0.2607	Fam189a2	381217	family with sequence similarity 189, member A2
ENSMUSG00000041037	1094.11	-0.4615	0.192896	-2.39268	0.0167257	0.2612	Irgq	210146	immunity-related GTPase family, Q
ENSMUSG00000021969	3811.66	0.1897	0.0793297	2.39144	0.0167826	0.2619	Zdhhc20	75965	zinc finger, DHHC domain containing 20
ENSMUSG00000037111	301.21	-0.368	0.153932	-2.39065	0.0168184	0.2623	Setd7	73251	SET domain containing (lysine methyltransferase) 7
ENSMUSG00000056602	567.612	-0.7467	0.312429	-2.38995	0.0168508	0.2625	Fry	320365	FRY microtubule binding protein
ENSMUSG00000020184	6023.59	0.1951	0.0816602	2.38945	0.0168737	0.2627	Mdm2	17246	transformed mouse 3T3 cell double minute 2
ENSMUSG00000040560	3474.74	-0.4703	0.196854	-2.38915	0.0168872	0.2627	Wdr7	104082	WD repeat domain 7
ENSMUSG00000094530	17738.3	0.4446	0.186101	2.38882	0.0169025	0.2627	NA	NA	NA
ENSMUSG00000047501	61.3944	1.5529	0.650246	2.38821	0.0169309	0.263	Cldn4	12740	claudin 4
ENSMUSG00000034042	1723.12	-0.2145	0.0898903	-2.38582	0.0170412	0.2644	Gpbp1l1	77110	GC-rich promoter binding protein 1-like 1
ENSMUSG00000054766	10407.3	0.1539	0.0645015	2.38536	0.0170625	0.2644	Set	56086	SET nuclear oncogene
ENSMUSG00000048120	1445.59	-0.403	0.168933	-2.38538	0.0170617	0.2644	Entpd1	12495	ectonucleoside triphosphate diphosphohydrolase 1
ENSMUSG00000038268	592.102	-0.3227	0.135316	-2.38489	0.0170842	0.2645	Ovca2	246257	candidate tumor suppressor in ovarian cancer 2
ENSMUSG00000022089	2743.94	-0.2216	0.0929678	-2.38352	0.017148	0.2653	Bin3	57784	bridging integrator 3
ENSMUSG00000050022	4031.7	-0.3032	0.12725	-2.38302	0.0171714	0.2654	Amz1	231842	archaelysin family metallopeptidase 1
ENSMUSG00000030704	6598.27	0.1597	0.0670341	2.38169	0.0172334	0.2662	Rab6a	19346	RAB6A, member RAS oncogene family
ENSMUSG00000026437	139.26	0.7971	0.334781	2.38099	0.017266	0.2662	Cdk18	18557	cyclin-dependent kinase 18
ENSMUSG00000021703	625.606	-0.4806	0.201834	-2.38104	0.0172639	0.2662	Serinc5	218442	serine incorporator 5
ENSMUSG00000030327	2693.23	0.2003	0.0841499	2.38015	0.0173056	0.2666	Necap1	67602	NECAP endocytosis associated 1
ENSMUSG00000039050	2424.61	-0.2449	0.102923	-2.37949	0.0173365	0.2669	Osbpl2	228983	oxysterol binding protein-like 2
ENSMUSG00000070031	1016.24	-0.2594	0.109041	-2.37922	0.0173491	0.2669	Sp140	434484	Sp140 nuclear body protein
ENSMUSG00000022895	5324.18	0.2805	0.117897	2.37892	0.0173633	0.2669	Ets2	23872	E26 avian leukemia oncogene 2, 3' domain
ENSMUSG00000032423	3938.75	0.2533	0.106571	2.37635	0.0174849	0.2679	Syncrip	56403	synaptotagmin binding, cytoplasmic RNA interacting protein
ENSMUSG00000097468	11.7577	3.1402	1.32136	2.37652	0.017477	0.2679	Mdrl	69591	mitochondrial dynamic related lncRNA
ENSMUSG00000041459	2459.28	0.3197	0.13448	2.37709	0.0174499	0.2679	Tardbp	230908	TAR DNA binding protein
ENSMUSG00000029090	156.784	0.5956	0.250605	2.3768	0.0174637	0.2679	Adgra3	70693	adhesion G protein-coupled receptor A3
ENSMUSG00000053253	2725.23	0.2165	0.0911536	2.37516	0.0175416	0.2686	Ndfip2	76273	Nedd4 family interacting protein 2
ENSMUSG00000022562	281.928	-0.506	0.213081	-2.37483	0.0175571	0.2686	Oplah	75475	5-oxoprolinase (ATP-hydrolysing)
ENSMUSG00000020358	21346.3	0.1387	0.0584387	2.37414	0.0175897	0.2687	Hnrnpab	15384	heterogeneous nuclear ribonucleoprotein A/B
ENSMUSG00000039512	919.929	-0.5046	0.212514	-2.37424	0.017585	0.2687	Uhrf1bp1	224648	UHRF1 (ICBP90) binding protein 1
ENSMUSG00000055817	1357.6	-0.2677	0.112889	-2.37179	0.0177024	0.2702	Mta3	116871	metastasis associated 3
ENSMUSG00000061666	5775.77	0.1787	0.0753783	2.37123	0.0177289	0.2702	Gdpd1	66569	glycerophosphodiester phosphodiesterase domain containing 1
ENSMUSG00000022453	6993.38	-0.2499	0.105374	-2.37151	0.0177154	0.2702	Naga	17939	N-acetyl galactosaminidase, alpha
ENSMUSG00000037646	1067.81	-0.4322	0.182346	-2.37032	0.0177728	0.2705	Vps13b	666173	vacuolar protein sorting 13B
ENSMUSG00000043017	10991.6	-0.35	0.147655	-2.37019	0.0177791	0.2705	Ptgir	19222	prostaglandin I receptor (IP)
ENSMUSG00000049811	44.0991	-0.8001	0.337725	-2.36907	0.0178328	0.2711	Fam161a	73873	family with sequence similarity 161, member A
ENSMUSG00000021690	240.964	-0.4688	0.197973	-2.36799	0.0178851	0.2717	Jmy	57748	junction-mediating and regulatory protein
ENSMUSG00000047843	1967.77	0.3321	0.140301	2.36672	0.0179466	0.2724	Bri3	55950	brain protein I3
ENSMUSG00000062808	39.9749	-0.9821	0.415163	-2.3656	0.0180006	0.273	NA	NA	NA
ENSMUSG00000041642	288.154	-0.4286	0.181244	-2.36486	0.0180371	0.2733	Kif21b	16565	kinesin family member 21B
ENSMUSG00000019823	5558.92	-0.3652	0.154451	-2.36422	0.0180683	0.2736	Mical1	171580	microtubule associated monooxygenase, calponin and LIM domain containing 1
ENSMUSG00000041638	3486.11	-0.4569	0.193294	-2.36381	0.0180882	0.2737	Gcn1	231659	GCN1 activator of EIF2AK4
ENSMUSG00000001524	931.949	0.2181	0.0922908	2.36345	0.0181056	0.2737	Gtf2h4	14885	general transcription factor II H, polypeptide 4
ENSMUSG00000024535	1441.12	0.2673	0.113245	2.36073	0.0182391	0.2754	Snx24	69226	sorting nexing 24
ENSMUSG00000040746	924.277	-0.3049	0.129185	-2.36057	0.0182469	0.2754	Rnf167	70510	ring finger protein 167
ENSMUSG00000039753	5455.02	0.3442	0.14587	2.35996	0.0182768	0.2757	Fbxl5	242960	F-box and leucine-rich repeat protein 5
ENSMUSG00000052917	454.698	-0.3789	0.160578	-2.35936	0.0183066	0.2759	Senp7	66315	SUMO1/sentrin specific peptidase 7
ENSMUSG00000014226	8135.86	0.2412	0.102261	2.35865	0.0183416	0.2762	Cacybp	12301	calcyclin binding protein
ENSMUSG00000015335	1072.89	0.3082	0.130676	2.35822	0.0183626	0.2763	Zdhhc12	66220	zinc finger, DHHC domain containing 12
ENSMUSG00000034793	1322.72	-0.3088	0.131004	-2.3568	0.0184331	0.2772	G6pc3	68401	glucose 6 phosphatase, catalytic, 3
ENSMUSG00000038178	7668.82	-0.2913	0.12364	-2.35635	0.0184554	0.2773	Slc43a2	215113	solute carrier family 43, member 2
ENSMUSG00000052482	3.70908	-4.6241	1.96274	-2.35596	0.0184749	0.2774	NA	NA	NA
ENSMUSG00000037685	931.179	-0.3031	0.1288	-2.35324	0.0186108	0.2788	Atp8a1	11980	ATPase, aminophospholipid transporter (APLT), class I, type 8A, member 1
ENSMUSG00000040296	6707.31	-0.6219	0.264238	-2.35354	0.0185956	0.2788	Ddx58	230073	DEAD (Asp-Glu-Ala-Asp) box polypeptide 58
ENSMUSG00000066026	4554.44	-0.466	0.19801	-2.35319	0.0186132	0.2788	Dhrs3	20148	dehydrogenase/reductase (SDR family) member 3
ENSMUSG00000061731	3657.35	0.2158	0.0917633	2.35212	0.018667	0.2794	Ext1	14042	exostoses (multiple) 1
ENSMUSG00000041801	3162.96	-0.3511	0.149318	-2.35104	0.018721	0.28	Phlda3	27280	pleckstrin homology like domain, family A, member 3
ENSMUSG00000035890	2956.26	0.2296	0.0977202	2.34973	0.0187868	0.2805	Rnf126	70294	ring finger protein 126
ENSMUSG00000030830	16990.9	-0.3244	0.138069	-2.34948	0.0187996	0.2805	Itgal	16408	integrin alpha L
ENSMUSG00000030166	156.068	-0.4937	0.210142	-2.34944	0.0188017	0.2805	Rad52	19365	RAD52 homolog, DNA repair protein
ENSMUSG00000023905	1123.81	0.3988	0.169782	2.34885	0.0188316	0.2808	Tnfrsf12a	27279	tumor necrosis factor receptor superfamily, member 12a
ENSMUSG00000021411	4.83365	4.8045	2.04581	2.34846	0.0188514	0.2809	Pxdc1	66895	PX domain containing 1
ENSMUSG00000053164	2.45842	-4.9556	2.11052	-2.34805	0.0188719	0.2809	Gpr21	338346	G protein-coupled receptor 21
ENSMUSG00000022122	64.6299	3.3952	1.44666	2.34694	0.0189282	0.2814	Ednrb	13618	endothelin receptor type B
ENSMUSG00000030060	896.721	0.2395	0.102059	2.34644	0.0189535	0.2814	Hmces	232210	5-hydroxymethylcytosine (hmC) binding, ES cell specific
ENSMUSG00000028940	4.35725	4.1617	1.77368	2.34636	0.0189578	0.2814	Hes2	15206	hes family bHLH transcription factor 2
ENSMUSG00000042548	1891.22	-0.2898	0.123499	-2.34628	0.018962	0.2814	Asxl1	228790	additional sex combs like 1
ENSMUSG00000026127	5435.64	0.1453	0.0619616	2.34441	0.0190572	0.2824	Imp4	27993	IMP4, U3 small nucleolar ribonucleoprotein
ENSMUSG00000010307	5996.21	-0.1742	0.0742947	-2.34452	0.0190516	0.2824	Tmem86a	67893	transmembrane protein 86A
ENSMUSG00000030156	233.797	0.6418	0.273963	2.34253	0.0191533	0.2836	Cd69	12515	CD69 antigen
ENSMUSG00000046434	3275.8	0.1947	0.0831541	2.34127	0.0192185	0.2841	Hnrnpa1	15382	heterogeneous nuclear ribonucleoprotein A1
ENSMUSG00000054342	182.57	-0.7379	0.315151	-2.34151	0.0192058	0.2841	Kcnn4	16534	potassium intermediate/small conductance calcium-activated channel, subfamily N, member 4
ENSMUSG00000097262	5.28294	-4.8096	2.0549	-2.34054	0.0192559	0.2845	NA	NA	NA
ENSMUSG00000068227	9.68788	2.6484	1.132	2.33959	0.0193049	0.2849	Il2rb	16185	interleukin 2 receptor, beta chain
ENSMUSG00000003190	422.195	-0.408	0.174394	-2.33939	0.0193151	0.2849	Bcl2l12	75736	BCL2-like 12 (proline rich)
ENSMUSG00000038696	2675.36	-0.2954	0.126358	-2.33765	0.0194057	0.2858	Mapkap1	227743	mitogen-activated protein kinase associated protein 1
ENSMUSG00000079317	951.612	0.3904	0.167	2.3376	0.019408	0.2858	Trappc2	66226	trafficking protein particle complex 2
ENSMUSG00000063015	5414.58	-0.2088	0.0893568	-2.33706	0.0194362	0.2858	Ccni	12453	cyclin I
ENSMUSG00000026469	2253.32	-0.3057	0.13083	-2.33685	0.019447	0.2858	Xpr1	19775	xenotropic and polytropic retrovirus receptor 1
ENSMUSG00000033624	494.454	-0.4382	0.187486	-2.33699	0.0194399	0.2858	Pdpr	319518	pyruvate dehydrogenase phosphatase regulatory subunit
ENSMUSG00000026187	2312.2	-0.2279	0.0975428	-2.3364	0.0194702	0.2859	Xrcc5	22596	X-ray repair complementing defective repair in Chinese hamster cells 5
ENSMUSG00000026489	225.831	-0.6396	0.273839	-2.33554	0.0195151	0.2859	Coq8a	67426	coenzyme Q8A
ENSMUSG00000027365	2166.72	-0.2452	0.104958	-2.3358	0.0195018	0.2859	Trpm7	58800	transient receptor potential cation channel, subfamily M, member 7
ENSMUSG00000083774	161.931	0.595	0.254737	2.33566	0.019509	0.2859	NA	NA	NA
ENSMUSG00000034616	280.464	-0.3452	0.14793	-2.33362	0.0196157	0.2871	Ssh3	245857	slingshot protein phosphatase 3
ENSMUSG00000043372	19.9458	1.903	0.815571	2.33338	0.019628	0.2871	Hexim2	71059	hexamethylene bis-acetamide inducible 2
ENSMUSG00000019179	21272.6	0.1709	0.0732811	2.33271	0.0196632	0.2872	Mdh2	17448	malate dehydrogenase 2, NAD (mitochondrial)
ENSMUSG00000018507	12735	-0.2706	0.116018	-2.33282	0.0196576	0.2872	Trpv2	22368	transient receptor potential cation channel, subfamily V, member 2
ENSMUSG00000095512	231.985	0.537	0.230266	2.33196	0.0197026	0.2876	NA	NA	NA
ENSMUSG00000032212	1712.17	0.2639	0.113172	2.33153	0.0197256	0.2877	Sltm	66660	SAFB-like, transcription modulator
ENSMUSG00000032000	2494.75	0.3551	0.152339	2.33077	0.0197656	0.2881	Birc3	11796	baculoviral IAP repeat-containing 3
ENSMUSG00000026116	3069.54	-0.4106	0.176306	-2.32882	0.0198687	0.2893	Tmem131	56030	transmembrane protein 131
ENSMUSG00000046718	13624.1	-0.3878	0.166562	-2.32812	0.0199057	0.2895	Bst2	69550	bone marrow stromal cell antigen 2
ENSMUSG00000021917	2923.01	0.6264	0.269033	2.32835	0.0198934	0.2895	Spcs1	69019	signal peptidase complex subunit 1 homolog (S. cerevisiae)
ENSMUSG00000017390	3691.46	-0.3626	0.155796	-2.32708	0.0199609	0.2898	Aldoc	11676	aldolase C, fructose-bisphosphate
ENSMUSG00000023341	137.324	-1.1133	0.478356	-2.32726	0.0199515	0.2898	Mx2	17858	MX dynamin-like GTPase 2
ENSMUSG00000029826	4007.7	-0.3609	0.155127	-2.32646	0.0199941	0.2901	Zc3hav1	78781	zinc finger CCCH type, antiviral 1
ENSMUSG00000020526	666.001	0.4317	0.185638	2.32556	0.0200423	0.2904	Znhit3	448850	zinc finger, HIT type 3
ENSMUSG00000027947	976.44	-0.5349	0.229983	-2.32579	0.0200299	0.2904	Il6ra	16194	interleukin 6 receptor, alpha
ENSMUSG00000046006	129.373	0.5115	0.219975	2.32522	0.02006	0.2904	Gapt	238875	Grb2-binding adaptor, transmembrane
ENSMUSG00000024750	11351.9	0.1429	0.0614885	2.32462	0.0200922	0.2906	Zfand5	22682	zinc finger, AN1-type domain 5
ENSMUSG00000047037	432.048	0.2671	0.114916	2.32429	0.0201099	0.2907	Nipa1	233280	non imprinted in Prader-Willi/Angelman syndrome 1 homolog (human)
ENSMUSG00000053205	110.907	0.5566	0.239516	2.32372	0.0201403	0.2909	Styx	56291	serine/threonine/tyrosine interaction protein
ENSMUSG00000021814	11101	0.1566	0.0674835	2.32063	0.0203066	0.2929	Anxa7	11750	annexin A7
ENSMUSG00000038545	232.735	-0.4254	0.183326	-2.32055	0.0203114	0.2929	Cul7	66515	cullin 7
ENSMUSG00000066270	290.272	0.43	0.185371	2.31993	0.0203449	0.2932	NA	NA	NA
ENSMUSG00000064267	91459.5	0.2008	0.0865883	2.31933	0.0203769	0.2932	Hvcn1	74096	hydrogen voltage-gated channel 1
ENSMUSG00000047798	1560.67	-0.3207	0.138248	-2.31955	0.0203653	0.2932	Cd300lf	246746	CD300 molecule like family member F
ENSMUSG00000029512	1813.74	-0.3499	0.150926	-2.31825	0.0204357	0.2934	Ulk1	22241	unc-51 like kinase 1
ENSMUSG00000023026	2298.57	-0.3847	0.165937	-2.31852	0.0204213	0.2934	Dip2b	239667	disco interacting protein 2 homolog B
ENSMUSG00000031668	1888.16	-0.291	0.125518	-2.31874	0.0204093	0.2934	Eif2ak3	13666	eukaryotic translation initiation factor 2 alpha kinase 3
ENSMUSG00000029456	161.729	-0.7591	0.327567	-2.3175	0.0204765	0.2938	Acad10	71985	acyl-Coenzyme A dehydrogenase family, member 10
ENSMUSG00000060860	2749.09	0.2744	0.118454	2.31663	0.0205238	0.2942	Ube2s	77891	ubiquitin-conjugating enzyme E2S
ENSMUSG00000026578	491.947	-0.2923	0.126228	-2.31552	0.0205843	0.2945	Ccdc181	74895	coiled-coil domain containing 181
ENSMUSG00000021895	1609.36	-0.2831	0.122265	-2.31572	0.0205736	0.2945	Arhgef3	71704	Rho guanine nucleotide exchange factor (GEF) 3
ENSMUSG00000022324	2528.58	0.2662	0.114922	2.31598	0.0205593	0.2945	Matn2	17181	matrilin 2
ENSMUSG00000027597	1015.9	0.2615	0.11296	2.31501	0.0206125	0.2947	Ahcy	269378	S-adenosylhomocysteine hydrolase
ENSMUSG00000025352	6.17588	3.4105	1.4737	2.31423	0.020655	0.295	Gdf11	14561	growth differentiation factor 11
ENSMUSG00000067878	181.861	-0.3975	0.171846	-2.31294	0.0207259	0.2958	Map7d3	320923	MAP7 domain containing 3
ENSMUSG00000031107	235.682	0.3969	0.171642	2.31223	0.0207648	0.2962	Rbmx2	209003	RNA binding motif protein, X-linked 2
ENSMUSG00000027346	6225.5	-0.3079	0.133264	-2.31079	0.0208443	0.2971	Gpcpd1	74182	glycerophosphocholine phosphodiesterase 1
ENSMUSG00000047875	1519.95	-0.3394	0.147004	-2.30906	0.02094	0.2981	Gpr157	269604	G protein-coupled receptor 157
ENSMUSG00000064105	437.688	-0.3103	0.134385	-2.30894	0.020947	0.2981	Cnnm2	94219	cyclin M2
ENSMUSG00000045381	13.9166	3.4271	1.48468	2.30829	0.0209829	0.2984	Olfr433	258712	olfactory receptor 433
ENSMUSG00000030879	3846.46	0.7084	0.307138	2.30648	0.0210838	0.2994	Mrpl17	27397	mitochondrial ribosomal protein L17
ENSMUSG00000090062	11.0115	-2.4833	1.07654	-2.30673	0.02107	0.2994	NA	NA	NA
ENSMUSG00000062098	23.1974	1.6358	0.709515	2.30551	0.0211378	0.2999	Btbd3	228662	BTB (POZ) domain containing 3
ENSMUSG00000059119	5648.15	0.1501	0.0651268	2.30501	0.021166	0.3001	Nap1l4	17955	nucleosome assembly protein 1-like 4
ENSMUSG00000024878	450.844	0.4343	0.188546	2.3035	0.0212509	0.3011	Cbwd1	226043	COBW domain containing 1
ENSMUSG00000082051	6.046	3.7083	1.61023	2.30295	0.0212816	0.3011	NA	NA	NA
ENSMUSG00000029616	5947.27	0.3592	0.155965	2.30317	0.0212693	0.3011	Erp29	67397	endoplasmic reticulum protein 29
ENSMUSG00000018476	323.438	-0.45	0.195507	-2.30182	0.0213452	0.3017	Kdm6b	216850	KDM1 lysine (K)-specific demethylase 6B
ENSMUSG00000092490	24.9583	-2.4546	1.06643	-2.30169	0.0213528	0.3017	Gm20482	102632136	predicted gene 20482
ENSMUSG00000049488	231.871	-0.6529	0.283759	-2.3008	0.0214031	0.3022	Tmem67	329795	transmembrane protein 67
ENSMUSG00000049739	1432.6	-0.3352	0.145819	-2.29867	0.0215234	0.3032	Zfp646	233905	zinc finger protein 646
ENSMUSG00000026228	2.57709	-4.6859	2.03842	-2.29881	0.0215155	0.3032	Htr2b	15559	5-hydroxytryptamine (serotonin) receptor 2B
ENSMUSG00000086564	150.108	-0.477	0.207469	-2.29912	0.0214982	0.3032	Cd101	630146	CD101 antigen
ENSMUSG00000031641	391.935	-0.2961	0.12886	-2.29792	0.0215664	0.3034	Cbr4	234309	carbonyl reductase 4
ENSMUSG00000029650	601.648	-0.3848	0.167463	-2.2981	0.021556	0.3034	Slc46a3	71706	solute carrier family 46, member 3
ENSMUSG00000027291	3094	-0.3198	0.13921	-2.29717	0.021609	0.3037	Vps39	269338	VPS39 HOPS complex subunit
ENSMUSG00000026987	1890.31	-0.2218	0.0966416	-2.29513	0.0217259	0.3052	Baz2b	407823	bromodomain adjacent to zinc finger domain, 2B
ENSMUSG00000028161	3076.94	-0.2379	0.103712	-2.2943	0.0217735	0.3056	Ppp3ca	19055	protein phosphatase 3, catalytic subunit, alpha isoform
ENSMUSG00000000732	1760.12	0.325	0.141713	2.29355	0.0218165	0.3058	Icosl	50723	icos ligand
ENSMUSG00000027984	1183.24	-0.2677	0.116719	-2.29379	0.0218027	0.3058	Hadh	15107	hydroxyacyl-Coenzyme A dehydrogenase
ENSMUSG00000032020	4424.74	0.2053	0.0895471	2.29276	0.0218618	0.3062	Ubash3b	72828	ubiquitin associated and SH3 domain containing, B
ENSMUSG00000079418	2019.31	0.2164	0.0944495	2.29136	0.0219427	0.3071	Atg4a	666468	autophagy related 4A, cysteine peptidase
ENSMUSG00000057137	5663.73	-0.3227	0.140892	-2.29021	0.022009	0.3072	Tmem140	68487	transmembrane protein 140
ENSMUSG00000018583	15340.1	0.1718	0.0750002	2.28999	0.0220216	0.3072	G3bp1	27041	GTPase activating protein (SH3 domain) binding protein 1
ENSMUSG00000027882	3745.3	0.1963	0.0856682	2.29093	0.0219672	0.3072	Stxbp3	20912	syntaxin binding protein 3
ENSMUSG00000020964	14474.4	0.3577	0.156185	2.29006	0.0220179	0.3072	Sel1l	20338	sel-1 suppressor of lin-12-like (C. elegans)
ENSMUSG00000020261	443.317	-0.3232	0.141126	-2.28985	0.0220303	0.3072	Slc36a1	215335	solute carrier family 36 (proton/amino acid symporter), member 1
ENSMUSG00000036053	25.2744	-2.5772	1.12573	-2.28937	0.0220577	0.3073	Fmnl2	71409	formin-like 2
ENSMUSG00000027714	1781.37	0.2396	0.104663	2.28921	0.022067	0.3073	Exosc9	50911	exosome component 9
ENSMUSG00000021772	520.409	0.4304	0.18815	2.28771	0.0221544	0.3083	Nkiras1	69721	NFKB inhibitor interacting Ras-like protein 1
ENSMUSG00000022300	4683.71	0.2069	0.0904602	2.28674	0.0222111	0.3089	Dcaf13	223499	DDB1 and CUL4 associated factor 13
ENSMUSG00000023088	20451.3	0.3457	0.151257	2.28577	0.0222677	0.3093	Abcc1	17250	ATP-binding cassette, sub-family C (CFTR/MRP), member 1
ENSMUSG00000032309	3929.94	0.1432	0.0626649	2.2855	0.0222838	0.3093	Fbxo22	71999	F-box protein 22
ENSMUSG00000038393	3574.91	-0.3717	0.162652	-2.28541	0.0222889	0.3093	Txnip	56338	thioredoxin interacting protein
ENSMUSG00000091562	179.42	-0.471	0.206166	-2.28433	0.0223523	0.3099	NA	NA	NA
ENSMUSG00000020901	21273.6	-0.2765	0.121066	-2.28398	0.0223729	0.31	Pik3r5	320207	phosphoinositide-3-kinase regulatory subunit 5
ENSMUSG00000070883	12.3945	-3.4401	1.50662	-2.2833	0.0224127	0.3101	Ccdc173	75051	coiled-coil domain containing 173
ENSMUSG00000055053	1981.28	0.5612	0.245847	2.2827	0.0224478	0.3101	Nfic	18029	nuclear factor I/C
ENSMUSG00000095123	21.5899	-1.6461	0.721048	-2.28286	0.0224384	0.3101	NA	NA	NA
ENSMUSG00000050721	26586.9	0.2656	0.116351	2.28315	0.0224214	0.3101	Plekho2	102595	pleckstrin homology domain containing, family O member 2
ENSMUSG00000093594	332.601	0.4143	0.181544	2.28194	0.0224926	0.3105	NA	NA	NA
ENSMUSG00000024055	854.314	-0.312	0.136822	-2.28068	0.0225675	0.3111	Cyp4f13	170716	cytochrome P450, family 4, subfamily f, polypeptide 13
ENSMUSG00000032280	1532.62	-0.4019	0.176208	-2.28068	0.0225672	0.3111	Tle3	21887	transducin-like enhancer of split 3
ENSMUSG00000022214	4420.5	-0.3154	0.138356	-2.27979	0.0226199	0.3116	Dcaf11	28199	DDB1 and CUL4 associated factor 11
ENSMUSG00000028333	7890.37	0.1438	0.0630839	2.27952	0.0226363	0.3116	Anp32b	67628	acidic (leucine-rich) nuclear phosphoprotein 32 family, member B
ENSMUSG00000002227	1290.56	-0.6929	0.304026	-2.27895	0.0226702	0.3119	Mov10	17454	Moloney leukemia virus 10
ENSMUSG00000027363	6608.38	-0.2663	0.1169	-2.27761	0.0227497	0.3128	Usp8	84092	ubiquitin specific peptidase 8
ENSMUSG00000039126	734.34	-0.3568	0.156757	-2.27587	0.0228539	0.3134	Prune2	353211	prune homolog 2
ENSMUSG00000007739	8942.68	0.1854	0.0814666	2.27549	0.0228763	0.3134	Cct4	12464	chaperonin containing Tcp1, subunit 4 (delta)
ENSMUSG00000032374	12.1021	-2.5006	1.09844	-2.2765	0.0228158	0.3134	Plod2	26432	procollagen lysine, 2-oxoglutarate 5-dioxygenase 2
ENSMUSG00000039637	1609.88	-0.3733	0.16406	-2.27569	0.0228646	0.3134	Coro7	78885	coronin 7
ENSMUSG00000075273	80.2115	-0.6874	0.302002	-2.27601	0.0228451	0.3134	Ttc30b	72421	tetratricopeptide repeat domain 30B
ENSMUSG00000036112	5096.13	0.3414	0.150129	2.27389	0.0229727	0.3145	Metap2	56307	methionine aminopeptidase 2
ENSMUSG00000017721	1799.62	-0.299	0.131643	-2.27133	0.0231271	0.3159	Pigt	78928	phosphatidylinositol glycan anchor biosynthesis, class T
ENSMUSG00000020827	3407.84	-0.3421	0.150592	-2.27161	0.0231098	0.3159	Mink1	50932	misshapen-like kinase 1 (zebrafish)
ENSMUSG00000024240	643.416	-0.364	0.160229	-2.27151	0.0231163	0.3159	Epc1	13831	enhancer of polycomb homolog 1
ENSMUSG00000055612	147.392	0.5705	0.251213	2.27099	0.0231478	0.316	Cdca7	66953	cell division cycle associated 7
ENSMUSG00000026177	21594	0.2297	0.101152	2.27048	0.0231787	0.316	Slc11a1	18173	solute carrier family 11 (proton-coupled divalent metal ion transporters), member 1
ENSMUSG00000091405	52.5931	-1.1413	0.502649	-2.27055	0.0231745	0.316	Hist2h4	97122	histone cluster 2, H4
ENSMUSG00000027371	167.563	-0.5776	0.254528	-2.2692	0.0232564	0.3168	Fahd2a	68126	fumarylacetoacetate hydrolase domain containing 2A
ENSMUSG00000035274	263.697	-3.1382	1.38318	-2.26879	0.0232811	0.3169	Tpbg	21983	trophoblast glycoprotein
ENSMUSG00000042229	2265.21	0.1704	0.0751053	2.26857	0.0232943	0.3169	Rabif	98710	RAB interacting factor
ENSMUSG00000039787	986.397	-0.3674	0.162137	-2.2657	0.0234695	0.3185	Cercam	99151	cerebral endothelial cell adhesion molecule
ENSMUSG00000033949	1865.64	-0.2458	0.10846	-2.26637	0.0234289	0.3185	Trim36	28105	tripartite motif-containing 36
ENSMUSG00000072884	4.08954	-4.6699	2.06083	-2.26603	0.0234495	0.3185	Gm10433	100038378	predicted gene 10433
ENSMUSG00000037321	2581.98	-0.412	0.181859	-2.26532	0.0234931	0.3185	Tap1	21354	transporter 1, ATP-binding cassette, sub-family B (MDR/TAP)
ENSMUSG00000056498	5080.47	-0.221	0.097538	-2.26557	0.0234775	0.3185	Tmem154	320782	transmembrane protein 154
ENSMUSG00000034714	9260.63	-0.373	0.164669	-2.26493	0.0235173	0.3186	Ttyh2	117160	tweety family member 2
ENSMUSG00000023977	3177.77	-0.3507	0.154885	-2.26453	0.0235414	0.3187	Ubr2	224826	ubiquitin protein ligase E3 component n-recognin 2
ENSMUSG00000041530	487.817	-0.5041	0.222697	-2.26371	0.0235921	0.3191	Ago1	236511	argonaute RISC catalytic subunit 1
ENSMUSG00000026773	1165.84	0.6109	0.269971	2.26276	0.0236502	0.3193	Pfkfb3	170768	6-phosphofructo-2-kinase/fructose-2,6-biphosphatase 3
ENSMUSG00000004798	1858.83	-0.2641	0.116691	-2.26313	0.0236279	0.3193	Ulk2	29869	unc-51 like kinase 2
ENSMUSG00000091613	446.922	0.4426	0.195636	2.26244	0.0236701	0.3193	NA	NA	NA
ENSMUSG00000048154	3922.4	-0.3059	0.135207	-2.26267	0.023656	0.3193	Kmt2d	381022	lysine (K)-specific methyltransferase 2D
ENSMUSG00000059796	27761.7	0.2769	0.122397	2.26212	0.0236898	0.3193	Eif4a1	13681	eukaryotic translation initiation factor 4A1
ENSMUSG00000069094	491.239	-0.3434	0.15185	-2.26144	0.0237321	0.3195	Pde7a	18583	phosphodiesterase 7A
ENSMUSG00000002881	4636.23	0.3713	0.164181	2.26169	0.0237165	0.3195	Nab1	17936	Ngfi-A binding protein 1
ENSMUSG00000037326	9643.36	-0.3686	0.163042	-2.26069	0.0237786	0.3199	Capn15	50817	calpain 15
ENSMUSG00000036381	2222.59	-0.2574	0.113862	-2.26022	0.0238076	0.32	P2ry14	140795	purinergic receptor P2Y, G-protein coupled, 14
ENSMUSG00000044197	2356.7	-0.1802	0.0797442	-2.25961	0.0238457	0.3201	Gpr146	80290	G protein-coupled receptor 146
ENSMUSG00000058761	460.826	-0.3179	0.140677	-2.25973	0.023838	0.3201	Rnf169	108937	ring finger protein 169
ENSMUSG00000025350	42.4573	1.6267	0.720737	2.25706	0.0240041	0.321	Rdh5	19682	retinol dehydrogenase 5
ENSMUSG00000040774	7053.37	0.1608	0.0712357	2.2578	0.0239581	0.321	Cept1	99712	choline/ethanolaminephosphotransferase 1
ENSMUSG00000022110	2765.32	0.1657	0.0734517	2.25612	0.0240631	0.321	Sucla2	20916	succinate-Coenzyme A ligase, ADP-forming, beta subunit
ENSMUSG00000032086	159.305	-0.4086	0.180935	-2.25808	0.0239407	0.321	Bace1	23821	beta-site APP cleaving enzyme 1
ENSMUSG00000023034	240.743	0.617	0.273301	2.25747	0.0239787	0.321	Nr4a1	15370	nuclear receptor subfamily 4, group A, member 1
ENSMUSG00000028949	680.091	0.8513	0.377251	2.25669	0.0240274	0.321	Smarcd3	66993	SWI/SNF related, matrix associated, actin dependent regulator of chromatin, subfamily d, member 3
ENSMUSG00000000078	10254.6	0.1506	0.066724	2.25647	0.0240412	0.321	Klf6	23849	Kruppel-like factor 6
ENSMUSG00000072623	40.6589	-1.3969	0.619207	-2.25602	0.0240695	0.321	Zfp9	22750	zinc finger protein 9
ENSMUSG00000028069	1009	0.2428	0.107641	2.25602	0.0240691	0.321	Gpatch4	66614	G patch domain containing 4
ENSMUSG00000050578	13354	0.9789	0.433905	2.25591	0.0240762	0.321	Mmp13	17386	matrix metallopeptidase 13
ENSMUSG00000093858	12.1184	-2.2571	1.00111	-2.25459	0.0241593	0.3219	NA	NA	NA
ENSMUSG00000024610	9094.38	-1.221	0.541758	-2.25383	0.0242067	0.3223	Cd74	16149	CD74 antigen (invariant polypeptide of major histocompatibility complex, class II antigen-associated)
ENSMUSG00000028744	2954.37	0.3127	0.138795	2.25323	0.0242448	0.3223	Pqlc2	212555	PQ loop repeat containing 2
ENSMUSG00000025374	2240.49	0.281	0.124716	2.25299	0.0242596	0.3223	Nabp2	69917	nucleic acid binding protein 2
ENSMUSG00000071745	7.92809	-2.9858	1.32526	-2.253	0.024259	0.3223	DXBay18	574405	DNA segment, Chr X, Baylor 18
ENSMUSG00000030671	2189.99	-0.3086	0.137052	-2.25168	0.0243426	0.3232	Pde3b	18576	phosphodiesterase 3B, cGMP-inhibited
ENSMUSG00000086568	13.3949	-1.9567	0.869524	-2.25031	0.024429	0.3241	NA	NA	NA
ENSMUSG00000031133	3682.06	-0.3585	0.159319	-2.24999	0.0244497	0.3242	Arhgef6	73341	Rac/Cdc42 guanine nucleotide exchange factor (GEF) 6
ENSMUSG00000006395	328.209	-0.4888	0.217323	-2.24905	0.024509	0.3247	Hyi	68180	hydroxypyruvate isomerase (putative)
ENSMUSG00000071533	1981.98	0.2199	0.097811	2.24861	0.0245371	0.3249	Pcnp	76302	PEST proteolytic signal containing nuclear protein
ENSMUSG00000026356	4331.53	0.1526	0.067948	2.24647	0.024674	0.3265	Dars	226414	aspartyl-tRNA synthetase
ENSMUSG00000000916	1532.41	0.193	0.0859755	2.24519	0.0247561	0.3272	Nsun5	100609	NOL1/NOP2/Sun domain family, member 5
ENSMUSG00000047466	266.991	0.414	0.184394	2.24512	0.0247605	0.3272	8030462N17Rik	212163	RIKEN cDNA 8030462N17 gene
ENSMUSG00000087366	72.2458	-0.9239	0.411656	-2.24438	0.0248081	0.3276	NA	NA	NA
ENSMUSG00000041439	163.349	0.8143	0.363026	2.24298	0.0248983	0.3281	Mfsd6	98682	major facilitator superfamily domain containing 6
ENSMUSG00000021720	624.961	-0.3251	0.144923	-2.24324	0.0248815	0.3281	Rnf180	71816	ring finger protein 180
ENSMUSG00000052837	16412.9	0.1867	0.0832319	2.24299	0.0248975	0.3281	Junb	16477	jun B proto-oncogene
ENSMUSG00000044367	177.44	0.5493	0.245001	2.24196	0.0249637	0.3287	Slc16a13	69309	solute carrier family 16 (monocarboxylic acid transporters), member 13
ENSMUSG00000031785	186.754	0.6453	0.28791	2.2414	0.0250002	0.329	Adgrg1	14766	adhesion G protein-coupled receptor G1
ENSMUSG00000027671	3345.41	0.1764	0.0787115	2.24112	0.0250183	0.329	Actl6a	56456	actin-like 6A
ENSMUSG00000021598	2434.29	0.3861	0.172329	2.24036	0.0250674	0.3292	Med10	28077	mediator complex subunit 10
ENSMUSG00000025145	426.848	-0.419	0.186987	-2.24058	0.0250531	0.3292	Lrrc45	217366	leucine rich repeat containing 45
ENSMUSG00000004677	9583.94	-0.4094	0.182756	-2.24009	0.0250851	0.3292	Myo9b	17925	myosin IXb
ENSMUSG00000074826	14.4437	-1.3953	0.623536	-2.23776	0.025237	0.3309	Gm10767	100038538	predicted gene 10767
ENSMUSG00000055491	3418.9	0.3668	0.163943	2.23766	0.0252433	0.3309	Pprc1	226169	peroxisome proliferative activated receptor, gamma, coactivator-related 1
ENSMUSG00000022558	11787.3	-0.3643	0.16288	-2.23634	0.0253293	0.3318	Mroh1	223658	maestro heat-like repeat family member 1
ENSMUSG00000032245	824.603	-0.4011	0.179435	-2.23558	0.0253792	0.3321	Cln6	76524	ceroid-lipofuscinosis, neuronal 6
ENSMUSG00000090176	263.57	-1.039	0.464784	-2.23538	0.0253922	0.3321	Cd200r2	271375	Cd200 receptor 2
ENSMUSG00000004791	72.6783	0.6877	0.307869	2.23367	0.025505	0.3334	Pgf	18654	placental growth factor
ENSMUSG00000048537	1023.44	0.3299	0.147727	2.2333	0.0255289	0.3334	Phldb1	102693	pleckstrin homology like domain, family B, member 1
ENSMUSG00000036333	2162.32	-0.4348	0.194683	-2.23315	0.025539	0.3334	Kidins220	77480	kinase D-interacting substrate 220
ENSMUSG00000054932	2219.17	0.5994	0.268511	2.23245	0.0255855	0.3336	Afp	11576	alpha fetoprotein
ENSMUSG00000013878	358.084	0.6158	0.275828	2.23241	0.0255879	0.3336	Rnf170	77733	ring finger protein 170
ENSMUSG00000093769	39.926	2.6297	1.17809	2.23214	0.0256058	0.3336	Hist2h3c1	15077	histone cluster 2, H3c1
ENSMUSG00000027562	66.2165	-2.0096	0.900467	-2.23177	0.0256304	0.3337	Car2	12349	carbonic anhydrase 2
ENSMUSG00000075284	3617.59	-0.314	0.14081	-2.23017	0.0257362	0.3339	Wipf1	215280	WAS/WASL interacting protein family, member 1
ENSMUSG00000026520	2754.12	0.2084	0.0934198	2.23036	0.0257234	0.3339	Pycr2	69051	pyrroline-5-carboxylate reductase family, member 2
ENSMUSG00000026641	1461.24	-0.2576	0.115515	-2.23026	0.0257305	0.3339	Usf1	22278	upstream transcription factor 1
ENSMUSG00000079184	830.614	0.2816	0.12623	2.23058	0.0257089	0.3339	Mphosph8	75339	M-phase phosphoprotein 8
ENSMUSG00000002458	3748.01	-0.4327	0.193934	-2.23101	0.0256803	0.3339	Rgs19	56470	regulator of G-protein signaling 19
ENSMUSG00000015766	1086.03	-0.4518	0.202655	-2.22956	0.0257766	0.3342	Eps8	13860	epidermal growth factor receptor pathway substrate 8
ENSMUSG00000072437	16.9223	1.645	0.737905	2.22924	0.0257983	0.3343	Nanos1	332397	nanos C2HC-type zinc finger 1
ENSMUSG00000022091	5846.38	-0.3133	0.140564	-2.22881	0.0258267	0.3344	Sorbs3	20410	sorbin and SH3 domain containing 3
ENSMUSG00000025795	6150.23	-0.2389	0.107269	-2.22756	0.0259095	0.3352	Rassf3	192678	Ras association (RalGDS/AF-6) domain family member 3
ENSMUSG00000025144	1446.25	-0.4901	0.220044	-2.22744	0.0259182	0.3352	Cenpx	20892	centromere protein X
ENSMUSG00000016520	1018.66	-0.3973	0.178418	-2.22687	0.0259558	0.3354	Lnx2	140887	ligand of numb-protein X 2
ENSMUSG00000057130	2283.41	0.1797	0.08072	2.22632	0.0259926	0.3357	Txnl4a	27366	thioredoxin-like 4A
ENSMUSG00000033740	9.19214	4.4181	1.98553	2.22517	0.0260699	0.3365	St18	240690	suppression of tumorigenicity 18
ENSMUSG00000054716	1752.19	0.2679	0.120458	2.22392	0.0261539	0.3373	Zfp771	244216	zinc finger protein 771
ENSMUSG00000092118	275.267	0.3408	0.153379	2.22218	0.0262714	0.3386	Fancf	100040608	Fanconi anemia, complementation group F
ENSMUSG00000021116	9074.8	0.2322	0.104498	2.22183	0.0262951	0.3387	Eif2s1	13665	eukaryotic translation initiation factor 2, subunit 1 alpha
ENSMUSG00000027312	1175.48	-0.4523	0.203689	-2.22063	0.0263763	0.3395	Atrn	11990	attractin
ENSMUSG00000017715	4627.8	0.242	0.109011	2.22036	0.0263946	0.3395	Pgs1	74451	phosphatidylglycerophosphate synthase 1
ENSMUSG00000024360	8247.32	0.1924	0.0866827	2.2201	0.0264119	0.3395	Etf1	225363	eukaryotic translation termination factor 1
ENSMUSG00000024030	12506.3	-0.3087	0.139156	-2.21849	0.0265215	0.3407	Abcg1	11307	ATP binding cassette subfamily G member 1
ENSMUSG00000079509	1358.33	-0.2155	0.0971706	-2.2177	0.0265756	0.3412	Zfx	22764	zinc finger protein X-linked
ENSMUSG00000026279	2827.89	0.2202	0.0993323	2.21692	0.0266287	0.3416	Thap4	67026	THAP domain containing 4
ENSMUSG00000098934	50.5774	-0.974	0.439387	-2.21662	0.0266491	0.3417	Gm18853	100417831	GTPase, very large interferon inducible 1 pseudogene
ENSMUSG00000068114	953.568	0.2221	0.100263	2.2148	0.0267736	0.3421	Ccdc134	76457	coiled-coil domain containing 134
ENSMUSG00000026430	1678.43	-0.3091	0.139547	-2.21505	0.0267565	0.3421	Rassf5	54354	Ras association (RalGDS/AF-6) domain family member 5
ENSMUSG00000000686	805.97	-0.2964	0.133785	-2.21548	0.0267269	0.3421	Abhd15	67477	abhydrolase domain containing 15
ENSMUSG00000073418	38.7097	-2.0826	0.940259	-2.21497	0.0267623	0.3421	C4b	12268	complement component 4B (Chido blood group)
ENSMUSG00000026675	1365.24	0.3559	0.160642	2.21559	0.0267198	0.3421	Hsd17b7	15490	hydroxysteroid (17-beta) dehydrogenase 7
ENSMUSG00000032449	1222.43	-0.2675	0.120788	-2.2145	0.0267946	0.3422	Slc25a36	192287	solute carrier family 25, member 36
ENSMUSG00000035235	1496.35	0.3358	0.151655	2.21391	0.0268348	0.3425	Trim13	66597	tripartite motif-containing 13
ENSMUSG00000082809	2005.82	0.1924	0.0869483	2.21324	0.0268814	0.3428	NA	NA	NA
ENSMUSG00000050737	22594.6	0.3889	0.175825	2.21212	0.0269583	0.3434	Ptges	64292	prostaglandin E synthase
ENSMUSG00000022992	3209.54	0.2039	0.0921553	2.21214	0.0269567	0.3434	Kansl2	69612	KAT8 regulatory NSL complex subunit 2
ENSMUSG00000024308	69325.2	-0.3968	0.17944	-2.21153	0.0269994	0.3434	Tapbp	21356	TAP binding protein
ENSMUSG00000025340	1711.99	-0.4536	0.205117	-2.21139	0.0270085	0.3434	Rabgef1	56715	RAB guanine nucleotide exchange factor (GEF) 1
ENSMUSG00000045039	926.398	-0.2919	0.132014	-2.21134	0.0270121	0.3434	Megf8	269878	multiple EGF-like-domains 8
ENSMUSG00000001123	5135.64	-0.447	0.202154	-2.21099	0.0270365	0.3435	Lgals9	16859	lectin, galactose binding, soluble 9
ENSMUSG00000053963	4.69133	-4.4349	2.00697	-2.20973	0.0271241	0.3441	Stum	381310	mechanosensory transduction mediator
ENSMUSG00000040540	81.5742	-0.6785	0.307034	-2.20994	0.027109	0.3441	NA	NA	NA
ENSMUSG00000040264	964.39	-1.3722	0.621145	-2.2091	0.0271674	0.3443	Gbp2b	14468	guanylate binding protein 2b
ENSMUSG00000037656	702.258	-0.2694	0.121998	-2.20824	0.0272272	0.3443	Slc20a2	20516	solute carrier family 20, member 2
ENSMUSG00000090663	295.432	-0.4003	0.181261	-2.20836	0.0272192	0.3443	NA	NA	NA
ENSMUSG00000051506	3512.41	-0.4936	0.223474	-2.20888	0.0271833	0.3443	Wdfy4	545030	WD repeat and FYVE domain containing 4
ENSMUSG00000028453	533.304	-0.2846	0.128894	-2.20831	0.027223	0.3443	Fancg	60534	Fanconi anemia, complementation group G
ENSMUSG00000062382	36115.5	0.3083	0.139642	2.20791	0.0272502	0.3444	LOC100862446	100862446	ferritin light chain 1
ENSMUSG00000018848	5743.86	0.1602	0.0726403	2.20603	0.0273822	0.3458	Rars	104458	arginyl-tRNA synthetase
ENSMUSG00000014846	57.9986	0.7289	0.330493	2.20537	0.0274285	0.3461	Tppp3	67971	tubulin polymerization-promoting protein family member 3
ENSMUSG00000035283	840.115	-0.3966	0.17983	-2.20518	0.0274416	0.3461	Adrb1	11554	adrenergic receptor, beta 1
ENSMUSG00000027459	532.077	0.3308	0.150035	2.20467	0.027477	0.3463	Fam110a	73847	family with sequence similarity 110, member A
ENSMUSG00000046707	879.622	0.2614	0.118602	2.20388	0.0275326	0.3466	Csnk2a2	13000	casein kinase 2, alpha prime polypeptide
ENSMUSG00000006676	6321.6	-0.2761	0.12526	-2.20399	0.0275249	0.3466	Usp19	71472	ubiquitin specific peptidase 19
ENSMUSG00000034265	61.9399	-1.185	0.537886	-2.20309	0.0275881	0.3471	Zdhhc14	224454	zinc finger, DHHC domain containing 14
ENSMUSG00000031379	2019.34	0.3779	0.171688	2.20126	0.0277178	0.3482	Pir	69656	pirin
ENSMUSG00000038418	512.15	0.3707	0.1684	2.20148	0.0277019	0.3482	Egr1	13653	early growth response 1
ENSMUSG00000025538	1001.83	-0.368	0.16721	-2.2008	0.0277501	0.3484	Sumf2	67902	sulfatase modifying factor 2
ENSMUSG00000035011	5331.39	0.4351	0.197708	2.20052	0.0277703	0.3484	Zbtb7a	16969	zinc finger and BTB domain containing 7a
ENSMUSG00000039242	1845.13	0.202	0.0917914	2.20018	0.0277941	0.3485	B3galnt2	97884	UDP-GalNAc:betaGlcNAc beta 1,3-galactosaminyltransferase, polypeptide 2
ENSMUSG00000039176	1124.17	-0.4536	0.206358	-2.19802	0.0279476	0.3502	Polg	18975	polymerase (DNA directed), gamma
ENSMUSG00000061878	63.5145	1.1179	0.508975	2.1963	0.0280703	0.3506	Sphk1	20698	sphingosine kinase 1
ENSMUSG00000024985	2644.93	-0.3364	0.153157	-2.1963	0.0280708	0.3506	Tcf7l2	21416	transcription factor 7 like 2, T cell specific, HMG box
ENSMUSG00000036661	978.674	-0.5521	0.251355	-2.19651	0.0280552	0.3506	Dennd3	105841	DENN/MADD domain containing 3
ENSMUSG00000028086	1142.53	-0.2546	0.115895	-2.1968	0.0280348	0.3506	Fbxw7	50754	F-box and WD-40 domain protein 7
ENSMUSG00000029501	2796.46	-0.2922	0.133018	-2.19651	0.0280552	0.3506	Ankle2	71782	ankyrin repeat and LEM domain containing 2
ENSMUSG00000090628	2.70616	-5.4694	2.49135	-2.19537	0.0281372	0.351	NA	NA	NA
ENSMUSG00000006014	7.80631	2.6908	1.22566	2.1954	0.0281349	0.351	Prg4	96875	proteoglycan 4 (megakaryocyte stimulating factor, articular superficial zone protein)
ENSMUSG00000003778	1890.96	-0.163	0.0743209	-2.19342	0.0282772	0.3523	Brd8	78656	bromodomain containing 8
ENSMUSG00000028992	481.12	0.265	0.120811	2.19344	0.0282754	0.3523	Nmnat1	66454	nicotinamide nucleotide adenylyltransferase 1
ENSMUSG00000012819	11.3535	-1.8407	0.839789	-2.19191	0.0283861	0.3532	Cdh23	22295	cadherin 23 (otocadherin)
ENSMUSG00000022139	5403.36	-0.1576	0.0719157	-2.19211	0.0283717	0.3532	Mbnl2	105559	muscleblind like splicing factor 2
ENSMUSG00000069305	19.9623	-1.0429	0.475957	-2.19113	0.0284427	0.3533	Hist1h4n	319161	histone cluster 1, H4n
ENSMUSG00000052906	1854.06	0.2118	0.0966428	2.19132	0.0284288	0.3533	Ubxn8	108159	UBX domain protein 8
[truncated: 17,837 more rows]
