# Supplementary material for: Epigenetic reprogramming of airway macrophages promotes polarization and inflammation in muco-obstructive lung disease
Source: Nat Commun. 2021 Nov 11;12:6520. doi: 10.1038/s41467-021-26777-9 (PMC8586227; doi:10.1038/s41467-021-26777-9)
Supplement: Supplementary file 7 — Supplementary Data 5 [file 41467_2021_26777_MOESM7_ESM.xlsx]

## Sheet: Sheet2
seqnames	start	end	width	strand	Conc	Conc_wt_LPS	Conc_tg_LPS	Fold	p.value	FDR	annotation	geneChr	geneStart	geneEnd	geneLength	geneStrand	geneId	transcriptId	distanceToTSS	ENSEMBL	SYMBOL	GENENAME	wt_LPS_16	wt_LPS_17	wt_LPS_18	tg_LPS_17	tg_LPS_18	tg_LPS_19	wt_medium_16	wt_medium_17	wt_medium_18	tg_medium_17	tg_medium_18	tg_medium_19
chr11	4299726	4300391	666	*	8.75	8.29	9.1	0.81	6.74e-22	7.76e-17	Distal Intergenic	11	4266796	4272514	5719	1	16878	uc007huu.2	32930	ENSMUSG00000034394	Lif	leukemia inhibitory factor	301.97	301.868	294.609	532.797	510.068	539.333	18.9083	24.2006	31.9583	19.2968	47.1274	37.4024
chr6	57513538	57514276	739	*	6.28	5.34	6.85	1.51	2.28e-19	8.73e-15	Exon (uc009cch.1/243382, exon 6 of 7)	6	57506502	57535426	28925	2	243382	uc009cch.1	21150	ENSMUSG00000037826	Ppm1k	protein phosphatase 1K (PP2C domain containing)	35.5258	45.0243	36.0463	112.828	109.484	110.117	12.1553	11.5241	15.9791	11.1719	3.49092	38.1982
chr10	8881698	8882070	373	*	7.62	6.89	8.1	1.21	1.82e-19	8.73e-15	Intron (uc007eiu.1/70097, intron 1 of 19)	10	8722219	8886070	163852	2	70097	uc007eiu.1	4000	ENSMUSG00000015305	Sash1	SAM and SH3 domain containing 1	101.502	108.468	131.708	273.294	265.339	254.797	77.6589	70.2969	101.867	160.469	164.073	149.61
chr7	128320066	128321820	1755	*	8.58	8.13	8.92	0.79	1.12e-17	3.22e-13	Distal Intergenic	7	128271379	128298131	26753	2	233913	uc012fur.1	-21935	ENSMUSG00000030780	BC017158	cDNA sequence BC017158	283.361	259.913	261.336	471.369	475.291	450.918	56.7248	72.6017	67.9113	79.2186	99.4913	124.94
chr10	8768687	8769084	398	*	7.11	6.17	7.68	1.51	3.37e-17	7.75e-13	Intron (uc007eiu.1/70097, intron 8 of 19)	10	8722219	8886070	163852	2	70097	uc007eiu.1	116986	ENSMUSG00000015305	Sash1	SAM and SH3 domain containing 1	59.2097	62.4201	84.5702	167.988	225.409	196.121	5.40236	2.30482	13.9817	7.10937	5.23638	2.38739
chr10	8772274	8772831	558	*	6.43	5.61	6.95	1.33	5.86e-17	1.12e-12	Intron (uc007eiu.1/70097, intron 8 of 19)	10	8722219	8886070	163852	2	70097	uc007eiu.1	113239	ENSMUSG00000015305	Sash1	SAM and SH3 domain containing 1	47.3678	44.001	49.2171	120.35	115.925	118.959	48.6212	67.9921	55.927	95.4686	78.5457	117.778
chr10	8875190	8875613	424	*	8.93	8.52	9.26	0.74	1.74e-16	2.87e-12	Intron (uc007eiu.1/70097, intron 1 of 19)	10	8722219	8886070	163852	2	70097	uc007eiu.1	10457	ENSMUSG00000015305	Sash1	SAM and SH3 domain containing 1	338.341	340.752	372.248	575.421	611.825	578.718	117.501	107.174	131.828	184.843	235.637	206.907
chr2	125975840	125976570	731	*	7.54	6.84	8.01	1.17	1.15e-15	1.46e-11	Intron (uc008mde.2/69976, intron 9 of 9)	2	126034658	126091185	56528	1	14178	uc012cdg.1	-58088	ENSMUSG00000027208	Fgf7	fibroblast growth factor 7	95.5814	110.514	124.083	246.967	222.833	274.087	51.3224	32.2674	57.9243	83.2811	96.0004	122.553
chr15	25792444	25793154	711	*	7.43	6.79	7.88	1.09	1.03e-15	1.46e-11	Exon (uc007vjc.1/17909, exon 28 of 41)	15	25752910	25813671	60762	1	17909	uc007vje.1	39534	ENSMUSG00000022272	Myo10	myosin X	103.194	97.2116	116.457	211.865	249.882	216.216	14.8565	11.5241	19.9739	13.2031	22.691	20.6907
chr5	103629131	103629865	735	*	6.71	5.78	7.27	1.49	2.23e-15	2.56e-11	Promoter (<=1kb)	5	103605711	103629403	23693	2	75750	uc008yjp.1	0	ENSMUSG00000029321	Slc10a6	solute carrier family 10 (sodium/bile acid cotransporter family), member 6	42.2927	53.2106	62.3879	150.437	122.365	171.204	46.5954	66.8397	79.8956	98.5155	139.637	192.583
chr8	11458047	11458805	759	*	9.9	9.63	10.12	0.49	4.01e-15	4.19e-11	Intron (uc009kvd.1/19332, intron 1 of 1)	8	11477929	11480241	2313	1	102132	uc009kve.1	-19124	ENSMUSG00000096957	E230013L22Rik	RIKEN cDNA E230013L22 gene	781.568	745.971	756.28	1076.88	1066.51	1069.02	180.979	171.709	207.729	227.5	267.056	210.886
chr17	83980160	83980779	620	*	5.2	3.98	5.85	1.87	1.99e-14	1.91e-10	Distal Intergenic	17	83998552	84013408	14857	1	78148	uc008dsn.2	-17773	NA	8430430B14Rik	RIKEN cDNA 8430430B14 gene	14.3795	10.2328	20.796	57.6675	50.234	58.6756	5.40236	10.3717	1.99739	2.03125	8.7273	7.16216
chr10	8870225	8870801	577	*	9.59	9.27	9.85	0.58	5.94e-14	5.26e-10	Intron (uc007eiu.1/70097, intron 1 of 19)	10	8722219	8886070	163852	2	70097	uc007eiu.1	15269	ENSMUSG00000015305	Sash1	SAM and SH3 domain containing 1	564.184	595.549	619.026	896.353	904.212	864.058	285.65	314.607	361.528	482.421	528.875	469.52
chr10	8769376	8769640	265	*	5.61	4.41	6.26	1.85	2.03e-13	1.67e-09	Intron (uc007eiu.1/70097, intron 8 of 19)	10	8722219	8886070	163852	2	70097	uc007eiu.1	116430	ENSMUSG00000015305	Sash1	SAM and SH3 domain containing 1	25.3756	11.2561	24.262	57.6675	92.7397	69.9284	2.70118	1.15241	3.99478	1.01562	8.7273	5.57057
chr7	128344163	128345424	1262	*	9.92	9.63	10.16	0.52	4.59e-13	3.52e-09	Distal Intergenic	7	128271379	128298131	26753	2	233913	uc012fur.1	-46032	ENSMUSG00000030780	BC017158	cDNA sequence BC017158	751.118	740.855	788.167	1054.31	1116.74	1117.25	868.429	909.25	900.823	1042.03	1108.37	1233.48
chr7	113133706	113134276	571	*	6.37	5.55	6.89	1.34	1.04e-12	7.47e-09	Intron (uc009jhd.2/75239, intron 2 of 5)	7	113100236	113142015	41780	2	75239	uc009jhd.2	7739	ENSMUSG00000110009	4930543E12Rik	RIKEN cDNA 4930543E12 gene	39.7551	40.9312	54.0695	117.842	94.0278	129.408	2.70118	4.60963	1.99739	7.10937	1.74546	5.57057
chr5	66534656	66535363	708	*	5.45	4.36	6.06	1.7	1.51e-12	1.02e-08	Intron (uc008xoy.2/11787, intron 2 of 16)	5	66462098	66543617	81520	2	11787	uc012dwr.1	8254	ENSMUSG00000029207	Apbb2	amyloid beta (A4) precursor protein-binding, family B, member 2	18.6088	13.3026	27.0347	76.4721	54.0982	61.8907	18.233	14.9813	41.9452	52.8124	120.437	48.5436
chr7	83116032	83117397	1366	*	7.37	7.75	6.85	-0.9	1.61e-12	1.03e-08	Distal Intergenic	7	83148470	83178694	30225	1	330578	uc009idk.4	-31073	ENSMUSG00000053528	A530021J07Rik	Riken cDNA A530021J07 gene	191.163	209.772	219.051	109.067	113.349	110.921	249.184	223.567	173.773	179.765	207.71	110.616					c
chr7	27561590	27562759	1170	*	9.82	9.57	10.03	0.46	1.77e-12	1.07e-08	Promoter (1-2kb)	7	27560476	27582099	21624	1	66367	uc009fwq.3	1114	ENSMUSG00000049643	2310022A10Rik	RIKEN cDNA 2310022A10 gene	729.125	721.412	733.404	1034.25	975.055	997.485	570.624	537.022	661.136	812.499	692.948	697.117
chr18	76067172	76067474	303	*	4.01	2.21	4.79	2.58	2.49e-12	1.44e-08	Intron (uc008fqh.1/207259, intron 3 of 5)	18	76059458	76148564	89107	1	207259	uc008fql.1	7714	ENSMUSG00000044646	Zbtb7c	zinc finger and BTB domain containing 7C	0.845853	4.09312	8.31838	25.0728	23.1849	31.3472	4.72707	1.15241	1.99739	9.14061	20.9455	20.6907
chr9	114016230	114016954	725	*	7.56	6.72	8.09	1.37	2.7e-12	1.48e-08	Intron (uc009rxa.1/72179, intron 2 of 14)	9	113976958	114026751	49794	2	72179	uc009rxa.1	9797	ENSMUSG00000032507	Fbxl2	F-box and leucine-rich repeat protein 2	86.277	83.909	133.094	254.489	296.252	233.899	52.673	94.4975	173.773	234.609	193.746	229.189
chr2	31876101	31876968	868	*	7.11	6.59	7.5	0.91	4.66e-12	2.38e-08	Distal Intergenic	2	31887281	31946535	59255	1	23928	uc008jef.1	-10313	ENSMUSG00000026840	Lamc3	laminin gamma 3	86.277	93.1185	97.741	176.763	173.887	170.4	11.48	23.0482	39.9478	19.2968	29.6728	30.2403
chr3	146851933	146852963	1031	*	7.07	7.66	6.07	-1.59	4.75e-12	2.38e-08	Promoter (<=1kb)	3	146852367	146940256	87890	1	70892	uc008rrw.2	0	ENSMUSG00000036745	Ttll7	tubulin tyrosine ligase-like family, member 7	212.309	172.934	194.096	92.7694	60.5384	40.1888	212.718	203.976	217.716	98.5155	50.6184	58.0931
chr14	63903960	63904420	461	*	6.36	5.68	6.82	1.14	6.43e-12	3.08e-08	Intron (uc007uhx.2/72400, intron 6 of 6)	14	63943706	63950732	7027	1	20680	uc007uhy.1	-39286	ENSMUSG00000063060	Sox7	SRY (sex determining region Y)-box 7	43.9844	50.1407	53.3763	96.5304	113.349	116.547	19.5836	19.5909	59.9217	43.6718	71.5639	70.8259
chr10	8874744	8874956	213	*	7.01	6.44	7.42	0.98	9.73e-12	4.48e-08	Intron (uc007eiu.1/70097, intron 1 of 19)	10	8722219	8886070	163852	2	70097	uc007eiu.1	11114	ENSMUSG00000015305	Sash1	SAM and SH3 domain containing 1	81.2019	72.6529	94.9682	165.481	159.718	168.793	42.5436	44.9439	35.953	102.578	87.273	91.5165
chr5	134958869	134959777	909	*	9.44	9.19	9.65	0.47	1.73e-11	7.39e-08	Distal Intergenic	5	134945123	134946934	1812	2	12740	uc008zxd.4	-11935	ENSMUSG00000047501	Cldn4	claudin 4	543.038	567.92	562.184	763.467	780.559	774.839	177.603	187.843	257.663	325	371.783	281.712
chr10	8873608	8874533	926	*	9.41	9.02	9.72	0.7	1.72e-11	7.39e-08	Intron (uc007eiu.1/70097, intron 1 of 19)	10	8722219	8886070	163852	2	70097	uc007eiu.1	11537	ENSMUSG00000015305	Sash1	SAM and SH3 domain containing 1	473.678	477.872	539.309	764.721	879.739	787.7	382.892	354.942	387.494	757.655	678.984	709.85
chr7	12936868	12937686	819	*	5.22	4.24	5.8	1.56	1.87e-11	7.69e-08	Distal Intergenic	7	12927416	12931072	3657	1	381845	uc009feq.1	9452	ENSMUSG00000033967	Rnf225	ring finger protein 225	21.1463	18.419	14.5572	47.6384	61.8265	50.6378	5.40236	5.76204	5.99217	15.2344	5.23638	7.95796
chr13	41800712	41801679	968	*	6.55	6.98	5.92	-1.07	2.56e-11	1.01e-07	Intron (uc007qfh.1/109254, intron 4 of 6)	13	41763148	41847488	84341	2	109254	uc007qfh.1	45809	ENSMUSG00000058022	Adtrp	androgen dependent TFPI regulating protein	122.649	128.933	112.298	61.4284	51.5221	61.0869	75.633	58.7728	89.8826	55.8593	47.1274	54.1141
chr6	57609527	57610061	535	*	4.42	3	5.12	2.12	3.3e-11	1.27e-07	Intron (uc009ccg.1/67138, intron 9 of 13)	6	57602911	57626110	23200	1	67138	uc009cck.1	6616	ENSMUSG00000029798	Herc6	hect domain and RLD 6	8.45853	4.09312	10.398	21.3119	38.6416	40.1888	10.1294	5.76204	1.99739	4.06249	19.2001	6.36637
chr1	52126689	52127181	493	*	6.26	5.61	6.71	1.1	3.64e-11	1.35e-07	Intron (uc007axy.1/20846, intron 5 of 7)	1	52119622	52161865	42244	1	20846	uc007ayc.2	7067	ENSMUSG00000026104	Stat1	signal transducer and activator of transcription 1	46.5219	49.1174	45.0579	89.0085	106.908	106.098	37.1412	44.9439	21.9713	37.5781	61.0911	38.994
chr11	35308211	35308873	663	*	6.18	5.51	6.64	1.14	5.04e-11	1.81e-07	Intron (uc007ild.2/20564, intron 4 of 35)	11	35121456	35708507	587052	1	20564	uc007ild.2	186755	ENSMUSG00000056427	Slit3	slit guidance ligand 3	41.4468	41.9545	47.1375	102.799	83.7234	101.276	21.6094	24.2006	15.9791	41.6406	31.4183	34.2192
chr11	119824802	119825645	844	*	9.59	9.33	9.81	0.48	6.23e-11	2.17e-07	Intron (uc007mqy.2/74370, intron 13 of 13)	11	119820811	119834365	13555	2	319454	uc007mrb.2	8720	ENSMUSG00000085081	Rptoros	regulatory associated protein of MTOR, complex 1, opposite strand	588.714	639.55	622.492	847.461	860.419	884.956	477.434	494.383	609.204	770.858	879.712	773.514
chr15	72604170	72604766	597	*	5.77	5.01	6.26	1.25	7.08e-11	2.4e-07	Intron (uc007wbl.2/76510, intron 20 of 21)	15	72512119	72546279	34161	2	223604	uc007wbk.1	-57891	ENSMUSG00000036760	Kcnk9	potassium channel, subfamily K, member 9	32.9883	29.6751	29.8075	63.9357	77.2831	79.5737	6.75295	5.76204	1.99739	5.07812	3.49092	6.36637
chr19	57203992	57204405	414	*	5.01	3.6	5.71	2.11	8.1e-11	2.66e-07	Intron (uc033hlc.1/226251, intron 1 of 25)	19	57033264	57197631	164368	2	226251	uc056ziu.1	-6361	ENSMUSG00000025085	Ablim1	actin-binding LIM protein 1	5.92097	8.18624	20.796	38.8629	65.6906	46.619	10.8047	9.21927	31.9583	42.6562	38.4001	31.036
chr19	37078005	37078901	897	*	7.01	6.29	7.49	1.2	8.72e-11	2.79e-07	Intron (uc056zig.1/208922, intron 7 of 10)	19	37173843	37196541	22699	1	319931	uc008hid.1	-94942	ENSMUSG00000097591	A330032B11Rik	RIKEN cDNA A330032B11 gene	55.8263	76.746	92.1954	152.944	189.344	174.419	97.2425	106.022	131.828	183.828	195.492	198.153
chr5	103620181	103621923	1743	*	9.45	9.07	9.75	0.68	9.13e-11	2.84e-07	Intron (uc008yjp.1/75750, intron 1 of 5)	5	103605711	103629403	23693	2	75750	uc008yjp.1	7480	ENSMUSG00000029321	Slc10a6	solute carrier family 10 (sodium/bile acid cotransporter family), member 6	461.836	530.059	553.866	799.823	877.163	801.364	87.7884	93.3451	115.849	105.625	171.055	107.432
chr18	76159950	76160234	285	*	5.55	4.71	6.08	1.37	9.93e-11	3.01e-07	Distal Intergenic	18	76170552	76170652	101	1	102465184	uc033hia.1	-10318	ENSMUSG00000098276	Mir6358	microRNA 6358	22.838	24.5587	27.7279	65.1893	52.8101	76.3586	6.75295	5.76204	7.98956	5.07812	3.49092	0.795796
chr2	33760571	33761010	440	*	5.77	4.63	6.4	1.76	1.5e-10	4.43e-07	Intron (uc008jib.1/72543, intron 7 of 9)	2	33805816	33813591	7776	1	320482	uc008jid.1	-44806	ENSMUSG00000086484	Nron	non-protein coding RNA, repressor of NFAT	14.3795	17.3958	39.5123	81.4867	83.7234	77.9662	20.2589	6.91445	27.9635	37.5781	102.982	46.1562
chr5	66550444	66550744	301	*	3.87	2.24	4.62	2.38	1.95e-10	5.62e-07	Intron (uc008xoy.2/11787, intron 1 of 16)	5	66462098	66543617	81520	2	11787	uc012dwr.1	-6827	ENSMUSG00000029207	Apbb2	amyloid beta (A4) precursor protein-binding, family B, member 2	4.22927	3.06984	6.23879	16.2973	27.0491	27.3284	0.675295	3.45722	3.99478	4.06249	3.49092	5.57057
chr10	8885603	8886767	1165	*	9.51	9.12	9.82	0.7	2.43e-10	6.82e-07	Promoter (<=1kb)	10	8722219	8886070	163852	2	70097	uc007eiu.1	0	ENSMUSG00000015305	Sash1	SAM and SH3 domain containing 1	478.753	547.455	567.73	788.54	915.805	901.836	523.354	463.268	643.16	832.811	898.912	904.024
chr18	76061940	76062714	775	*	7.38	6.29	7.99	1.7	2.64e-10	7.22e-07	Promoter (2-3kb)	18	76059458	76148564	89107	1	207259	uc008fql.1	2482	ENSMUSG00000044646	Zbtb7c	zinc finger and BTB domain containing 7C	49.0595	64.4666	111.605	196.822	289.812	247.563	29.713	32.2674	107.859	120.859	211.201	184.625
chr9	13563031	13564396	1366	*	8.02	7.59	8.34	0.75	2.72e-10	7.28e-07	Intron (uc057lyy.1/270118, intron 1 of 4)	9	13662460	13709533	47074	1	270118	uc012gob.1	-98064	ENSMUSG00000031925	Maml2	mastermind like transcriptional coactivator 2	169.171	182.144	203.8	292.098	322.013	322.314	104.671	93.3451	155.797	165.547	132.655	172.688
chr5	90705997	90706853	857	*	9.67	9.44	9.87	0.43	2.97e-10	7.76e-07	Distal Intergenic	5	90759298	90761625	2328	1	20311	uc008ybg.2	-52445	ENSMUSG00000029371	Cxcl5	chemokine (C-X-C motif) ligand 5	674.145	638.527	677.255	896.353	909.365	893.798	13.5059	12.6765	25.9661	14.2187	50.6184	15.9159
chr9	117241045	117242083	1039	*	5.95	5.12	6.47	1.35	3.58e-10	9.02e-07	Intron (uc009ryv.4/207181, intron 1 of 13)	9	116943123	117251575	308453	2	207181	uc009rzd.1	9492	ENSMUSG00000039607	Rbms3	RNA binding motif, single stranded interacting protein	26.2214	29.6751	43.6715	81.4867	99.18	74.7511	70.2307	67.9921	119.843	137.109	179.782	155.18
chr16	51967069	51967532	464	*	5.49	4.69	6	1.31	3.61e-10	9.02e-07	Distal Intergenic	16	51982476	51985785	3310	2	629091	uc007zlc.1	18253	NA	Gm29686	predicted gene, 29686	26.2214	21.4889	26.3416	61.4284	61.8265	61.0869	14.8565	25.353	37.9504	30.4687	36.6547	36.6066
chr8	14934058	14934842	785	*	8.29	7.85	8.62	0.77	3.97e-10	9.73e-07	Exon (uc009kzf.2/234094, exon 6 of 16)	8	14929957	14932420	2464	1	234094	uc009kzi.1	4101	ENSMUSG00000071176	Arhgef10	Rho guanine nucleotide exchange factor (GEF) 10	229.226	205.679	227.369	348.512	360.654	427.608	117.501	93.3451	135.823	153.359	136.146	166.321
chr1	45355920	45356365	446	*	5.52	4.62	6.07	1.45	4.27e-10	1.02e-06	Distal Intergenic	1	45311538	45349706	38169	1	12825	uc007awq.2	44382	ENSMUSG00000026043	Col3a1	collagen, type III, alpha 1	16.0712	25.582	29.1143	51.3993	78.5712	64.302	2.02589	5.76204	13.9817	13.2031	13.9637	29.4445
chr2	52997691	52998517	827	*	8.2	7.63	8.61	0.98	4.92e-10	1.1e-06	Intron (uc008jrh.1/71409, intron 1 of 26)	2	53108252	53134202	25951	1	71409	uc008jri.1	-109735	ENSMUSG00000036053	Fmnl2	formin-like 2	161.558	204.656	201.721	305.888	409.6	408.318	16.8824	8.06686	27.9635	19.2968	48.8729	38.1982
chr4	53313802	53315033	1232	*	7.78	7.16	8.21	1.06	4.96e-10	1.1e-06	Distal Intergenic	4	53261356	53270232	8877	2	381524	uc008swx.1	-43570	ENSMUSG00000086712	AI427809	expressed sequence AI427809	126.878	143.259	139.333	282.069	345.198	226.665	18.9083	28.8102	33.9556	21.3281	38.4001	34.2192
chr8	12831820	12832618	799	*	5.71	4.89	6.23	1.34	4.81e-10	1.1e-06	Promoter (<=1kb)	8	12828338	12831919	3582	2	100504249	uc009kwi.1	0	ENSMUSG00000084780	Gm15350	predicted gene 15350	19.4546	31.7217	33.9667	58.9211	77.2831	80.3775	20.9341	41.4867	67.9113	58.9062	71.5639	93.1081
chrX	169972213	169973568	1356	*	7.17	7.6	6.54	-1.06	4.87e-10	1.1e-06	Promoter (<=1kb)	20	169972885	169984083	11199	1	17318	uc009uyh.2	0	ENSMUSG00000035299	Mid1	midline 1	203.005	177.027	178.845	100.291	64.4026	103.687	245.807	209.738	239.687	110.703	115.2	132.102
chr7	128332545	128333679	1135	*	9.06	8.72	9.33	0.61	5.29e-10	1.15e-06	Distal Intergenic	7	128271379	128298131	26753	2	233913	uc012fur.1	-34414	ENSMUSG00000030780	BC017158	cDNA sequence BC017158	384.017	388.846	438.102	619.299	591.216	647.039	589.533	584.271	519.322	707.89	663.275	749.64
chr3	97884937	97885462	526	*	4.04	2.5	4.76	2.26	6.08e-10	1.3e-06	Intron (uc012cuf.2/83679, intron 1 of 46)	3	97689828	97888707	198880	2	83679	uc012cuf.2	3245	ENSMUSG00000038170	Pde4dip	phosphodiesterase 4D interacting protein (myomegalin)	4.22927	5.1164	6.93199	17.551	37.3535	23.3095	12.8306	2.30482	9.98696	17.2656	26.1819	27.0571
chr5	64044766	64046135	1370	*	8.04	7.44	8.47	1.03	7.88e-10	1.62e-06	Promoter (<=1kb)	5	64044973	64050226	5254	1	74757	uc029vie.1	0	ENSMUSG00000106219	5830416I19Rik	RIKEN cDNA 5830416I19 gene	159.866	134.05	204.494	305.888	361.943	351.25	122.228	115.241	155.797	242.734	314.183	302.403
chr19	57200377	57201012	636	*	5.94	4.98	6.51	1.53	7.82e-10	1.62e-06	Promoter (2-3kb)	19	57033264	57197631	164368	2	226251	uc056ziu.1	-2746	ENSMUSG00000025085	Ablim1	actin-binding LIM protein 1	29.6049	18.419	42.2851	76.4721	108.196	77.9662	55.3742	25.353	67.9113	146.25	158.837	118.574
chr1	150907054	150908813	1760	*	6.57	6.98	5.99	-0.99	1.06e-09	1.96e-06	Intron (uc007cyj.2/545370, intron 1 of 106)	1	150562500	150993435	430936	2	545370	uc007cyj.2	84622	ENSMUSG00000066842	Hmcn1	hemicentin 1	134.491	108.468	120.617	71.4575	56.6743	55.4605	206.64	207.433	187.755	113.75	155.346	125.736
chr6	39295567	39296758	1192	*	9.86	9.5	10.15	0.65	1.09e-09	1.96e-06	Distal Intergenic	6	39334770	39372930	38161	2	72144	uc009blk.3	76172	ENSMUSG00000029924	Slc37a3	solute carrier family 37 (glycerol-3-phosphate transporter), member 3	656.382	690.714	729.245	1001.66	1218.5	1056.16	177.603	180.928	211.723	250.859	267.056	280.916
chr6	39297004	39297459	456	*	8.3	7.83	8.65	0.82	1.06e-09	1.96e-06	Distal Intergenic	6	39334770	39372930	38161	2	72144	uc009blk.3	75471	ENSMUSG00000029924	Slc37a3	solute carrier family 37 (glycerol-3-phosphate transporter), member 3	214.001	226.145	214.198	347.259	455.97	356.072	20.2589	25.353	23.9687	18.2812	10.4728	24.6697
chr9	104338497	104339590	1094	*	10.17	9.92	10.38	0.46	1.09e-09	1.96e-06	Promoter (<=1kb)	9	104319067	104337722	18656	2	56318	uc009rho.1	-775	ENSMUSG00000032561	Acpp	acid phosphatase, prostate	942.28	931.185	907.397	1296.26	1200.46	1340.7	574.001	609.624	647.155	677.421	705.166	773.514
chr9	110348851	110349413	563	*	7.13	6.62	7.51	0.9	1.09e-09	1.96e-06	Intron (uc009rtw.3/235623, intron 1 of 22)	9	110333356	110384949	51594	1	235623	uc009rtx.3	15495	ENSMUSG00000032485	Scap	SREBF chaperone	87.9687	100.281	93.5818	175.51	150.702	200.14	54.6989	34.5722	39.9478	48.7499	64.5821	64.4595
chr11	35317178	35318344	1167	*	7.11	6.52	7.52	1	9.76e-10	1.96e-06	Intron (uc007ild.2/20564, intron 4 of 35)	11	35121456	35708507	587052	1	20564	uc007ild.2	195722	ENSMUSG00000056427	Slit3	slit guidance ligand 3	82.8936	75.7227	104.673	183.032	190.632	155.932	82.386	85.2782	75.9009	212.265	212.946	179.054
chr16	6841613	6842750	1138	*	10.02	9.72	10.26	0.54	1e-09	1.96e-06	Intron (uc007ycb.2/268859, intron 4 of 15)	16	7069835	7412480	342646	1	268859	uc007ycf.2	-227085	ENSMUSG00000008658	Rbfox1	RNA binding protein, fox-1 homolog (C. elegans) 1	756.193	882.067	786.781	1223.55	1186.3	1133.32	33.7648	38.0295	43.9426	29.4531	83.7821	44.5646
chr18	50411548	50412245	698	*	8.2	7.76	8.54	0.78	1.08e-09	1.96e-06	Distal Intergenic	18	50278369	50283019	4651	1	225497	uc012bdb.1	133179	ENSMUSG00000035420	Fam170a	family with sequence similarity 170, member A	175.937	229.215	219.051	338.483	377.399	356.876	0.675295	1.15241	1.99739	1.01562	15.7091	11.9369
chr5	146291581	146292051	471	*	7.17	6.55	7.6	1.05	1.4e-09	2.45e-06	Promoter (2-3kb)	5	146294910	146302874	7965	1	264064	uc009ane.1	-2859	ENSMUSG00000029635	Cdk8	cyclin-dependent kinase 8	76.1268	89.0254	104.673	215.626	185.479	158.344	201.238	229.329	245.679	333.125	408.438	337.418
chr14	20782603	20784069	1467	*	10.11	10.35	9.83	-0.52	1.39e-09	2.45e-06	Intron (uc007skt.2/12325, intron 2 of 20)	14	20734873	20794088	59216	2	12325	uc007skt.2	10019	ENSMUSG00000021820	Camk2g	calcium/calmodulin-dependent protein kinase II gamma	1251.02	1287.29	1205.47	955.274	828.217	842.356	1832.08	1862.29	1933.47	1790.54	1818.77	1691.07
chr1	90857579	90858326	748	*	6.14	5.53	6.56	1.04	1.72e-09	2.95e-06	Distal Intergenic	1	90766860	90843971	77112	2	12835	uc029qrp.1	-13608	ENSMUSG00000048126	Col6a3	collagen, type VI, alpha 3	45.6761	38.8846	47.8307	86.5012	91.4517	94.8455	41.8683	50.706	83.8904	55.8593	87.273	83.5586
chr16	5734985	5735704	720	*	7.23	7.8	6.25	-1.55	1.88e-09	3.18e-06	Distal Intergenic	16	5884793	7412480	1527688	1	268859	uc007ycb.2	-149089	ENSMUSG00000008658	Rbfox1	RNA binding protein, fox-1 homolog (C. elegans) 1	246.989	236.378	158.743	86.5012	90.1636	43.4039	56.7248	49.5536	39.9478	17.2656	6.98184	12.7327
chr6	92431967	92433033	1067	*	8.33	7.99	8.6	0.61	2.18e-09	3.64e-06	Intron (uc009cyx.2/243548, intron 2 of 7)	6	92370892	92481392	110501	2	243548	uc009cyx.2	48359	ENSMUSG00000030020	Prickle2	prickle planar cell polarity protein 2	232.61	244.564	252.324	384.868	345.198	390.635	226.899	212.043	207.729	282.343	322.91	296.036
chr14	63941576	63944289	2714	*	8.5	8.02	8.86	0.84	2.33e-09	3.83e-06	Promoter (<=1kb)	14	63943706	63950732	7027	1	20680	uc007uhy.1	0	ENSMUSG00000063060	Sox7	SRY (sex determining region Y)-box 7	254.602	228.191	264.109	397.404	418.617	521.65	215.419	228.177	273.643	333.125	457.311	536.367
chr2	103600140	103600824	685	*	7.38	6.94	7.72	0.78	2.42e-09	3.87e-06	Intron (uc008lix.1/99382, intron 1 of 16)	2	103566310	103718423	152114	1	99382	uc008lix.1	33830	ENSMUSG00000032724	Abtb2	ankyrin repeat and BTB (POZ) domain containing 2	119.265	110.514	123.389	193.061	190.632	224.253	66.1789	91.0402	65.9139	84.2968	120.437	96.2913
chr7	135698935	135699895	961	*	6.97	6.37	7.39	1.03	2.39e-09	3.87e-06	Exon (uc009kem.2/17345, exon 12 of 14)	7	135689788	135716379	26592	2	17345	uc009kem.2	16484	ENSMUSG00000031004	Mki67	antigen identified by monoclonal antibody Ki 67	69.36	67.5365	100.514	156.705	163.583	164.774	25.6612	32.2674	27.9635	24.375	40.1456	43.7688
chr1	152509846	152510534	689	*	6.98	6.52	7.33	0.82	3.2e-09	5.05e-06	3' UTR	1	152399867	152510695	110829	1	269132	uc011wtr.1	109979	ENSMUSG00000032649	Colgalt2	collagen beta(1-O)galactosyltransferase 2	91.3521	88.0021	83.877	141.661	168.735	154.325	54.0236	56.468	21.9713	62.9687	78.5457	93.1081
chr2	167224688	167225645	958	*	8.17	7.83	8.44	0.61	3.83e-09	5.95e-06	Exon (uc008nzl.1/19223, exon 3 of 10)	2	167203196	167240537	37342	2	19223	uc008nzl.1	14892	ENSMUSG00000017969	Ptgis	prostaglandin I2 (prostacyclin) synthase	216.538	209.772	228.756	343.498	314.285	344.016	312.662	330.741	305.601	308.75	282.765	396.306
chr17	80148003	80149385	1383	*	9.18	8.86	9.44	0.58	3.95e-09	6.05e-06	Intron (uc008dqo.1/319625, intron 3 of 6)	17	80127471	80185032	57562	1	319625	uc008dqo.1	20532	ENSMUSG00000035473	Galm	galactose mutarotase	428.848	427.731	477.614	658.162	716.157	631.767	420.709	465.573	499.348	549.452	661.53	623.108
chr7	29276458	29277040	583	*	4.98	4.06	5.54	1.49	4.01e-09	6.08e-06	Intron (uc009gbk.1/20733, intron 1 of 6)	7	29256330	29281977	25648	2	20733	uc009gbk.1	4937	ENSMUSG00000074227	Spint2	serine protease inhibitor, Kunitz type 2	14.3795	13.3026	20.1028	36.3556	42.5057	55.4605	10.8047	5.76204	25.9661	3.04687	1.74546	13.5285
chr11	79202358	79203038	681	*	9.62	9.39	9.83	0.44	4.17e-09	6.23e-06	Distal Intergenic	11	79239382	79243575	4194	2	78889	uc007kkh.1	40537	ENSMUSG00000017677	Wsb1	WD repeat and SOCS box-containing 1	628.469	628.294	670.323	862.505	860.419	893.798	30.3883	28.8102	17.9765	48.7499	38.4001	50.1352
chr12	12209302	12209798	497	*	5.33	4.52	5.85	1.32	4.38e-09	6.46e-06	Distal Intergenic	12	12262139	12376363	114225	1	76820	uc007nbc.3	-52341	ENSMUSG00000020589	Fam49a	family with sequence similarity 49, member A	16.0712	23.5354	26.3416	57.6675	56.6743	51.4416	4.05177	11.5241	7.98956	11.1719	3.49092	1.59159
chr17	86769542	86770394	853	*	7.32	6.91	7.65	0.74	4.77e-09	6.94e-06	Intron (uc008duj.2/13819, intron 1 of 15)	17	86753864	86833410	79547	1	13819	uc008duj.2	15678	ENSMUSG00000024140	Epas1	endothelial PAS domain protein 1	120.111	107.444	117.151	178.017	198.36	201.748	161.396	138.289	195.744	268.125	263.565	243.514
chr11	110511336	110511994	659	*	6.52	6.94	5.93	-1.01	4.83e-09	6.95e-06	Intron (uc007mdr.1/26399, intron 11 of 11)	11	110479287	110497974	18688	1	26399	uc007mdt.1	32049	ENSMUSG00000020623	Map2k6	mitogen-activated protein kinase kinase 6	120.957	128.933	102.593	70.2039	48.946	56.2643	15.5318	14.9813	25.9661	7.10937	1.74546	23.0781
chr5	66619975	66620841	867	*	6.75	6.16	7.17	1	5e-09	7.1e-06	Promoter (1-2kb)	5	66399622	66618817	219196	2	11787	uc008xpd.2	-1158	ENSMUSG00000029207	Apbb2	amyloid beta (A4) precursor protein-binding, family B, member 2	59.2097	60.3735	85.9566	131.632	139.11	143.072	35.7906	44.9439	69.9087	116.797	200.728	109.024
chr9	44845824	44846360	537	*	6.24	5.51	6.73	1.22	5.67e-09	7.96e-06	Intron (uc009pep.1/214162, intron 4 of 35)	9	44822687	44850054	27368	2	214162	uc012gsa.1	3694	ENSMUSG00000002028	Kmt2a	lysine (K)-specific methyltransferase 2A	40.601	31.7217	58.2287	110.32	104.332	90.8266	28.3624	25.353	41.9452	68.0468	36.6547	77.988
chr11	35178000	35179348	1349	*	9.4	9.16	9.61	0.45	5.77e-09	8.01e-06	Intron (uc007ild.2/20564, intron 3 of 35)	11	35121456	35708507	587052	1	20564	uc007ild.2	56544	ENSMUSG00000056427	Slit3	slit guidance ligand 3	565.03	533.129	543.468	747.17	784.424	724.201	433.539	412.562	597.22	591.093	678.984	612.763
chr16	10177222	10178275	1054	*	7.28	6.67	7.71	1.04	6.07e-09	8.22e-06	Distal Intergenic	16	10170228	10174911	4684	1	68172	uc007yde.1	6994	ENSMUSG00000039209	Rpl39l	ribosomal protein L39-like	98.9648	101.305	92.1954	199.329	247.306	157.54	50.6471	47.2487	73.9035	55.8593	76.8003	52.5225
chr18	76055607	76056202	596	*	5.76	4.89	6.29	1.4	6.01e-09	8.22e-06	Intron (uc008fqh.1/207259, intron 3 of 5)	18	76059458	76146724	87267	1	207259	uc008fqk.1	-3256	ENSMUSG00000044646	Zbtb7c	zinc finger and BTB domain containing 7C	23.6839	25.582	36.0463	51.3993	91.4517	82.7888	15.5318	1.15241	47.9374	51.7968	55.8548	68.4385
chr12	21227061	21228182	1122	*	6.76	6.07	7.23	1.16	6.4e-09	8.57e-06	Intron (uc007ndi.1/211914, intron 13 of 27)	12	21269806	21286111	16306	2	16413	uc007ndl.1	57929	ENSMUSG00000062352	Itgb1bp1	integrin beta 1 binding protein 1	51.597	54.2338	87.343	141.661	139.11	151.914	55.3742	56.468	115.849	180.781	190.255	152.793
chr7	84371803	84372426	624	*	5.03	4.17	5.56	1.39	6.56e-09	8.59e-06	Promoter (<=1kb)	7	84246275	84372531	126257	2	11864	uc009ieg.2	105	ENSMUSG00000015709	Arnt2	aryl hydrocarbon receptor nuclear translocator 2	12.6878	20.4656	18.7164	37.6092	48.946	49.8341	17.5577	20.7433	47.9374	28.4375	38.4001	62.8679
chr17	83057335	83058556	1222	*	9.64	9.27	9.93	0.66	6.57e-09	8.59e-06	Intron (uc029tkw.1/100503434, intron 2 of 3)	17	83033592	83078225	44634	2	100503434	uc029tkw.1	19669	NA	Gm19689	predicted gene, 19689	531.196	600.665	638.436	881.31	1034.31	899.424	568.598	587.728	796.959	888.671	1080.44	949.385
chr3	118081840	118082138	299	*	4.5	3.4	5.12	1.72	6.68e-09	8.63e-06	Distal Intergenic	3	117781497	117868936	87440	2	76561	uc008rdd.2	-212904	ENSMUSG00000028007	Snx7	sorting nexin 7	9.30439	7.16296	13.864	28.8337	38.6416	32.9548	6.75295	5.76204	29.9609	19.2968	10.4728	19.0991
chr18	75170880	75171925	1046	*	8.08	7.56	8.46	0.9	7.28e-09	9.31e-06	Intron (uc008fpz.1/69190, intron 13 of 16)	18	75126825	75286966	160142	1	69190	uc008fqb.1	44055	ENSMUSG00000035765	Dym	dymeclin	166.633	178.051	198.948	274.547	354.214	385.812	83.0613	95.6499	147.807	128.984	274.037	268.979
chr8	127482847	127483401	555	*	5.48	5.96	4.73	-1.23	8.93e-09	1.09e-05	Intron (uc009nzi.2/93742, intron 22 of 24)	8	127405375	127433144	27770	1	93742	uc009nzn.1	77472	ENSMUSG00000025812	Pard3	par-3 family cell polarity regulator	60.9014	64.4666	54.0695	27.5801	23.1849	25.7208	27.0118	21.8958	31.9583	34.5312	26.1819	31.036
chr9	104320850	104322142	1293	*	7.92	7.54	8.22	0.69	8.74e-09	1.09e-05	Intron (uc009rhl.1/56318, intron 4 of 10)	9	104288240	104337722	49483	2	56318	uc009rhl.1	15580	ENSMUSG00000032561	Acpp	acid phosphatase, prostate	175.092	192.377	166.368	273.294	271.779	315.884	31.7389	31.115	49.9348	49.7656	66.3275	54.9099
chr13	56124635	56125056	422	*	5.73	5.07	6.18	1.11	8.93e-09	1.09e-05	Intron (uc007qsf.2/26914, intron 2 of 8)	13	56073622	56135550	61929	2	26914	uc007qsf.2	10494	ENSMUSG00000015937	H2afy	H2A histone family, member Y	32.9883	29.6751	33.9667	66.443	63.1145	79.5737	10.1294	6.91445	19.9739	12.1875	3.49092	10.3453
chr18	60718672	60718854	183	*	5.36	4.6	5.86	1.27	8.91e-09	1.09e-05	Intron (uc008fau.2/15531, intron 1 of 14)	18	60685963	60713632	27670	2	15531	uc008fat.2	-5040	ENSMUSG00000054008	Ndst1	N-deacetylase/N-sulfotransferase (heparan glucosaminyl) 1	22.838	28.6518	18.0232	66.443	45.0818	56.2643	16.8824	12.6765	19.9739	20.3125	38.4001	20.6907
chr5	66542303	66542915	613	*	7.36	6.63	7.84	1.2	9.17e-09	1.11e-05	Promoter (<=1kb)	5	66462098	66543617	81520	2	11787	uc012dwr.1	702	ENSMUSG00000029207	Apbb2	amyloid beta (A4) precursor protein-binding, family B, member 2	74.4351	93.1185	117.844	196.822	275.643	186.476	4.72707	1.15241	1.99739	2.03125	19.2001	5.57057
chr2	102722482	102723285	804	*	9.11	8.82	9.34	0.52	9.52e-09	1.13e-05	Intron (uc008lid.2/20511, intron 1 of 10)	2	102706438	102790784	84347	1	20511	uc008lib.2	16044	ENSMUSG00000005089	Slc1a2	solute carrier family 1 (glial high affinity glutamate transporter), member 2	456.761	430.801	412.453	590.465	659.482	622.122	3.37648	1.15241	7.98956	5.07812	1.74546	18.3033
chr5	91301330	91303524	2195	*	9.87	9.65	10.06	0.41	9.56e-09	1.13e-05	Distal Intergenic	5	91257571	91283076	25506	2	100503265	uc008ybu.1	-18254	ENSMUSG00000107198	Gm19619	predicted gene, 19619	757.884	758.25	785.394	1031.75	978.919	1060.98	248.509	295.017	313.59	288.437	275.783	307.973
chr18	65580286	65581903	1618	*	8.01	7.42	8.42	1	9.84e-09	1.16e-05	Promoter (<=1kb)	18	65581742	65625334	43593	1	328977	uc008ffd.1	0	ENSMUSG00000042439	Zfp532	zinc finger protein 532	165.787	127.91	198.255	287.084	340.046	360.895	212.718	168.252	271.645	250.859	350.838	335.03
chr4	134594903	134595795	893	*	7.98	7.58	8.3	0.72	1.14e-08	1.32e-05	Intron (uc012dmw.1/230815, intron 2 of 11)	4	134567723	134567851	129	2	102465216	uc033ifm.1	-27052	ENSMUSG00000099289	Mir6403	microRNA 6403	174.246	176.004	198.948	267.026	318.149	322.314	331.57	334.198	329.57	371.718	466.038	425.751
chr3	100529717	100530867	1151	*	8.41	7.92	8.77	0.85	1.17e-08	1.34e-05	Distal Intergenic	3	100471536	100489192	17657	2	74645	uc008qqu.2	-40525	ENSMUSG00000044468	Tent5c	terminal nucleotidyltransferase 5C	214.847	212.842	269.654	441.282	359.366	460.563	68.2048	97.9547	49.9348	166.562	127.419	132.898
chr6	113062292	113062639	348	*	5.73	4.85	6.27	1.43	1.24e-08	1.41e-05	Intron (uc009del.1/14911, intron 5 of 9)	6	113067428	113077244	9817	2	14910	uc009dem.3	14605	ENSMUSG00000086429	Gt(ROSA)26Sor	gene trap ROSA 26, Philippe Soriano	18.6088	30.6984	33.2735	58.9211	64.4026	99.6681	33.0895	25.353	37.9504	30.4687	27.9274	56.5015
chr15	86362199	86364553	2355	*	10.02	9.84	10.19	0.35	1.26e-08	1.42e-05	Intron (uc007xea.1/223754, intron 9 of 12)	15	86214459	86498503	284045	1	223754	uc007xea.1	147740	ENSMUSG00000051864	Tbc1d22a	TBC1 domain family, member 22a	875.458	887.184	869.271	1134.55	1139.93	1083.49	917.051	916.165	1028.66	1036.95	1012.37	1054.43
chr14	63899065	63900066	1002	*	8.71	8.45	8.93	0.48	1.31e-08	1.47e-05	Intron (uc007uhx.2/72400, intron 6 of 6)	14	63860312	63919859	59548	1	72400	uc007uhx.2	38753	ENSMUSG00000021958	Pinx1	PIN2/TERF1 interacting, telomerase inhibitor 1	324.808	339.729	342.44	466.354	479.155	464.582	130.332	139.441	135.823	199.062	200.728	239.535
chr2	52883994	52885012	1019	*	6	5.41	6.43	1.02	1.34e-08	1.48e-05	Intron (uc008jrh.1/71409, intron 1 of 26)	2	52857868	53134202	276335	1	71409	uc008jrh.1	26126	ENSMUSG00000036053	Fmnl2	formin-like 2	37.2175	42.9778	41.5919	70.2039	90.1636	87.6115	53.3483	54.1632	61.9191	62.9687	127.419	132.102
chr7	84548105	84548869	765	*	5.9	5.24	6.35	1.11	1.35e-08	1.48e-05	Intron (uc009iei.2/100039239, intron 1 of 2)	7	84528954	84578339	49386	1	100039239	uc009iei.2	19151	NA	Gm2115	predicted gene 2115	33.8341	36.8381	38.1259	67.6966	70.8428	97.2568	24.9859	34.5722	45.94	36.5625	26.1819	46.952
chr15	43624389	43624860	472	*	5.58	4.79	6.08	1.3	1.47e-08	1.6e-05	Distal Intergenic	15	43477229	43527777	50549	1	66736	uc007vpm.1	147160	ENSMUSG00000022337	Emc2	ER membrane protein complex subunit 2	20.3005	21.4889	37.4327	60.1748	64.4026	70.7322	6.75295	4.60963	11.9843	4.06249	13.9637	12.7327
chr11	100290351	100290723	373	*	4.6	5.22	3.48	-1.74	1.49e-08	1.61e-05	Distal Intergenic	11	100262882	100269871	6990	2	68239	uc007lku.1	-20480	ENSMUSG00000053654	Krt42	keratin 42	36.3717	46.0476	24.9552	13.7901	12.8805	5.62643	33.7648	31.115	13.9817	28.4375	15.7091	9.54955
chr5	114926870	114927074	205	*	6.66	6.1	7.06	0.96	1.7e-08	1.81e-05	Intron (uc008zcv.1/231655, intron 2 of 6)	5	114923283	114937911	14629	1	231655	uc008zcw.1	3587	ENSMUSG00000041827	Oasl1	2'-5' oligoadenylate synthetase-like 1	49.0595	73.6762	74.8655	125.364	128.805	130.212	6.75295	8.06686	15.9791	16.25	10.4728	12.7327
chr8	25237200	25237946	747	*	8.14	7.78	8.42	0.64	1.9e-08	1.97e-05	Promoter (2-3kb)	8	25175142	25240901	65760	2	320165	uc009lfv.1	2955	ENSMUSG00000065954	Tacc1	transforming, acidic coiled-coil containing protein 1	216.538	198.516	216.971	308.396	363.231	316.687	178.953	186.69	191.75	233.593	275.783	259.43
chr8	66476906	66477500	595	*	7.44	6.65	7.94	1.29	1.92e-08	1.97e-05	Exon (uc009lvo.2/66282, exon 7 of 7)	8	66476346	66486503	10158	2	66282	uc009lvo.2	9003	ENSMUSG00000025591	Tma16	translation machinery associated 16	73.5892	85.9555	128.935	238.192	184.191	286.144	20.9341	38.0295	21.9713	46.7187	61.0911	75.6006
chr9	43377976	43379604	1629	*	8.51	7.7	9.02	1.32	1.88e-08	1.97e-05	Distal Intergenic	9	43310763	43336125	25363	1	72169	uc009pbi.2	67213	ENSMUSG00000032013	Trim29	tripartite motif-containing 29	138.72	173.958	284.211	457.579	540.982	498.341	45.2448	51.8584	115.849	152.344	277.528	197.357
chr12	21165874	21166458	585	*	5.32	4.12	5.96	1.84	1.91e-08	1.97e-05	Intron (uc007ndi.1/211914, intron 1 of 27)	12	21111756	21270171	158416	1	211914	uc011ykr.1	54118	ENSMUSG00000052632	Asap2	ArfGAP with SH3 domain, ankyrin repeat and PH domain 2	6.76683	13.3026	29.8075	50.1456	68.2667	61.0869	4.72707	17.2861	15.9791	18.2812	26.1819	53.3183
chr5	41853600	41854044	445	*	4.26	3.13	4.88	1.75	2.01e-08	2.04e-05	Distal Intergenic	5	41822515	41844315	21801	2	665775	uc008xhg.1	-9285	ENSMUSG00000061755	Bod1l	biorientation of chromosomes in cell division 1-like	5.92097	8.18624	11.0912	25.0728	21.8969	37.7774	9.45413	4.60963	5.99217	10.1562	13.9637	24.6697
chr1	185123299	185123996	698	*	5.89	5.15	6.37	1.22	2.15e-08	2.16e-05	Distal Intergenic	1	185204168	185286746	82579	1	98732	uc007dyu.2	-80172	ENSMUSG00000039318	Rab3gap2	RAB3 GTPase activating protein subunit 2	32.1424	32.745	37.4327	65.1893	104.332	69.1247	41.193	31.115	37.9504	57.8905	76.8003	55.7057
chr18	24245551	24246498	948	*	9.91	9.69	10.1	0.4	2.15e-08	2.16e-05	Exon (uc008egq.2/14423, exon 4 of 13)	18	24205994	24286816	80823	1	14423	uc008egr.2	39557	ENSMUSG00000000420	Galnt1	polypeptide N-acetylgalactosaminyltransferase 1	763.805	809.414	806.19	1085.65	1069.08	1005.52	600.337	685.683	645.157	874.452	1049.02	938.244
chr1	180983065	180983445	381	*	5.33	4.6	5.81	1.21	2.22e-08	2.2e-05	Distal Intergenic	1	180989556	181017569	28014	2	13849	uc007dwz.2	34124	ENSMUSG00000038776	Ephx1	epoxide hydrolase 1, microsomal	20.3005	25.582	23.5688	50.1456	46.3699	65.1058	24.9859	13.8289	23.9687	25.3906	33.1638	31.036
chr9	35289978	35290337	360	*	4.11	4.76	2.9	-1.86	2.51e-08	2.46e-05	Distal Intergenic	9	35281105	35285423	4319	1	71133	uc029wye.1	8873	ENSMUSG00000111746	4933422A05Rik	RIKEN cDNA 4933422A05 gene	26.2214	26.6053	24.9552	16.2973	1.28805	4.01888	19.5836	14.9813	7.98956	23.3593	12.2182	7.95796
chr2	170449072	170449954	883	*	7.49	6.88	7.91	1.03	2.57e-08	2.47e-05	Distal Intergenic	2	170346991	170427845	80855	2	76960	uc008obz.2	-21227	ENSMUSG00000013523	Bcas1	breast carcinoma amplified sequence 1	99.8107	97.2116	141.413	200.583	270.491	222.646	76.9836	72.6017	121.841	144.219	197.237	146.426
chr5	150204909	150205805	897	*	7.15	6.66	7.52	0.87	2.57e-08	2.47e-05	Intron (uc009ats.1/320365, intron 1 of 6)	5	150259930	150497753	237824	1	320365	uc009atv.2	-54125	ENSMUSG00000056602	Fry	FRY microtubule binding protein	101.502	100.281	88.0362	210.612	151.99	167.185	31.7389	23.0482	39.9478	36.5625	69.8184	44.5646
chr15	25563205	25564281	1077	*	7.88	7.4	8.25	0.85	2.54e-08	2.47e-05	Distal Intergenic	15	25622550	25701950	79401	1	17909	uc007vja.1	-58269	ENSMUSG00000022272	Myo10	myosin X	161.558	145.306	177.459	299.62	331.029	244.348	9.45413	12.6765	11.9843	17.2656	34.9092	12.7327
chr1	161337011	161337285	275	*	3.77	4.48	2.3	-2.18	2.62e-08	2.5e-05	Distal Intergenic	1	161395438	161418206	22769	1	22164	uc007dfn.2	-58153	ENSMUSG00000026700	Tnfsf4	tumor necrosis factor (ligand) superfamily, member 4	22.838	24.5587	16.6368	3.76092	6.44026	4.01888	10.1294	1.15241	11.9843	1.01562	1.74546	0.795796
chr4	105787128	105787883	756	*	4.72	3.77	5.29	1.52	2.85e-08	2.68e-05	Distal Intergenic	4	106316213	106360883	44671	1	329908	uc008tyf.2	-528330	ENSMUSG00000028514	Usp24	ubiquitin specific peptidase 24	7.61268	16.3725	15.2504	26.3265	41.2177	45.0114	7.42825	8.06686	1.99739	23.3593	10.4728	33.4234
chr16	5777837	5778812	976	*	5.7	6.22	4.87	-1.35	2.96e-08	2.77e-05	Distal Intergenic	16	5884793	7412480	1527688	1	268859	uc007ycb.2	-105981	ENSMUSG00000008658	Rbfox1	RNA binding protein, fox-1 homolog (C. elegans) 1	76.1268	88.0021	50.6035	32.5947	28.3371	23.3095	72.9319	96.8023	59.9217	41.6406	29.6728	26.2613
chr3	88303469	88304026	558	*	7.37	6.78	7.78	1	3.21e-08	2.98e-05	Intron (uc008pul.3/12462, intron 4 of 8)	3	88297135	88321766	24632	1	12462	uc008puo.3	6334	ENSMUSG00000001416	Cct3	chaperonin containing Tcp1, subunit 3 (gamma)	93.0439	121.77	101.9	260.757	167.447	205.766	12.8306	10.3717	7.98956	2.03125	1.74546	1.59159
chr4	133613638	133615484	1847	*	11.85	11.66	12.02	0.36	3.33e-08	3.06e-05	Exon (uc008vde.1/503610, exon 3 of 8)	4	133606553	133610482	3930	2	503610	uc008vdd.1	-3156	ENSMUSG00000037553	Zdhhc18	zinc finger, DHHC domain containing 18	3000.24	3144.54	3154.05	3803.55	4181.02	4022.09	1172.31	1002.6	1504.04	1373.12	1900.81	1203.24
chr11	86952683	86953498	816	*	9.13	8.78	9.4	0.62	3.64e-08	3.33e-05	Intron (uc007ktd.1/77864, intron 2 of 4)	11	86936425	86993762	57338	2	77864	uc007ktd.1	40264	ENSMUSG00000018427	Ypel2	yippee like 2	394.168	431.824	439.488	600.494	730.325	619.711	175.577	205.129	197.742	253.906	331.638	317.523
chr3	144123055	144124096	1042	*	8.19	7.82	8.49	0.67	3.93e-08	3.56e-05	Intron (uc008rpk.1/uc008rpk.1, intron 3 of 3)	3	144188530	144202332	13803	2	16911	uc008rpm.1	78236	ENSMUSG00000028266	Lmo4	LIM domain only 4	212.309	194.423	241.233	344.751	324.589	365.718	149.24	150.965	195.744	196.015	144.873	203.724
chr4	135598248	135598714	467	*	6.63	5.77	7.16	1.39	4.01e-08	3.61e-05	Distal Intergenic	4	135541888	135573620	31733	2	230824	uc008vgr.1	-24628	ENSMUSG00000037188	Grhl3	grainyhead like transcription factor 3	38.0634	46.0476	72.7859	101.545	171.311	140.661	3.37648	8.06686	1.99739	1.01562	6.98184	3.97898
chr11	104582646	104583169	524	*	5.55	4.86	6.02	1.16	4.11e-08	3.66e-05	Intron (uc007lwt.1/17896, intron 4 of 8)	11	104577375	104585771	8397	1	17896	uc007lwv.2	5271	ENSMUSG00000061086	Myl4	myosin, light polypeptide 4	23.6839	25.582	33.9667	58.9211	55.3862	72.3398	22.2847	16.1337	11.9843	18.2812	5.23638	18.3033
chr5	91073504	91075030	1527	*	8.68	8.42	8.9	0.48	4.24e-08	3.75e-05	Promoter (<=1kb)	5	91074617	91093649	19033	1	13874	uc008ybs.1	0	ENSMUSG00000029377	Ereg	epiregulin	314.657	334.613	336.895	447.55	474.003	459.759	218.796	199.367	223.708	261.015	286.256	292.057
chr10	98496305	98496696	392	*	5	5.51	4.21	-1.3	4.69e-08	4.12e-05	Distal Intergenic	10	98299927	98351867	51941	2	667438	uc029rev.1	-144438	ENSMUSG00000112896	Gm8633	predicted gene 8633	41.4468	44.001	45.7511	20.0583	18.0327	15.2717	6.75295	1.15241	1.99739	1.01562	5.23638	3.97898
chr15	102366643	102367337	695	*	5.08	4.28	5.59	1.31	4.87e-08	4.24e-05	Promoter (<=1kb)	15	102357177	102366968	9792	2	170574	uc007xvn.1	0	ENSMUSG00000060284	Sp7	Sp7 transcription factor 7	16.0712	22.5122	17.33	32.5947	51.5221	54.6567	29.713	26.5054	13.9817	27.4218	38.4001	32.6276
chr3	142524714	142525177	464	*	4.91	3.85	5.52	1.67	5e-08	4.32e-05	Intron (uc008ror.1/14468, intron 1 of 8)	3	142530336	142550151	19816	1	229900	uc008ros.2	-5159	ENSMUSG00000040253	Gbp7	guanylate binding protein 7	9.30439	11.2561	20.796	27.5801	46.3699	57.8718	0.675295	1.15241	1.99739	2.03125	13.9637	3.18318
chr15	5458743	5459545	803	*	5.66	6.14	4.92	-1.22	5.13e-08	4.41e-05	Distal Intergenic	15	5496318	5594983	98666	1	71432	uc007vda.2	-36773	ENSMUSG00000110018	5430437J10Rik	RIKEN cDNA 5430437J10 gene	71.0517	75.7227	56.1491	35.1019	34.7774	17.6831	64.153	95.6499	73.9035	73.1249	101.237	52.5225
chr4	57228238	57229552	1315	*	6.61	5.88	7.1	1.22	5.25e-08	4.48e-05	Intron (uc008sya.2/545622, intron 14 of 25)	4	57172071	57176554	4484	1	329851	uc029uul.1	56167	ENSMUSG00000085967	Gm12530	predicted gene 12530	56.6722	51.164	61.0015	85.2476	162.295	147.895	137.76	123.308	197.742	273.203	331.638	364.475
chr12	21160156	21160849	694	*	4.98	4.12	5.52	1.4	5.42e-08	4.59e-05	Intron (uc007ndi.1/211914, intron 1 of 27)	12	21111756	21270171	158416	1	211914	uc011ykr.1	48400	ENSMUSG00000052632	Asap2	ArfGAP with SH3 domain, ankyrin repeat and PH domain 2	14.3795	13.3026	22.1824	43.8774	48.946	39.385	26.3365	16.1337	29.9609	63.9843	50.6184	74.8048
chr4	135768735	135770332	1598	*	9.71	9.42	9.96	0.54	5.48e-08	4.6e-05	Intron (uc008vgy.2/242702, intron 5 of 36)	4	135759715	135815567	55853	1	242702	uc008vgy.2	9020	ENSMUSG00000037139	Myom3	myomesin family, member 3	668.224	585.316	710.529	967.811	958.311	945.24	1087.9	1076.35	1374.21	1629.06	1881.61	1693.45
chr2	159784681	159785266	586	*	5.16	4.36	5.67	1.31	5.83e-08	4.86e-05	Distal Intergenic	2	159947341	159981289	33949	1	71081	uc029uhv.1	-162075	ENSMUSG00000085198	4933416E03Rik	RIKEN cDNA 4933416E03 gene	12.6878	23.5354	22.8756	58.9211	42.5057	45.8152	31.0636	23.0482	47.9374	66.0155	71.5639	40.5856
chr3	131618340	131619558	1219	*	8.08	7.69	8.39	0.7	5.89e-08	4.88e-05	Exon (uc008rjr.2/23971, exon 10 of 12)	3	131566032	131643671	77640	1	23971	uc008rju.3	52308	ENSMUSG00000028032	Papss1	3'-phosphoadenosine 5'-phosphosulfate synthase 1	174.246	206.703	210.732	313.41	358.078	295.789	22.2847	39.1819	25.9661	40.6249	59.3457	24.6697
chr15	37215471	37215788	318	*	4.65	3.72	5.21	1.49	6.15e-08	5.06e-05	Distal Intergenic	15	37233036	37363569	130534	1	252973	uc007vne.3	-17248	ENSMUSG00000022286	Grhl2	grainyhead like transcription factor 2	15.2254	10.2328	12.4776	23.8192	41.2177	41.7963	6.07766	1.15241	5.99217	2.03125	12.2182	7.16216
chr16	84712780	84713555	776	*	7.79	7.4	8.09	0.69	6.63e-08	5.41e-05	Promoter (<=1kb)	16	84713023	84715245	2223	1	100653389	uc007ztd.3	0	ENSMUSG00000097418	Mir155hg	Mir155 host gene (non-protein coding)	148.87	184.19	151.811	284.577	238.29	264.442	5.40236	9.21927	11.9843	5.07812	8.7273	5.57057
chr6	88957868	88958400	533	*	6.58	5.83	7.07	1.24	6.85e-08	5.51e-05	Distal Intergenic	6	88905949	88912240	6292	1	24100	uc009cvz.1	51919	ENSMUSG00000002871	Tpra1	transmembrane protein, adipocyte asscociated 1	43.9844	44.001	75.5587	110.32	121.077	155.932	70.2307	63.3825	99.8696	107.656	118.691	139.264
chr10	39261149	39261775	627	*	6.03	5.41	6.47	1.06	6.85e-08	5.51e-05	Distal Intergenic	10	39150971	39163794	12824	2	327743	uc011xcu.1	-97355	ENSMUSG00000062074	Wisp3	WNT1 inducible signaling pathway protein 3	36.3717	34.7915	50.6035	96.5304	72.1309	86.8077	64.153	73.7541	69.9087	86.328	78.5457	116.186
chr17	86507177	86508383	1207	*	8.1	7.65	8.44	0.8	7.07e-08	5.65e-05	Intron (uc008dug.2/18754, intron 10 of 14)	17	86285167	86287178	2012	2	72104	uc029tlc.1	-219999	ENSMUSG00000100738	2010106C02Rik	RIKEN cDNA 2010106C02 gene	186.934	167.818	220.437	372.331	289.812	341.604	28.3624	24.2006	23.9687	36.5625	47.1274	33.4234
chr11	58139457	58140165	709	*	6.93	6.51	7.25	0.73	7.53e-08	5.98e-05	Exon (uc007jam.2/216766, exon 5 of 16)	11	58120001	58148008	28008	2	216766	uc007jam.2	7843	ENSMUSG00000037275	Gemin5	gem nuclear organelle associated protein 5	94.7356	83.909	83.877	141.661	142.974	153.521	173.551	202.824	181.763	262.031	244.365	284.099
chr9	117373287	117373753	467	*	5.34	4.43	5.89	1.46	7.96e-08	6.28e-05	Intron (uc009rza.4/207181, intron 1 of 14)	9	116848247	117252483	404237	2	207181	uc009rzc.2	-120804	ENSMUSG00000039607	Rbms3	RNA binding motif, single stranded interacting protein	12.6878	17.3958	31.8871	53.9066	66.9787	49.8341	29.0377	24.2006	9.98696	58.9062	48.8729	46.1562
chr17	81480359	81481092	734	*	7.02	6.29	7.5	1.22	8.11e-08	6.35e-05	Intron (uc029tkt.1/20541, intron 1 of 6)	17	81441773	81444972	3200	2	20541	uc008dru.1	-35387	ENSMUSG00000054640	Slc8a1	solute carrier family 8 (sodium/calcium exchanger), member 1	59.2097	57.3037	107.446	160.466	182.903	179.242	68.8801	79.5162	131.828	162.5	143.128	126.532
chr2	30214693	30215187	495	*	5.15	4.32	5.67	1.35	8.41e-08	6.53e-05	Distal Intergenic	2	30185131	30205699	20569	2	70266	uc008jbs.1	-8994	ENSMUSG00000039648	Kyat1	kynurenine aminotransferase 1	16.9171	13.3026	27.0347	41.3702	56.6743	49.0303	12.8306	14.9813	17.9765	40.6249	48.8729	25.4655
chr3	52732613	52733542	930	*	6.56	6.93	6.07	-0.86	8.52e-08	6.53e-05	Distal Intergenic	3	52739724	52776654	36931	1	329639	uc008pek.3	-6182	ENSMUSG00000102785	Gm2447	predicted gene 2447	111.653	114.607	124.083	51.3993	75.9951	65.9096	99.2684	95.6499	93.8774	78.203	82.0367	74.8048
chr11	6456104	6456521	418	*	4.45	3.47	5.03	1.55	8.49e-08	6.53e-05	Distal Intergenic	11	6427226	6444443	17218	2	77605	uc007hyq.2	-11661	ENSMUSG00000041126	H2afv	H2A histone family, member V	6.76683	11.2561	13.864	33.8483	23.1849	36.9737	13.5059	13.8289	29.9609	18.2812	10.4728	15.9159
chr14	45607428	45609149	1722	*	8.66	8.3	8.94	0.64	8.69e-08	6.62e-05	Exon (uc007tgu.2/114874, exon 6 of 11)	14	45593171	45620840	27670	2	114874	uc007tgu.2	11691	ENSMUSG00000037697	Ddhd1	DDHD domain containing 1	268.981	316.194	320.258	436.267	463.699	518.435	304.558	335.351	309.596	462.109	553.311	550.691
chr11	31831533	31832746	1214	*	7.28	6.87	7.59	0.72	9e-08	6.81e-05	Distal Intergenic	11	31817984	31824547	6564	2	414116	uc011xsw.1	-6986	ENSMUSG00000085772	D630024D03Rik	RIKEN cDNA D630024D03 gene	98.119	114.607	122.696	196.822	180.327	179.242	43.2189	57.6204	65.9139	42.6562	68.073	49.3394
chr7	83976365	83976832	468	*	5.07	4.26	5.59	1.33	9.07e-08	6.82e-05	Promoter (<=1kb)	7	83950466	83976075	25610	2	80982	uc009ieb.1	-290	ENSMUSG00000052353	Cemip	cell migration inducing protein, hyaluronan binding	17.7629	12.2794	24.9552	46.3847	39.9296	52.2454	17.5577	12.6765	41.9452	23.3593	17.4546	44.5646
chr5	74348184	74349083	900	*	7.26	6.6	7.71	1.11	9.74e-08	7.23e-05	Intron (uc008xtk.3/212986, intron 5 of 8)	5	74195326	74199477	4152	1	68939	uc008xtj.1	152858	ENSMUSG00000049907	Rasl11b	RAS-like, family 11, member B	72.7434	94.1418	112.298	164.227	255.034	185.672	31.7389	20.7433	31.9583	53.8281	76.8003	62.0721
chr11	79196067	79198127	2061	*	10.42	10.28	10.55	0.27	9.67e-08	7.23e-05	Distal Intergenic	11	79239382	79243575	4194	2	78889	uc007kkh.1	45448	ENSMUSG00000017677	Wsb1	WD repeat and SOCS box-containing 1	1196.04	1178.82	1189.53	1422.88	1443.91	1450.01	69.5554	46.0963	79.8956	79.2186	113.455	70.8259
chr15	7811359	7812231	873	*	5.17	4.41	5.67	1.26	9.98e-08	7.36e-05	Promoter (1-2kb)	15	7810048	7837580	27533	1	14573	uc007vef.2	1311	ENSMUSG00000022144	Gdnf	glial cell line derived neurotrophic factor	22.838	17.3958	20.796	35.1019	52.8101	58.6756	32.4142	42.6391	45.94	31.4843	43.6365	74.009
chr13	101847285	101847615	331	*	4.46	3.45	5.05	1.6	1.02e-07	7.5e-05	Distal Intergenic	13	101755571	101768217	12647	2	18708	uc007rrv.1	-79068	ENSMUSG00000041417	Pik3r1	phosphoinositide-3-kinase regulatory subunit 1	4.22927	11.2561	15.9436	33.8483	27.0491	34.5623	4.72707	6.91445	3.99478	12.1875	10.4728	15.1201
chr2	52845007	52845721	715	*	5.85	5.17	6.31	1.14	1.03e-07	7.52e-05	Distal Intergenic	2	52857868	53134202	276335	1	71409	uc008jrh.1	-12147	ENSMUSG00000036053	Fmnl2	formin-like 2	26.2214	36.8381	40.2055	58.9211	77.2831	91.6304	25.6612	35.7247	51.9322	59.9218	57.6002	62.8679
chr5	37241856	37242123	268	*	3.77	2.42	4.45	2.03	1.07e-07	7.72e-05	Promoter (<=1kb)	5	37242058	37292163	50106	1	12933	uc008xfl.2	0	ENSMUSG00000029121	Crmp1	collapsin response mediator protein 1	5.07512	4.09312	6.23879	18.8046	25.761	18.4868	17.5577	18.4385	11.9843	13.2031	15.7091	8.75376
chr3	101590668	101591130	463	*	4.23	4.84	3.17	-1.67	1.16e-07	8.37e-05	Exon (uc008qrj.2/11928, exon 7 of 23)	3	101576219	101604707	28489	2	11928	uc008qrj.2	13577	ENSMUSG00000033161	Atp1a1	ATPase, Na+/K+ transporting, alpha 1 polypeptide	30.4507	29.6751	22.1824	11.2828	9.01636	5.62643	12.8306	14.9813	11.9843	24.375	6.98184	8.75376
chr7	104400508	104401615	1108	*	8.56	8.23	8.83	0.61	1.3e-07	9.24e-05	Distal Intergenic	7	104355382	104369884	14503	2	244183	uc009iwd.1	-30624	ENSMUSG00000052749	Trim30b	tripartite motif-containing 30B	274.056	303.914	284.211	432.506	395.432	487.892	164.772	201.671	191.75	217.343	193.746	199.745
chr9	54119135	54120408	1274	*	7.6	7.01	8.02	1.01	1.3e-07	9.24e-05	Distal Intergenic	9	54025606	54068411	42806	2	244882	uc009pmt.2	-50724	ENSMUSG00000074345	Tnfaip8l3	tumor necrosis factor, alpha-induced protein 8-like 3	85.4312	158.608	126.855	246.967	249.882	250.778	33.0895	29.9626	47.9374	40.6249	36.6547	34.2192
chr3	142574798	142576039	1242	*	5.92	5.15	6.42	1.27	1.32e-07	9.29e-05	Intron (uc008ror.1/14468, intron 1 of 8)	3	142560496	142573212	12717	1	55932	uc008row.2	14302	ENSMUSG00000028268	Gbp3	guanylate binding protein 3	24.5297	28.6518	48.5239	90.2622	65.6906	90.8266	13.5059	20.7433	11.9843	1.01562	17.4546	19.0991
chr12	111470314	111472113	1800	*	9.3	9.08	9.5	0.42	1.33e-07	9.32e-05	Intron (uc007pdb.1/uc007pdb.1, intron 2 of 2)	12	111484609	111485823	1215	2	212539	uc007pdc.2	13710	ENSMUSG00000010529	Gm266	predicted gene 266	503.283	517.78	528.911	722.097	701.988	660.703	181.654	167.099	211.723	221.406	205.964	236.351
chr5	17786064	17787103	1040	*	5.83	6.31	5.12	-1.19	1.38e-07	9.65e-05	Intron (uc008wnn.2/12491, intron 13 of 14)	5	17781690	17835896	54207	2	12491	uc008wnn.2	48793	ENSMUSG00000002944	Cd36	CD36 molecule	82.8936	55.2571	89.4226	36.3556	25.761	37.7774	43.2189	51.8584	67.9113	33.5156	33.1638	51.7267
chr10	42176124	42176478	355	*	5.25	4.34	5.8	1.46	1.4e-07	9.69e-05	Distal Intergenic	10	42196466	42275598	79133	2	56484	uc007eyo.1	99120	ENSMUSG00000048756	Foxo3	forkhead box O3	11.8419	21.4889	24.9552	45.1311	41.2177	73.9473	24.3106	26.5054	23.9687	28.4375	36.6547	54.1141
chr9	90197838	90199322	1485	*	9.26	8.84	9.58	0.74	1.41e-07	9.73e-05	Intron (uc009raa.2/108153, intron 23 of 23)	9	90174472	90200102	25631	1	108153	uc012gyi.1	23366	ENSMUSG00000032363	Adamts7	a disintegrin-like and metallopeptidase (reprolysin type) with thrombospondin type 1 motif, 7	418.697	460.476	438.795	595.479	801.168	811.009	108.723	101.412	93.8774	83.2811	92.5094	113.003
chr17	79584271	79584904	634	*	6.44	5.91	6.83	0.92	1.43e-07	9.8e-05	Distal Intergenic	17	79614900	79682152	67253	1	381110	uc008dpy.1	-29996	ENSMUSG00000036368	Rmdn2	regulator of microtubule dynamics 2	49.9053	59.3502	63.7743	97.784	100.468	129.408	47.9459	23.0482	45.94	45.7031	33.1638	52.5225
chr11	53820584	53821094	511	*	5.75	5.1	6.19	1.09	1.48e-07	0.000101	Intron (uc007ixa.1/622459, intron 2 of 3)	11	53812961	53850110	37150	2	622459	uc007ixb.1	29016	ENSMUSG00000081769	Gm12216	predicted gene 12216	31.2966	38.8846	28.4211	68.9503	83.7234	57.8718	14.1812	10.3717	19.9739	24.375	31.4183	35.8108
chr13	28931278	28932332	1055	*	7.5	7.17	7.77	0.6	1.53e-07	0.000103	Distal Intergenic	13	28950716	28953682	2967	2	20677	uc007pyk.2	21350	ENSMUSG00000076431	Sox4	SRY (sex determining region Y)-box 4	136.182	136.096	141.413	214.373	204.8	211.393	24.9859	34.5722	9.98696	45.7031	43.6365	56.5015
chr5	29195304	29196326	1023	*	6.43	5.97	6.78	0.8	1.54e-07	0.000104	Promoter (<=1kb)	5	29195993	29207651	11659	1	56874	uc008wud.2	0	ENSMUSG00000029130	Rnf32	ring finger protein 32	60.0556	63.4434	56.8423	100.291	106.908	108.51	71.5813	64.5349	105.862	134.062	122.182	105.841
chr8	12846225	12846704	480	*	7.36	6.9	7.71	0.81	1.69e-07	0.000113	Intron (uc009kwf.1/50770, intron 20 of 27)	8	12828338	12831919	3582	2	100504249	uc009kwi.1	-14306	ENSMUSG00000084780	Gm15350	predicted gene 15350	94.7356	113.584	135.867	209.358	186.768	208.178	100.619	107.174	171.776	174.687	179.782	176.667
chr18	76060274	76060515	242	*	4.34	3.08	5.01	1.92	1.7e-07	0.000113	Promoter (<=1kb)	18	76059458	76148564	89107	1	207259	uc008fql.1	816	ENSMUSG00000044646	Zbtb7c	zinc finger and BTB domain containing 7C	8.45853	4.09312	11.7844	13.7901	45.0818	33.7586	8.10354	10.3717	23.9687	19.2968	20.9455	35.015
chr3	28162089	28162629	541	*	4.71	5.27	3.79	-1.47	1.83e-07	0.000121	Distal Intergenic	3	28263214	28666449	403236	1	665113	uc008otx.2	-100585	ENSMUSG00000027692	Tnik	TRAF2 and NCK interacting kinase	37.2175	33.7682	39.5123	3.76092	19.3208	16.8793	20.2589	19.5909	7.98956	8.12499	13.9637	11.9369
chr5	66595925	66596408	484	*	4.02	2.78	4.68	1.9	1.87e-07	0.000123	Intron (uc008xoy.2/11787, intron 1 of 16)	5	66298725	66618817	320093	2	11787	uc008xoy.2	22409	ENSMUSG00000029207	Apbb2	amyloid beta (A4) precursor protein-binding, family B, member 2	7.61268	1.02328	11.0912	31.341	19.3208	23.3095	3.37648	11.5241	17.9765	27.4218	52.3638	32.6276
chr2	38523964	38525403	1440	*	10.24	10	10.45	0.46	1.89e-07	0.000124	Intron (uc008jnn.2/59126, intron 1 of 9)	2	38511876	38587490	75615	1	59126	uc008jno.2	12088	ENSMUSG00000026749	Nek6	NIMA (never in mitosis gene a)-related expressed kinase 6	1048.86	936.301	954.535	1424.14	1272.6	1348.73	569.274	505.907	561.267	687.577	710.403	652.553
chr2	11008787	11009582	796	*	9.17	8.96	9.35	0.39	1.98e-07	0.000127	Distal Intergenic	2	11172382	11262396	90015	1	18761	uc008iia.1	-162800	ENSMUSG00000026778	Prkcq	protein kinase C, theta	469.449	494.244	469.989	619.299	642.738	622.926	413.956	495.536	395.483	457.031	499.202	475.09
chr8	41033356	41033898	543	*	4.51	5.1	3.5	-1.61	1.97e-07	0.000127	Intron (uc009lnk.2/102103, intron 1 of 9)	8	40990912	41041931	51020	2	102103	uc009lnk.2	8033	ENSMUSG00000045636	Mtus1	mitochondrial tumor suppressor 1	24.5297	45.0243	29.1143	11.2828	11.5925	9.6453	32.4142	40.3343	35.953	21.3281	6.98184	24.6697
chr11	83534373	83535266	894	*	8.71	8.23	9.07	0.84	1.96e-07	0.000127	Distal Intergenic	11	83525778	83530518	4741	2	20304	uc007kpi.3	-3855	ENSMUSG00000035042	Ccl5	chemokine (C-C motif) ligand 5	268.981	242.517	351.452	468.862	568.031	509.593	45.9201	32.2674	69.9087	84.2968	85.5276	85.946
chr5	35165413	35166558	1146	*	10.1	9.72	10.41	0.69	1.99e-07	0.000128	Distal Intergenic	5	35091506	35105697	14192	2	16976	uc008xdo.1	-59716	ENSMUSG00000029103	Lrpap1	low density lipoprotein receptor-related protein associated protein 1	724.05	746.994	948.296	1226.06	1307.37	1374.46	811.705	792.857	1042.64	1300	1261.97	1274.07
chr18	11221892	11222541	650	*	5.31	4.44	5.85	1.41	2.03e-07	0.000129	Distal Intergenic	18	11049929	11052567	2639	2	68434	uc008ebi.2	-169325	ENSMUSG00000097222	1010001N08Rik	RIKEN cDNA 1010001N08 gene	20.3005	14.3259	27.7279	38.8629	52.8101	74.7511	18.9083	23.0482	23.9687	10.1562	17.4546	42.1772
chr9	14834899	14836069	1171	*	9.51	9.3	9.7	0.4	2.14e-07	0.000135	3' UTR	9	14860210	14870789	10580	1	14608	uc009off.2	-24141	ENSMUSG00000031932	Gpr83	G protein-coupled receptor 83	589.56	611.921	605.162	763.467	793.44	839.141	892.74	938.06	1066.61	1022.73	1272.44	1268.5
chr8	13694214	13694373	160	*	3.99	2.88	4.6	1.73	2.26e-07	0.000142	Distal Intergenic	8	13705889	13743066	37178	1	403185	uc009kyf.2	-11516	ENSMUSG00000090336	Cfap97d2	CFAP97 domain containing 2	6.76683	10.2328	4.15919	18.8046	29.6252	21.7019	12.1553	9.21927	11.9843	23.3593	12.2182	15.1201
chr4	87434184	87434427	244	*	3.74	4.42	2.41	-2.02	2.29e-07	0.000143	Distal Intergenic	4	87072442	87230540	158099	2	76376	uc008tmm.1	-203644	ENSMUSG00000037996	Slc24a2	solute carrier family 24 (sodium/potassium/calcium exchanger), member 2	20.3005	20.4656	20.796	6.26821	2.5761	6.4302	9.45413	18.4385	23.9687	11.1719	3.49092	21.4865
chr18	24084856	24086039	1184	*	7.16	6.55	7.59	1.03	2.29e-07	0.000143	Distal Intergenic	18	24104761	24121819	17059	2	225280	uc008ego.1	35780	ENSMUSG00000047989	Ino80c	INO80 complex subunit C	76.1268	79.8158	113.685	155.451	224.121	174.419	21.6094	32.2674	45.94	47.7343	106.473	71.6216
chr18	38631367	38632381	1015	*	7.45	7.74	7.09	-0.65	2.31e-07	0.000143	Intron (uc008esm.1/uc008esm.1, intron 2 of 2)	18	38586265	38601268	15004	2	24066	uc008esl.1	-30099	ENSMUSG00000024427	Spry4	sprouty RTK signaling antagonist 4	221.614	197.493	193.402	130.379	137.822	124.585	179.628	156.728	155.797	103.594	151.855	118.574
chr8	128164950	128165576	627	*	6.88	7.22	6.45	-0.77	2.36e-07	0.000145	Intron (uc009nzp.1/uc009nzp.1, intron 2 of 2)	8	128278148	128278225	78	2	102465212	uc033jin.1	112649	ENSMUSG00000099326	Mir21c	microRNA 21c	147.178	133.026	147.651	99.0376	69.5548	82.7888	13.5059	13.8289	25.9661	8.12499	19.2001	11.1411
chr17	83078307	83079192	886	*	8.1	7.78	8.36	0.57	2.44e-07	0.000149	Promoter (<=1kb)	17	83033592	83078225	44634	2	100503434	uc029tkw.1	-82	NA	Gm19689	predicted gene, 19689	213.155	212.842	206.573	284.577	345.198	315.08	127.631	184.385	197.742	234.609	260.074	244.309
chr18	65424800	65425025	226	*	5.53	4.77	6.02	1.26	2.55e-07	0.000155	Distal Intergenic	18	65430997	65441211	10215	1	240354	uc008fex.1	-5972	ENSMUSG00000032688	Malt1	MALT1 paracaspase	17.7629	21.4889	38.8191	62.6821	63.1145	61.8907	3.37648	1.15241	5.99217	4.06249	8.7273	2.38739
chr7	46723910	46724530	621	*	6.07	5.54	6.46	0.92	2.63e-07	0.000159	Distal Intergenic	7	46727998	46732543	4546	2	20211	uc009gyy.2	8013	ENSMUSG00000040017	Saa4	serum amyloid A 4	46.5219	40.9312	45.7511	95.2767	70.8428	86.8077	8.77884	8.06686	3.99478	4.06249	12.2182	10.3453
chr17	17917445	17918088	644	*	5.94	5.33	6.36	1.03	2.69e-07	0.000161	Intron (uc008apv.1/14289, intron 1 of 1)	17	17887824	17971677	83854	1	14289	uc008apv.1	29621	ENSMUSG00000052270	Fpr2	formyl peptide receptor 2	33.8341	36.8381	45.0579	68.9503	70.8428	97.2568	6.07766	6.91445	13.9817	9.14061	8.7273	14.3243
chr17	73882916	73883271	356	*	4.12	3	4.74	1.73	2.67e-07	0.000161	Downstream (<1kb)	17	73897007	73909358	12352	2	22436	uc008dnr.1	26087	ENSMUSG00000024066	Xdh	xanthine dehydrogenase	10.9961	5.1164	6.93199	18.8046	34.7774	23.3095	11.48	6.91445	9.98696	12.1875	19.2001	15.1201
chr6	49586246	49587237	992	*	7.84	7.38	8.19	0.8	2.71e-07	0.000162	Distal Intergenic	6	49439099	49469502	30404	1	77485	uc012els.1	147147	ENSMUSG00000023403	Stk31	serine threonine kinase 31	148.024	155.539	175.379	307.142	222.833	309.453	18.9083	31.115	25.9661	27.4218	29.6728	19.8949
chr1	149840693	149841677	985	*	9.6	9.37	9.8	0.42	2.77e-07	0.000163	Exon (uc056yeg.2/18783, exon 16 of 17)	1	149829618	149922439	92822	2	18783	uc056yeg.2	80762	ENSMUSG00000056220	Pla2g4a	phospholipase A2, group IVA (cytosolic, calcium-dependent)	598.864	641.597	665.471	834.925	842.386	885.76	511.198	564.68	583.238	691.64	624.875	650.961
chr1	161708343	161708765	423	*	5.42	5.89	4.72	-1.17	2.77e-07	0.000163	Distal Intergenic	1	161780691	161788495	7805	2	14103	uc007dfr.3	79730	ENSMUSG00000000817	Fasl	Fas ligand (TNF superfamily, member 6)	60.9014	59.3502	49.9103	30.0874	16.7447	28.9359	62.1271	74.9065	65.9139	48.7499	34.9092	65.2553
chr4	148646535	148647218	684	*	7.52	7.15	7.82	0.66	2.77e-07	0.000163	Intron (uc008vvj.1/230909, intron 1 of 10)	4	148643317	148671572	28256	1	230909	uc008vvj.1	3218	ENSMUSG00000070577	Gm572	predicted gene 572	116.728	145.306	146.265	220.641	216.393	212.197	44.5695	31.115	37.9504	48.7499	57.6002	62.8679
chr16	84680829	84681286	458	*	7.07	6.57	7.43	0.86	2.95e-07	0.000173	Promoter (1-2kb)	16	84679789	84685147	5359	1	78023	uc007ztc.1	1040	NA	4930529L06Rik	RIKEN cDNA 4930529L06 gene	83.7395	95.165	94.275	134.14	202.224	161.559	4.05177	1.15241	9.98696	1.01562	8.7273	2.38739
chr5	5358020	5358278	259	*	3.74	4.4	2.49	-1.9	3e-07	0.000174	Intron (uc008wii.3/18647, intron 2 of 14)	5	4803384	5380251	576868	2	18647	uc008wii.3	21973	ENSMUSG00000028926	Cdk14	cyclin-dependent kinase 14	17.7629	18.419	24.262	6.26821	5.15221	4.82265	8.10354	11.5241	7.98956	16.25	17.4546	12.7327
chr6	49732927	49733929	1003	*	7.22	6.42	7.73	1.31	3.06e-07	0.000177	Distal Intergenic	6	49822710	49829507	6798	1	109648	uc009bwt.3	-88781	ENSMUSG00000029819	Npy	neuropeptide Y	74.4351	72.6529	99.1274	124.11	226.697	262.834	85.7625	92.1927	105.862	122.89	188.51	216.457
chr7	88259206	88259578	373	*	4.44	5	3.51	-1.5	3.07e-07	0.000177	Distal Intergenic	7	88278085	88292159	14075	1	13032	uc009ift.3	-18507	ENSMUSG00000030560	Ctsc	cathepsin C	29.6049	30.6984	31.8871	3.76092	19.3208	9.6453	20.2589	19.5909	5.99217	8.12499	8.7273	11.1411
chr11	79018596	79019773	1178	*	9.25	9.05	9.43	0.37	3.1e-07	0.000177	Exon (uc007kkf.1/16706, exon 16 of 18)	11	79023597	79035005	11409	1	790910	uc029rmw.1	-3824	NA	Gm11201	predicted gene 11201	499.053	522.896	501.183	678.22	651.754	651.862	182.33	213.196	201.737	238.672	207.71	219.64
chr14	63917175	63917919	745	*	6.29	5.76	6.68	0.92	3.18e-07	0.000181	Intron (uc007uhx.2/72400, intron 6 of 6)	14	63943706	63950732	7027	1	20680	uc007uhy.1	-25787	ENSMUSG00000063060	Sox7	SRY (sex determining region Y)-box 7	39.7551	61.3968	54.7627	85.2476	104.332	106.098	34.44	44.9439	61.9191	33.5156	71.5639	81.967
chr7	140840821	140841456	636	*	7.46	7.06	7.78	0.71	3.38e-07	0.000192	Exon (uc029wpk.1/78520, exon 3 of 4)	7	140845565	140846769	1205	1	338417	uc009kig.1	-4109	ENSMUSG00000038801	Scgb1c1	secretoglobin, family 1C, member 1	112.498	144.282	127.549	210.612	188.056	233.095	41.8683	53.0108	35.953	41.6406	55.8548	70.0301
chr7	84546855	84547070	216	*	3.88	2.78	4.5	1.71	3.55e-07	0.0002	Intron (uc009iei.2/100039239, intron 1 of 2)	7	84528954	84578339	49386	1	100039239	uc009iei.2	17901	NA	Gm2115	predicted gene 2115	6.76683	8.18624	4.85239	22.5655	19.3208	23.3095	2.02589	5.76204	13.9817	5.07812	10.4728	5.57057
chr12	100376813	100377026	214	*	3.9	2.69	4.55	1.86	3.59e-07	0.000202	Intron (uc007oss.2/104718, intron 13 of 19)	12	100276609	100300908	24300	1	100038713	uc029rxj.1	100204	ENSMUSG00000113679	Gm10432	predicted gene 10432	6.76683	2.04656	9.70478	13.7901	27.0491	26.5246	2.02589	6.91445	3.99478	5.07812	13.9637	11.1411
chr3	97088809	97089303	495	*	4.47	5.03	3.53	-1.5	3.71e-07	0.000203	Distal Intergenic	3	97032402	97053634	21233	1	14613	uc008qop.2	56407	ENSMUSG00000057123	Gja5	gap junction protein, alpha 5	27.0673	30.6984	36.0463	7.52185	12.8805	12.8604	48.6212	47.2487	43.9426	50.7812	57.6002	54.1141
chr3	142523236	142524580	1345	*	6.1	5.2	6.65	1.45	3.68e-07	0.000203	Intron (uc008ror.1/14468, intron 1 of 8)	3	142530336	142550151	19816	1	229900	uc008ros.2	-5756	ENSMUSG00000040253	Gbp7	guanylate binding protein 7	22.838	45.0243	37.4327	62.6821	90.1636	135.838	2.70118	2.30482	7.98956	8.12499	5.23638	7.95796
chr10	120127089	120127433	345	*	5.5	4.87	5.93	1.06	3.68e-07	0.000203	Distal Intergenic	10	120083608	120112965	29358	2	117599	uc007hes.2	-14124	ENSMUSG00000020228	Helb	helicase (DNA) B	27.0673	26.6053	30.5007	51.3993	65.6906	58.6756	8.77884	11.5241	1.99739	10.1562	13.9637	17.5075
chr13	101879589	101880113	525	*	5.27	4.52	5.76	1.24	3.66e-07	0.000203	Distal Intergenic	13	101755571	101768217	12647	2	18708	uc007rrv.1	-111372	ENSMUSG00000041417	Pik3r1	phosphoinositide-3-kinase regulatory subunit 1	16.0712	18.419	31.1939	45.1311	51.5221	59.4794	3.37648	6.91445	7.98956	12.1875	10.4728	7.16216
chr16	5721975	5722334	360	*	4.21	4.8	3.22	-1.58	3.65e-07	0.000203	Distal Intergenic	16	5884793	7412480	1527688	1	268859	uc007ycb.2	-162459	ENSMUSG00000008658	Rbfox1	RNA binding protein, fox-1 homolog (C. elegans) 1	24.5297	31.7217	23.5688	13.7901	9.01636	4.01888	16.2071	29.9626	7.98956	13.2031	8.7273	8.75376
chr3	109050855	109052610	1756	*	9.48	9.26	9.66	0.41	3.75e-07	0.000204	Distal Intergenic	3	108970997	109027607	56611	2	329739	uc008rac.2	-23248	ENSMUSG00000040339	Fam102b	family with sequence similarity 102, member B	572.643	605.782	578.821	754.692	829.505	755.549	250.534	256.987	249.674	249.843	301.965	258.634
chr5	99242414	99242752	339	*	4.93	5.44	4.13	-1.32	3.79e-07	0.000205	Intron (uc008ygl.1/320292, intron 2 of 13)	5	99217420	99252927	35508	2	320292	uc008ygl.1	10175	ENSMUSG00000089809	Rasgef1b	RasGEF domain family, member 1B	38.0634	34.7915	51.9899	12.5364	19.3208	18.4868	41.8683	27.6578	47.9374	28.4375	36.6547	23.8739
chr17	83181181	83182234	1054	*	6.54	5.58	7.11	1.53	3.8e-07	0.000205	Distal Intergenic	17	83215283	83225069	9787	1	106522	uc012axu.1	-33049	ENSMUSG00000024247	Pkdcc	protein kinase domain containing, cytoplasmic	23.6839	44.001	70.0131	107.813	162.295	128.604	20.2589	16.1337	37.9504	39.6093	99.4913	42.1772
chr11	96413516	96414208	693	*	6.11	5.59	6.49	0.9	3.85e-07	0.000207	Distal Intergenic	11	96365758	96368253	2496	1	15407	uc007lbz.2	47758	ENSMUSG00000018973	Hoxb1	homeobox B1	39.7551	47.0709	51.2967	95.2767	81.1473	82.7888	14.8565	6.91445	25.9661	9.14061	33.1638	14.3243
chr14	12437286	12438234	949	*	7.65	7.05	8.07	1.02	3.89e-07	0.000208	Intron (uc007sfu.1/27062, intron 27 of 30)	14	12341892	12345865	3974	2	54713	uc007sfs.2	-91421	ENSMUSG00000021743	Fezf2	Fez family zinc finger 2	97.2731	118.7	164.288	215.626	280.795	279.714	30.3883	38.0295	47.9374	75.1561	106.473	87.5376
chr8	46431794	46433077	1284	*	9.64	9.4	9.85	0.44	3.96e-07	0.000211	Distal Intergenic	8	46471037	46536051	65015	1	14081	uc009lqe.2	-37960	ENSMUSG00000018796	Acsl1	acyl-CoA synthetase long-chain family member 1	609.014	683.551	650.914	839.939	881.027	932.379	62.8024	57.6204	63.9165	57.8905	59.3457	53.3183
chr2	52891037	52891702	666	*	8.39	7.8	8.81	1	4.06e-07	0.000215	Intron (uc008jrh.1/71409, intron 1 of 26)	2	52857868	53134202	276335	1	71409	uc008jrh.1	33169	ENSMUSG00000036053	Fmnl2	formin-like 2	165.787	240.471	234.994	325.947	468.851	494.322	47.2707	39.1819	57.9243	76.1718	73.3094	144.039
chr1	40874862	40875551	690	*	7.25	7.54	6.88	-0.66	4.18e-07	0.000221	Distal Intergenic	1	40805601	40855267	49667	1	381339	uc007auq.1	69261	ENSMUSG00000079588	Tmem182	transmembrane protein 182	190.317	176.004	169.14	106.559	124.941	108.51	16.8824	19.5909	13.9817	14.2187	24.4365	15.9159
chr2	62589852	62590632	781	*	5.41	4.69	5.9	1.21	4.2e-07	0.000221	Distal Intergenic	2	62500936	62574021	73086	2	14089	uc008jvk.2	-15831	ENSMUSG00000000392	Fap	fibroblast activation protein	17.7629	21.4889	34.6599	57.6675	61.8265	52.2454	17.5577	11.5241	25.9661	9.14061	22.691	16.7117
chr2	163903431	163904199	769	*	6.37	5.6	6.86	1.26	4.35e-07	0.000226	Intron (uc008nto.1/241770, intron 1 of 5)	2	163863881	163918683	54803	2	241770	uc008nto.1	14484	ENSMUSG00000035226	Rims4	regulating synaptic membrane exocytosis 4	53.2888	34.7915	51.2967	114.081	73.419	147.895	140.461	102.564	171.776	272.187	228.655	263.408
chr4	118149051	118149537	487	*	7.87	7.52	8.14	0.62	4.37e-07	0.000226	Intron (uc008ujn.2/230674, intron 12 of 21)	4	117932153	118134946	202794	2	20441	uc033idz.1	-14105	ENSMUSG00000028538	St3gal3	ST3 beta-galactoside alpha-2,3-sialyltransferase 3	175.937	170.888	180.232	277.055	297.54	241.133	12.1553	4.60963	5.99217	19.2968	13.9637	10.3453
chr11	120697745	120698403	659	*	7.08	6.27	7.59	1.32	4.32e-07	0.000226	Intron (uc007mua.3/68938, intron 7 of 15)	11	120710941	120712712	1772	2	20892	uc057knl.1	14309	ENSMUSG00000025144	Cenpx	centromere protein X	56.6722	59.3502	106.059	142.915	237.002	176.831	34.44	39.1819	57.9243	47.7343	50.6184	66.8469
chr4	53303308	53304527	1220	*	8.46	8.17	8.7	0.53	4.45e-07	0.000228	Distal Intergenic	4	53261356	53270232	8877	2	381524	uc008swx.1	-33076	ENSMUSG00000086712	AI427809	expressed sequence AI427809	274.902	262.983	289.064	376.092	391.568	434.039	31.0636	28.8102	37.9504	30.4687	43.6365	27.8529
chr4	95915588	95915916	329	*	5.53	4.81	6	1.19	4.42e-07	0.000228	Intron (uc008tsw.2/75578, intron 11 of 12)	4	95959711	95967035	7325	2	319247	uc029uyb.1	51119	ENSMUSG00000044125	9530080O11Rik	RIKEN cDNA 9530080O11 gene	18.6088	28.6518	33.2735	53.9066	77.2831	53.8529	29.0377	13.8289	39.9478	57.8905	111.71	73.2132
chr5	118360552	118361587	1036	*	5.82	5.27	6.21	0.94	4.46e-07	0.000228	Distal Intergenic	5	118245227	118263114	17888	1	76792	uc008zgj.1	115325	ENSMUSG00000032840	2410131K14Rik	RIKEN cDNA 2410131K14 gene	34.68	38.8846	37.4327	77.7257	65.6906	69.9284	28.3624	26.5054	33.9556	19.2968	36.6547	28.6487
chr8	46540458	46540895	438	*	5.49	4.72	5.99	1.27	4.93e-07	0.000251	Distal Intergenic	8	46552069	46579584	27516	1	71876	uc009lqg.1	-11174	ENSMUSG00000031629	Cenpu	centromere protein U	14.3795	37.8614	23.5688	46.3847	68.2667	69.1247	7.42825	3.45722	5.99217	4.06249	8.7273	12.7327
chr12	91756515	91757257	743	*	6.22	6.57	5.74	-0.83	4.95e-07	0.000251	Intron (uc007okt.2/108800, intron 1 of 6)	12	91735054	91771170	36117	2	108800	uc007okw.1	13913	ENSMUSG00000020961	Ston2	stonin 2	93.0439	89.0254	91.5022	53.9066	48.946	51.4416	126.28	135.984	121.841	110.703	99.4913	97.8829
chr2	43635729	43636422	694	*	7.1	6.62	7.46	0.83	5e-07	0.000252	3' UTR	2	43555325	43683048	127724	1	70789	uc008jot.2	80404	ENSMUSG00000026866	Kynu	kynureninase	90.5063	110.514	82.4906	141.661	167.447	196.925	131.683	130.222	145.81	204.14	270.546	274.55
chr8	12842198	12843581	1384	*	9.48	9.17	9.72	0.55	5.03e-07	0.000253	Exon (uc009kwf.1/50770, exon 18 of 28)	8	12828338	12831919	3582	2	100504249	uc009kwi.1	-10279	ENSMUSG00000084780	Gm15350	predicted gene 15350	524.429	557.688	577.435	723.351	896.484	817.439	600.337	652.263	759.009	844.999	1104.88	1012.25
chr9	117234464	117235120	657	*	6.23	5.62	6.66	1.05	5.18e-07	0.000258	Intron (uc009ryv.4/207181, intron 1 of 13)	9	116943123	117251575	308453	2	207181	uc009rzd.1	16455	ENSMUSG00000039607	Rbms3	RNA binding motif, single stranded interacting protein	38.0634	41.9545	61.0015	112.828	95.3158	84.3964	36.4659	38.0295	55.927	75.1561	80.2912	78.7838
chr12	112562487	112562834	348	*	4.22	4.79	3.26	-1.53	5.18e-07	0.000258	Distal Intergenic	12	112588784	112615557	26774	1	70435	uc007pes.1	-25950	ENSMUSG00000037679	Inf2	inverted formin, FH2 and WH2 domain containing	29.6049	25.582	24.262	15.0437	7.72831	4.82265	24.9859	19.5909	23.9687	25.3906	19.2001	17.5075
chr7	110114307	110115235	929	*	8.43	8.13	8.68	0.55	5.22e-07	0.000259	Distal Intergenic	7	110122059	110143299	21241	1	22390	uc009jey.1	-6824	ENSMUSG00000031016	Wee1	WEE 1 homolog 1 (S. pombe)	242.76	287.542	272.427	391.136	421.193	369.737	212.718	201.671	211.723	248.828	301.965	228.393
chr6	88999029	88999245	217	*	5.73	5.09	6.17	1.08	5.39e-07	0.000265	Distal Intergenic	6	88905949	88912240	6292	1	24100	uc009cvz.1	93080	ENSMUSG00000002871	Tpra1	transmembrane protein, adipocyte asscociated 1	27.0673	26.6053	44.3647	71.4575	68.2667	68.3209	22.96	16.1337	33.9556	60.9374	73.3094	65.2553
chr14	17863980	17864364	385	*	4.04	2.9	4.67	1.77	5.42e-07	0.000265	Intron (uc007shk.2/21834, intron 2 of 9)	14	17826952	18038088	211137	1	21834	uc007shl.3	37028	ENSMUSG00000021779	Thrb	thyroid hormone receptor beta	7.61268	4.09312	9.70478	13.7901	34.7774	24.917	10.8047	11.5241	17.9765	12.1875	27.9274	34.2192
chr15	37198333	37199322	990	*	7.39	6.96	7.72	0.76	5.36e-07	0.000265	Distal Intergenic	15	37233036	37363569	130534	1	252973	uc007vne.3	-33714	ENSMUSG00000022286	Grhl2	grainyhead like transcription factor 2	127.724	123.817	105.366	196.822	173.887	235.506	8.77884	6.91445	21.9713	10.1562	8.7273	12.7327
chr6	66272733	66273170	438	*	5.08	5.55	4.38	-1.16	5.55e-07	0.000269	Promoter (<=1kb)	6	66272505	66284845	12341	1	102633773	uc057lqk.1	228	ENSMUSG00000107653	Gm31520	sterol-C5-desaturase pseudogene	44.8302	47.0709	42.2851	20.0583	23.1849	16.8793	58.0754	71.4493	55.927	45.7031	40.1456	35.8108
chr15	77913145	77913976	832	*	8.44	8.14	8.7	0.56	5.52e-07	0.000269	Downstream (1-2kb)	15	77915051	77928968	13918	2	56551	uc007wof.1	14992	ENSMUSG00000005354	Txn2	thioredoxin 2	280.823	237.401	290.45	408.687	398.008	390.635	112.774	102.564	139.817	147.265	151.855	121.757
chr1	154067822	154068528	707	*	6.05	6.45	5.51	-0.93	5.59e-07	0.00027	Intron (uc007dar.1/uc007dar.1, intron 2 of 2)	1	154201187	154205674	4488	1	100503355	uc029qug.1	-132659	ENSMUSG00000066797	Zfp648	zinc finger protein 648	93.0439	83.909	73.4791	45.1311	39.9296	46.619	87.7884	69.1445	55.927	68.0468	52.3638	46.952
chr5	98330348	98330608	261	*	4.29	4.96	3.02	-1.94	5.64e-07	0.000271	Promoter (1-2kb)	5	98329304	98802019	472716	1	75784	uc012dzm.1	1044	ENSMUSG00000057816	Cfap299	cilia and flagella associated protein 299	14.3795	29.6751	45.0579	10.0291	7.72831	5.62643	27.0118	33.4198	55.927	44.6874	10.4728	5.57057
chr7	64249829	64250111	283	*	3.93	4.55	2.79	-1.76	5.77e-07	0.000277	Promoter (<=1kb)	7	64249983	64250099	117	2	102465226	uc033izz.1	0	ENSMUSG00000098910	Mir6416	microRNA 6416	27.9132	21.4889	18.0232	10.0291	5.15221	4.82265	23.6353	14.9813	15.9791	16.25	12.2182	15.9159
chr15	7877684	7878532	849	*	8.55	8	8.95	0.95	5.86e-07	0.00028	Intron (uc007veg.1/545085, intron 17 of 17)	15	7815550	7837580	22031	1	14573	uc056yyf.1	62134	ENSMUSG00000022144	Gdnf	glial cell line derived neurotrophic factor	210.617	223.075	299.462	388.629	457.258	574.699	146.539	152.118	221.71	272.187	270.546	350.15
chr11	64062946	64063117	172	*	3.26	1.69	3.99	2.3	6.01e-07	0.000286	Intron (uc007jko.2/70383, intron 3 of 6)	11	63962627	64079472	116846	2	70383	uc007jko.2	16355	ENSMUSG00000042148	Cox10	heme A:farnesyltransferase cytochrome c oxidase assembly factor 10	3.38341	1.02328	4.85239	15.0437	15.4566	15.2717	6.07766	13.8289	27.9635	23.3593	24.4365	30.2403
chr2	76123209	76124210	1002	*	6.2	6.58	5.69	-0.89	6.12e-07	0.000289	Intron (uc008kex.1/241489, intron 9 of 19)	2	76027665	76215407	187743	2	241489	uc012bxo.1	91197	ENSMUSG00000075270	Pde11a	phosphodiesterase 11A	107.423	81.8624	85.9566	51.3993	54.0982	43.4039	85.7625	94.4975	103.864	101.562	87.273	96.2913
chr17	79470586	79470811	226	*	4.48	5.03	3.57	-1.46	6.11e-07	0.000289	Distal Intergenic	17	79475624	79477885	2262	2	74622	uc012axm.1	7074	NA	4930429F11Rik	RIKEN cDNA 4930429F11 gene	36.3717	30.6984	27.0347	7.52185	15.4566	11.2529	14.8565	21.8958	21.9713	14.2187	13.9637	11.9369
chr2	165885560	165885893	334	*	6.77	7.18	6.19	-0.98	6.25e-07	0.000294	Promoter (<=1kb)	2	165827124	165884838	57715	2	228880	uc008nye.3	-722	ENSMUSG00000039671	Zmynd8	zinc finger, MYND-type containing 8	154.791	148.376	112.298	70.2039	55.3862	85.2002	155.318	176.318	131.828	84.2968	47.1274	101.066
chr9	66165431	66165992	562	*	5.01	4.14	5.55	1.4	6.37e-07	0.000298	Exon (uc009qem.2/13143, exon 2 of 3)	9	66158226	66272242	114017	1	13143	uc009qen.2	7205	ENSMUSG00000032380	Dapk2	death-associated protein kinase 2	10.1502	16.3725	24.262	30.0874	51.5221	53.0492	12.1553	14.9813	13.9817	4.06249	5.23638	14.3243
chr6	89033491	89034737	1247	*	8.73	8.41	8.99	0.58	6.56e-07	0.000306	Distal Intergenic	6	89096110	89110039	13930	1	232217	uc009cwa.2	-61373	ENSMUSG00000055403	4933427D06Rik	RIKEN cDNA 4933427D06 gene	306.199	347.915	324.417	475.13	549.998	444.488	169.499	243.158	305.601	315.859	349.092	363.679
chr18	52441890	52442854	965	*	6.45	6	6.79	0.79	6.62e-07	0.000307	Distal Intergenic	18	52465693	52490738	25046	1	67222	uc008exd.1	-22839	ENSMUSG00000024528	Srfbp1	serum response factor binding protein 1	57.518	59.3502	66.5471	99.0376	101.756	117.351	27.0118	33.4198	23.9687	52.8124	41.8911	47.7478
chr14	59185503	59186347	845	*	6.44	5.82	6.87	1.05	6.82e-07	0.000315	Distal Intergenic	14	59158503	59178749	20247	2	380907	uc007uea.1	-6754	ENSMUSG00000053868	Gm5142	predicted gene 5142	54.9805	46.0476	61.0015	77.7257	130.093	129.408	32.4142	16.1337	33.9556	35.5468	52.3638	48.5436
chr11	106583063	106583713	651	*	8.05	7.67	8.35	0.68	6.86e-07	0.000316	Intron (uc007lzc.1/21763, intron 1 of 11)	11	106544058	106579113	35056	2	21763	uc007lzd.1	-3950	ENSMUSG00000040548	Tex2	testis expressed gene 2	179.321	214.889	189.243	267.026	352.926	317.491	108.047	115.241	153.799	116.797	153.601	176.667
chr12	26459930	26460605	676	*	9.25	9.04	9.45	0.41	6.88e-07	0.000316	Distal Intergenic	12	26442743	26456452	13710	2	58185	uc011ylb.1	-3478	ENSMUSG00000020641	Rsad2	radical S-adenosyl methionine domain containing 2	487.211	488.105	531.683	683.234	668.499	658.292	301.857	316.912	419.452	424.531	382.256	451.216
chr3	91044783	91045633	851	*	8.02	7.56	8.37	0.81	6.99e-07	0.000319	Distal Intergenic	3	91071662	91075192	3531	1	619677	uc012ctd.1	-26029	ENSMUSG00000086377	4930529C04Rik	zinc finger, BED domain containing 4 pseudogene	164.096	157.585	220.437	293.352	356.79	301.416	66.8542	85.2782	155.797	102.578	169.31	137.673
chr7	40372960	40373152	193	*	3.7	2.46	4.35	1.89	7.04e-07	0.00032	Distal Intergenic	7	40674737	40691260	16524	1	71029	uc029wfb.1	-301585	ENSMUSG00000102004	4933402C06Rik	RIKEN cDNA 4933402C06 gene	5.07512	3.06984	7.62519	23.8192	14.1686	20.8982	1.35059	1.15241	1.99739	1.01562	1.74546	7.95796
chr16	22249756	22250256	501	*	4.17	4.78	3.09	-1.69	7.17e-07	0.000325	Intron (uc007ysc.1/20462, intron 5 of 8)	16	22245741	22265929	20189	2	20462	uc007ysc.1	15673	ENSMUSG00000022858	Tra2b	transformer 2 beta	23.6839	20.4656	34.6599	1.25364	12.8805	10.4491	22.2847	5.76204	9.98696	29.4531	15.7091	14.3243
chr9	37669196	37669442	247	*	4.26	3.26	4.84	1.58	7.45e-07	0.000336	Promoter (<=1kb)	9	37659902	37669222	9321	2	208098	uc009ovi.1	0	ENSMUSG00000011118	Panx3	pannexin 3	5.07512	7.16296	15.2504	26.3265	25.761	30.5435	4.05177	4.60963	5.99217	5.07812	5.23638	7.95796
chr1	55112938	55114137	1200	*	7.69	7.19	8.06	0.87	7.52e-07	0.000338	Distal Intergenic	1	55131245	55154899	23655	1	19070	uc007bad.1	-17108	ENSMUSG00000025979	Mob4	MOB family member 4, phocein	106.578	160.655	153.197	270.786	217.681	281.321	29.0377	27.6578	23.9687	27.4218	20.9455	27.0571
chr11	104434517	104435440	924	*	6.31	6.67	5.83	-0.83	7.56e-07	0.000338	Intron (uc007lwj.1/76719, intron 1 of 13)	11	104333229	104442291	109063	2	76719	uc007lwj.1	6851	ENSMUSG00000018412	Kansl1	KAT8 regulatory NSL complex subunit 1	105.732	86.9788	99.1274	57.6675	48.946	57.8718	89.1389	65.6873	109.857	80.2343	80.2912	95.4955
chr8	102691044	102691704	661	*	5.49	4.75	5.98	1.22	8.04e-07	0.000358	Intron (uc009mzu.2/12552, intron 2 of 12)	8	102632095	102785111	153017	2	12552	uc009mzu.2	93407	ENSMUSG00000031673	Cdh11	cadherin 11	15.2254	35.8148	26.3416	43.8774	68.2667	69.1247	20.9341	29.9626	37.9504	47.7343	69.8184	62.8679
chr16	92346980	92347473	494	*	4.73	3.95	5.23	1.28	8.08e-07	0.000359	3' UTR	16	92346001	92358874	12874	2	16509	uc007zza.1	11401	ENSMUSG00000039639	Kcne1	potassium voltage-gated channel, Isk-related subfamily, member 1	18.6088	15.3492	10.398	26.3265	39.9296	41.7963	16.8824	19.5909	3.99478	27.4218	8.7273	15.9159
chr9	60997989	60999774	1786	*	10.3	10.44	10.13	-0.31	8.16e-07	0.000361	Distal Intergenic	9	61017069	61019797	2729	1	330956	uc029xbm.1	-17295	ENSMUSG00000111290	Gm5122	predicted gene 5122	1349.98	1296.5	1352.43	1108.22	1085.83	1036.87	1663.93	1801.21	1671.82	1511.25	1628.52	1348.08
chr10	49049227	49049848	622	*	5.73	5.05	6.19	1.13	8.28e-07	0.000365	Distal Intergenic	10	49099463	49788754	689292	2	14806	uc007fag.2	738906	ENSMUSG00000056073	Grik2	glutamate receptor, ionotropic, kainate 2 (beta 2)	22.838	35.8148	36.7395	67.6966	52.8101	89.219	13.5059	21.8958	39.9478	42.6562	36.6547	44.5646
chr15	68060355	68061336	982	*	8	7.42	8.42	0.99	8.34e-07	0.000366	Distal Intergenic	15	68083738	68258856	175119	2	380993	uc007wbd.2	197520	ENSMUSG00000022335	Zfat	zinc finger and AT hook domain containing	111.653	174.981	206.573	317.171	318.149	350.446	16.2071	27.6578	57.9243	43.6718	55.8548	83.5586
chr5	113164484	113165846	1363	*	8.34	8.62	8	-0.61	8.59e-07	0.000375	Promoter (1-2kb)	5	113086323	113163313	76991	2	243219	uc008yua.2	-1171	ENSMUSG00000051339	2900026A02Rik	RIKEN cDNA 2900026A02 gene	418.697	369.404	339.667	243.206	233.137	263.638	454.474	369.923	273.643	268.125	209.455	216.457
chr6	57676148	57676850	703	*	5.39	4.7	5.86	1.16	8.6e-07	0.000375	Distal Intergenic	6	57684739	57692078	7340	2	66459	uc009ccm.1	15228	ENSMUSG00000043162	Pyurf	Pigy upstream reading frame	20.3005	19.4423	34.6599	47.6384	59.2504	60.2831	9.45413	9.21927	29.9609	5.07812	8.7273	13.5285
chr4	64092866	64093170	305	*	3.99	4.64	2.77	-1.86	8.77e-07	0.000381	Intron (uc008thj.1/uc008thj.1, intron 3 of 4)	4	64012669	64047015	34347	2	21923	uc008thk.2	-45851	ENSMUSG00000028364	Tnc	tenascin C	21.9922	26.6053	22.8756	3.76092	3.86416	12.0566	6.07766	1.15241	3.99478	9.14061	6.98184	3.18318
chr1	138559334	138560265	932	*	6.79	6.4	7.1	0.69	8.95e-07	0.000384	Intron (uc007cvn.2/59125, intron 2 of 9)	1	138483837	138619757	135921	2	59125	uc007cvn.2	59492	ENSMUSG00000026393	Nek7	NIMA (never in mitosis gene a)-related expressed kinase 7	78.6643	82.8857	81.7974	125.364	124.941	144.68	18.9083	18.4385	21.9713	19.2968	26.1819	42.973
chr7	84186972	84187370	399	*	6.7	7.04	6.26	-0.77	8.94e-07	0.000384	Intron (uc009iee.1/uc009iee.1, intron 2 of 3)	7	84109356	84151893	42538	2	70178	uc009ied.2	-35079	ENSMUSG00000038459	Abhd17c	abhydrolase domain containing 17C	124.34	138.143	115.071	66.443	87.5875	67.5171	116.151	100.26	81.893	95.4686	92.5094	82.7628
chr11	100289929	100290246	318	*	4.03	4.66	2.9	-1.76	8.95e-07	0.000384	Distal Intergenic	11	100262882	100269871	6990	2	68239	uc007lku.1	-20058	ENSMUSG00000053654	Krt42	keratin 42	35.5258	20.4656	16.6368	8.77549	10.3044	2.41133	27.6871	38.0295	9.98696	20.3125	20.9455	7.95796
chr2	31524492	31525405	914	*	5.7	5.09	6.13	1.04	9.03e-07	0.000385	Distal Intergenic	2	31572651	31617526	44876	1	320267	uc008jdw.3	-47246	ENSMUSG00000026843	Fubp3	far upstream element (FUSE) binding protein 3	30.4507	41.9545	25.6484	70.2039	51.5221	80.3775	14.8565	16.1337	13.9817	14.2187	6.98184	30.2403
chr11	6138112	6139003	892	*	6.33	5.67	6.78	1.11	9.03e-07	0.000385	Intron (uc007hxy.3/209586, intron 3 of 5)	11	6105691	6119357	13667	2	209586	uc007hxx.3	-18755	ENSMUSG00000053838	Nudcd3	NudC domain containing 3	37.2175	38.8846	70.0131	100.291	109.484	106.902	67.5295	70.2969	93.8774	116.797	143.128	125.736
chr4	62743100	62743665	566	*	6.79	6.26	7.18	0.93	9.54e-07	0.000405	Distal Intergenic	4	62700695	62703019	2325	1	50780	uc012dfv.1	42405	ENSMUSG00000059810	Rgs3	regulator of G-protein signaling 3	55.8263	76.746	87.343	116.589	159.718	143.072	10.1294	12.6765	25.9661	18.2812	38.4001	17.5075
chr6	38839650	38840331	682	*	6.15	6.55	5.6	-0.95	9.63e-07	0.000408	Promoter (2-3kb)	6	38817907	38837311	19405	2	15258	uc009blb.3	-2339	ENSMUSG00000061436	Hipk2	homeodomain interacting protein kinase 2	94.7356	75.7227	98.4342	40.1165	42.5057	57.068	124.93	106.022	115.849	67.0312	92.5094	86.7418
chr6	49106767	49107779	1013	*	6.82	5.85	7.39	1.54	9.7e-07	0.000409	Exon (uc009bwi.2/140488, exon 8 of 15)	6	49089534	49094652	5119	2	140488	uc057bwv.1	-12115	ENSMUSG00000029814	Igf2bp3	insulin-like growth factor 2 mRNA binding protein 3	32.1424	49.1174	84.5702	152.944	213.817	117.351	51.9977	49.5536	83.8904	145.234	146.619	163.138
chr8	72187760	72188058	299	*	5.74	5.2	6.14	0.94	9.94e-07	0.000417	Promoter (1-2kb)	8	72189668	72200958	11291	1	209488	uc009mfl.1	-1610	ENSMUSG00000062007	Hsh2d	hematopoietic SH2 domain containing	37.2175	33.7682	34.6599	57.6675	65.6906	79.5737	9.45413	5.76204	11.9843	8.12499	15.7091	14.3243
chr1	161328016	161328362	347	*	5.92	6.31	5.37	-0.95	1.02e-06	0.000425	Distal Intergenic	1	161395438	161418206	22769	1	22164	uc007dfn.2	-67076	ENSMUSG00000026700	Tnfsf4	tumor necrosis factor (ligand) superfamily, member 4	76.1268	83.909	68.6267	50.1456	39.9296	28.9359	14.8565	18.4385	27.9635	8.12499	8.7273	7.95796
chr18	66308944	66309635	692	*	7.24	6.89	7.53	0.64	1.02e-06	0.000425	Intron (uc008ffs.1/uc008ffs.1, intron 1 of 3)	18	66056856	66291838	234983	2	320924	uc008ffr.1	-17106	ENSMUSG00000046318	Ccbe1	collagen and calcium binding EGF domains 1	106.578	119.724	113.685	157.959	184.191	189.691	17.5577	23.0482	21.9713	22.3437	20.9455	15.9159
chr1	39321545	39322219	675	*	6.22	5.72	6.59	0.87	1.03e-06	0.000427	Intron (uc007atd.2/18143, intron 7 of 20)	1	39367851	39371366	3516	1	114641	uc007ate.2	-45632	ENSMUSG00000073702	Rpl31	ribosomal protein L31	49.9053	45.0243	56.8423	106.559	85.0114	86.8077	24.9859	26.5054	45.94	22.3437	31.4183	34.2192
chr2	90825546	90826063	518	*	4.7	3.94	5.19	1.24	1.03e-06	0.000427	Intron (uc012bza.1/271813, intron 18 of 21)	2	90847155	90848314	1160	1	56428	uc008ktl.1	-21092	ENSMUSG00000027282	Mtch2	mitochondrial carrier 2	17.7629	15.3492	11.0912	30.0874	34.7774	40.1888	18.9083	18.4385	7.98956	28.4375	45.382	31.8318
chr7	16796583	16796977	395	*	3.76	4.43	2.48	-1.95	1.04e-06	0.000427	Intron (uc009fib.1/20514, intron 8 of 8)	7	16781346	16798274	16929	1	20514	uc009fib.1	15237	ENSMUSG00000001918	Slc1a5	solute carrier family 1 (neutral amino acid transporter), member 5	12.6878	25.582	23.5688	6.26821	2.5761	7.23398	10.8047	8.06686	7.98956	3.04687	8.7273	3.97898
chr3	29148077	29149010	934	*	4.94	5.44	4.17	-1.28	1.05e-06	0.000431	Exon (uc008oui.1/75740, exon 2 of 12)	3	29082577	29691056	608480	1	75740	uc008ouk.2	65500	ENSMUSG00000063600	Egfem1	EGF-like and EMI domain containing 1	54.1346	36.8381	33.9667	18.8046	19.3208	13.6642	78.3342	88.7354	33.9556	52.8124	41.8911	50.1352
chr3	7583342	7584125	784	*	6.91	6.51	7.22	0.7	1.06e-06	0.000434	Intron (uc008ooh.2/16196, intron 3 of 5)	3	7572028	7612893	40866	2	16196	uc008ooh.2	28768	ENSMUSG00000040329	Il7	interleukin 7	74.4351	99.2582	88.7294	144.169	145.55	139.053	20.9341	12.6765	21.9713	17.2656	31.4183	29.4445
chr9	40727201	40728140	940	*	6.92	6.52	7.23	0.71	1.07e-06	0.000435	Intron (uc009ozt.1/71566, intron 1 of 6)	9	40685964	40784046	98083	1	71566	uc009ozt.1	41237	ENSMUSG00000032024	Clmp	CXADR-like membrane protein	79.5102	90.0486	94.275	127.871	148.126	157.54	72.2566	89.8878	61.9191	61.953	94.2549	77.1922
chr12	21195510	21195795	286	*	4.1	2.78	4.78	2	1.09e-06	0.000443	Intron (uc007ndi.1/211914, intron 3 of 27)	12	21111756	21270171	158416	1	211914	uc011ykr.1	83754	ENSMUSG00000052632	Asap2	ArfGAP with SH3 domain, ankyrin repeat and PH domain 2	2.53756	6.13968	11.0912	10.0291	38.6416	30.5435	3.37648	8.06686	11.9843	14.2187	22.691	22.2823
chr18	50771964	50772461	498	*	5.64	4.81	6.17	1.36	1.1e-06	0.000444	Distal Intergenic	18	50567656	50568699	1044	2	67365	uc008ewy.2	-203265	ENSMUSG00000048875	Pudp	pseudouridine 5-phosphatase	16.0712	23.5354	40.8987	61.4284	59.2504	86.8077	4.05177	3.45722	7.98956	2.03125	3.49092	11.9369
chr5	66543867	66544309	443	*	5.73	4.96	6.23	1.27	1.11e-06	0.000445	Promoter (<=1kb)	5	66462098	66543617	81520	2	11787	uc012dwr.1	-250	ENSMUSG00000029207	Apbb2	amyloid beta (A4) precursor protein-binding, family B, member 2	18.6088	36.8381	33.9667	50.1456	95.3158	70.7322	8.10354	4.60963	11.9843	17.2656	27.9274	24.6697
chr8	34845797	34846847	1051	*	7.62	7.3	7.89	0.59	1.1e-06	0.000445	Intron (uc009lku.1/21951, intron 16 of 22)	8	34807610	34819894	12285	1	319520	uc009lks.1	38187	ENSMUSG00000031530	Dusp4	dual specificity phosphatase 4	142.103	156.562	153.89	206.851	246.018	229.076	170.85	167.099	141.815	172.656	230.401	199.745
chr5	28036828	28038041	1214	*	10.97	10.85	11.08	0.23	1.14e-06	0.000459	Distal Intergenic	5	28071412	28078662	7251	1	231070	uc012dtq.1	-33371	ENSMUSG00000045294	Insig1	insulin induced gene 1	1788.13	1738.55	1782.91	2083.55	2054.44	2106.69	1953.63	1775.86	2197.13	2053.59	2085.83	2198.78
chr2	52999487	53000044	558	*	7.27	6.86	7.59	0.72	1.15e-06	0.00046	Intron (uc008jrh.1/71409, intron 1 of 26)	2	53108252	53134202	25951	1	71409	uc008jri.1	-108208	ENSMUSG00000036053	Fmnl2	formin-like 2	104.886	118.7	110.912	154.198	215.105	184.868	31.7389	36.8771	25.9661	44.6874	68.073	62.0721
chr10	18048128	18049937	1810	*	7.94	7.54	8.26	0.71	1.16e-06	0.000463	Distal Intergenic	10	18055940	18125155	69216	1	19707	uc007ema.2	-6003	ENSMUSG00000019854	Reps1	RalBP1 associated Eps domain containing protein	182.704	204.656	148.345	272.04	280.795	328.744	123.579	107.174	115.849	126.953	129.164	162.342
chr19	29167544	29168659	1116	*	7.5	7.16	7.77	0.61	1.18e-06	0.000469	Distal Intergenic	19	29135279	29135375	97	1	724062	uc012bki.1	32265	ENSMUSG00000065556	Mir101b	microRNA 101b	126.878	134.05	149.731	196.822	216.393	215.412	39.8424	24.2006	71.9061	42.6562	36.6547	73.2132
chrX	146934563	146934788	226	*	4.04	4.63	3.02	-1.61	1.18e-06	0.000469	Distal Intergenic	20	146962513	147078064	115552	1	15560	uc009unc.1	-27725	ENSMUSG00000041380	Htr2c	5-hydroxytryptamine (serotonin) receptor 2C	24.5297	19.4423	27.0347	5.01456	10.3044	8.03775	22.2847	23.0482	25.9661	17.2656	38.4001	16.7117
chr11	44503692	44505054	1363	*	10.5	10.29	10.68	0.39	1.22e-06	0.000478	Distal Intergenic	11	44518964	44565520	46557	1	74315	uc007inh.2	-13910	ENSMUSG00000019189	Rnf145	ring finger protein 145	1243.4	1212.59	1144.47	1577.08	1486.41	1663.81	203.264	210.891	201.737	169.609	221.674	165.526
chr13	114025336	114025993	658	*	6.49	6	6.85	0.85	1.21e-06	0.000478	Intron (uc007rxj.1/218639, intron 4 of 4)	13	114124348	114151592	27245	2	319803	uc029sdh.1	125599	ENSMUSG00000114213	A430090L17Rik	RIKEN cDNA A430090L17 gene	54.1346	58.327	71.3995	127.871	94.0278	110.921	1.35059	5.76204	13.9817	4.06249	1.74546	4.77478
chr5	35168732	35169393	662	*	8.51	8.09	8.84	0.75	1.23e-06	0.00048	Distal Intergenic	5	35091506	35105697	14192	2	16976	uc008xdo.1	-63035	ENSMUSG00000029103	Lrpap1	low density lipoprotein receptor-related protein associated protein 1	228.38	242.517	309.86	418.716	501.052	401.888	158.694	106.022	159.791	230.547	315.928	217.252
chr7	24551976	24552707	732	*	6.57	6.16	6.89	0.73	1.25e-06	0.000486	Intron (uc009fpx.2/22594, intron 4 of 18)	7	24546993	24573438	26446	1	22594	uc012ffm.1	4983	ENSMUSG00000051768	Xrcc1	X-ray repair complementing defective repair in Chinese hamster cells 1	66.8224	69.583	69.3199	110.32	121.077	110.117	132.358	125.612	157.794	283.359	228.655	206.111
chr2	113805828	113807035	1208	*	6.73	6.01	7.2	1.2	1.26e-06	0.000487	Intron (uc008lpq.1/20394, intron 2 of 5)	2	113776313	113829091	52779	2	20394	uc008lpq.1	22056	ENSMUSG00000023236	Scg5	secretogranin V	49.0595	53.2106	82.4906	97.784	170.023	156.736	28.3624	31.115	51.9322	55.8593	99.4913	90.7208
chr3	61419765	61420222	458	*	6.16	6.51	5.68	-0.83	1.25e-06	0.000487	Distal Intergenic	3	61364507	61368703	4197	1	74012	uc008pjl.1	55258	ENSMUSG00000036894	Rap2b	RAP2B, member of RAS oncogene family	85.4312	93.1185	83.877	53.9066	45.0818	49.0303	139.111	126.765	101.867	113.75	120.437	68.4385
chr12	77099936	77100261	326	*	3.78	4.38	2.72	-1.66	1.28e-06	0.000495	Distal Intergenic	12	76937269	76962248	24980	2	17187	uc011yoe.1	-137688	ENSMUSG00000059436	Max	Max protein	17.7629	18.419	23.5688	6.26821	10.3044	2.41133	10.8047	13.8289	15.9791	16.25	5.23638	11.9369
chr1	180021411	180022222	812	*	6.81	6.39	7.14	0.75	1.3e-06	0.000497	Intron (uc007dvs.2/226751, intron 2 of 14)	1	179961089	180165602	204514	1	226751	uc057khm.1	60322	ENSMUSG00000026490	Cdc42bpa	CDC42 binding protein kinase alpha	88.8146	64.4666	87.343	131.632	136.533	138.249	70.906	58.7728	89.8826	79.2186	66.3275	129.715
chr17	25165312	25165548	237	*	6.35	5.76	6.76	1.01	1.29e-06	0.000497	Promoter (2-3kb)	17	25162461	25171913	9453	1	207209	uc029tbf.2	2851	ENSMUSG00000059562	Ccdc154	coiled-coil domain containing 154	42.2927	64.4666	48.5239	76.4721	112.061	124.585	29.0377	23.0482	13.9817	21.3281	22.691	30.2403
chr3	142636048	142636675	628	*	4.78	4.01	5.28	1.27	1.32e-06	0.000506	Intron (uc008roy.1/14469, intron 10 of 10)	3	142623860	142623946	87	2	102465200	uc033iae.1	-12102	ENSMUSG00000098871	Mir6381	microRNA 6381	10.1502	15.3492	20.796	32.5947	38.6416	40.9925	7.42825	2.30482	13.9817	4.06249	5.23638	3.18318
chr11	79112637	79113167	531	*	6.29	5.82	6.64	0.83	1.36e-06	0.00052	Intron (uc033fyo.1/16706, intron 1 of 17)	11	79014801	79146354	131554	2	16706	uc033fyo.1	33187	ENSMUSG00000018334	Ksr1	kinase suppressor of ras 1	47.3678	60.3735	54.0695	95.2767	106.908	86.0039	24.9859	32.2674	27.9635	58.9062	45.382	46.1562
chr3	54245137	54245622	486	*	4.78	3.97	5.3	1.33	1.39e-06	0.000525	Intron (uc008pfc.2/22066, intron 3 of 3)	3	54156373	54224237	67865	1	22066	uc008pfg.1	88764	ENSMUSG00000027748	Trpc4	transient receptor potential cation channel, subfamily C, member 4	12.6878	12.2794	20.1028	38.8629	42.5057	32.151	8.77884	9.21927	15.9791	38.5937	47.1274	27.8529
chr8	77490040	77490917	878	*	7.78	7.29	8.14	0.85	1.39e-06	0.000525	Intron (uc009mhm.1/78514, intron 1 of 22)	8	77517056	77518578	1523	1	70345	uc012ggf.1	-26139	ENSMUSG00000097882	0610038B21Rik	RIKEN cDNA 0610038B21 gene	135.337	145.306	169.14	206.851	298.828	307.846	29.713	49.5536	37.9504	32.5	71.5639	62.0721
chr16	5732663	5732913	251	*	4.42	5.03	3.33	-1.7	1.4e-06	0.000529	Distal Intergenic	16	5884793	7412480	1527688	1	268859	uc007ycb.2	-151880	ENSMUSG00000008658	Rbfox1	RNA binding protein, fox-1 homolog (C. elegans) 1	23.6839	44.001	26.3416	20.0583	2.5761	6.4302	12.1553	18.4385	3.99478	4.06249	3.49092	3.97898
chr9	21600713	21601652	940	*	7.91	7.51	8.23	0.72	1.45e-06	0.000543	Distal Intergenic	9	21607077	21608329	1253	2	666043	uc009omc.3	6677	NA	Gm7904	predicted gene 7904	157.329	155.539	210.039	309.649	274.355	281.321	133.708	99.1071	97.8722	198.047	185.019	171.096
chr9	40690042	40691170	1129	*	7.18	6.72	7.53	0.82	1.45e-06	0.000543	Intron (uc009ozt.1/71566, intron 1 of 6)	9	40685964	40784046	98083	1	71566	uc009ozt.1	4078	ENSMUSG00000032024	Clmp	CXADR-like membrane protein	98.119	84.9322	119.23	149.183	195.784	188.887	12.8306	5.76204	23.9687	3.04687	13.9637	15.9159
chr15	10626366	10626678	313	*	4.29	3.2	4.9	1.7	1.44e-06	0.000543	Intron (uc007vgl.1/75646, intron 3 of 17)	15	10600293	10611651	11359	1	100038608	uc011zri.1	26073	ENSMUSG00000115667	Gm10389	predicted gene 10389	6.76683	5.1164	14.5572	22.5655	41.2177	22.5057	0.675295	1.15241	1.99739	1.01562	1.74546	3.97898
chr11	109264114	109264764	651	*	5.56	5	5.97	0.97	1.46e-06	0.000545	Intron (uc007mbx.1/19739, intron 8 of 18)	11	109225355	109298181	72827	2	19739	uc007mbx.1	33417	ENSMUSG00000020599	Rgs9	regulator of G-protein signaling 9	27.0673	30.6984	33.9667	57.6675	52.8101	69.9284	8.10354	3.45722	13.9817	3.04687	5.23638	13.5285
chr17	29053726	29054864	1139	*	7.46	7.12	7.73	0.62	1.49e-06	0.00055	Downstream (2-3kb)	17	29032660	29043372	10713	1	20383	uc008bse.2	21066	ENSMUSG00000071172	Srsf3	serine/arginine-rich splicing factor 3	124.34	149.399	124.776	205.597	188.056	219.431	125.605	117.546	137.82	125.937	113.455	159.159
chr19	18652676	18652920	245	*	3.58	4.22	2.39	-1.83	1.49e-06	0.00055	Distal Intergenic	19	18670780	18704792	34013	1	67383	uc008gxv.1	-17860	ENSMUSG00000024726	Carnmt1	carnosine N-methyltransferase 1	16.9171	19.4423	17.33	6.26821	6.44026	2.41133	8.77884	5.76204	9.98696	7.10937	1.74546	3.97898
chr5	140781140	140782898	1759	*	8.28	7.83	8.62	0.78	1.51e-06	0.000558	Intron (uc009aih.1/14673, intron 2 of 3)	5	140735526	140754690	19165	1	231842	uc009aig.1	45614	ENSMUSG00000050022	Amz1	archaelysin family metallopeptidase 1	197.93	205.679	250.245	305.888	391.568	432.431	276.196	298.474	301.606	527.109	478.256	626.292
chr7	130821546	130822112	567	*	7.69	7.35	7.96	0.62	1.52e-06	0.000559	Intron (uc009kap.2/330660, intron 14 of 15)	7	130865885	130894741	28857	1	101476	uc009kaq.1	-43773	ENSMUSG00000040268	Plekha1	pleckstrin homology domain containing, family A (phosphoinositide binding specific) member 1	142.103	156.562	169.14	259.504	215.105	245.151	49.2965	36.8771	47.9374	45.7031	50.6184	77.988
chr16	85800659	85801757	1099	*	8.59	8.18	8.92	0.74	1.53e-06	0.000561	Promoter (1-2kb)	16	85793827	85803113	9287	2	11504	uc012aho.3	1356	ENSMUSG00000022893	Adamts1	a disintegrin-like and metallopeptidase (reprolysin type) with thrombospondin type 1 motif, 1	248.681	261.96	319.565	463.847	395.432	532.099	147.89	135.984	207.729	260	244.365	272.958
chr8	27158055	27158337	283	*	5	5.47	4.31	-1.16	1.54e-06	0.000563	Promoter (1-2kb)	8	27138773	27156669	17897	2	75767	uc012gbs.1	-1386	ENSMUSG00000031488	Rab11fip1	RAB11 family interacting protein 1 (class I)	49.9053	34.7915	42.2851	18.8046	20.6088	17.6831	24.3106	25.353	19.9739	29.4531	22.691	38.994
chr9	90202186	90202422	237	*	6.19	5.72	6.55	0.84	1.55e-06	0.000564	3' UTR	9	90174472	90200102	25631	1	108153	uc012gyi.1	27714	ENSMUSG00000032363	Adamts7	a disintegrin-like and metallopeptidase (reprolysin type) with thrombospondin type 1 motif, 7	58.3639	44.001	48.5239	86.5012	97.8919	86.0039	6.75295	6.91445	11.9843	6.09374	1.74546	7.16216
chr13	12204446	12204827	382	*	5.09	4.38	5.56	1.18	1.55e-06	0.000564	Exon (uc007plh.3/238505, exon 24 of 33)	13	12186538	12200490	13953	2	238505	uc007plg.3	-3956	ENSMUSG00000021311	Mtr	5-methyltetrahydrofolate-homocysteine methyltransferase	14.3795	24.5587	20.796	52.6529	46.3699	36.9737	6.75295	5.76204	7.98956	13.2031	8.7273	3.97898
chr2	122655585	122656759	1175	*	8.83	8.43	9.15	0.73	1.59e-06	0.000572	Distal Intergenic	2	122640803	122640881	79	1	387165	uc012ccy.1	14782	ENSMUSG00000076309	Mir147	microRNA 147	260.523	371.451	356.304	516.5	596.368	527.277	27.6871	23.0482	37.9504	66.0155	41.8911	72.4174
chr6	92480192	92481565	1374	*	8.6	8.28	8.87	0.58	1.59e-06	0.000572	Promoter (<=1kb)	6	92370892	92481392	110501	2	243548	uc009cyx.2	0	ENSMUSG00000030020	Prickle2	prickle planar cell polarity protein 2	295.203	295.728	302.928	381.107	479.155	483.873	382.217	409.105	461.397	489.531	548.075	580.931
chr17	32809587	32811621	2035	*	8.68	8.44	8.88	0.44	1.6e-06	0.000572	Promoter (<=1kb)	17	32795676	32809931	14256	2	240063	uc008bxn.3	0	ENSMUSG00000055202	Zfp811	zinc finger protein 811	335.804	329.496	331.349	485.159	425.057	449.31	79.6848	63.3825	79.8956	60.9374	108.219	94.6997
chr19	26696877	26697510	634	*	6.05	5.55	6.42	0.87	1.59e-06	0.000572	Intron (uc008hbn.1/67155, intron 22 of 32)	19	26748403	26778321	29919	1	67155	uc008hbr.1	-50893	ENSMUSG00000024921	Smarca2	SWI/SNF related, matrix associated, actin dependent regulator of chromatin, subfamily a, member 2	39.7551	41.9545	52.6831	81.4867	83.7234	81.1813	88.4637	82.9734	81.893	98.5155	87.273	90.7208
chr17	86786398	86788690	2293	*	7.69	7.22	8.04	0.82	1.61e-06	0.000574	Intron (uc008duj.2/13819, intron 1 of 15)	17	86753864	86833410	79547	1	13819	uc008duj.2	32534	ENSMUSG00000024140	Epas1	endothelial PAS domain protein 1	120.111	134.05	173.3	220.641	288.524	249.17	199.887	259.292	245.679	406.249	406.692	443.258
chr5	143316793	143317245	453	*	7.05	6.61	7.39	0.78	1.63e-06	0.000581	Promoter (1-2kb)	5	143301072	143315360	14289	2	231868	uc009ajy.2	-1433	ENSMUSG00000039244	E130309D02Rik	RIKEN cDNA E130309D02 gene	106.578	99.2582	75.5587	178.017	140.398	164.774	54.6989	47.2487	53.9296	72.1093	92.5094	66.8469
chr1	165855741	165856182	442	*	5.42	4.78	5.87	1.09	1.69e-06	0.000594	Intron (uc007djn.2/12503, intron 2 of 7)	1	165875474	165880475	5002	2	18986	uc007djt.1	24293	ENSMUSG00000026565	Pou2f1	POU domain, class 2, transcription factor 1	23.6839	24.5587	30.5007	41.3702	69.5548	57.068	6.07766	1.15241	5.99217	8.12499	13.9637	7.16216
chr3	109165241	109165671	431	*	5.52	5.95	4.92	-1.03	1.69e-06	0.000594	Intron (uc008rae.1/229731, intron 9 of 9)	3	109123149	109168409	45261	1	229731	uc008rae.1	42092	ENSMUSG00000040322	Slc25a24	solute carrier family 25 (mitochondrial carrier, phosphate carrier), member 24	57.518	68.5598	51.2967	27.5801	37.3535	22.5057	27.0118	13.8289	31.9583	20.3125	19.2001	19.0991
chr10	98758939	98759332	394	*	4.25	4.85	3.22	-1.63	1.68e-06	0.000594	Distal Intergenic	10	98915152	99026143	110992	1	67972	uc007gxf.2	-155820	ENSMUSG00000019943	Atp2b1	ATPase, Ca++ transporting, plasma membrane 1	29.6049	31.7217	21.4892	6.26821	7.72831	12.8604	23.6353	23.0482	31.9583	25.3906	13.9637	24.6697
chr19	29125910	29127043	1134	*	7.06	6.69	7.36	0.67	1.69e-06	0.000594	Intron (uc008hda.1/59028, intron 5 of 8)	19	29135279	29135375	97	1	724062	uc012bki.1	-8236	ENSMUSG00000065556	Mir101b	microRNA 101b	104.04	88.0021	103.98	142.915	161.006	169.597	18.233	11.5241	21.9713	7.10937	12.2182	19.0991
chr4	95916227	95916530	304	*	6.13	5.61	6.52	0.91	1.74e-06	0.00061	Intron (uc008tsw.2/75578, intron 11 of 12)	4	95959711	95967035	7325	2	319247	uc029uyb.1	50505	ENSMUSG00000044125	9530080O11Rik	RIKEN cDNA 9530080O11 gene	33.8341	60.3735	45.7511	85.2476	81.1473	97.2568	14.8565	18.4385	17.9765	29.4531	73.3094	32.6276
chr6	100150644	100151259	616	*	5.17	4.48	5.64	1.16	1.77e-06	0.000619	Distal Intergenic	6	100228565	100287358	58794	2	56353	uc009dbw.1	136099	ENSMUSG00000072872	Rybp	RING1 and YY1 binding protein	16.0712	19.4423	28.4211	50.1456	50.234	43.4039	27.6871	27.6578	19.9739	27.4218	31.4183	42.973
chr10	61661777	61663014	1238	*	9.04	8.8	9.24	0.44	1.78e-06	0.000622	Intron (uc007fge.1/67895, intron 4 of 10)	10	61648621	61674165	25545	1	67895	uc007fge.1	13156	ENSMUSG00000020089	Ppa1	pyrophosphatase (inorganic) 1	408.547	430.801	438.795	537.812	615.689	590.775	186.381	265.054	223.708	291.484	326.401	349.354
chr1	91144786	91145272	487	*	5.2	4.52	5.66	1.14	1.82e-06	0.000633	Promoter (<=1kb)	1	91145103	91170795	25693	1	329207	uc007bzv.1	0	ENSMUSG00000070732	Rbm44	RNA binding motif protein 44	24.5297	23.5354	18.0232	62.6821	42.5057	40.9925	22.2847	33.4198	13.9817	56.8749	36.6547	56.5015
chr5	64795549	64796208	660	*	9.21	9.01	9.38	0.37	1.89e-06	0.000655	Distal Intergenic	5	64803523	64824806	21284	1	16599	uc008xmr.1	-7315	ENSMUSG00000029178	Klf3	Kruppel-like factor 3 (basic)	485.52	512.663	483.159	626.821	631.145	667.133	505.796	565.832	557.272	535.234	548.075	541.937
chr1	185089169	185089552	384	*	3.68	2.39	4.35	1.96	1.91e-06	0.000661	Distal Intergenic	1	184896424	184999549	103126	2	226778	uc011wxy.1	-89620	ENSMUSG00000026620	Mark1	MAP/microtubule affinity regulating kinase 1	1.69171	7.16296	6.23879	15.0437	30.9132	12.8604	11.48	9.21927	11.9843	13.2031	13.9637	31.036
chr5	103592836	103593278	443	*	4.86	4.13	5.34	1.22	1.92e-06	0.000661	Intron (uc008yjl.1/19249, intron 45 of 47)	5	103605711	103629403	23693	2	75750	uc008yjp.1	36125	ENSMUSG00000029321	Slc10a6	solute carrier family 10 (sodium/bile acid cotransporter family), member 6	20.3005	13.3026	16.6368	35.1019	45.0818	36.9737	6.75295	10.3717	11.9843	21.3281	22.691	16.7117
chr5	45688947	45689793	847	*	6.38	5.89	6.75	0.86	1.95e-06	0.00067	Intron (uc008xjf.2/54392, intron 13 of 20)	5	45677915	45700547	22633	1	54392	uc012dwa.1	11032	ENSMUSG00000015880	Ncapg	non-SMC condensin I complex, subunit G	52.4429	58.327	59.6151	125.364	81.1473	102.883	56.7248	58.7728	47.9374	70.078	85.5276	75.6006
chr10	39451045	39451655	611	*	7.5	7.15	7.78	0.63	1.97e-06	0.000673	Intron (uc007evx.3/14360, intron 2 of 13)	10	39369799	39565381	195583	1	14360	uc011xcv.2	81246	ENSMUSG00000019843	Fyn	Fyn proto-oncogene	120.111	143.259	144.879	229.416	193.208	209.785	264.716	293.864	335.562	372.734	417.165	355.721
chr8	35483460	35483869	410	*	4.28	4.84	3.36	-1.48	2.01e-06	0.000687	Intron (uc009lky.2/67276, intron 2 of 6)	8	35465265	35495533	30269	2	67276	uc009lky.2	11664	ENSMUSG00000031527	Eri1	exoribonuclease 1	21.9922	29.6751	30.5007	6.26821	12.8805	10.4491	13.5059	4.60963	7.98956	9.14061	6.98184	6.36637
chr6	143867837	143868654	818	*	7.08	6.48	7.49	1.01	2.03e-06	0.000688	Intron (uc009eqi.2/20678, intron 3 of 7)	6	143828425	143947106	118682	2	20678	uc009eqi.2	78452	ENSMUSG00000041540	Sox5	SRY (sex determining region Y)-box 5	64.2848	93.1185	99.8206	136.647	218.969	163.97	49.9718	53.0108	59.9217	66.0155	118.691	134.49
chr17	83109404	83110431	1028	*	6.47	5.73	6.95	1.23	2.02e-06	0.000688	Distal Intergenic	17	83033592	83078225	44634	2	100503434	uc029tkw.1	-31179	NA	Gm19689	predicted gene, 19689	36.3717	39.9079	75.5587	116.589	139.11	101.276	27.0118	16.1337	77.8983	55.8593	120.437	77.988
chr3	142559647	142561993	2347	*	10.47	10.34	10.59	0.26	2.05e-06	0.000694	Promoter (<=1kb)	3	142560052	142573212	13161	1	55932	uc008rou.2	0	ENSMUSG00000028268	Gbp3	guanylate binding protein 3	1224.8	1248.4	1245.68	1529.44	1463.23	1462.07	668.542	697.207	719.061	774.921	715.639	763.168
chr13	31312530	31314043	1514	*	9.08	8.71	9.37	0.66	2.06e-06	0.000696	Distal Intergenic	13	31213410	31241086	27677	2	73924	uc029rzt.1	-71444	ENSMUSG00000087460	4930401O12Rik	RIKEN cDNA 4930401O12 gene	345.954	379.637	473.455	594.226	669.787	643.824	428.812	497.84	641.163	766.796	858.767	975.646
chr10	63034375	63035213	839	*	7.04	6.69	7.32	0.62	2.13e-06	0.000718	Intron (uc007fjr.1/67307, intron 1 of 9)	10	63024512	63058812	34301	1	67307	uc007fjr.1	9863	ENSMUSG00000020072	Pbld2	phenazine biosynthesis-like protein domain containing 2	94.7356	104.375	98.4342	149.183	161.006	149.502	14.1812	13.8289	41.9452	9.14061	5.23638	27.8529
chr3	100439682	100440441	760	*	10.29	10.07	10.49	0.42	2.16e-06	0.000724	Distal Intergenic	3	100426405	100437754	11350	1	73806	uc008qqt.2	13277	ENSMUSG00000086923	4930406D18Rik	RIKEN cDNA 4930406D18 gene	975.269	1060.12	1046.73	1394.05	1275.17	1471.71	880.585	951.889	920.797	1156.8	1054.26	1093.42
chr13	81232919	81233455	537	*	4.5	5.03	3.64	-1.39	2.16e-06	0.000724	Intron (uc011zcf.1/110789, intron 23 of 27)	13	81095068	81444578	349511	2	110789	uc011zcf.1	211123	ENSMUSG00000069170	Adgrv1	adhesion G protein-coupled receptor V1	32.1424	34.7915	27.0347	7.52185	15.4566	12.8604	60.7766	71.4493	79.8956	30.4687	43.6365	52.5225
chr5	100224367	100224866	500	*	4.26	3.24	4.85	1.61	2.19e-06	0.00073	Distal Intergenic	5	100210692	100218049	7358	1	69571	uc029vjv.1	13675	ENSMUSG00000100157	2310034O05Rik	RIKEN cDNA 2310034O05 gene	8.45853	6.13968	12.4776	12.5364	33.4893	36.9737	10.1294	5.76204	5.99217	7.10937	19.2001	13.5285
chr9	120550135	120550476	342	*	5.87	5.24	6.3	1.06	2.2e-06	0.00073	Intron (uc009scq.3/215446, intron 3 of 10)	9	120539818	120568327	28510	1	215446	uc009scq.3	10317	ENSMUSG00000041608	Entpd3	ectonucleoside triphosphate diphosphohydrolase 3	27.9132	30.6984	49.9103	75.2185	65.6906	86.8077	33.7648	34.5722	35.953	42.6562	54.1093	50.9309
chr2	102630955	102631461	507	*	5.91	5.24	6.37	1.13	2.23e-06	0.000741	Intron (uc008lhy.2/210622, intron 6 of 6)	2	102658683	102790784	132102	1	20511	uc008lid.2	-27222	ENSMUSG00000005089	Slc1a2	solute carrier family 1 (glial high affinity glutamate transporter), member 2	24.5297	42.9778	40.8987	55.1602	86.2995	96.453	4.05177	2.30482	9.98696	2.03125	15.7091	17.5075
chr8	13660255	13661209	955	*	9.11	8.81	9.35	0.54	2.28e-06	0.000751	Intron (uc009kye.1/19414, intron 1 of 23)	8	13567218	13677587	110370	2	19414	uc009kye.1	16378	ENSMUSG00000031453	Rasa3	RAS p21 protein activator 3	434.769	400.102	456.125	555.363	674.939	656.684	411.93	365.313	497.35	517.968	668.512	595.255
chr14	21972968	21973950	983	*	6.37	5.89	6.72	0.83	2.28e-06	0.000751	Distal Intergenic	14	21983962	21989601	5640	2	218820	uc007slv.1	15651	ENSMUSG00000039081	Zfp503	zinc finger protein 503	46.5219	61.3968	62.3879	94.0231	91.4517	118.959	56.7248	46.0963	61.9191	68.0468	64.5821	70.0301
chr7	140973469	140973757	289	*	4.71	3.78	5.26	1.48	2.3e-06	0.000755	Distal Intergenic	7	140968076	140969827	1752	1	68713	uc009kjb.2	5393	ENSMUSG00000025491	Ifitm1	interferon induced transmembrane protein 1	6.76683	13.3026	19.4096	41.3702	43.7938	25.7208	0.675295	8.06686	5.99217	2.03125	5.23638	7.16216
chr16	18604203	18605116	914	*	6.2	5.75	6.54	0.79	2.36e-06	0.000772	Distal Intergenic	16	18581704	18590671	8968	2	21380	uc007yoh.2	-13532	ENSMUSG00000009097	Tbx1	T-box 1	47.3678	56.2804	51.2967	94.0231	88.8756	85.2002	81.7107	64.5349	71.9061	83.2811	94.2549	79.5796
chr2	52897027	52897431	405	*	5.89	5.18	6.37	1.19	2.38e-06	0.000777	Intron (uc008jrh.1/71409, intron 1 of 26)	2	52857868	53134202	276335	1	71409	uc008jrh.1	39159	ENSMUSG00000036053	Fmnl2	formin-like 2	17.7629	38.8846	47.1375	73.9648	77.2831	86.8077	23.6353	35.7247	39.9478	51.7968	62.8366	47.7478
chr9	21626585	21627008	424	*	4.64	5.16	3.8	-1.36	2.39e-06	0.000777	Intron (uc009omd.2/20586, intron 1 of 33)	9	21635536	21679147	43612	1	20586	uc009omf.1	-8528	ENSMUSG00000032187	Smarca4	SWI/SNF related, matrix associated, actin dependent regulator of chromatin, subfamily a, member 4	33.8341	39.9079	29.1143	12.5364	11.5925	16.0755	24.9859	38.0295	29.9609	25.3906	17.4546	35.8108
chr16	14197746	14198630	885	*	6.37	5.68	6.83	1.15	2.39e-06	0.000777	3' UTR	16	14140964	14163351	22388	2	223989	uc007ygx.1	-34395	ENSMUSG00000060657	Marf1	meiosis regulator and mRNA stability 1	48.2136	31.7217	67.2403	85.2476	115.925	126.193	22.2847	25.353	27.9635	24.375	10.4728	16.7117
chr3	39268673	39269964	1292	*	8.9	8.6	9.15	0.54	2.47e-06	0.000798	Distal Intergenic	3	38886940	39011985	125046	1	329628	uc008pbf.2	381733	ENSMUSG00000046743	Fat4	FAT atypical cadherin 4	327.345	392.94	396.51	505.217	577.047	549.782	60.7766	49.5536	101.867	55.8593	73.3094	70.8259
chr11	35301867	35302693	827	*	6.26	5.8	6.61	0.8	2.46e-06	0.000798	Intron (uc007ild.2/20564, intron 4 of 35)	11	35121456	35708507	587052	1	20564	uc007ild.2	180411	ENSMUSG00000056427	Slit3	slit guidance ligand 3	54.1346	47.0709	58.9219	96.5304	96.6039	87.6115	156.668	175.166	131.828	289.453	216.437	251.472
chr19	56254258	56255063	806	*	5.68	6.08	5.11	-0.97	2.48e-06	0.000799	Distal Intergenic	19	56287938	56320089	32152	1	226243	uc008hys.1	-32875	ENSMUSG00000025075	Habp2	hyaluronic acid binding protein 2	65.9765	72.6529	56.1491	37.6092	28.3371	33.7586	68.2048	82.9734	59.9217	67.0312	59.3457	44.5646
chr10	121736241	121736459	219	*	7.24	6.84	7.55	0.7	2.51e-06	0.000806	Distal Intergenic	10	121739937	121752859	12923	1	270802	uc007hfx.1	-3478	ENSMUSG00000053684	BC048403	cDNA sequence BC048403	103.194	105.398	121.31	156.705	207.376	175.223	18.233	12.6765	11.9843	6.09374	13.9637	11.1411
chr15	98389131	98390327	1197	*	7.34	7.61	7.01	-0.6	2.51e-06	0.000806	Distal Intergenic	15	98398445	98416135	17691	1	73302	uc007xmj.2	-8118	ENSMUSG00000099353	1700031M16Rik	RIKEN cDNA 1700031M16 gene	179.321	202.609	178.845	120.35	123.653	126.996	239.054	180.928	211.723	184.843	197.237	158.363
chr5	117666919	117667189	271	*	4.13	3.16	4.71	1.55	2.56e-06	0.000807	Intron (uc057bvh.2/333050, intron 5 of 19)	5	117842186	117958840	116655	1	18125	uc008zfx.4	-174997	ENSMUSG00000029361	Nos1	nitric oxide synthase 1, neuronal	6.76683	7.16296	11.7844	27.5801	24.473	23.3095	9.45413	1.15241	1.99739	10.1562	5.23638	21.4865
chr5	124461701	124463220	1520	*	9.42	9.19	9.62	0.43	2.56e-06	0.000807	3' UTR	5	124446704	124462311	15608	1	67956	uc057bvm.1	14997	ENSMUSG00000049327	Kmt5a	lysine methyltransferase 5A	552.342	522.896	598.23	724.605	761.239	779.662	478.784	452.896	463.395	553.515	551.566	717.808
chr6	65242357	65242621	265	*	3.95	4.54	2.94	-1.61	2.55e-06	0.000807	Distal Intergenic	6	65117293	65144730	27438	2	54486	uc009cee.2	-97627	ENSMUSG00000029919	Hpgds	hematopoietic prostaglandin D synthase	22.838	16.3725	27.7279	5.01456	9.01636	8.03775	11.48	6.91445	17.9765	11.1719	1.74546	14.3243
chr6	148380998	148381959	962	*	8.09	7.39	8.55	1.16	2.53e-06	0.000807	Intron (uc009eti.2/387314, intron 5 of 18)	6	148354656	148355596	941	1	66184	uc009etk.1	26342	ENSMUSG00000063171	Rps4l	ribosomal protein S4-like	137.028	157.585	188.55	220.641	427.633	434.039	70.906	88.7354	135.823	145.234	226.91	222.823
chr14	30531267	30532256	990	*	8.04	7.69	8.31	0.62	2.55e-06	0.000807	Distal Intergenic	14	30549131	30574724	25594	1	21881	uc007svc.3	-16875	ENSMUSG00000021957	Tkt	transketolase	180.167	208.749	205.187	319.678	261.475	335.174	116.151	137.137	161.789	110.703	132.655	140.06
chr16	6923304	6924031	728	*	7.2	6.8	7.51	0.71	2.54e-06	0.000807	Intron (uc007ycb.2/268859, intron 4 of 15)	16	7069835	7412480	342646	1	268859	uc007ycf.2	-145804	ENSMUSG00000008658	Rbfox1	RNA binding protein, fox-1 homolog (C. elegans) 1	95.5814	120.747	104.673	146.676	189.344	189.691	1.35059	11.5241	5.99217	7.10937	1.74546	7.95796
chr10	75330215	75330464	250	*	7.29	6.98	7.55	0.57	2.57e-06	0.000808	Intron (uc007fqh.2/11540, intron 2 of 2)	10	75316877	75334792	17916	1	11540	uc007fqh.2	13338	ENSMUSG00000020178	Adora2a	adenosine A2a receptor	119.265	120.747	122.696	173.002	182.903	184.065	8.77884	2.30482	3.99478	3.04687	8.7273	7.16216
chr2	117328347	117329321	975	*	7.68	7.31	7.98	0.67	2.59e-06	0.000812	Intron (uc033hpk.1/19419, intron 2 of 16)	2	117279993	117342877	62885	2	19419	uc033hpk.1	13556	ENSMUSG00000027347	Rasgrp1	RAS guanyl releasing protein 1	134.491	170.888	149.038	223.148	279.507	225.057	20.2589	25.353	43.9426	9.14061	26.1819	23.0781
chr4	116951489	116952023	535	*	5.38	4.78	5.81	1.02	2.61e-06	0.000815	Intron (uc008uhq.1/74464, intron 2 of 13)	4	116992826	116993697	872	2	22275	uc008uhs.1	41674	ENSMUSG00000028684	Urod	uroporphyrinogen decarboxylase	20.3005	31.7217	27.0347	56.4138	41.2177	63.4982	24.3106	18.4385	25.9661	13.2031	1.74546	24.6697
chr1	131238329	131239042	714	*	6.19	5.67	6.58	0.91	2.63e-06	0.00082	Intron (uc007cnd.1/54354, intron 1 of 5)	1	131176410	131245178	68769	2	54354	uc007cnd.1	6136	ENSMUSG00000026430	Rassf5	Ras association (RalGDS/AF-6) domain family member 5	58.3639	41.9545	45.7511	89.0085	74.707	111.725	64.8283	92.1927	131.828	121.875	120.437	126.532
chr7	123195467	123196876	1410	*	5.81	5.23	6.22	0.99	2.65e-06	0.000821	Distal Intergenic	7	123179921	123195296	15376	1	233833	uc009jpf.1	15546	ENSMUSG00000052707	Tnrc6a	trinucleotide repeat containing 6a	27.9132	32.745	47.1375	66.443	77.2831	70.7322	35.1153	51.8584	59.9217	31.4843	78.5457	43.7688
chr8	123022516	123023217	702	*	8.96	8.68	9.19	0.5	2.64e-06	0.000821	Intron (uc009ntz.2/77087, intron 1 of 12)	8	122883822	123042284	158463	2	77087	uc009ntz.2	19067	ENSMUSG00000035569	Ankrd11	ankyrin repeat domain 11	412.776	353.032	415.919	527.783	591.216	563.446	120.203	123.308	103.864	114.765	122.182	130.511
chr15	7835461	7835756	296	*	4.06	3.1	4.63	1.52	2.65e-06	0.000821	3' UTR	15	7815550	7837580	22031	1	14573	uc056yyf.1	19911	ENSMUSG00000022144	Gdnf	glial cell line derived neurotrophic factor	8.45853	5.1164	11.0912	21.3119	19.3208	30.5435	4.72707	3.45722	3.99478	4.06249	6.98184	7.16216
chr10	17742605	17742988	384	*	5.11	4.44	5.57	1.13	2.72e-06	0.000838	Distal Intergenic	10	17723421	17725674	2254	1	17684	uc007elu.2	19184	ENSMUSG00000039910	Cited2	Cbp/p300-interacting transactivator, with Glu/Asp-rich carboxy-terminal domain, 2	21.9922	15.3492	24.9552	52.6529	37.3535	46.619	11.48	5.76204	9.98696	3.04687	3.49092	11.9369
chr3	154816695	154818095	1401	*	9.38	9.61	9.11	-0.5	2.75e-06	0.000844	Intron (uc008rus.2/435766, intron 23 of 24)	3	154711133	154749012	37880	1	209601	uc008rur.1	105562	ENSMUSG00000078161	Erich3	glutamate rich 3	759.576	784.856	693.199	574.168	542.27	474.227	661.114	673.006	601.215	537.265	480.002	463.153
chr4	149325487	149326473	987	*	8.38	8.12	8.61	0.48	2.74e-06	0.000844	Downstream (1-2kb)	4	149328422	149334557	6136	2	63958	uc008vwd.1	8084	ENSMUSG00000028960	Ube4b	ubiquitination factor E4B	243.606	277.309	280.745	372.331	364.519	385.812	126.28	117.546	113.851	140.156	158.837	173.484
chr1	179935169	179935747	579	*	6.62	6.06	7.02	0.96	2.78e-06	0.000848	Distal Intergenic	1	179961089	180101272	140184	1	226751	uc007dvs.2	-25342	ENSMUSG00000026490	Cdc42bpa	CDC42 binding protein kinase alpha	69.36	63.4434	58.2287	89.0085	161.006	123.781	30.3883	27.6578	1.99739	43.6718	115.2	63.6637
chr5	135200782	135200993	212	*	3.36	4.05	1.95	-2.11	2.78e-06	0.000848	Exon (uc057abu.1/uc057abu.1, exon 1 of 1)	5	135208140	135218294	10155	1	22385	uc008zxy.1	-7147	ENSMUSG00000002748	Baz1b	bromodomain adjacent to zinc finger domain, 1B	12.6878	18.419	16.6368	5.01456	1.28805	4.82265	7.42825	4.60963	15.9791	17.2656	12.2182	7.16216
chr15	88842964	88843222	259	*	4.47	3.63	5	1.38	2.78e-06	0.000848	Distal Intergenic	15	88862194	88865726	3533	1	223775	uc007xeq.1	-18972	ENSMUSG00000035828	Pim3	proviral integration site 3	15.2254	13.3026	6.93199	17.551	36.0654	38.5812	11.48	14.9813	13.9817	14.2187	12.2182	14.3243
chr8	22448360	22449378	1019	*	7.28	6.84	7.62	0.78	2.81e-06	0.000854	Distal Intergenic	8	22476700	22569616	92917	1	20516	uc009ldf.2	-27322	ENSMUSG00000037656	Slc20a2	solute carrier family 20, member 2	113.344	115.631	101.207	150.437	229.273	187.28	17.5577	21.8958	25.9661	20.3125	19.2001	35.015
chrX	101451000	101451926	927	*	7.4	7.01	7.71	0.7	2.86e-06	0.000867	Promoter (1-2kb)	20	101449109	101453541	4433	1	26549	uc009txu.1	1891	ENSMUSG00000031312	Itgb1bp2	integrin beta 1 binding protein 2	113.344	110.514	146.958	213.119	190.632	199.336	105.346	94.4975	145.81	109.687	83.7821	102.658
chr7	46715651	46716081	431	*	6.01	5.46	6.41	0.94	2.88e-06	0.00087	Promoter (<=1kb)	7	46711998	46715676	3679	2	20210	uc009gyx.1	0	ENSMUSG00000040026	Saa3	serum amyloid A 3	39.7551	41.9545	45.0579	57.6675	95.3158	91.6304	6.75295	8.06686	7.98956	6.09374	1.74546	3.97898
chr8	102518554	102518801	248	*	4.33	3.42	4.88	1.46	2.89e-06	0.00087	Distal Intergenic	8	102632095	102785111	153017	2	12552	uc009mzu.2	266310	ENSMUSG00000031673	Cdh11	cadherin 11	5.92097	8.18624	16.6368	26.3265	27.0491	31.3472	6.07766	4.60963	3.99478	11.1719	17.4546	19.8949
chr6	31427238	31427578	341	*	4.79	4.08	5.26	1.18	2.93e-06	0.00088	Intron (uc009bgc.1/27418, intron 3 of 3)	6	31430682	31489482	58801	1	27418	uc009bgg.1	-3104	ENSMUSG00000025609	Mkln1	muskelin 1, intracellular mediator containing kelch motifs	10.1502	22.5122	15.9436	31.341	38.6416	40.1888	22.96	16.1337	35.953	14.2187	6.98184	27.8529
chr14	34511863	34512418	556	*	5.02	4.24	5.53	1.3	2.94e-06	0.000881	3' UTR	14	34411068	34502546	91479	2	12166	uc007taw.1	-9317	ENSMUSG00000021796	Bmpr1a	bone morphogenetic protein receptor, type 1A	16.9171	16.3725	20.796	35.1019	32.2013	65.9096	6.07766	18.4385	15.9791	20.3125	24.4365	26.2613
chr5	145006998	145008242	1245	*	7.28	6.95	7.55	0.6	3.02e-06	0.000904	Promoter (<=1kb)	5	144985649	145008051	22403	2	381686	uc012egr.1	0	ENSMUSG00000038770	Kpna7	karyopherin alpha 7 (importin alpha 8)	110.807	121.77	122.696	178.017	166.159	196.121	126.28	88.7354	97.8722	153.359	223.419	194.97
chr13	83041508	83042241	734	*	4.93	5.38	4.26	-1.13	3.04e-06	0.000906	Distal Intergenic	13	82698275	82698333	59	2	100628621	uc056yul.1	-343175	ENSMUSG00000106655	Mir3961	microRNA 3961	41.4468	40.9312	37.4327	22.5655	18.0327	14.468	68.8801	84.1258	73.9035	58.9062	69.8184	62.0721
chr19	55311665	55312228	564	*	7.66	7.29	7.95	0.67	3.08e-06	0.000915	5' UTR	19	55271291	55316032	44742	2	66980	uc008hxq.1	3804	ENSMUSG00000024982	Zdhhc6	zinc finger, DHHC domain containing 6	122.649	171.911	154.583	220.641	248.594	245.955	47.9459	59.9252	61.9191	79.2186	76.8003	71.6216
chr15	30608006	30608479	474	*	7.99	7.69	8.24	0.55	3.14e-06	0.000928	Intron (uc007vjz.2/18163, intron 3 of 22)	15	30920678	31029344	108667	1	18163	uc007vka.2	-312199	ENSMUSG00000022240	Ctnnd2	catenin (cadherin associated protein), delta 2	189.471	214.889	190.63	288.337	265.339	318.295	149.24	157.88	183.76	158.437	158.837	206.111
chr18	50598169	50599181	1013	*	6.87	6.43	7.2	0.77	3.14e-06	0.000928	Distal Intergenic	18	50567656	50568699	1044	2	67365	uc008ewy.2	-29470	ENSMUSG00000048875	Pudp	pseudouridine 5-phosphatase	72.7434	86.9788	88.0362	112.828	157.142	153.521	3.37648	3.45722	1.99739	11.1719	8.7273	13.5285
chr6	89032705	89033173	469	*	5.1	4.43	5.56	1.12	3.2e-06	0.000945	Distal Intergenic	6	89096110	89110039	13930	1	232217	uc009cwa.2	-62937	ENSMUSG00000055403	4933427D06Rik	RIKEN cDNA 4933427D06 gene	17.7629	21.4889	22.8756	57.6675	34.7774	43.4039	24.3106	23.0482	35.953	41.6406	55.8548	50.9309
chr5	144261964	144262802	839	*	5.9	6.28	5.39	-0.89	3.23e-06	0.000951	Intron (uc012egn.1/55950, intron 2 of 2)	5	144255225	144446757	191533	1	55950	uc009alp.2	6739	ENSMUSG00000047843	Bri3	brain protein I3	87.1229	67.5365	67.9335	37.6092	45.0818	37.7774	59.426	67.9921	67.9113	35.5468	45.382	57.2973
chr15	99424065	99425138	1074	*	7.86	7.4	8.21	0.82	3.26e-06	0.000957	Exon (uc007xpn.1/380969, exon 9 of 13)	15	99393219	99410049	16831	1	110213	uc011zzf.1	30846	ENSMUSG00000023010	Tmbim6	transmembrane BAX inhibitor motif containing 6	159.866	167.818	156.663	251.982	238.29	365.718	239.054	231.634	191.75	286.406	296.728	346.171
chr13	51777745	51778427	683	*	6.61	6.19	6.94	0.74	3.32e-06	0.000971	Intron (uc007qmo.2/20354, intron 1 of 15)	13	51701248	51793747	92500	2	20354	uc007qmo.2	15320	ENSMUSG00000021451	Sema4d	sema domain, immunoglobulin domain (Ig), transmembrane domain (TM) and short cytoplasmic domain, (semaphorin) 4D	61.7473	71.6296	76.9451	117.842	103.044	131.819	24.3106	19.5909	7.98956	17.2656	26.1819	17.5075
chr5	41187250	41188003	754	*	5.2	5.72	4.37	-1.36	3.33e-06	0.000974	Distal Intergenic	5	41624973	41707691	82719	2	100972	uc057bub.1	519688	ENSMUSG00000029128	Rab28	RAB28, member RAS oncogene family	55.8263	63.4434	32.5803	25.0728	23.1849	11.2529	91.8401	101.412	51.9322	37.5781	43.6365	24.6697
chr5	101828812	101829669	858	*	6.24	5.76	6.6	0.84	3.44e-06	0.000999	Distal Intergenic	5	101832953	101851513	18561	2	72145	uc008yir.2	21844	ENSMUSG00000043940	Wdfy3	WD repeat and FYVE domain containing 3	47.3678	48.0942	60.3083	102.799	75.9951	101.276	49.9718	81.821	65.9139	50.7812	48.8729	57.2973
chr6	131405224	131405779	556	*	4.85	5.32	4.17	-1.15	3.43e-06	0.000999	Distal Intergenic	6	131364858	131388450	23593	2	56449	uc009eit.1	-16774	ENSMUSG00000030189	Ybx3	Y box protein 3	42.2927	32.745	39.5123	15.0437	20.6088	16.0755	41.8683	39.1819	67.9113	22.3437	27.9274	22.2823
chr9	84194560	84195101	542	*	5.86	5.38	6.23	0.85	3.49e-06	0.00101	Distal Intergenic	9	83948781	84124240	175460	1	12040	uc009qws.1	245779	ENSMUSG00000032263	Bckdhb	branched chain ketoacid dehydrogenase E1, beta polypeptide	36.3717	42.9778	40.2055	66.443	65.6906	83.5926	13.5059	3.45722	17.9765	6.09374	12.2182	9.54955
chr2	152925603	152925846	244	*	7.01	7.29	6.67	-0.62	3.59e-06	0.00104	Distal Intergenic	2	152931898	152933208	1311	2	14239	uc008ngt.1	7362	ENSMUSG00000074676	Foxs1	forkhead box S1	156.483	143.259	148.345	105.306	96.6039	91.6304	141.812	147.508	119.843	95.4686	108.219	106.637
chr1	138123935	138124750	816	*	5.6	6.02	5.01	-1.01	3.65e-06	0.00105	Intron (uc033fmd.1/19264, intron 2 of 31)	1	138062859	138116441	53583	2	19264	uc007cvf.3	-7494	ENSMUSG00000026395	Ptprc	protein tyrosine phosphatase, receptor type, C	65.9765	49.1174	71.3995	42.6238	24.473	25.7208	51.9977	79.5162	65.9139	70.078	57.6002	58.8889
chr7	130673277	130674083	807	*	7.2	7.59	6.67	-0.92	3.72e-06	0.00106	Intron (uc009kae.1/57752, intron 4 of 21)	7	130692556	130753661	61106	1	57752	uc009kak.1	-18473	ENSMUSG00000030852	Tacc2	transforming, acidic coiled-coil containing protein 2	237.685	153.492	162.208	114.081	94.0278	85.2002	124.93	100.26	117.846	96.4842	57.6002	70.0301
chr7	140955092	140956797	1706	*	8.82	8.59	9.02	0.43	3.68e-06	0.00106	Promoter (<=1kb)	7	140954839	140955961	1123	2	80876	uc009kiz.1	0	ENSMUSG00000060591	Ifitm2	interferon induced transmembrane protein 2	362.871	365.311	378.486	502.71	529.389	466.19	324.817	278.883	329.57	378.828	455.565	387.553
chr9	120667765	120668821	1057	*	7.67	7.22	8.01	0.79	3.73e-06	0.00106	Distal Intergenic	9	120577331	120578073	743	1	76100	uc033jns.1	90434	ENSMUSG00000052658	5830454E08Rik	RIKEN cDNA 5830454E08 gene	115.882	132.003	180.232	245.714	238.29	261.227	180.979	199.367	287.624	349.375	427.638	335.826
chr11	115821019	115821459	441	*	7.61	7.92	7.21	-0.7	3.68e-06	0.00106	Promoter (<=1kb)	11	115820379	115823003	2625	1	76265	uc007mis.1	640	ENSMUSG00000020781	Tsen54	tRNA splicing endonuclease subunit 54	260.523	223.075	210.039	152.944	118.501	156.736	100.619	78.3638	47.9374	44.6874	38.4001	37.4024
chr17	13874228	13875182	955	*	5.84	6.21	5.35	-0.87	3.73e-06	0.00106	Intron (uc008amr.1/17356, intron 22 of 32)	17	13898824	13905794	6971	1	17356	uc008amt.2	-23642	ENSMUSG00000068036	Afdn	afadin, adherens junction formation factor	71.0517	75.7227	66.5471	46.3847	34.7774	36.1699	103.995	100.26	99.8696	73.1249	96.0004	72.4174
chr18	46635039	46635885	847	*	7.55	7.14	7.88	0.73	3.74e-06	0.00106	Distal Intergenic	18	46597704	46610225	12522	1	13664	uc008evs.2	37335	ENSMUSG00000057561	Eif1a	eukaryotic translation initiation factor 1A	127.724	112.561	164.981	238.192	215.105	223.45	122.228	147.508	175.77	276.25	274.037	233.964
chr3	100360212	100360362	151	*	3.58	2.45	4.21	1.76	3.95e-06	0.00111	Distal Intergenic	3	100426405	100437754	11350	1	73806	uc008qqt.2	-66043	ENSMUSG00000086923	4930406D18Rik	RIKEN cDNA 4930406D18 gene	5.07512	7.16296	3.46599	18.8046	19.3208	15.2717	5.40236	8.06686	11.9843	9.14061	8.7273	12.7327
chr5	113225725	113227041	1317	*	7.26	7.53	6.93	-0.6	3.92e-06	0.00111	Promoter (<=1kb)	5	113226909	113239263	12355	1	333048	uc008yub.1	0	ENSMUSG00000066964	Tmem211	transmembrane protein 211	176.783	173.958	180.232	105.306	117.213	127.8	188.407	198.214	169.778	134.062	92.5094	144.039
chr7	122376822	122377718	897	*	6.95	7.27	6.53	-0.73	3.92e-06	0.00111	Intron (uc009jot.3/18751, intron 2 of 16)	7	122289125	122634402	345278	1	18751	uc009jou.2	87697	ENSMUSG00000052889	Prkcb	protein kinase C, beta	148.87	163.725	129.628	75.2185	96.6039	94.8455	132.358	107.174	109.857	131.015	108.219	105.841
chr16	76561707	76562148	442	*	4.68	3.95	5.16	1.21	3.97e-06	0.00112	Distal Intergenic	16	76290862	76373827	82966	2	268903	uc007zry.1	-187880	ENSMUSG00000048490	Nrip1	nuclear receptor interacting protein 1	11.8419	19.4423	13.1708	22.5655	37.3535	43.4039	9.45413	17.2861	15.9791	29.4531	17.4546	38.1982
chr17	57471725	57472274	550	*	4.83	4.07	5.33	1.26	3.98e-06	0.00112	Intron (uc008det.2/13733, intron 18 of 22)	17	57508783	57545314	36532	2	224916	uc009vbw.1	73040	ENSMUSG00000090655	Vmn2r120	vomeronasal 2, receptor 120	17.7629	8.18624	22.1824	37.6092	41.2177	36.9737	13.5059	5.76204	11.9843	8.12499	3.49092	8.75376
chr6	17834580	17834805	226	*	4.55	5.12	3.58	-1.54	4.04e-06	0.00113	5' UTR	6	17854931	17906510	51580	1	64213	uc012eig.1	-20126	ENSMUSG00000029534	St7	suppression of tumorigenicity 7	44.8302	20.4656	34.6599	12.5364	5.15221	16.8793	21.6094	13.8289	13.9817	19.2968	40.1456	18.3033
chr9	62057897	62059005	1109	*	7.6	7.23	7.9	0.67	4.04e-06	0.00113	3' UTR	9	62057248	62070613	13366	2	93683	uc009qac.2	11608	ENSMUSG00000032252	Glce	glucuronyl C5-epimerase	125.186	149.399	155.277	219.387	204.8	262.834	124.93	127.917	115.849	164.531	178.037	214.865
chr14	21280505	21280861	357	*	6.27	6.6	5.84	-0.75	4.05e-06	0.00113	Intron (uc007slc.2/11534, intron 6 of 6)	14	21076152	21448569	372418	1	11534	uc007sle.2	204353	ENSMUSG00000039197	Adk	adenosine kinase	97.2731	85.9555	94.9682	55.1602	54.0982	56.2643	124.93	122.155	121.841	126.953	106.473	93.1081
chr16	89707586	89707789	204	*	3.37	4.08	1.91	-2.18	4.06e-06	0.00113	Distal Intergenic	16	89791685	89800069	8385	2	21844	uc007zvx.1	92280	ENSMUSG00000002489	Tiam1	T cell lymphoma invasion and metastasis 1	18.6088	22.5122	7.62519	5.01456	2.5761	3.2151	14.1812	20.7433	25.9661	14.2187	1.74546	7.16216
chr4	95082337	95082707	371	*	4.74	4	5.23	1.23	4.13e-06	0.00114	Intron (uc008tsr.1/uc008tsr.1, intron 1 of 4)	4	95049036	95052222	3187	2	16476	uc008tsq.2	-30115	ENSMUSG00000052684	Jun	jun proto-oncogene	11.8419	15.3492	18.7164	38.8629	36.0654	32.9548	21.6094	8.06686	17.9765	31.4843	50.6184	33.4234
chr9	58668200	58668576	377	*	4.07	4.64	3.12	-1.52	4.12e-06	0.00114	Intron (uc009pxh.2/73673, intron 2 of 5)	9	58629105	58657955	28851	1	20320	uc009pxg.1	39095	ENSMUSG00000032336	Nptn	neuroplastin	17.7629	20.4656	33.2735	8.77549	9.01636	7.23398	25.6612	16.1337	5.99217	19.2968	5.23638	13.5285
chr2	79656586	79657667	1082	*	6.85	6.47	7.16	0.68	4.19e-06	0.00115	Exon (uc008kgv.3/70599, exon 11 of 19)	2	79639182	79672966	33785	1	70599	uc008kgx.2	17404	ENSMUSG00000027007	Itprid2	ITPR interacting domain containing 2	87.9687	74.6994	92.1954	124.11	146.838	139.857	93.866	70.2969	99.8696	97.4999	123.928	103.453
chr9	27802419	27802711	293	*	4.38	3.5	4.92	1.42	4.19e-06	0.00115	Intron (uc009oqq.1/330908, intron 1 of 1)	9	27791269	28925058	1133790	1	330908	uc009oqr.2	11150	ENSMUSG00000062257	Opcml	opioid binding protein/cell adhesion molecule-like	6.76683	11.2561	14.5572	27.5801	34.7774	24.917	6.75295	4.60963	29.9609	21.3281	26.1819	17.5075
chr4	62543156	62544474	1319	*	8.59	8.14	8.93	0.79	4.24e-06	0.00116	Exon (uc008tfc.1/214106, exon 10 of 15)	4	62559847	62659847	100001	1	50780	uc008tfd.2	-15373	ENSMUSG00000059810	Rgs3	regulator of G-protein signaling 3	228.38	238.424	342.44	446.296	511.357	449.31	118.177	87.583	105.862	179.765	261.819	212.478
chr5	121689930	121691315	1386	*	8.8	8.53	9.03	0.49	4.22e-06	0.00116	Distal Intergenic	5	121711609	121814950	103342	1	20239	uc008zke.1	-20294	ENSMUSG00000042605	Atxn2	ataxin 2	394.168	341.776	326.497	513.993	476.579	511.201	460.551	492.078	451.41	584.999	558.548	647.778
chr7	84409119	84410610	1492	*	5.9	5.27	6.33	1.06	4.21e-06	0.00116	Promoter (<=1kb)	7	84246275	84410038	163764	2	11864	uc009ieh.2	0	ENSMUSG00000015709	Arnt2	aryl hydrocarbon receptor nuclear translocator 2	35.5258	33.7682	41.5919	58.9211	66.9787	106.098	27.6871	47.2487	77.8983	64.9999	69.8184	167.913
chr18	84900122	84900376	255	*	4.19	3.26	4.76	1.5	4.23e-06	0.00116	Distal Intergenic	18	84935025	84981392	46368	1	50764	uc008fux.1	-34649	ENSMUSG00000034391	Fbxo15	F-box protein 15	3.38341	10.2328	13.864	21.3119	30.9132	25.7208	11.48	1.15241	15.9791	7.10937	17.4546	13.5285
chr4	153922509	153922742	234	*	3.68	2.61	4.29	1.68	4.37e-06	0.00118	Distal Intergenic	4	153948455	153950476	2022	2	407793	uc008wat.2	27734	NA	BC039966	cDNA sequence BC039966	4.22927	9.20952	4.15919	16.2973	23.1849	16.8793	12.1553	16.1337	21.9713	14.2187	19.2001	10.3453
chr8	24438196	24439515	1320	*	7.04	7.44	6.48	-0.96	4.38e-06	0.00118	Promoter (<=1kb)	8	24437616	24438946	1331	2	69068	uc009lex.1	0	ENSMUSG00000056313	Tcim	transcriptional and immune response regulator	193.7	187.26	117.151	81.4867	95.3158	80.3775	135.059	110.631	121.841	72.1093	50.6184	58.0931
chr14	25681786	25682477	692	*	6.73	6.32	7.05	0.73	4.39e-06	0.00118	Distal Intergenic	14	25694170	25700468	6299	1	105675	uc007srr.2	-11693	ENSMUSG00000021868	Ppif	peptidylprolyl isomerase F (cyclophilin F)	65.1307	94.1418	70.7063	135.393	119.789	126.193	27.0118	29.9626	47.9374	35.5468	34.9092	40.5856
chr16	12032378	12033318	941	*	7.77	7.33	8.1	0.77	4.34e-06	0.00118	Intron (uc007yfs.2/72555, intron 2 of 4)	16	11984113	12270904	286792	1	72555	uc007yft.2	48265	ENSMUSG00000022494	Shisa9	shisa family member 9	131.107	197.493	134.481	239.445	279.507	274.087	214.744	353.789	269.648	430.624	467.784	413.018
chr19	34650939	34651358	420	*	4.83	4.14	5.29	1.15	4.36e-06	0.00118	Intron (uc008hgp.2/667373, intron 1 of 1)	19	34640889	34650009	9121	1	15957	uc008hgt.1	10050	ENSMUSG00000034459	Ifit1	interferon-induced protein with tetratricopeptide repeats 1	18.6088	15.3492	16.6368	41.3702	33.4893	37.7774	5.40236	4.60963	9.98696	6.09374	1.74546	3.97898
chr3	100415069	100415442	374	*	6.53	5.96	6.93	0.97	4.43e-06	0.00119	Distal Intergenic	3	100426405	100437754	11350	1	73806	uc008qqt.2	-10963	ENSMUSG00000086923	4930406D18Rik	RIKEN cDNA 4930406D18 gene	43.9844	58.327	76.9451	101.545	139.11	111.725	31.7389	41.4867	31.9583	43.6718	73.3094	50.1352
chr10	120962352	120962726	375	*	4.83	4.11	5.31	1.2	4.43e-06	0.00119	Intron (uc007hfi.1/380664, intron 1 of 12)	10	120923411	120979330	55920	2	380664	uc007hfi.1	16604	ENSMUSG00000048661	Lemd3	LEM domain containing 3	20.3005	9.20952	20.1028	36.3556	36.0654	41.7963	8.77884	2.30482	5.99217	5.07812	3.49092	7.16216
chr14	17743631	17744071	441	*	5.4	4.59	5.91	1.32	4.44e-06	0.00119	Intron (uc007shk.2/21834, intron 1 of 9)	14	17660960	18038088	377129	1	21834	uc007shk.2	82671	ENSMUSG00000021779	Thrb	thyroid hormone receptor beta	15.2254	16.3725	37.4327	47.6384	66.9787	58.6756	21.6094	16.1337	49.9348	26.4062	54.1093	80.3754
chr17	11847382	11847955	574	*	5.08	4.42	5.53	1.11	4.44e-06	0.00119	Intron (uc008akk.2/50873, intron 8 of 11)	17	11863070	11883189	20120	2	52027	uc029szr.1	35234	NA	D17Ertd648e	DNA segment, Chr 17, ERATO Doi 648, expressed	19.4546	23.5354	18.7164	37.6092	34.7774	61.0869	6.75295	10.3717	15.9791	6.09374	1.74546	13.5285
chr5	122125250	122125998	749	*	7.09	6.74	7.38	0.63	4.52e-06	0.0012	Intron (uc008zkq.2/330188, intron 5 of 12)	5	122108052	122134893	26842	2	330188	uc008zkq.2	8895	ENSMUSG00000043036	Ccdc63	coiled-coil domain containing 63	95.5814	97.2116	114.378	159.212	150.702	168.793	61.4518	55.3156	69.9087	58.9062	64.5821	74.8048
chr1	76010262	76011083	822	*	6.38	5.84	6.78	0.93	4.53e-06	0.00121	Distal Intergenic	1	75547944	75559431	11488	1	20536	uc007bpx.2	462318	ENSMUSG00000006576	Slc4a3	solute carrier family 4 (anion exchanger), member 3	40.601	65.4899	58.9219	91.5158	94.0278	130.212	11.48	24.2006	29.9609	12.1875	20.9455	9.54955
chr11	30209516	30209935	420	*	5.15	4.48	5.61	1.14	4.6e-06	0.00122	Intron (uc007ihs.1/20742, intron 1 of 34)	11	30099395	30219772	120378	2	20742	uc007ihs.1	9837	ENSMUSG00000020315	Sptbn1	spectrin beta, non-erythrocytic 1	23.6839	17.3958	22.8756	30.0874	57.9623	53.0492	18.233	18.4385	9.98696	34.5312	43.6365	38.994
chr15	83292399	83292811	413	*	8.23	7.99	8.43	0.44	4.65e-06	0.00123	Distal Intergenic	15	83226722	83251774	25053	2	239559	uc007xae.2	-40625	ENSMUSG00000047878	A4galt	alpha 1,4-galactosyltransferase	247.835	239.448	245.392	319.678	341.334	335.174	90.4895	95.6499	59.9217	107.656	129.164	126.532
chr7	80836019	80836500	482	*	7.76	8.05	7.39	-0.65	4.74e-06	0.00125	Distal Intergenic	7	80860979	80876514	15536	1	22691	uc009ibh.2	-24479	ENSMUSG00000038797	Zscan2	zinc finger and SCAN domain containing 2	268.981	247.634	243.313	193.061	131.381	159.951	218.12	240.853	193.747	193.984	150.11	136.081
chr5	90708765	90709267	503	*	8.89	8.61	9.13	0.52	4.79e-06	0.00126	Distal Intergenic	5	90759298	90761625	2328	1	20311	uc008ybg.2	-50031	ENSMUSG00000029371	Cxcl5	chemokine (C-X-C motif) ligand 5	388.247	334.613	397.203	562.885	555.15	492.714	12.1553	9.21927	23.9687	12.1875	19.2001	9.54955
chr5	138811215	138814378	3164	*	8.85	8.46	9.16	0.7	4.83e-06	0.00126	Distal Intergenic	5	138820080	138821619	1540	1	384244	uc012efo.1	-5702	ENSMUSG00000094504	Gm5294	predicted gene 5294	279.977	354.055	375.714	466.354	602.808	577.111	182.33	187.843	203.734	250.859	342.11	283.303
chr13	92861103	92862166	1064	*	8.34	8.03	8.59	0.56	4.82e-06	0.00126	Distal Intergenic	13	92844787	92858230	13444	1	382793	uc011zct.1	16316	ENSMUSG00000021704	Mtx3	metaxin 3	235.993	231.261	283.518	363.556	354.214	393.85	89.8142	103.717	91.88	106.64	123.928	117.778
chr15	84942663	84943300	638	*	5.73	5.21	6.11	0.9	4.83e-06	0.00126	3' UTR	15	84951526	84951623	98	2	100526461	uc011zxj.1	8323	ENSMUSG00000080441	Mir1249	microRNA 1249	30.4507	36.8381	38.8191	75.2185	61.8265	61.8907	45.9201	38.0295	31.9583	64.9999	75.0548	77.1922
chr1	39926799	39927223	425	*	6.33	6.65	5.92	-0.73	4.88e-06	0.00127	Intron (uc007atr.1/26921, intron 2 of 30)	1	39900913	40026310	125398	1	26921	uc011wjx.1	25886	ENSMUSG00000026074	Map4k4	mitogen-activated protein kinase kinase kinase kinase 4	100.657	95.165	92.8886	65.1893	55.3862	53.8529	85.0872	77.2113	77.8983	53.8281	80.2912	58.0931
chr12	55321702	55322229	528	*	5.85	5.06	6.36	1.3	4.9e-06	0.00127	Intron (uc007nop.2/66132, intron 3 of 6)	12	55280814	55303000	22187	2	59032	uc007nom.1	-18702	ENSMUSG00000021022	Ppp2r3c	protein phosphatase 2, regulatory subunit B'', gamma	30.4507	17.3958	47.8307	87.7549	87.5875	61.0869	8.10354	10.3717	3.99478	4.06249	13.9637	15.9159
chr15	7838116	7839223	1108	*	6.06	5.11	6.63	1.52	4.89e-06	0.00127	Distal Intergenic	15	7815550	7837580	22031	1	14573	uc056yyf.1	22566	ENSMUSG00000022144	Gdnf	glial cell line derived neurotrophic factor	20.3005	32.745	46.4443	58.9211	82.4353	143.876	6.75295	1.15241	23.9687	9.14061	5.23638	7.16216
chr11	119639974	119641014	1041	*	8.41	8	8.73	0.72	4.97e-06	0.00129	Intron (uc007mqw.2/74370, intron 1 of 6)	11	119655944	119865810	209867	1	74370	uc007mra.1	-14930	ENSMUSG00000025583	Rptor	regulatory associated protein of MTOR, complex 1	217.384	254.797	265.495	325.947	430.209	465.386	62.8024	62.23	65.9139	68.0468	89.0185	82.7628
chr2	92659489	92660401	913	*	8.32	8.04	8.56	0.52	5.15e-06	0.00132	Distal Intergenic	2	92599707	92615252	15546	1	76969	uc008lfk.2	59782	ENSMUSG00000027221	Chst1	carbohydrate sulfotransferase 1	247.835	230.238	276.586	366.063	376.111	343.212	161.396	122.155	179.765	198.047	230.401	216.457
chr2	157688051	157689154	1104	*	7.71	7.32	8.03	0.71	5.17e-06	0.00132	Distal Intergenic	2	157737401	157789131	51731	1	66642	uc012cib.1	-48247	ENSMUSG00000027649	Ctnnbl1	catenin, beta like 1	144.641	154.515	159.436	248.221	296.252	206.57	31.0636	23.0482	35.953	36.5625	50.6184	31.8318
chr2	179651696	179652507	812	*	7.09	6.67	7.42	0.76	5.17e-06	0.00132	Intron (uc008ohu.3/12561, intron 2 of 5)	2	179442431	179899375	456945	1	12561	uc008ohv.3	209265	ENSMUSG00000000305	Cdh4	cadherin 4	81.2019	108.468	101.9	152.944	145.55	196.121	152.617	183.233	229.7	223.437	218.183	253.063
chr6	88926697	88928198	1502	*	8.51	8.26	8.72	0.46	5.11e-06	0.00132	Distal Intergenic	6	88905949	88912240	6292	1	24100	uc009cvz.1	20748	ENSMUSG00000002871	Tpra1	transmembrane protein, adipocyte asscociated 1	268.135	310.054	302.928	388.629	414.753	411.533	297.13	299.626	389.491	541.327	572.511	554.67
chr6	116451878	116452512	635	*	7.85	8.12	7.53	-0.59	5.16e-06	0.00132	Intron (uc009dkd.1/11689, intron 2 of 13)	6	116410071	116461178	51108	2	11689	uc009dkd.1	8666	ENSMUSG00000025701	Alox5	arachidonate 5-lipoxygenase	267.29	260.936	268.268	203.09	180.327	147.895	294.429	346.875	267.65	245.781	239.128	182.237
chr8	41010794	41011141	348	*	5.46	5.94	4.75	-1.19	5.15e-06	0.00132	Intron (uc009lnj.1/102103, intron 1 of 7)	8	40990912	41015495	24584	2	102103	uc009lnj.1	4354	ENSMUSG00000045636	Mtus1	mitochondrial tumor suppressor 1	80.3561	50.1407	45.7511	30.0874	29.6252	17.6831	58.0754	40.3343	7.98956	12.1875	17.4546	26.2613
chr12	11318552	11318961	410	*	4.89	4.15	5.37	1.23	5.16e-06	0.00132	3' UTR	12	11299887	11299944	58	1	102465775	uc033gcs.1	18665	ENSMUSG00000098879	Mir7675	microRNA 7675	14.3795	16.3725	20.1028	27.5801	54.0982	37.7774	17.5577	14.9813	15.9791	39.6093	27.9274	21.4865
chr15	53000776	53001041	266	*	4.28	3.38	4.84	1.45	5.18e-06	0.00132	Distal Intergenic	15	52712445	52730431	17987	1	69790	uc007vrg.1	288331	ENSMUSG00000038622	Med30	mediator complex subunit 30	12.6878	4.09312	13.1708	32.5947	23.1849	26.5246	4.72707	8.06686	7.98956	2.03125	15.7091	4.77478
chr9	13573953	13574684	732	*	6.95	6.6	7.24	0.64	5.22e-06	0.00133	Intron (uc057lyy.1/270118, intron 1 of 4)	9	13662460	13709533	47074	1	270118	uc012gob.1	-87776	ENSMUSG00000031925	Maml2	mastermind like transcriptional coactivator 2	85.4312	96.1883	97.0478	131.632	157.142	146.287	137.76	197.062	145.81	218.359	228.655	248.288
chr12	21266488	21266834	347	*	5.49	4.95	5.88	0.93	5.29e-06	0.00134	Intron (uc007ndi.1/211914, intron 27 of 27)	12	21269806	21286111	16306	2	16413	uc007ndl.1	19277	ENSMUSG00000062352	Itgb1bp1	integrin beta 1 binding protein 1	27.0673	31.7217	29.8075	63.9357	50.234	55.4605	44.5695	36.8771	39.9478	71.0937	52.3638	69.2343
chr11	69616883	69617260	378	*	5.29	4.71	5.7	0.98	5.37e-06	0.00136	Promoter (<=1kb)	11	69614816	69617905	3090	2	20415	uc007jqp.2	645	ENSMUSG00000005202	Shbg	sex hormone binding globulin	24.5297	30.6984	20.1028	41.3702	56.6743	51.4416	2.02589	3.45722	11.9843	16.25	12.2182	6.36637
chr8	41041575	41042003	429	*	6.25	6.58	5.81	-0.76	5.45e-06	0.00137	Promoter (<=1kb)	8	40990912	41041931	51020	2	102103	uc009lnk.2	0	ENSMUSG00000045636	Mtus1	mitochondrial tumor suppressor 1	88.8146	94.1418	91.5022	47.6384	56.6743	57.8718	86.4378	87.583	75.9009	74.1405	71.5639	60.4805
chr1	161290661	161291125	465	*	6.47	6.83	5.97	-0.86	5.58e-06	0.0014	Distal Intergenic	1	161240112	161251210	11099	2	11758	uc056yeq.1	-39451	ENSMUSG00000026701	Prdx6	peroxiredoxin 6	86.277	119.724	121.31	62.6821	51.5221	66.7133	6.07766	13.8289	25.9661	8.12499	12.2182	5.57057
chr3	50547449	50548817	1369	*	8.71	8.47	8.92	0.45	5.61e-06	0.00141	Intron (uc008pdk.1/uc008pdk.1, intron 4 of 4)	3	50415970	50443613	27644	2	26570	uc008pdj.1	-103836	ENSMUSG00000027737	Slc7a11	solute carrier family 7 (cationic amino acid transporter, y+ system), member 11	350.183	314.147	352.145	463.847	488.172	442.076	110.748	124.46	129.83	78.203	71.5639	62.0721
chr14	118766191	118767075	885	*	7.08	6.73	7.35	0.62	5.61e-06	0.00141	Distal Intergenic	14	118787871	118874525	86655	1	58187	uc007uyw.2	-20796	ENSMUSG00000022132	Cldn10	claudin 10	97.2731	97.2116	110.912	159.212	144.262	167.989	68.8801	58.7728	103.864	58.9062	73.3094	92.3123
chr11	115691124	115691464	341	*	7.28	7.6	6.87	-0.73	5.7e-06	0.00142	Intron (uc007mii.2/14784, intron 1 of 3)	11	115644045	115699356	55312	2	14784	uc007mii.2	7892	ENSMUSG00000059923	Grb2	growth factor receptor bound protein 2	178.475	180.097	196.868	137.901	112.061	86.8077	135.059	111.784	125.836	108.672	82.0367	85.946
chr12	73633771	73633965	195	*	6.12	6.46	5.67	-0.79	5.67e-06	0.00142	Intron (uc007nwn.3/18755, intron 1 of 13)	12	73584796	73778185	193390	1	18755	uc011ynt.3	48975	ENSMUSG00000021108	Prkch	protein kinase C, eta	93.0439	81.8624	77.6383	53.9066	51.5221	40.9925	162.746	148.661	121.841	154.375	134.4	116.982
chr13	31349547	31350229	683	*	7.85	7.4	8.2	0.79	5.78e-06	0.00144	Distal Intergenic	13	31213410	31241086	27677	2	73924	uc029rzt.1	-108461	ENSMUSG00000087460	4930401O12Rik	RIKEN cDNA 4930401O12 gene	121.803	185.214	179.538	285.83	310.42	249.17	156.668	167.099	187.755	225.468	233.892	272.958
chr10	39004000	39004265	266	*	2.81	1.3	3.53	2.24	5.85e-06	0.00145	Intron (uc007evm.2/16775, intron 1 of 7)	10	38965515	39110188	144674	1	16775	uc007evq.2	38485	ENSMUSG00000019846	Lama4	laminin, alpha 4	0.845853	2.04656	4.15919	5.01456	9.01636	19.2906	11.48	5.76204	5.99217	10.1562	12.2182	22.2823
chr11	119825744	119826550	807	*	8.92	8.66	9.13	0.47	5.88e-06	0.00145	Exon (uc007mrb.2/319454, exon 3 of 4)	11	119820811	119834365	13555	2	319454	uc007mrb.2	7815	ENSMUSG00000085081	Rptoros	regulatory associated protein of MTOR, complex 1, opposite strand	362.025	370.427	428.397	541.573	522.949	553.801	362.633	376.837	423.447	548.437	588.22	568.198
chr12	21129020	21130064	1045	*	6.97	6.46	7.35	0.9	5.87e-06	0.00145	Intron (uc007ndi.1/211914, intron 1 of 27)	12	21111756	21270171	158416	1	211914	uc011ykr.1	17264	ENSMUSG00000052632	Asap2	ArfGAP with SH3 domain, ankyrin repeat and PH domain 2	58.3639	88.0021	106.059	164.227	145.55	161.559	72.9319	97.9547	143.812	191.953	209.455	189.399
chr12	115193354	115194228	875	*	5.89	6.25	5.42	-0.83	5.86e-06	0.00145	Exon (uc057kpk.1/uc057kpk.1, exon 124 of 1341)	12	115695720	115695794	75	2	102465205	uc033ggj.1	501566	ENSMUSG00000098336	Mir6388	microRNA 6388	76.1268	67.5365	74.8655	35.1019	46.3699	41.7963	135.059	97.9547	63.9165	71.0937	71.5639	68.4385
chr1	161656671	161657155	485	*	4.87	5.36	4.12	-1.24	5.91e-06	0.00146	Distal Intergenic	1	161780691	161788495	7805	2	14103	uc007dfr.3	131340	ENSMUSG00000000817	Fasl	Fas ligand (TNF superfamily, member 6)	48.2136	37.8614	31.8871	15.0437	27.0491	8.03775	34.44	27.6578	23.9687	20.3125	15.7091	31.036
chr2	38432227	38432606	380	*	6.41	5.96	6.75	0.78	5.94e-06	0.00146	Intron (uc008jnm.1/uc008jnm.1, intron 1 of 1)	2	38511697	38587490	75794	1	59126	uc008jnn.2	-79091	ENSMUSG00000026749	Nek6	NIMA (never in mitosis gene a)-related expressed kinase 6	61.7473	61.3968	56.1491	120.35	79.8592	109.313	119.527	88.7354	71.9061	123.906	116.946	109.82
chr5	74827743	74828075	333	*	5.06	4.38	5.53	1.15	5.97e-06	0.00146	Distal Intergenic	5	74949194	74966368	17175	1	619945	uc029vir.1	-121119	ENSMUSG00000072874	Gm6116	predicted gene 6116	22.838	19.4423	17.33	26.3265	54.0982	52.2454	36.4659	27.6578	21.9713	38.5937	47.1274	54.1141
chr10	18138475	18140098	1624	*	6.71	6.18	7.1	0.93	5.98e-06	0.00146	Exon (uc011xan.1/100045792, exon 18 of 21)	10	18129022	18210890	81869	2	100045792	uc011xan.1	70792	ENSMUSG00000071392	Ect2l	epithelial cell transforming sequence 2 oncogene-like	62.5931	80.8391	64.4675	94.0231	166.159	135.838	35.7906	79.5162	67.9113	71.0937	129.164	101.862
chr13	16320519	16320758	240	*	3.05	1.46	3.79	2.33	5.95e-06	0.00146	Distal Intergenic	13	15944764	16023423	78660	2	100503142	uc007pnv.1	-297096	NA	B230303A05Rik	U1 small nuclear ribonucleoprotein 1C pseudogene	3.38341	1.02328	3.46599	23.8192	6.44026	9.6453	2.02589	4.60963	15.9791	10.1562	17.4546	21.4865
chr11	100938686	100940208	1523	*	11.48	11.41	11.55	0.14	6.13e-06	0.00149	Promoter (<=1kb)	11	100886806	100939540	52735	2	20848	uc007lmo.2	0	ENSMUSG00000004040	Stat3	signal transducer and activator of transcription 3	2585.77	2625.74	2595.34	2900.93	2838.87	2883.14	2850.42	2921.35	3163.87	3111.87	3258.78	3228.54
chr11	60337061	60337258	198	*	4.02	3	4.61	1.61	6.15e-06	0.0015	Intron (uc007jfq.1/216810, intron 1 of 14)	11	60226714	60352905	126192	2	216810	uc007jfq.1	15647	ENSMUSG00000000538	Tom1l2	target of myb1-like 2 (chicken)	8.45853	6.13968	8.31838	20.0583	33.4893	16.8793	17.5577	12.6765	9.98696	16.25	33.1638	22.2823
chr16	49951761	49952567	807	*	7.87	7.53	8.14	0.6	6.16e-06	0.0015	Exon (uc007zkj.1/uc007zkj.1, exon 2 of 2)	16	49955830	49958912	3083	1	100503490	uc007zkk.1	-3263	NA	Gm19723	predicted gene, 19723	158.175	190.33	183.698	243.206	306.556	262.031	12.1553	38.0295	29.9609	26.4062	26.1819	44.5646
chr3	118680900	118681051	152	*	2.37	3.2	0.21	-2.99	6.43e-06	0.00155	Intron (uc008rdf.1/99586, intron 3 of 4)	3	118562178	119432918	870741	1	99586	uc008rdh.1	118722	ENSMUSG00000033308	Dpyd	dihydropyrimidine dehydrogenase	14.3795	5.1164	6.93199	1.25364	1.28805	0.803775	6.75295	8.06686	7.98956	17.2656	8.7273	9.54955
chr7	69970945	69971894	950	*	6.99	6.4	7.41	1.02	6.4e-06	0.00155	Distal Intergenic	7	70178868	70337852	158985	2	624549	uc057ahu.1	365958	ENSMUSG00000109097	Gm29683	predicted gene, 29683	55.8263	89.0254	97.0478	206.851	131.381	153.521	93.1907	124.46	99.8696	155.39	155.346	94.6997
chr12	26460897	26461047	151	*	5.62	5.08	6	0.92	6.44e-06	0.00155	Distal Intergenic	12	26442743	26456452	13710	2	58185	uc011ylb.1	-4445	ENSMUSG00000020641	Rsad2	radical S-adenosyl methionine domain containing 2	26.2214	35.8148	35.3531	51.3993	70.8428	62.6945	26.3365	13.8289	23.9687	18.2812	17.4546	30.2403
chr8	12820990	12822058	1069	*	6.79	6.42	7.09	0.67	6.48e-06	0.00156	Intron (uc009kwf.1/50770, intron 6 of 27)	8	12828338	12831919	3582	2	100504249	uc009kwi.1	9861	ENSMUSG00000084780	Gm15350	predicted gene 15350	87.9687	88.0021	70.0131	141.661	126.229	125.389	72.9319	66.8397	95.8748	139.14	150.11	93.9039
chr5	29861287	29862323	1037	*	7.54	7.14	7.86	0.72	6.55e-06	0.00157	Distal Intergenic	5	29735334	29735936	603	2	332993	uc012dtw.1	-125351	NA	Gm5129	predicted gene 5129	116.728	146.329	141.413	229.416	181.615	258.012	10.1294	20.7433	29.9609	8.12499	31.4183	24.6697
chr8	87317838	87318933	1096	*	7.88	7.28	8.31	1.02	6.53e-06	0.00157	Distal Intergenic	8	87169747	87199850	30104	2	100038706	uc029wue.1	-117988	ENSMUSG00000099207	Gm10637	predicted gene 10637	109.961	141.213	195.482	245.714	377.399	288.555	56.7248	70.2969	127.833	113.75	212.946	112.207
chr9	101513005	101514347	1343	*	6.61	6.22	6.92	0.69	6.58e-06	0.00157	Distal Intergenic	9	101342194	101348017	5824	1	102633035	uc009rfl.1	170811	ENSMUSG00000101941	Gm28979	predicted gene 28979	70.2058	64.4666	79.7179	119.096	108.196	120.566	180.304	229.329	245.679	214.297	226.91	248.288
chr12	110821934	110823116	1183	*	6.52	6.1	6.84	0.74	6.62e-06	0.00158	Intron (uc007pbv.1/26448, intron 4 of 11)	12	110807798	110840939	33142	2	26448	uc007pbv.1	17823	ENSMUSG00000056458	Mok	MOK protein kinase	66.8224	59.3502	71.3995	96.5304	126.229	108.51	78.3342	77.2113	99.8696	101.562	73.3094	110.616
chr2	165042815	165043984	1170	*	8.33	7.93	8.63	0.7	6.73e-06	0.0016	Distal Intergenic	2	165000357	165034779	34423	2	228869	uc008nww.1	-8036	ENSMUSG00000039804	Ncoa5	nuclear receptor coactivator 5	211.463	221.028	268.268	376.092	324.589	444.488	94.5413	85.2782	109.857	130	183.273	139.264
chr11	90231583	90232022	440	*	5.16	5.6	4.51	-1.09	6.7e-06	0.0016	Intron (uc007kwn.1/67468, intron 2 of 3)	11	90248805	90278573	29769	1	67468	uc007kwp.1	-16783	ENSMUSG00000003948	Mmd	monocyte to macrophage differentiation-associated	43.9844	35.8148	59.6151	26.3265	19.3208	20.0944	44.5695	57.6204	69.9087	37.5781	48.8729	52.5225
chr1	186508029	186509081	1053	*	6.29	6.63	5.84	-0.79	6.81e-06	0.00161	Downstream (2-3kb)	1	186511838	186558681	46844	2	320449	uc007dzn.2	49600	ENSMUSG00000103690	A730004F24Rik	RIKEN cDNA A730004F24 gene	93.8897	103.351	86.6498	68.9503	48.946	47.4227	162.746	139.441	141.815	152.344	125.673	109.024
chr2	79145554	79146583	1030	*	6.7	6.99	6.33	-0.66	6.77e-06	0.00161	Distal Intergenic	2	79255426	79257852	2427	1	16401	uc057bnk.1	-108843	ENSMUSG00000027009	Itga4	integrin alpha 4	120.111	118.7	126.855	86.5012	68.2667	77.1624	101.97	145.203	115.849	104.609	104.728	85.1502
chr13	4886767	4887074	308	*	4.85	5.34	4.12	-1.22	6.86e-06	0.00162	Distal Intergenic	13	4592490	4609164	16675	2	56043	uc007pjt.1	-277603	ENSMUSG00000045410	Akr1e1	aldo-keto reductase family 1, member E1	38.9092	44.001	33.2735	13.7901	15.4566	20.8982	6.07766	2.30482	1.99739	2.03125	3.49092	1.59159
chr10	8995828	8996167	340	*	4.63	3.84	5.14	1.3	6.93e-06	0.00163	Distal Intergenic	10	8813722	8886070	72349	2	70097	uc007eiv.1	-109758	ENSMUSG00000015305	Sash1	SAM and SH3 domain containing 1	13.5337	10.2328	17.33	20.0583	43.7938	37.7774	21.6094	18.4385	15.9791	22.3437	38.4001	31.8318
chr2	132131283	132132099	817	*	7.36	7.66	6.97	-0.69	6.98e-06	0.00164	Intron (uc008mmi.1/54338, intron 1 of 15)	2	132052496	132145108	92613	2	54338	uc008mmi.1	13009	ENSMUSG00000027340	Slc23a2	solute carrier family 23 (nucleobase transporters), member 2	192.009	218.982	171.913	142.915	105.62	113.332	164.097	140.594	165.783	147.265	132.655	127.327
chr4	62738035	62739218	1184	*	8.15	7.72	8.48	0.76	6.99e-06	0.00164	Distal Intergenic	4	62700695	62703019	2325	1	50780	uc012dfv.1	37340	ENSMUSG00000059810	Rgs3	regulator of G-protein signaling 3	204.696	214.889	185.777	376.092	394.144	262.031	70.2307	57.6204	65.9139	56.8749	66.3275	46.952
chrX	100571906	100572753	848	*	5.8	5.12	6.27	1.14	6.97e-06	0.00164	Promoter (<=1kb)	20	100572247	100578206	5960	1	245533	uc009twb.1	0	ENSMUSG00000015665	Awat1	acyl-CoA wax alcohol acyltransferase 1	29.6049	26.6053	43.6715	51.3993	72.1309	98.0606	47.2707	44.9439	97.8722	123.906	144.873	145.631
chr7	67557072	67558108	1037	*	7.4	7.65	7.09	-0.57	7.14e-06	0.00167	Intron (uc009him.2/67867, intron 5 of 8)	7	67545366	67641340	95975	2	67867	uc009hip.1	83232	ENSMUSG00000030556	Lrrc28	leucine rich repeat containing 28	206.388	190.33	181.618	134.14	123.653	134.23	252.56	225.872	207.729	199.062	146.619	184.625
chr4	135687311	135687654	344	*	4.77	4.08	5.23	1.15	7.25e-06	0.00169	Promoter (<=1kb)	4	135686457	135708181	21725	1	242700	uc008vgw.3	854	ENSMUSG00000062157	Ifnlr1	interferon lambda receptor 1	17.7629	18.419	12.4776	26.3265	45.0818	36.9737	24.9859	28.8102	17.9765	22.3437	19.2001	42.1772
chr8	86208758	86209318	561	*	7.54	7.02	7.93	0.91	7.25e-06	0.00169	Distal Intergenic	8	86504841	86566607	61767	2	244562	uc009mqk.1	357289	ENSMUSG00000036872	Abcc12	ATP-binding cassette, sub-family C (CFTR/MRP), member 12	100.657	110.514	160.822	191.807	270.491	240.329	63.4777	77.2113	89.8826	104.609	160.582	149.61
chr2	170450205	170450494	290	*	5.49	4.93	5.89	0.96	7.36e-06	0.00171	Distal Intergenic	2	170346991	170427845	80855	2	76960	uc008obz.2	-22360	ENSMUSG00000013523	Bcas1	breast carcinoma amplified sequence 1	23.6839	28.6518	35.3531	52.6529	63.1145	55.4605	28.3624	20.7433	25.9661	51.7968	52.3638	51.7267
chr3	144603407	144604640	1234	*	8.15	7.79	8.44	0.66	7.4e-06	0.00171	Distal Intergenic	3	144570427	144597677	27251	1	93684	uc008rpr.2	32980	ENSMUSG00000037072	Selenof	selenoprotein F	202.159	226.145	205.88	320.932	398.008	284.536	106.021	118.698	89.8826	119.844	146.619	115.39
chr8	29458665	29458913	249	*	3.87	2.87	4.45	1.58	7.37e-06	0.00171	Distal Intergenic	8	28646717	29219636	572920	2	210801	uc012gbw.1	-239029	ENSMUSG00000063626	Unc5d	unc-5 netrin receptor D	6.76683	3.06984	11.0912	16.2973	19.3208	27.3284	1.35059	3.45722	1.99739	3.04687	1.74546	0.795796
chr9	20671771	20672411	641	*	5.4	4.86	5.79	0.92	7.39e-06	0.00171	Exon (uc009oje.1/244723, exon 4 of 6)	9	20652130	20666584	14455	1	23988	uc009ojd.1	19641	ENSMUSG00000032171	Pin1	protein (peptidyl-prolyl cis/trans isomerase) NIMA-interacting 1	28.759	32.745	22.1824	56.4138	46.3699	56.2643	29.0377	23.0482	37.9504	43.6718	50.6184	70.0301
chr14	76781393	76781926	534	*	6.97	7.26	6.62	-0.64	7.41e-06	0.00171	Distal Intergenic	14	76677568	76687108	9541	1	73272	uc007urp.2	103825	ENSMUSG00000101009	1700108F19Rik	RIKEN cDNA 1700108F19 gene	142.949	161.678	134.481	90.2622	99.18	93.2379	76.9836	57.6204	91.88	44.6874	61.0911	40.5856
chr5	92229493	92230124	632	*	5.6	5.03	6.01	0.98	7.48e-06	0.00172	Intron (uc012dyo.1/19023, intron 14 of 15)	5	92209895	92215408	5514	2	57425	uc012dyn.1	-14085	ENSMUSG00000029409	U90926	cDNA sequence U90926	39.7551	27.6286	26.3416	46.3847	72.1309	66.7133	3.37648	8.06686	9.98696	11.1719	10.4728	6.36637
chr5	108360267	108360478	212	*	3.47	2.31	4.11	1.8	7.53e-06	0.00172	Distal Intergenic	5	108388373	108431743	43371	1	18587	uc008ynz.2	-27895	ENSMUSG00000029491	Pde6b	phosphodiesterase 6B, cGMP, rod receptor, beta polypeptide	4.22927	3.06984	6.93199	20.0583	10.3044	19.2906	6.07766	8.06686	23.9687	9.14061	8.7273	12.7327
chr8	24520990	24521442	453	*	5.93	6.33	5.38	-0.95	7.49e-06	0.00172	Distal Intergenic	8	24531892	24554597	22706	2	209176	uc009ley.2	33155	ENSMUSG00000031549	Ido2	indoleamine 2,3-dioxygenase 2	76.9726	94.1418	60.3083	45.1311	42.5057	32.151	10.1294	4.60963	1.99739	6.09374	6.98184	7.16216
chr8	61910744	61912145	1402	*	7.62	7.33	7.86	0.53	7.47e-06	0.00172	Intron (uc009luj.1/uc009luj.1, intron 2 of 2)	8	61515021	61902694	387674	2	72333	uc009lug.3	-8050	ENSMUSG00000058056	Palld	palladin, cytoskeletal associated protein	155.637	156.562	150.424	235.685	230.561	204.963	131.007	164.794	165.783	213.281	246.11	144.835
chr7	99264140	99264437	298	*	7.27	7.6	6.84	-0.76	7.59e-06	0.00173	Promoter (2-3kb)	7	99260481	99267218	6738	2	381967	uc033jao.1	2781	ENSMUSG00000097015	Gm26705	predicted gene, 26705	178.475	218.982	159.436	92.7694	128.805	108.51	56.0495	76.0589	51.9322	62.9687	38.4001	50.1352
chr1	52331436	52331760	325	*	5.14	5.58	4.49	-1.09	7.69e-06	0.00175	Distal Intergenic	1	52185281	52233232	47952	2	14660	uc011wko.1	-98204	ENSMUSG00000026103	Gls	glutaminase	57.518	39.9079	40.2055	16.2973	28.3371	20.0944	31.7389	25.353	21.9713	23.3593	19.2001	21.4865
chr12	31059379	31059957	579	*	5.36	4.74	5.79	1.05	7.82e-06	0.00177	Distal Intergenic	12	31073968	31079940	5973	1	104943	uc007nhb.1	-14011	ENSMUSG00000036136	Fam110c	family with sequence similarity 110, member C	16.0712	26.6053	33.9667	55.1602	46.3699	57.8718	15.5318	9.21927	39.9478	18.2812	17.4546	32.6276
chr13	37792970	37793303	334	*	4.47	3.67	4.98	1.31	7.78e-06	0.00177	Distal Intergenic	13	37826038	37935545	109508	1	68750	uc007qcw.3	-32735	ENSMUSG00000039087	Rreb1	ras responsive element binding protein 1	5.07512	18.419	13.1708	36.3556	28.3371	26.5246	3.37648	2.30482	15.9791	9.14061	5.23638	10.3453
chr6	13555334	13555552	219	*	3.8	2.76	4.39	1.63	7.96e-06	0.0018	Distal Intergenic	6	13580689	13608063	27375	2	101118	uc009ayn.1	52511	ENSMUSG00000029569	Tmem168	transmembrane protein 168	2.53756	5.1164	11.7844	17.551	18.0327	24.917	2.70118	4.60963	1.99739	1.01562	10.4728	3.18318
chr2	75838717	75839122	406	*	5.06	5.5	4.43	-1.06	8.02e-06	0.00181	Intron (uc008kes.2/228061, intron 1 of 13)	2	75832177	75931350	99174	1	228061	uc008ket.2	6540	ENSMUSG00000042410	Agps	alkylglycerone phosphate synthase	45.6761	48.0942	36.0463	21.3119	25.761	15.2717	55.3742	59.9252	65.9139	76.1718	38.4001	62.0721
chr13	54054959	54056281	1323	*	8.03	7.64	8.34	0.7	8e-06	0.00181	Promoter (<=1kb)	13	54051183	54055658	4476	2	13488	uc011yzm.4	0	ENSMUSG00000021478	Drd1	dopamine receptor D1	209.772	170.888	193.402	270.786	289.812	374.559	118.177	101.412	145.81	147.265	155.346	175.075
chr6	49119883	49120270	388	*	4.32	3.25	4.92	1.67	8.13e-06	0.00182	Intron (uc009bwi.2/140488, intron 5 of 14)	6	49089534	49094652	5119	2	140488	uc057bwv.1	-25231	ENSMUSG00000029814	Igf2bp3	insulin-like growth factor 2 mRNA binding protein 3	5.92097	4.09312	17.33	26.3265	19.3208	41.7963	7.42825	4.60963	7.98956	8.12499	17.4546	3.97898
chr8	69022299	69024061	1763	*	9.31	9.47	9.13	-0.34	8.1e-06	0.00182	Distal Intergenic	8	69070255	69075508	5254	2	110877	uc009lwv.1	51447	ENSMUSG00000036330	Slc18a1	solute carrier family 18 (vesicular monoamine), member 1	679.22	697.877	655.073	547.841	547.422	520.846	904.22	917.317	930.784	721.093	893.676	677.222
chr11	83703604	83704694	1091	*	8.79	8.54	9	0.45	8.12e-06	0.00182	Promoter (<=1kb)	11	83704056	83706269	2214	1	100034251	uc007kpq.1	0	ENSMUSG00000069792	Wfdc17	WAP four-disulfide core domain 17	334.112	362.241	374.327	531.544	459.834	480.658	440.292	443.677	533.303	589.062	595.202	671.652
chr9	53705519	53706980	1462	*	9.03	9.27	8.74	-0.53	8.21e-06	0.00184	Promoter (<=1kb)	9	53684110	53706232	22123	2	270160	uc009pmm.1	0	ENSMUSG00000055069	Rab39	RAB39, member RAS oncogene family	609.86	584.293	580.207	480.145	367.095	386.616	927.18	925.384	778.983	680.468	555.057	536.367
chr15	76188428	76188766	339	*	6.09	6.46	5.58	-0.89	8.32e-06	0.00186	Exon (uc007wir.2/18810, exon 15 of 32)	15	76170974	76195710	24737	2	18810	uc007wir.2	6944	ENSMUSG00000022565	Plec	plectin	92.198	85.9555	75.5587	63.9357	36.0654	37.7774	93.1907	103.717	53.9296	39.6093	59.3457	34.2192
chr2	118454280	118455568	1289	*	8.47	8.24	8.67	0.44	8.42e-06	0.00188	Exon (uc008lrw.2/27103, exon 24 of 39)	2	118438842	118452290	13449	1	27103	uc008lrz.1	15438	ENSMUSG00000005102	Eif2ak4	eukaryotic translation initiation factor 2 alpha kinase 4	288.436	292.658	284.905	384.868	368.383	422.786	299.156	338.808	309.596	419.453	356.074	407.448
chr10	8858187	8859752	1566	*	8.28	7.87	8.59	0.72	8.6e-06	0.00191	Intron (uc007eiu.1/70097, intron 1 of 19)	10	8722219	8886070	163852	2	70097	uc007eiu.1	26318	ENSMUSG00000015305	Sash1	SAM and SH3 domain containing 1	203.851	220.005	249.552	382.361	296.252	431.627	183.68	165.947	243.682	386.953	401.456	386.757
chr14	24093139	24094097	959	*	6.1	6.52	5.5	-1.02	8.59e-06	0.00191	Exon (uc029sgt.1/uc029sgt.1, exon 1 of 1)	14	24088877	24088930	54	1	102465697	uc033gop.1	4262	ENSMUSG00000105723	Mir7210	microRNA 7210	94.7356	98.2349	70.7063	62.6821	29.6252	38.5812	55.3742	54.1632	47.9374	42.6562	27.9274	32.6276
chr16	7117432	7117800	369	*	5.81	5.3	6.19	0.89	8.58e-06	0.00191	Intron (uc007ycb.2/268859, intron 4 of 15)	16	7069835	7412480	342646	1	268859	uc007ych.2	47597	ENSMUSG00000008658	Rbfox1	RNA binding protein, fox-1 homolog (C. elegans) 1	38.0634	28.6518	46.4443	68.9503	70.8428	70.7322	16.8824	9.21927	15.9791	12.1875	22.691	18.3033
chr1	94077900	94079574	1675	*	8.27	8.46	8.04	-0.42	8.75e-06	0.00193	Distal Intergenic	1	94038305	94052553	14249	2	18566	uc007cev.1	-25347	ENSMUSG00000026285	Pdcd1	programmed cell death 1	338.341	345.869	330.656	264.518	247.306	248.367	466.629	509.364	439.426	492.577	457.311	457.583
chr17	5985208	5985777	570	*	5.99	6.36	5.51	-0.84	8.72e-06	0.00193	Intron (uc008afk.3/20975, intron 2 of 26)	17	5990063	6044290	54228	1	20975	uc008afr.1	-4286	ENSMUSG00000023805	Synj2	synaptojanin 2	85.4312	83.909	65.8539	47.6384	41.2177	42.6001	42.5436	31.115	31.9583	37.5781	31.4183	23.0781
chr12	85532285	85533978	1694	*	11.28	11.18	11.38	0.19	8.91e-06	0.00196	Distal Intergenic	12	85473901	85477269	3369	1	14281	uc007oha.3	58384	ENSMUSG00000021250	Fos	FBJ osteosarcoma oncogene	2270.27	2205.17	2209.92	2549.91	2595.42	2512.6	1317.5	1334.49	1288.32	1211.64	1337.02	1069.55
chr17	27867904	27868054	151	*	4.21	3.36	4.74	1.38	8.93e-06	0.00196	Intron (uc008bpt.1/224648, intron 1 of 20)	17	27856507	27900040	43534	1	224648	uc008bpt.1	11397	ENSMUSG00000039512	Uhrf1bp1	UHRF1 (ICBP90) binding protein 1	10.1502	8.18624	11.0912	23.8192	28.3371	24.917	12.1553	6.91445	19.9739	19.2968	20.9455	23.8739
chr3	36188952	36189967	1016	*	9.57	9.23	9.85	0.62	8.96e-06	0.00197	Exon (uc008ozh.1/229214, exon 2 of 6)	3	36179426	36222275	42850	2	229214	uc008ozh.1	32308	ENSMUSG00000058400	Qrfpr	pyroglutamylated RFamide peptide receptor	480.445	591.456	657.152	848.715	968.615	843.964	66.1789	73.7541	133.825	74.1405	181.528	136.877
chr11	101881593	101882065	473	*	5.2	5.63	4.6	-1.03	9.05e-06	0.00198	Intron (uc007lpx.1/17285, intron 1 of 2)	11	101877510	101894354	16845	2	17285	uc007lpx.1	12289	ENSMUSG00000001493	Meox1	mesenchyme homeobox 1	54.9805	40.9312	46.4443	21.3119	21.8969	26.5246	45.9201	51.8584	37.9504	19.2968	24.4365	27.8529
chr9	104331316	104331982	667	*	6.97	6.53	7.31	0.78	9.14e-06	0.002	Intron (uc009rhl.1/56318, intron 1 of 10)	9	104288240	104337722	49483	2	56318	uc009rhl.1	5740	ENSMUSG00000032561	Acpp	acid phosphatase, prostate	69.36	114.607	81.1042	139.154	155.854	162.363	28.3624	36.8771	19.9739	34.5312	36.6547	61.2763
chr1	170149215	170150463	1249	*	8.72	8.4	8.98	0.58	9.21e-06	0.00201	3' UTR	1	170141223	170174964	33742	2	107652	uc007dlw.2	24501	ENSMUSG00000026670	Uap1	UDP-N-acetylglucosamine pyrophosphorylase 1	301.97	356.101	312.633	527.783	410.889	514.416	370.737	407.953	461.397	624.609	630.111	588.093
chr4	128707247	128707770	524	*	6.77	6.32	7.12	0.8	9.36e-06	0.00204	Promoter (2-3kb)	4	128710164	128724424	14261	1	54383	uc008uvj.1	-2394	ENSMUSG00000028796	Phc2	polyhomeotic 2	86.277	59.3502	83.877	111.574	151.99	136.642	32.4142	32.2674	53.9296	29.4531	24.4365	21.4865
chr12	21265483	21266248	766	*	6.16	5.68	6.52	0.84	9.37e-06	0.00204	Exon (uc007ndi.1/211914, exon 26 of 28)	12	21269806	21286111	16306	2	16413	uc007ndl.1	19863	ENSMUSG00000062352	Itgb1bp1	integrin beta 1 binding protein 1	48.2136	56.2804	42.9783	102.799	88.8756	72.3398	67.5295	57.6204	83.8904	166.562	130.91	148.018
chr6	88999845	89000127	283	*	6.55	5.97	6.96	0.99	9.42e-06	0.00205	Distal Intergenic	6	88905949	88912240	6292	1	24100	uc009cvz.1	93896	ENSMUSG00000002871	Tpra1	transmembrane protein, adipocyte asscociated 1	51.597	42.9778	85.2634	119.096	114.637	126.193	39.1671	38.0295	69.9087	105.625	148.364	121.757
chr5	35142887	35143383	497	*	4.92	4.23	5.38	1.15	9.55e-06	0.00207	Distal Intergenic	5	35091506	35105697	14192	2	16976	uc008xdo.1	-37190	ENSMUSG00000029103	Lrpap1	low density lipoprotein receptor-related protein associated protein 1	15.2254	25.582	13.1708	48.892	39.9296	31.3472	28.3624	25.353	31.9583	34.5312	29.6728	34.2192
chr6	98991014	98991189	176	*	3.77	4.36	2.73	-1.63	9.56e-06	0.00207	Intron (uc009dbg.2/108655, intron 5 of 14)	6	98952201	99003680	51480	2	108655	uc009dbn.1	12491	ENSMUSG00000030067	Foxp1	forkhead box P1	22.838	22.5122	13.864	10.0291	5.15221	4.01888	31.7389	24.2006	27.9635	15.2344	17.4546	8.75376
chr1	61142145	61142357	213	*	3.78	2.84	4.35	1.51	9.69e-06	0.00209	Distal Intergenic	1	60977914	61000320	22407	1	54167	uc011wlz.3	164231	ENSMUSG00000026009	Icos	inducible T cell co-stimulator	5.07512	9.20952	6.23879	16.2973	20.6088	21.7019	1.35059	1.15241	1.99739	1.01562	1.74546	3.18318
chr6	148252572	148253128	557	*	4.23	3.06	4.87	1.81	9.75e-06	0.00209	Intron (uc009eti.2/387314, intron 12 of 18)	6	148179318	148212374	33057	2	67456	uc009etf.1	-40198	ENSMUSG00000030304	Ergic2	ERGIC and golgi 2	0.845853	9.20952	13.864	31.341	14.1686	38.5812	14.1812	25.353	27.9635	33.5156	43.6365	63.6637
chr12	81719164	81720317	1154	*	10.21	10.06	10.35	0.28	9.69e-06	0.00209	3' UTR	12	81714950	81781170	66221	2	338372	uc007oco.2	60853	ENSMUSG00000042724	Map3k9	mitogen-activated protein kinase kinase kinase 9	1029.4	984.395	1056.43	1256.15	1255.85	1240.23	1551.83	1554.6	1607.9	1592.5	1733.24	1811.23
chr13	55001390	55003612	2223	*	8.01	7.64	8.31	0.67	9.75e-06	0.00209	Exon (uc007qpp.2/107448, exon 10 of 16)	13	55005985	55020819	14835	2	212032	uc007qpr.2	17207	ENSMUSG00000025877	Hk3	hexokinase 3	169.171	217.959	184.391	253.235	316.861	344.82	106.697	89.8878	85.8878	93.4374	130.91	130.511
chr17	66006682	66007111	430	*	5.04	5.48	4.39	-1.09	9.75e-06	0.00209	Intron (uc008dgs.1/106585, intron 8 of 12)	17	65923065	65951187	28123	2	65960	uc008dgr.2	-55495	ENSMUSG00000024098	Twsg1	twisted gastrulation BMP signaling modulator 1	34.68	45.0243	48.5239	13.7901	25.761	20.8982	51.3224	40.3343	35.953	27.4218	22.691	27.0571
chr1	190958824	190959941	1118	*	6.84	6.28	7.24	0.96	9.81e-06	0.0021	Intron (uc007ebr.2/226841, intron 6 of 7)	1	190947646	190978998	31353	2	226841	uc007ebr.2	19057	ENSMUSG00000037568	Vash2	vasohibin 2	60.0556	82.8857	79.7179	115.335	124.941	194.514	56.0495	49.5536	61.9191	111.719	125.673	138.469
chr19	57197030	57198396	1367	*	6.99	6.6	7.31	0.71	9.87e-06	0.00211	Promoter (<=1kb)	19	57033264	57197631	164368	2	226251	uc033hla.2	0	ENSMUSG00000025085	Ablim1	actin-binding LIM protein 1	88.8146	80.8391	108.139	139.154	171.311	145.483	124.254	92.1927	137.82	251.875	267.056	198.153
chr4	149360592	149361365	774	*	6.13	5.62	6.51	0.89	9.97e-06	0.00212	Exon (uc012dpr.1/63958, exon 11 of 27)	4	149334639	149335912	1274	1	74310	uc008vwe.2	25953	ENSMUSG00000085286	Ube4bos3	ubiquitination factor E4B, opposite strand 3	43.9844	37.8614	58.9219	71.4575	99.18	91.6304	50.6471	42.6391	57.9243	80.2343	104.728	107.432
chr19	43884605	43885626	1022	*	7.47	7.1	7.77	0.66	9.96e-06	0.00212	Intron (uc033hkq.2/71972, intron 4 of 15)	19	43846815	43879768	32954	2	71972	uc008hox.3	-4837	ENSMUSG00000025195	Dnmbp	dynamin binding protein	138.72	135.073	120.617	184.285	249.882	192.906	219.471	246.615	221.71	283.359	286.256	315.135
chr1	89466034	89467433	1400	*	6.86	6.41	7.21	0.8	1.01e-05	0.00214	Intron (uc007byw.1/347722, intron 1 of 17)	1	89454811	89895282	440472	1	347722	uc007byx.1	11223	ENSMUSG00000055013	Agap1	ArfGAP with GTPase domain, ankyrin repeat and PH domain 1	84.5853	61.3968	97.741	144.169	154.566	127.8	69.5554	64.5349	57.9243	96.4842	87.273	93.1081
chr1	173977694	173978042	349	*	4.43	4.91	3.7	-1.22	1.01e-05	0.00214	Intron (uc007dsk.2/26388, intron 1 of 6)	1	173962569	173982844	20276	2	26388	uc007dsk.2	4802	ENSMUSG00000026535	Ifi202b	interferon activated gene 202B	27.9132	31.7217	27.0347	13.7901	18.0327	5.62643	33.7648	24.2006	31.9583	41.6406	41.8911	13.5285
chr11	50200657	50200935	279	*	7.3	7.56	7	-0.56	1.01e-05	0.00214	3' UTR	11	50200152	50210820	10669	2	18412	uc007irw.2	9885	ENSMUSG00000015837	Sqstm1	sequestosome 1	181.858	183.167	175.379	112.828	137.822	118.155	120.878	131.375	93.8774	109.687	109.964	124.144
chr12	81668450	81668794	345	*	5.64	5.11	6.03	0.92	1.01e-05	0.00214	Distal Intergenic	12	81631249	81667557	36309	1	69480	uc007ocm.2	37201	ENSMUSG00000042734	Ttc9	tetratricopeptide repeat domain 9	32.1424	30.6984	36.0463	65.1893	69.5548	53.0492	12.8306	12.6765	9.98696	13.2031	15.7091	22.2823
chr17	86775801	86776231	431	*	4.07	3.17	4.63	1.46	1.01e-05	0.00214	Intron (uc008duj.2/13819, intron 1 of 15)	17	86753864	86833410	79547	1	13819	uc008duj.2	21937	ENSMUSG00000024140	Epas1	endothelial PAS domain protein 1	6.76683	5.1164	13.864	20.0583	20.6088	30.5435	24.9859	23.0482	37.9504	58.9062	45.382	50.9309
chr2	102778207	102778785	579	*	7.06	6.72	7.34	0.62	1.03e-05	0.00215	Intron (uc008lid.2/20511, intron 10 of 10)	2	102743651	102746715	3065	2	102637542	uc008lic.1	-31492	NA	Gm13872	predicted gene 13872	85.4312	114.607	102.593	155.451	151.99	158.344	4.72707	1.15241	5.99217	4.06249	6.98184	2.38739
chr2	134326750	134327237	488	*	4.72	3.99	5.2	1.21	1.02e-05	0.00215	Distal Intergenic	2	134497361	134554352	56992	2	15112	uc008mns.1	227115	ENSMUSG00000027261	Hao1	hydroxyacid oxidase 1, liver	15.2254	12.2794	18.0232	36.3556	39.9296	29.7397	1.35059	1.15241	9.98696	2.03125	1.74546	3.97898
chr7	81554460	81554698	239	*	4.27	3.46	4.79	1.33	1.04e-05	0.00218	Intron (uc009icd.1/244091, intron 3 of 12)	7	81534354	81566981	32628	2	244091	uc009icd.1	12283	ENSMUSG00000038663	Fsd2	fibronectin type III and SPRY domain containing 2	11.8419	7.16296	12.4776	28.8337	21.8969	28.9359	12.8306	6.91445	9.98696	17.2656	22.691	14.3243
chr11	58143721	58144608	888	*	7.98	7.62	8.26	0.64	1.04e-05	0.00218	Intron (uc007jam.2/216766, intron 3 of 15)	11	58120001	58148008	28008	2	216766	uc007jam.2	3400	ENSMUSG00000037275	Gemin5	gem nuclear organelle associated protein 5	155.637	190.33	220.437	294.606	285.947	302.219	336.972	304.236	353.538	434.687	408.438	435.3
chr3	109055182	109055728	547	*	7.07	6.58	7.44	0.86	1.05e-05	0.00219	Distal Intergenic	3	109080499	109116582	36084	1	74686	uc008rad.2	-24771	ENSMUSG00000027880	Slc25a54	solute carrier family 25, member 54	90.5063	80.8391	103.287	124.11	170.023	205.766	2.70118	5.76204	11.9843	5.07812	3.49092	9.54955
chr6	88999376	88999688	313	*	6.96	6.49	7.31	0.82	1.05e-05	0.00219	Distal Intergenic	6	88905949	88912240	6292	1	24100	uc009cvz.1	93427	ENSMUSG00000002871	Tpra1	transmembrane protein, adipocyte asscociated 1	78.6643	67.5365	112.298	154.198	151.99	152.717	42.5436	32.2674	51.9322	91.4061	165.819	104.249
chr11	80949071	80949633	563	*	5.94	5.46	6.3	0.84	1.05e-05	0.00219	Intron (uc007kml.2/11418, intron 3 of 9)	11	80858389	80867814	9426	1	75622	uc011yav.1	90682	ENSMUSG00000053184	Spaca3	sperm acrosome associated 3	37.2175	42.9778	46.4443	61.4284	88.8756	77.1624	33.0895	26.5054	13.9817	35.5468	50.6184	66.8469
chr13	33688178	33688774	597	*	5.32	4.67	5.77	1.1	1.06e-05	0.0022	Distal Intergenic	13	33661475	33671585	10111	1	238568	uc056yth.1	26703	ENSMUSG00000047889	Serpinb6d	serine (or cysteine) peptidase inhibitor, clade B, member 6d	14.3795	24.5587	33.9667	43.8774	55.3862	57.8718	2.02589	1.15241	7.98956	3.04687	1.74546	5.57057
chr1	39332948	39333185	238	*	4.43	3.65	4.94	1.29	1.08e-05	0.00222	Intron (uc007atd.2/18143, intron 12 of 20)	1	39367851	39371366	3516	1	114641	uc007ate.2	-34666	ENSMUSG00000073702	Rpl31	ribosomal protein L31	14.3795	9.20952	12.4776	26.3265	34.7774	27.3284	4.72707	12.6765	3.99478	8.12499	13.9637	14.3243
chr16	84708689	84708944	256	*	5.31	4.74	5.72	0.98	1.08e-05	0.00222	Distal Intergenic	16	84713023	84715245	2223	1	100653389	uc007ztd.3	-4079	ENSMUSG00000097418	Mir155hg	Mir155 host gene (non-protein coding)	25.3756	26.6053	24.9552	43.8774	41.2177	66.7133	0.675295	1.15241	1.99739	5.07812	1.74546	3.18318
chrX	37178858	37179867	1010	*	7.77	7.44	8.03	0.58	1.07e-05	0.00222	Distal Intergenic	20	37150698	37168842	18145	2	434756	uc009syh.1	-10016	ENSMUSG00000036551	Akap14	A kinase (PRKA) anchor protein 14	142.103	178.051	180.232	236.938	246.018	270.068	78.3342	82.9734	93.8774	117.812	102.982	146.426
chr8	128704328	128704728	401	*	4.73	5.21	4	-1.21	1.09e-05	0.00225	Intron (uc009nzv.2/16412, intron 1 of 15)	8	128685654	128733579	47926	1	16412	uc009nzw.2	18674	ENSMUSG00000025809	Itgb1	integrin beta 1 (fibronectin receptor beta)	33.8341	41.9545	30.5007	13.7901	15.4566	16.8793	16.8824	9.21927	7.98956	10.1562	12.2182	7.16216
chr10	94093319	94093915	597	*	5.44	4.92	5.82	0.9	1.1e-05	0.00225	Intron (uc011xlz.1/13998, intron 5 of 20)	10	94147931	94197214	49284	1	22025	uc007gvo.2	-54016	ENSMUSG00000005897	Nr2c1	nuclear receptor subfamily 2, group C, member 1	28.759	30.6984	27.7279	46.3847	50.234	66.7133	7.42825	3.45722	3.99478	3.04687	10.4728	11.9369
chr11	49810700	49812233	1534	*	9.46	9.15	9.72	0.57	1.1e-05	0.00225	Exon (uc011xud.1/14584, exon 5 of 19)	11	49794155	49838620	44466	1	14584	uc011xud.1	16545	ENSMUSG00000020363	Gfpt2	glutamine fructose-6-phosphate transaminase 2	473.678	593.502	568.423	750.931	910.653	769.213	174.901	168.252	217.716	214.297	340.365	271.366
chr9	124019739	124020587	849	*	6.52	6.83	6.12	-0.71	1.11e-05	0.00226	Promoter (1-2kb)	9	124021971	124031689	9719	1	12771	uc009sha.2	-1384	ENSMUSG00000035448	Ccr3	chemokine (C-C motif) receptor 3	120.957	101.305	104.673	78.9794	61.8265	60.2831	153.292	161.337	117.846	152.344	137.891	136.081
chr11	98767105	98767654	550	*	5.56	6.01	4.9	-1.11	1.1e-05	0.00226	Intron (uc007lhf.2/21833, intron 9 of 9)	11	98767932	98775377	7446	2	217166	uc007lhh.2	7723	ENSMUSG00000020889	Nr1d1	nuclear receptor subfamily 1, group D, member 1	75.2809	68.5598	41.5919	30.0874	27.0491	28.9359	63.4777	64.5349	45.94	26.4062	41.8911	39.7898
chr15	63704462	63705544	1083	*	7.84	8.09	7.55	-0.53	1.1e-05	0.00226	Distal Intergenic	15	63775971	63808739	32769	2	83492	uc007vyt.1	103195	ENSMUSG00000079025	Gsdmc	gasdermin C	246.143	282.425	252.324	183.032	164.871	192.906	284.975	281.188	311.593	253.906	172.801	313.544
chrX	141228278	141228475	198	*	3.42	4.08	2.16	-1.92	1.11e-05	0.00227	Intron (uc012hpp.1/94216, intron 5 of 44)	20	141186191	141207602	21412	2	94216	uc009ulm.1	-20676	ENSMUSG00000031273	Col4a6	collagen, type IV, alpha 6	13.5337	22.5122	12.4776	6.26821	2.5761	4.01888	18.9083	12.6765	13.9817	8.12499	15.7091	6.36637
chr4	135711949	135712126	178	*	3.62	2.46	4.26	1.79	1.12e-05	0.00229	Distal Intergenic	4	135728159	135755383	27225	1	230828	uc008vgx.2	-16033	ENSMUSG00000037157	Il22ra1	interleukin 22 receptor, alpha 1	5.07512	1.02328	9.70478	11.2828	24.473	19.2906	16.2071	13.8289	29.9609	29.4531	52.3638	36.6066
chr8	104121286	104122173	888	*	7.25	6.64	7.67	1.03	1.12e-05	0.00229	Intron (uc009mzx.2/12562, intron 2 of 11)	8	104088916	104105873	16958	2	546096	uc057amq.1	-15413	ENSMUSG00000110053	Gm29682	predicted gene, 29682	74.4351	99.2582	113.685	149.183	172.599	266.853	27.0118	20.7433	37.9504	40.6249	54.1093	82.7628
chr3	51635969	51637513	1545	*	7.83	7.53	8.07	0.54	1.13e-05	0.0023	Distal Intergenic	3	51661179	51682674	21496	1	211666	uc008ped.2	-23666	ENSMUSG00000074604	Mgst2	microsomal glutathione S-transferase 2	181.858	172.934	176.072	240.699	293.676	241.936	207.991	190.147	309.596	200.078	254.837	236.351
chr7	28900766	28901888	1123	*	5.97	6.37	5.43	-0.94	1.13e-05	0.0023	Exon (uc009gah.1/60595, exon 12 of 21)	7	28881656	28893585	11930	1	60594	uc012fgy.1	19110	ENSMUSG00000054083	Capn12	calpain 12	88.8146	61.3968	86.6498	51.3993	28.3371	44.2076	120.878	74.9065	137.82	53.8281	54.1093	65.2553
chr1	186245788	186246465	678	*	5.93	6.27	5.49	-0.78	1.15e-05	0.00232	Distal Intergenic	1	186087732	186117310	29579	2	226791	uc007dzm.2	-128478	ENSMUSG00000039246	Lyplal1	lysophospholipase-like 1	74.4351	72.6529	74.1723	42.6238	45.0818	41.7963	106.697	108.326	49.9348	76.1718	87.273	68.4385
chr2	122701518	122703250	1733	*	7.69	7.32	7.98	0.67	1.16e-05	0.00234	Promoter (<=1kb)	2	122681233	122702663	21431	2	22785	uc008mba.2	0	ENSMUSG00000005802	Slc30a4	solute carrier family 30 (zinc transporter), member 4	142.103	141.213	174.686	204.343	264.051	260.423	140.461	127.917	197.742	172.656	204.219	186.216
chr10	96202578	96203742	1165	*	8.24	8.47	7.96	-0.51	1.18e-05	0.00238	Distal Intergenic	10	96226207	96248708	22502	1	74881	uc033fsi.1	-22465	ENSMUSG00000112762	4930459C07Rik	RIKEN cDNA 4930459C07 gene	366.254	345.869	307.78	229.416	258.898	229.88	342.375	435.61	377.507	401.171	450.329	344.58
chr1	14484170	14485160	991	*	7.63	7.88	7.32	-0.56	1.2e-05	0.00241	Distal Intergenic	1	14168958	14310199	141242	2	14048	uc057auc.1	-173971	ENSMUSG00000025932	Eya1	EYA transcriptional coactivator and phosphatase 1	219.076	227.168	230.835	129.125	173.887	156.736	23.6353	17.2861	23.9687	15.2344	27.9274	27.8529
chr9	99560432	99560872	441	*	5.99	5.55	6.32	0.77	1.2e-05	0.00241	Intron (uc009ref.2/74125, intron 1 of 21)	9	99478391	99568899	90509	2	74125	uc009ref.2	8027	ENSMUSG00000032468	Armc8	armadillo repeat containing 8	49.0595	45.0243	40.8987	81.4867	74.707	74.7511	22.2847	10.3717	19.9739	25.3906	1.74546	7.16216
chr15	78913512	78914381	870	*	9.04	8.85	9.2	0.36	1.2e-05	0.00241	Promoter (<=1kb)	15	78913919	78919517	5599	1	57028	uc007wru.1	0	ENSMUSG00000116165	Pdxp	pyridoxal (pyridoxine, vitamin B6) phosphatase	440.69	460.476	421.465	550.348	569.319	577.914	396.398	437.915	487.363	432.656	464.293	500.556
chr4	63322929	63323190	262	*	4.67	4	5.12	1.13	1.21e-05	0.00242	Intron (uc008tfs.2/373864, intron 49 of 60)	4	63330993	63334991	3999	1	373864	uc008tfw.2	-7803	ENSMUSG00000045672	Col27a1	collagen, type XXVII, alpha 1	11.8419	17.3958	16.6368	33.8483	29.6252	36.9737	4.72707	5.76204	1.99739	3.04687	3.49092	4.77478
chr10	61177536	61178063	528	*	4.63	3.89	5.11	1.22	1.22e-05	0.00242	Promoter (1-2kb)	10	61175731	61188841	13111	1	65971	uc007fft.1	1805	ENSMUSG00000020096	Tbata	thymus, brain and testes associated	10.9961	16.3725	15.2504	22.5655	45.0818	32.151	10.8047	6.91445	13.9817	17.2656	34.9092	10.3453
chr11	112956965	112957338	374	*	3.53	2.43	4.15	1.72	1.21e-05	0.00242	Distal Intergenic	11	112822965	112825128	2164	2	76393	uc007mef.2	-131837	NA	1700012H19Rik	RIKEN cDNA 1700012H19 gene	1.69171	6.13968	7.62519	8.77549	14.1686	28.1321	8.77884	16.1337	5.99217	19.2968	15.7091	38.1982
chr13	72393452	72393665	214	*	3.03	1.71	3.71	1.99	1.21e-05	0.00242	Distal Intergenic	13	72623466	72628564	5099	2	328287	uc011zbn.1	234899	NA	Gm20554	predicted gene, 20554	4.22927	1.02328	4.15919	7.52185	11.5925	18.4868	16.8824	18.4385	9.98696	14.2187	17.4546	15.9159
chr14	32493445	32493947	503	*	6.31	6.64	5.88	-0.76	1.22e-05	0.00242	Distal Intergenic	14	32513521	32542751	29231	1	319955	uc007szd.1	-19574	ENSMUSG00000054051	Ercc6	excision repair cross-complementing rodent repair deficiency, complementation group 6	95.5814	104.375	85.9566	48.892	60.5384	60.2831	39.8424	49.5536	57.9243	43.6718	50.6184	37.4024
chr16	11665390	11666570	1181	*	10.47	10.2	10.7	0.49	1.22e-05	0.00242	Intron (uc029swd.1/74478, intron 18 of 20)	16	11779702	11781501	1800	1	73761	uc007yfl.2	-113132	NA	4833415N18Rik	RIKEN cDNA 4833415N18 gene	1149.51	1069.33	1165.96	1565.8	1422.01	1790.01	1008.22	1001.44	1108.55	1090.78	1073.46	1139.58
chr7	115019452	115019780	329	*	4.24	4.75	3.42	-1.34	1.23e-05	0.00244	Distal Intergenic	7	114951274	114983967	32694	1	101786	uc029wnz.1	68178	ENSMUSG00000108379	A730082K24Rik	RIKEN cDNA A730082K24 gene	27.0673	27.6286	22.8756	15.0437	7.72831	8.03775	24.9859	19.5909	17.9765	30.4687	12.2182	20.6907
chr15	39877836	39878164	329	*	5.64	5.12	6.02	0.9	1.23e-05	0.00244	Exon (uc007vom.1/239393, exon 5 of 7)	15	39782697	39857470	74774	2	64705	uc007vol.2	-20366	ENSMUSG00000022304	Dpys	dihydropyrimidinase	33.8341	30.6984	35.3531	62.6821	70.8428	53.8529	25.6612	16.1337	17.9765	20.3125	12.2182	41.3814
chr2	34615396	34616007	612	*	4.94	4.29	5.39	1.09	1.25e-05	0.00246	Intron (uc008jil.2/227743, intron 10 of 11)	2	34676967	34700850	23884	2	66691	uc008jip.3	84843	ENSMUSG00000026867	Gapvd1	GTPase activating protein and VPS9 domains 1	12.6878	23.5354	20.1028	33.8483	48.946	37.7774	37.8165	43.7915	35.953	42.6562	61.0911	47.7478
chr4	43430115	43432099	1985	*	8.32	8.07	8.52	0.45	1.25e-05	0.00246	Promoter (<=1kb)	4	43427020	43429134	2115	2	329831	uc012dda.1	-981	ENSMUSG00000042788	Fam166b	family with sequence similarity 166, member B	263.906	262.983	247.472	323.439	365.807	371.344	263.365	221.262	239.687	220.39	288.001	244.309
chr6	49213777	49215840	2064	*	9.48	9.06	9.8	0.74	1.25e-05	0.00246	Promoter (<=1kb)	6	49085218	49214954	129737	2	140488	uc009bwi.2	0	ENSMUSG00000029814	Igf2bp3	insulin-like growth factor 2 mRNA binding protein 3	444.073	452.29	637.743	791.047	966.039	811.009	451.772	477.097	605.21	620.546	937.313	737.703
chr14	104002560	104002746	187	*	4.17	4.71	3.31	-1.4	1.25e-05	0.00246	Intron (uc029sms.1/73877, intron 1 of 2)	14	103977628	104027142	49515	2	73877	uc029sms.1	24396	ENSMUSG00000115727	4930432J09Rik	RIKEN cDNA 4930432J09 gene	21.1463	29.6751	24.262	17.551	3.86416	7.23398	8.10354	5.76204	3.99478	3.04687	8.7273	4.77478
chr13	6212608	6212870	263	*	3.89	2.88	4.47	1.6	1.26e-05	0.00247	Distal Intergenic	13	6548157	6580158	32002	1	69617	uc007pjx.2	-335287	ENSMUSG00000021193	Pitrm1	pitrilysin metallepetidase 1	5.92097	6.13968	9.01158	12.5364	32.2013	19.2906	7.42825	3.45722	3.99478	4.06249	6.98184	7.16216
chr1	90914539	90915925	1387	*	8.43	8.09	8.71	0.62	1.27e-05	0.00248	Promoter (<=1kb)	1	90915100	90951142	36043	1	171531	uc007bzm.2	0	ENSMUSG00000026303	Mlph	melanophilin	302.815	230.238	249.552	377.346	450.818	376.167	348.452	365.313	331.567	450.937	523.638	443.258
chr6	49096182	49097687	1506	*	10.16	9.5	10.62	1.12	1.29e-05	0.00251	Promoter (1-2kb)	6	49089534	49094652	5119	2	140488	uc057bwv.1	-1530	ENSMUSG00000029814	Igf2bp3	insulin-like growth factor 2 mRNA binding protein 3	483.828	545.408	1044.65	1457.98	1612.64	1465.28	503.095	525.498	1050.63	1279.69	1708.81	1352.85
chr6	83418689	83418945	257	*	4.77	4.01	5.27	1.26	1.3e-05	0.00254	Intron (uc009cni.3/194388, intron 2 of 10)	6	83400996	83401102	107	2	102465194	uc033iss.1	-17587	ENSMUSG00000099045	Mir6374	microRNA 6374	13.5337	13.3026	19.4096	26.3265	52.8101	32.151	33.0895	36.8771	29.9609	28.4375	27.9274	27.8529
chr13	102905764	102906807	1044	*	7.38	6.95	7.71	0.76	1.33e-05	0.00259	Intron (uc007rsb.3/328329, intron 4 of 28)	13	102734398	102787449	53052	2	328329	uc007rsa.1	-118315	ENSMUSG00000034751	Mast4	microtubule associated serine/threonine kinase family member 4	99.8107	112.561	143.492	174.256	198.36	232.291	153.292	111.784	171.776	200.078	172.801	284.099
chr6	14581683	14581920	238	*	4.28	3.41	4.81	1.4	1.34e-05	0.0026	Distal Intergenic	6	14713822	14755274	41453	2	140491	uc009ayw.1	173354	ENSMUSG00000042717	Ppp1r3a	protein phosphatase 1, regulatory subunit 3A	14.3795	7.16296	9.01158	15.0437	38.6416	27.3284	7.42825	10.3717	19.9739	10.1562	10.4728	16.7117
chr11	85642727	85642979	253	*	4.54	3.77	5.04	1.26	1.34e-05	0.00261	Promoter (2-3kb)	11	85640704	85826058	185355	1	192197	uc007kru.2	2023	ENSMUSG00000059439	Bcas3	breast carcinoma amplified sequence 3	16.0712	7.16296	15.9436	38.8629	21.8969	33.7586	9.45413	18.4385	15.9791	20.3125	13.9637	21.4865
chr10	117807061	117808610	1550	*	7.59	7.13	7.93	0.8	1.35e-05	0.00262	Distal Intergenic	10	117777251	117792705	15455	2	103468	uc007hdq.1	-14356	ENSMUSG00000052798	Nup107	nucleoporin 107	131.953	137.12	133.787	171.749	242.154	289.359	128.306	172.861	155.797	137.109	167.564	216.457
chr11	106581410	106581660	251	*	5.07	4.38	5.54	1.16	1.35e-05	0.00262	Promoter (2-3kb)	11	106544058	106579113	35056	2	21763	uc007lzd.1	-2297	ENSMUSG00000040548	Tex2	testis expressed gene 2	17.7629	14.3259	27.7279	36.3556	56.6743	40.9925	34.44	25.353	39.9478	46.7187	75.0548	57.2973
chr1	42768491	42769727	1237	*	9.02	8.73	9.26	0.53	1.37e-05	0.00264	Distal Intergenic	1	42750712	42752886	2175	1	104940697	uc056ycq.1	17779	ENSMUSG00000099784	Dalir	DNMT1 associated long intergenic non-coding RNA	374.713	384.753	458.898	566.646	560.303	643.02	188.407	178.623	245.679	285.39	349.092	372.433
chr2	53000358	53000644	287	*	5.37	4.67	5.84	1.17	1.39e-05	0.00267	Intron (uc008jrh.1/71409, intron 1 of 26)	2	53108252	53134202	25951	1	71409	uc008jri.1	-107608	ENSMUSG00000036053	Fmnl2	formin-like 2	18.6088	31.7217	22.8756	36.3556	78.5712	49.8341	6.75295	6.91445	1.99739	12.1875	8.7273	13.5285
chr8	71331410	71331881	472	*	3.99	2.96	4.58	1.63	1.39e-05	0.00267	Promoter (1-2kb)	8	71333627	71339020	5394	1	17925	uc009mcm.1	-1746	ENSMUSG00000004677	Myo9b	myosin IXb	8.45853	4.09312	9.70478	30.0874	24.473	14.468	21.6094	21.8958	15.9791	13.2031	41.8911	27.8529
chr9	109849172	109850424	1253	*	9.77	9.6	9.92	0.32	1.39e-05	0.00267	Promoter (<=1kb)	9	109847377	109849456	2080	2	12796	uc009rsv.2	0	ENSMUSG00000038357	Camp	cathelicidin antimicrobial peptide	722.359	755.181	747.961	962.796	878.451	947.651	171.525	165.947	139.817	128.984	118.691	110.616
chr11	89098141	89098371	231	*	4.7	4.01	5.17	1.16	1.39e-05	0.00267	Distal Intergenic	11	89073841	89093064	19224	1	217071	uc007kwg.1	24300	ENSMUSG00000072553	Gm525	predicted gene 525	10.9961	14.3259	20.796	30.0874	34.7774	38.5812	14.1812	18.4385	1.99739	26.4062	38.4001	22.2823
chr6	24963798	24965712	1915	*	7.34	7.61	7	-0.61	1.4e-05	0.00268	Distal Intergenic	6	24951141	24956125	4985	2	319832	uc009bcc.1	-7673	ENSMUSG00000048022	Tmem229a	transmembrane protein 229A	178.475	169.864	212.812	116.589	130.093	122.978	252.56	292.712	303.603	270.156	258.328	264.204
chr2	51013942	51015075	1134	*	7.24	7.53	6.89	-0.63	1.41e-05	0.00269	Distal Intergenic	2	50909684	50911846	2163	1	227885	uc012bvh.1	104258	ENSMUSG00000083270	Gm13498	heat shock protein 90 alpha (cytosolic), class B member 1 pseudogene	189.471	180.097	160.129	101.545	113.349	127.8	156.668	154.423	213.721	123.906	150.11	120.961
chr11	7451763	7452340	578	*	5.7	5.09	6.13	1.04	1.4e-05	0.00269	Distal Intergenic	11	7206086	7213923	7838	2	16009	uc007hzi.3	-237840	ENSMUSG00000020427	Igfbp3	insulin-like growth factor binding protein 3	34.68	31.7217	31.1939	62.6821	45.0818	94.0417	4.05177	1.15241	13.9817	10.1562	6.98184	8.75376
chr1	40175242	40175418	177	*	3.26	2.1	3.9	1.8	1.43e-05	0.00271	Distal Intergenic	1	40225080	40316177	91098	1	16177	uc007atv.1	-49662	ENSMUSG00000026072	Il1r1	interleukin 1 receptor, type I	1.69171	7.16296	3.46599	3.76092	20.6088	18.4868	2.02589	5.76204	1.99739	4.06249	13.9637	14.3243
chr4	6401550	6401769	220	*	4.07	3.18	4.61	1.44	1.43e-05	0.00271	Intron (uc012dai.3/18201, intron 27 of 30)	4	6365680	6396122	30443	1	53378	uc008rxn.1	35870	ENSMUSG00000028249	Sdcbp	syndecan binding protein	5.92097	6.13968	13.864	17.551	23.1849	29.7397	5.40236	11.5241	33.9556	10.1562	29.6728	40.5856
chr10	122690342	122691239	898	*	8.19	7.95	8.4	0.46	1.43e-05	0.00271	Intron (uc007hgf.2/319468, intron 1 of 5)	10	122679315	122679415	101	1	102466884	uc033fsv.1	11027	ENSMUSG00000099225	Mir8104	microRNA 8104	246.989	230.238	230.835	312.157	311.709	351.25	130.332	195.909	165.783	170.625	176.292	178.258
chr16	35973306	35974901	1596	*	6.66	6.25	6.99	0.74	1.43e-05	0.00271	Intron (uc007zbz.1/uc007zbz.1, intron 2 of 3)	16	35983363	36005188	21826	1	16646	uc007zca.1	-8462	ENSMUSG00000022905	Kpna1	karyopherin (importin) alpha 1	58.3639	82.8857	76.9451	140.408	106.908	118.155	44.5695	29.9626	77.8983	51.7968	61.0911	72.4174
chr1	161354116	161354678	563	*	7.45	7.74	7.08	-0.66	1.44e-05	0.00273	Distal Intergenic	1	161395438	161418206	22769	1	22164	uc007dfn.2	-40760	ENSMUSG00000026700	Tnfsf4	tumor necrosis factor (ligand) superfamily, member 4	214.001	191.353	207.96	144.169	100.468	144.68	47.2707	41.4867	31.9583	11.1719	8.7273	24.6697
chr4	46869010	46869578	569	*	5.66	6.07	5.07	-1	1.49e-05	0.00281	Intron (uc008sug.1/242425, intron 2 of 18)	4	46663898	46991714	327817	2	242425	uc008sug.1	122136	ENSMUSG00000039809	Gabbr2	gamma-aminobutyric acid (GABA) B receptor, 2	55.8263	74.6994	63.0811	23.8192	29.6252	43.4039	87.7884	69.1445	79.8956	73.1249	52.3638	56.5015
chr7	84396745	84396985	241	*	3.53	2.43	4.14	1.71	1.49e-05	0.00281	Intron (uc009ieh.2/11864, intron 1 of 18)	7	84246275	84410038	163764	2	11864	uc009ieh.2	13053	ENSMUSG00000015709	Arnt2	aryl hydrocarbon receptor nuclear translocator 2	3.38341	3.06984	9.01158	8.77549	18.0327	24.1133	5.40236	2.30482	1.99739	1.01562	5.23638	15.1201
chr13	35208281	35208835	555	*	7.72	7.35	8.02	0.67	1.49e-05	0.00281	Downstream (1-2kb)	13	35210660	35212048	1389	2	75543	uc056ytj.1	3213	ENSMUSG00000113770	1700019C18Rik	RIKEN cDNA 1700019C18 gene	166.633	167.818	133.787	218.134	235.713	293.378	24.3106	27.6578	27.9635	31.4843	31.4183	19.0991
chr5	120820506	120821151	646	*	6.14	5.73	6.46	0.73	1.5e-05	0.00282	Intron (uc057lnu.1/23961, intron 3 of 5)	5	120814417	120821426	7010	1	23961	uc008zif.1	6089	ENSMUSG00000029605	Oas1b	2'-5' oligoadenylate synthetase 1B	49.9053	54.2338	48.5239	91.5158	79.8592	81.9851	8.10354	26.5054	7.98956	18.2812	34.9092	29.4445
chr8	77504011	77504718	708	*	8.21	7.92	8.45	0.53	1.5e-05	0.00282	Intron (uc009mhm.1/78514, intron 1 of 22)	8	77517056	77518578	1523	1	70345	uc012ggf.1	-12338	ENSMUSG00000097882	0610038B21Rik	RIKEN cDNA 0610038B21 gene	203.005	240.471	253.711	320.932	359.366	330.352	18.233	20.7433	21.9713	23.3593	66.3275	32.6276
chr11	99195536	99196000	465	*	4.76	5.2	4.13	-1.06	1.51e-05	0.00282	Distal Intergenic	11	99209047	99231017	21971	2	57376	uc007lii.2	35017	ENSMUSG00000037935	Smarce1	SWI/SNF related, matrix associated, actin dependent regulator of chromatin, subfamily e, member 1	35.5258	33.7682	36.0463	18.8046	20.6088	11.2529	37.8165	25.353	23.9687	17.2656	27.9274	18.3033
chr8	125410373	125411118	746	*	6.92	6.42	7.29	0.87	1.51e-05	0.00283	Distal Intergenic	8	125418063	125492833	74771	2	244668	uc009nye.1	81715	ENSMUSG00000001995	Sipa1l2	signal-induced proliferation-associated 1 like 2	103.194	86.9788	56.1491	136.647	159.718	154.325	67.5295	97.9547	61.9191	82.2655	102.982	83.5586
chr10	63031628	63032208	581	*	6.56	6.1	6.91	0.8	1.52e-05	0.00284	Intron (uc007fjr.1/67307, intron 1 of 9)	10	63024512	63058812	34301	1	67307	uc007fjr.1	7116	ENSMUSG00000020072	Pbld2	phenazine biosynthesis-like protein domain containing 2	49.9053	83.909	63.7743	100.291	130.093	115.744	8.77884	20.7433	13.9817	24.375	13.9637	19.0991
chr7	123326905	123327287	383	*	6.28	5.84	6.61	0.77	1.53e-05	0.00286	5' UTR	7	123279149	123369915	90767	2	70497	uc009jpi.2	42628	ENSMUSG00000030766	Arhgap17	Rho GTPase activating protein 17	61.7473	60.3735	42.9783	80.233	101.756	100.472	8.77884	8.06686	11.9843	6.09374	12.2182	9.54955
chr13	34690928	34691668	741	*	8.66	8.93	8.34	-0.59	1.53e-05	0.00286	Distal Intergenic	13	34652923	34666774	13852	1	101056149	uc007qbk.1	38005	ENSMUSG00000086786	Gm15908	predicted gene 15908	516.816	461.499	423.544	288.337	285.947	356.876	227.574	171.709	209.726	99.5311	109.964	127.327
chr18	60211140	60212200	1061	*	6.02	5.51	6.39	0.88	1.54e-05	0.00286	Promoter (<=1kb)	18	60212077	60247820	35744	1	240327	uc008ezy.2	0	ENSMUSG00000073555	Gm4951	predicted gene 4951	35.5258	41.9545	53.3763	82.7403	91.4517	68.3209	29.713	49.5536	43.9426	62.9687	83.7821	48.5436
chr2	122637479	122638440	962	*	8.09	7.81	8.32	0.51	1.55e-05	0.00287	Promoter (<=1kb)	2	122637887	122641076	3190	1	433470	uc008may.1	0	ENSMUSG00000033213	AA467197	expressed sequence AA467197	228.38	193.4	224.596	309.649	325.877	287.752	174.901	215.5	169.778	188.906	279.274	185.42
chr3	89297113	89297351	239	*	4.6	3.84	5.1	1.26	1.55e-05	0.00287	Distal Intergenic	3	89271730	89280951	9222	2	13636	uc008pyp.2	-16162	ENSMUSG00000027954	Efna1	ephrin A1	10.9961	9.20952	20.796	32.5947	34.7774	31.3472	10.1294	4.60963	13.9817	17.2656	17.4546	18.3033
chr4	119662987	119663789	803	*	10.32	10.14	10.48	0.34	1.55e-05	0.00287	Distal Intergenic	4	119656601	119658945	2345	2	14916	uc012dkg.2	-4042	ENSMUSG00000032978	Guca2b	guanylate cyclase activator 2b (retina)	1039.55	1072.4	1122.29	1328.86	1455.5	1323.01	626.674	592.338	679.113	774.921	1008.88	662.898
chr11	77613455	77613957	503	*	5.24	4.57	5.69	1.13	1.58e-05	0.00292	Distal Intergenic	11	77529162	77607815	78654	2	216965	uc007khc.1	-5640	ENSMUSG00000017291	Taok1	TAO kinase 1	17.7629	22.5122	27.7279	31.341	51.5221	65.9096	16.8824	9.21927	9.98696	14.2187	10.4728	23.0781
chr16	57188257	57188878	622	*	6.15	6.48	5.73	-0.75	1.59e-05	0.00293	Intron (uc007znb.2/67581, intron 11 of 17)	16	57156665	57167332	10668	2	52633	uc007zna.1	-20925	ENSMUSG00000022751	Nit2	nitrilase family, member 2	93.8897	84.9322	76.9451	55.1602	52.8101	45.0114	69.5554	46.0963	61.9191	60.9374	57.6002	48.5436
chr8	112111769	112112558	790	*	7.17	6.85	7.43	0.58	1.6e-05	0.00294	Distal Intergenic	8	112011359	112020528	9170	1	57321	uc012gla.1	100410	ENSMUSG00000033430	Terf2ip	telomeric repeat binding factor 2, interacting protein	100.657	108.468	122.696	166.734	167.447	163.97	203.264	224.72	299.609	389.999	335.129	315.931
chr5	112489670	112490108	439	*	5.2	5.61	4.61	-1	1.61e-05	0.00296	Intron (uc008ytk.2/56747, intron 1 of 16)	5	112419151	112475586	56436	2	56747	uc008ytj.2	-14084	ENSMUSG00000058153	Sez6l	seizure related 6 homolog like	45.6761	51.164	43.6715	18.8046	25.761	25.7208	24.3106	20.7433	15.9791	14.2187	13.9637	23.0781
chr6	145828947	145829637	691	*	8.75	8.5	8.96	0.46	1.62e-05	0.00297	Distal Intergenic	6	145808383	145817584	9202	1	71323	uc009err.1	20564	ENSMUSG00000030259	Rassf8	Ras association (RalGDS/AF-6) domain family (N-terminal) member 8	375.559	312.1	354.225	500.203	483.019	457.348	272.819	329.589	281.632	441.796	429.383	422.568
chr3	88306230	88307260	1031	*	8.93	8.57	9.23	0.66	1.63e-05	0.00298	Intron (uc008pul.3/12462, intron 5 of 8)	3	88297135	88321766	24632	1	12462	uc008puo.3	9095	ENSMUSG00000001416	Cct3	chaperonin containing Tcp1, subunit 3 (gamma)	327.345	314.147	447.113	551.602	593.792	581.933	160.045	185.538	241.684	273.203	286.256	261.021
chr3	154754539	154754860	322	*	4.74	5.26	3.93	-1.33	1.63e-05	0.00298	Distal Intergenic	3	154711133	154749012	37880	1	209601	uc008rur.1	43406	ENSMUSG00000078161	Erich3	glutamate rich 3	26.2214	54.2338	29.8075	18.8046	15.4566	9.6453	2.70118	20.7433	9.98696	12.1875	12.2182	5.57057
chr10	122861447	122863114	1668	*	8.08	7.66	8.41	0.74	1.63e-05	0.00298	Intron (uc007hgf.2/319468, intron 5 of 5)	10	122985640	122985724	85	2	387251	uc011xpd.1	122610	ENSMUSG00000065406	Mirlet7i	microRNA let7i	190.317	201.586	190.63	244.46	341.334	392.242	103.32	107.174	137.82	155.39	211.201	162.342
chr6	64504424	64505006	583	*	5.67	4.91	6.17	1.26	1.66e-05	0.00301	Intron (uc009cdz.1/14804, intron 13 of 15)	6	64729146	64731243	2098	1	11921	uc009ceb.3	-224140	ENSMUSG00000073043	Atoh1	atonal bHLH transcription factor 1	23.6839	23.5354	38.8191	51.3993	52.8101	102.883	4.05177	8.06686	1.99739	8.12499	3.49092	4.77478
chr18	46636102	46637060	959	*	8.49	7.93	8.89	0.96	1.65e-05	0.00301	Distal Intergenic	18	46597704	46610225	12522	1	13664	uc008evs.2	38398	ENSMUSG00000057561	Eif1a	eukaryotic translation initiation factor 1A	166.633	209.772	324.417	414.955	459.834	492.714	82.386	129.07	155.797	173.672	275.783	300.811
chr4	135505650	135506297	648	*	5.97	5.06	6.53	1.46	1.67e-05	0.00303	Intron (uc008vgp.1/78806, intron 2 of 8)	4	135495987	135537803	41817	1	78806	uc012dnb.1	9663	ENSMUSG00000028801	Stpg1	sperm tail PG rich repeat containing 1	20.3005	19.4423	56.1491	81.4867	72.1309	111.725	79.6848	94.4975	133.825	168.594	251.346	237.147
chr11	20210158	20210656	499	*	4.99	5.53	4.11	-1.42	1.68e-05	0.00305	Intron (uc007icu.1/19324, intron 1 of 2)	11	20201602	20226856	25255	1	19324	uc007icv.1	8556	ENSMUSG00000020149	Rab1a	RAB1A, member RAS oncogene family	39.7551	66.5132	27.0347	22.5655	12.8805	14.468	35.7906	20.7433	29.9609	45.7031	13.9637	19.0991
chr4	89528022	89528261	240	*	4.56	3.86	5.02	1.16	1.71e-05	0.00309	Distal Intergenic	4	89688198	89694766	6569	1	242523	uc008tol.1	-159937	ENSMUSG00000043753	Dmrta1	doublesex and mab-3 related transcription factor like family A1	11.8419	17.3958	12.4776	30.0874	34.7774	28.9359	4.05177	3.45722	3.99478	2.03125	8.7273	5.57057
chr5	91299915	91300110	196	*	5.89	5.37	6.28	0.91	1.73e-05	0.00312	Distal Intergenic	5	91257571	91283076	25506	2	100503265	uc008ybu.1	-16839	ENSMUSG00000107198	Gm19619	predicted gene, 19619	31.2966	34.7915	52.6831	73.9648	66.9787	82.7888	6.07766	3.45722	3.99478	3.04687	5.23638	7.95796
chr19	3638352	3639384	1033	*	7.86	7.59	8.1	0.51	1.74e-05	0.00314	Intron (uc008fwq.2/16973, intron 5 of 22)	19	3584825	3615879	31055	2	16973	uc012bfx.1	-22473	ENSMUSG00000024913	Lrp5	low density lipoprotein receptor-related protein 5	171.708	177.027	203.8	269.533	262.763	256.404	134.384	115.241	201.737	224.453	179.782	214.865
chr2	52912179	52912618	440	*	4.84	4.17	5.29	1.13	1.74e-05	0.00315	Intron (uc008jrh.1/71409, intron 1 of 26)	2	52857868	53134202	276335	1	71409	uc008jrh.1	54311	ENSMUSG00000036053	Fmnl2	formin-like 2	23.6839	9.20952	18.7164	35.1019	38.6416	39.385	13.5059	12.6765	21.9713	3.04687	36.6547	35.015
chr6	47659059	47659438	380	*	5.05	5.46	4.46	-1	1.75e-05	0.00315	Distal Intergenic	6	47654921	47655094	174	2	19799	uc057lpv.1	-3965	NA	Rn4.5s	4.5S RNA	43.1385	35.8148	47.8307	16.2973	27.0491	20.0944	26.3365	31.115	41.9452	27.4218	27.9274	16.7117
chr5	111796991	111797175	185	*	3	1.58	3.7	2.12	1.76e-05	0.00316	Distal Intergenic	5	111734284	111761728	27445	2	269683	uc029vko.1	-35263	ENSMUSG00000085271	E130006D01Rik	RIKEN cDNA E130006D01 gene	3.38341	1.02328	4.15919	11.2828	14.1686	12.0566	4.72707	3.45722	7.98956	4.06249	19.2001	15.9159
chr3	105766282	105766702	421	*	6.53	6.82	6.18	-0.64	1.77e-05	0.00317	Intron (uc008qve.2/109905, intron 1 of 7)	3	105727260	105801381	74122	2	109905	uc008qve.2	34679	ENSMUSG00000068798	Rap1a	RAS-related protein 1a	108.269	101.305	115.071	70.2039	73.419	65.1058	89.1389	66.8397	97.8722	91.4061	45.382	46.952
chr5	102820020	102821043	1024	*	7.1	6.77	7.36	0.6	1.77e-05	0.00317	Intron (uc008yiw.2/231532, intron 3 of 9)	5	102846055	102897937	51883	1	231532	uc057lmv.1	-25012	ENSMUSG00000057315	Arhgap24	Rho GTPase activating protein 24	106.578	97.2116	109.525	150.437	175.175	149.502	59.426	31.115	75.9009	54.8437	69.8184	54.9099
chrX	169978469	169979596	1128	*	8.55	8.91	8.09	-0.82	1.78e-05	0.00318	Promoter (<=1kb)	20	169975043	169978917	3875	2	654820	uc009uyi.1	0	ENSMUSG00000072844	G530011O06Rik	RIKEN cDNA G530011O06 gene	554.034	390.893	431.863	323.439	206.088	255.601	650.309	518.584	517.324	388.984	256.583	297.628
chr11	85792285	85792824	540	*	4.71	4.06	5.16	1.09	1.79e-05	0.0032	Exon (uc007krx.2/69909, exon 5 of 5)	11	85766833	85775680	8848	2	78420	uc029rnc.1	-16605	ENSMUSG00000085514	Bcas3os2	breast carcinoma amplified sequence 3 opposite strand 2	17.7629	14.3259	15.9436	36.3556	29.6252	36.9737	37.8165	38.0295	47.9374	62.9687	34.9092	63.6637
chr15	10898095	10898710	616	*	6.93	6.5	7.27	0.77	1.8e-05	0.0032	Distal Intergenic	15	10952332	10980162	27831	1	81799	uc007vgu.2	-53622	ENSMUSG00000058914	C1qtnf3	C1q and tumor necrosis factor related protein 3	72.7434	78.7926	108.139	142.915	164.871	136.642	53.3483	46.0963	47.9374	68.0468	141.382	77.988
chr15	73660985	73661196	212	*	3.43	2.31	4.06	1.75	1.8e-05	0.0032	Distal Intergenic	15	73580290	73624744	44455	2	106068	uc007wch.3	-36241	ENSMUSG00000079020	Slc45a4	solute carrier family 45, member 4	7.61268	1.02328	5.54559	18.8046	11.5925	17.6831	10.1294	10.3717	9.98696	9.14061	5.23638	17.5075
chr12	4682511	4682895	385	*	4.79	4.14	5.23	1.09	1.81e-05	0.00321	Intron (uc007mxw.2/20403, intron 29 of 39)	12	4711518	4713952	2435	1	20403	uc007mya.1	-28623	ENSMUSG00000020640	Itsn2	intersectin 2	11.8419	19.4423	19.4096	32.5947	38.6416	36.9737	34.44	43.7915	33.9556	54.8437	34.9092	44.5646
chr1	62822841	62823240	400	*	5.53	5.04	5.89	0.86	1.82e-05	0.00323	Distal Intergenic	1	62790918	62794732	3815	2	74992	uc029qou.1	-28109	NA	4930487H11Rik	RIKEN cDNA 4930487H11 gene	29.6049	30.6984	33.9667	55.1602	56.6743	59.4794	19.5836	14.9813	27.9635	8.12499	15.7091	11.1411
chr2	135362955	135363275	321	*	3.97	4.51	3.08	-1.43	1.82e-05	0.00323	Intron (uc008mnx.2/18795, intron 25 of 31)	2	135169573	135215616	46044	2	78805	uc029uew.1	-147339	ENSMUSG00000085247	4930545L23Rik	RIKEN cDNA 4930545L23 gene	16.9171	21.4889	27.0347	2.50728	15.4566	6.4302	25.6612	21.8958	37.9504	23.3593	19.2001	15.1201
chr3	84644774	84646822	2049	*	9.45	9.61	9.29	-0.32	1.83e-05	0.00323	Intron (uc008pqg.3/99889, intron 3 of 9)	3	84666192	84685665	19474	1	320782	uc008pqi.1	-19370	ENSMUSG00000056498	Tmem154	transmembrane protein 154	773.11	741.878	722.313	619.299	588.64	590.775	1557.23	1766.64	1573.94	1654.45	1382.41	1453.12
chr11	63132239	63133410	1172	*	7.34	6.9	7.68	0.78	1.82e-05	0.00323	Promoter (<=1kb)	11	63132569	63159547	26979	1	18858	uc056ylm.1	0	ENSMUSG00000018217	Pmp22	peripheral myelin protein 22	114.19	111.538	117.844	205.597	238.29	148.698	47.9459	44.9439	33.9556	72.1093	85.5276	71.6216
chr10	8760325	8761000	676	*	6.34	5.79	6.74	0.94	1.83e-05	0.00324	Intron (uc007eiu.1/70097, intron 8 of 19)	10	8722219	8886070	163852	2	70097	uc007eiu.1	125070	ENSMUSG00000015305	Sash1	SAM and SH3 domain containing 1	57.518	33.7682	67.9335	87.7549	112.061	107.706	38.4918	63.3825	53.9296	53.8281	59.3457	90.7208
chr18	50242267	50243065	799	*	6.43	5.98	6.78	0.8	1.84e-05	0.00325	Distal Intergenic	18	50278369	50283019	4651	1	225497	uc008ewx.1	-35304	ENSMUSG00000035420	Fam170a	family with sequence similarity 170, member A	43.9844	70.6063	66.5471	110.32	90.1636	115.744	39.8424	39.1819	59.9217	43.6718	48.8729	57.2973
chr3	83823579	83824577	999	*	7.39	7.63	7.1	-0.53	1.85e-05	0.00326	Distal Intergenic	3	83836272	83841608	5337	2	24088	uc008ppn.2	17031	ENSMUSG00000027995	Tlr2	toll-like receptor 2	192.855	179.074	198.948	125.364	146.838	123.781	234.327	311.15	277.637	193.984	237.383	215.661
chr5	145005449	145006122	674	*	6.08	5.5	6.49	0.99	1.86e-05	0.00326	Promoter (<=1kb)	5	144983744	145005200	21457	2	381686	uc009alx.1	-249	ENSMUSG00000038770	Kpna7	karyopherin alpha 7 (importin alpha 8)	41.4468	28.6518	59.6151	76.4721	82.4353	100.472	35.7906	32.2674	69.9087	86.328	87.273	125.736
chr11	107593914	107594498	585	*	6.97	6.65	7.23	0.58	1.86e-05	0.00326	Intron (uc007mau.1/78455, intron 6 of 29)	11	107627321	107672287	44967	1	78455	uc007maw.1	-32823	ENSMUSG00000020721	Helz	helicase with zinc finger domain	87.9687	102.328	98.4342	150.437	133.957	148.698	68.2048	85.2782	85.8878	104.609	90.764	81.1712
chr14	47944618	47945234	617	*	6.29	6.65	5.82	-0.83	1.88e-05	0.0033	Distal Intergenic	14	47898864	47944189	45326	1	73961	uc029siu.1	45754	ENSMUSG00000115609	4930447J18Rik	RIKEN cDNA 4930447J18 gene	104.04	103.351	81.1042	52.6529	45.0818	65.1058	10.8047	5.76204	19.9739	8.12499	6.98184	14.3243
chr11	30211296	30211949	654	*	4.95	4.36	5.36	1	1.9e-05	0.00333	Intron (uc007ihs.1/20742, intron 1 of 34)	11	30099395	30219772	120378	2	20742	uc007ihs.1	7823	ENSMUSG00000020315	Sptbn1	spectrin beta, non-erythrocytic 1	18.6088	22.5122	18.0232	37.6092	39.9296	40.9925	23.6353	29.9626	31.9583	35.5468	50.6184	34.2192
chr12	99075308	99076538	1231	*	7.82	7.51	8.07	0.56	1.92e-05	0.00335	Distal Intergenic	12	99161277	99162808	1532	2	67639	uc007orr.2	86270	ENSMUSG00000113210	4930474N09Rik	RIKEN cDNA 4930474N09 gene	149.716	189.307	184.391	264.518	235.713	274.087	134.384	134.832	173.773	164.531	134.4	236.351
chr12	111249036	111249525	490	*	4.13	4.65	3.29	-1.36	1.93e-05	0.00336	Promoter (<=1kb)	12	111248483	111267155	18673	1	22031	uc007pco.2	553	ENSMUSG00000021277	Traf3	TNF receptor-associated factor 3	31.2966	15.3492	25.6484	13.7901	6.44026	8.03775	24.3106	13.8289	19.9739	20.3125	19.2001	17.5075
chr8	125415953	125416706	754	*	8.21	7.95	8.44	0.49	1.94e-05	0.00338	Downstream (1-2kb)	8	125418063	125492833	74771	2	244668	uc009nye.1	76127	ENSMUSG00000001995	Sipa1l2	signal-induced proliferation-associated 1 like 2	246.989	241.494	219.744	349.766	351.638	299.808	258.638	298.474	257.663	287.421	347.347	266.592
chr15	39124029	39124250	222	*	3.94	3.08	4.47	1.39	1.94e-05	0.00338	Intron (uc007voc.3/223499, intron 4 of 10)	15	39112874	39146856	33983	1	223499	uc007voc.3	11155	ENSMUSG00000022300	Dcaf13	DDB1 and CUL4 associated factor 13	8.45853	8.18624	7.62519	22.5655	18.0327	23.3095	10.8047	10.3717	5.99217	22.3437	19.2001	15.1201
chr1	152290849	152291282	434	*	6	6.37	5.52	-0.85	1.96e-05	0.0034	Distal Intergenic	1	152370735	152386682	15948	2	66637	uc007czf.3	95400	ENSMUSG00000014980	Tsen15	tRNA splicing endonuclease subunit 15	86.277	64.4666	85.9566	51.3993	32.2013	48.2265	86.4378	63.3825	55.927	49.7656	78.5457	49.3394
chr3	79551845	79553163	1319	*	10.63	10.49	10.76	0.28	1.96e-05	0.0034	Intron (uc012cqp.1/329679, intron 1 of 16)	3	79455971	79567679	111709	2	329679	uc012cqp.1	14516	ENSMUSG00000061175	Fnip2	folliculin interacting protein 2	1351.67	1429.52	1337.87	1628.48	1646.13	1730.53	773.888	740.998	766.998	804.374	879.712	900.045
chr7	128107494	128107736	243	*	3.52	4.14	2.41	-1.73	1.98e-05	0.00341	Exon (uc009jxw.1/16409, exon 15 of 29)	7	128129568	128134100	4533	1	16411	uc009jyb.1	-21832	ENSMUSG00000030789	Itgax	integrin alpha X	11.8419	17.3958	21.4892	3.76092	5.15221	6.4302	16.2071	18.4385	15.9791	18.2812	10.4728	22.2823
chr10	93709371	93709872	502	*	5.53	5.01	5.92	0.9	1.97e-05	0.00341	Intron (uc007gux.2/57764, intron 4 of 9)	10	93674218	93683322	9105	2	100504069	uc029reo.1	-26049	ENSMUSG00000085723	Gm15915	predicted gene 15915	26.2214	38.8846	27.7279	66.443	42.5057	65.1058	61.4518	73.7541	51.9322	59.9218	57.6002	64.4595
chr10	93829948	93830273	326	*	4.76	4.11	5.21	1.1	1.98e-05	0.00341	Promoter (1-2kb)	10	93831555	93848538	16984	1	327799	uc011xlw.1	-1282	ENSMUSG00000020020	Usp44	ubiquitin specific peptidase 44	12.6878	17.3958	19.4096	32.5947	38.6416	35.3661	27.6871	17.2861	31.9583	15.2344	31.4183	19.0991
chr11	88692362	88692813	452	*	6.22	5.67	6.61	0.94	1.97e-05	0.00341	Intron (uc007kvl.2/76626, intron 5 of 13)	11	88339382	88718267	378886	2	76626	uc007kvl.2	25454	ENSMUSG00000069769	Msi2	musashi RNA-binding protein 2	43.1385	47.0709	56.1491	91.5158	66.9787	123.781	22.2847	11.5241	25.9661	12.1875	12.2182	26.2613
chr12	21111038	21112796	1759	*	9.59	9.36	9.79	0.43	1.99e-05	0.00342	Promoter (<=1kb)	12	21111756	21270171	158416	1	211914	uc007ndi.1	0	ENSMUSG00000052632	Asap2	ArfGAP with SH3 domain, ankyrin repeat and PH domain 2	651.307	642.62	589.219	772.243	856.554	918.715	570.624	520.889	665.131	623.593	631.857	631.066
chr3	106278591	106278971	381	*	4.03	3.22	4.55	1.32	1.99e-05	0.00343	Distal Intergenic	3	106201491	106219479	17989	2	104183	uc008qvx.2	-59112	ENSMUSG00000063779	Chil4	chitinase-like 4	9.30439	9.20952	8.31838	15.0437	19.3208	32.9548	28.3624	27.6578	19.9739	25.3906	19.2001	58.0931
chr3	8751023	8751287	265	*	7.14	7.46	6.71	-0.75	2e-05	0.00344	Distal Intergenic	3	8663359	8667038	3680	2	15213	uc008oop.1	-83985	ENSMUSG00000040289	Hey1	hairy/enhancer-of-split related with YRPW motif 1	197.93	155.539	153.89	80.233	123.653	98.8643	130.332	102.564	103.864	78.203	90.764	49.3394
chr6	136683185	136684603	1419	*	8.37	8.57	8.15	-0.42	2.03e-05	0.00346	Distal Intergenic	6	136613303	136661893	48591	2	66857	uc009ema.2	-21292	ENSMUSG00000030214	Plbd1	phospholipase B domain containing 1	352.721	376.567	359.77	258.25	275.643	284.536	482.161	549.699	457.403	453.984	396.22	430.526
chr9	111070392	111071057	666	*	7.64	7.86	7.37	-0.49	2.02e-05	0.00346	Distal Intergenic	9	111054834	111057518	2685	2	54199	uc009rvl.2	-12874	ENSMUSG00000043953	Ccrl2	chemokine (C-C motif) receptor-like 2	218.23	227.168	223.21	159.212	173.887	144.68	257.287	286.95	287.624	304.687	249.601	221.231
chr11	50203243	50203718	476	*	7.39	7.63	7.09	-0.55	2.02e-05	0.00346	Intron (uc007irw.2/18412, intron 5 of 7)	11	50200152	50210820	10669	2	18412	uc007irw.2	7102	ENSMUSG00000015837	Sqstm1	sequestosome 1	186.934	182.144	201.028	131.632	119.789	140.661	112.099	138.289	103.864	98.5155	92.5094	101.862
chr19	15513460	15513708	249	*	2.67	3.42	1.04	-2.38	2.03e-05	0.00346	Distal Intergenic	19	15905123	15909712	4590	2	107272	uc008gwn.2	396004	ENSMUSG00000024640	Psat1	phosphoserine aminotransferase 1	4.22927	15.3492	11.0912	1.25364	3.86416	0.803775	17.5577	13.8289	19.9739	14.2187	24.4365	24.6697
chr1	34809453	34810399	947	*	6.13	5.73	6.44	0.71	2.05e-05	0.00349	Exon (uc007apf.1/226970, exon 10 of 13)	1	34801722	34812754	11033	1	226970	uc007api.1	7731	ENSMUSG00000037509	Arhgef4	Rho guanine nucleotide exchange factor (GEF) 4	52.4429	53.2106	47.1375	81.4867	87.5875	81.9851	96.5672	93.3451	83.8904	74.1405	106.473	110.616
chr2	30251342	30252286	945	*	6.59	6.24	6.86	0.62	2.08e-05	0.00353	Intron (uc008jbu.2/241296, intron 2 of 3)	2	30237769	30263790	26022	1	241296	uc008jbu.2	13573	ENSMUSG00000007476	Lrrc8a	leucine rich repeat containing 8A	74.4351	74.6994	67.9335	104.052	115.925	115.744	99.9437	119.85	81.893	115.781	80.2912	110.616
chr1	130997497	130997989	493	*	6.25	5.86	6.55	0.69	2.08e-05	0.00354	Distal Intergenic	1	131019845	131024970	5126	1	16153	uc007cmu.2	-21856	ENSMUSG00000016529	Il10	interleukin 10	49.0595	61.3968	56.1491	87.7549	92.7397	90.0228	8.10354	2.30482	13.9817	21.3281	13.9637	7.95796
chr18	35783361	35783905	545	*	4.61	5.07	3.91	-1.17	2.13e-05	0.0036	Intron (uc012bbj.1/56550, intron 1 of 6)	18	35771559	35807172	35614	1	56550	uc012bbj.1	11802	ENSMUSG00000091896	Ube2d2a	ubiquitin-conjugating enzyme E2D 2A	31.2966	24.5587	40.8987	12.5364	15.4566	15.2717	29.713	35.7247	39.9478	19.2968	6.98184	27.8529
chr18	84134238	84134607	370	*	5.2	5.6	4.64	-0.96	2.12e-05	0.0036	Distal Intergenic	18	84088158	84097514	9357	1	225791	uc008fun.1	46080	ENSMUSG00000049090	Zadh2	zinc binding alcohol dehydrogenase, domain containing 2	44.8302	37.8614	56.8423	23.8192	29.6252	18.4868	22.2847	28.8102	15.9791	12.1875	12.2182	10.3453
chr13	72599035	72599910	876	*	8.48	8.13	8.77	0.63	2.14e-05	0.00361	Distal Intergenic	13	72623466	72628564	5099	2	328287	uc011zbn.1	28654	NA	Gm20554	predicted gene, 20554	223.305	295.728	287.677	374.839	476.579	402.691	147.214	144.051	177.768	203.125	247.855	241.922
chr16	84714020	84714374	355	*	5.62	5.11	6	0.89	2.16e-05	0.00365	Promoter (<=1kb)	16	84714140	84714204	65	1	387173	uc012ahl.1	0	ENSMUSG00000065397	Mir155	microRNA 155	27.0673	30.6984	41.5919	58.9211	64.4026	61.0869	6.75295	10.3717	1.99739	16.25	10.4728	5.57057
chr4	63348559	63349230	672	*	7.82	7.43	8.12	0.69	2.17e-05	0.00366	Intron (uc057lio.1/uc057lio.1, intron 1 of 2)	4	63344556	63348163	3608	1	18405	uc008tfy.2	4003	ENSMUSG00000039196	Orm1	orosomucoid 1	147.178	203.633	145.572	272.04	231.849	299.808	14.1812	16.1337	11.9843	31.4843	20.9455	29.4445
chr6	66224093	66225089	997	*	6.94	7.32	6.43	-0.89	2.17e-05	0.00366	Distal Intergenic	6	66272505	66284845	12341	1	102633773	uc057lqk.1	-47416	ENSMUSG00000107653	Gm31520	sterol-C5-desaturase pseudogene	174.246	155.539	129.628	114.081	60.5384	74.7511	141.137	124.46	85.8878	73.1249	64.5821	23.8739
chr13	19745832	19746110	279	*	3.25	3.89	2.08	-1.81	2.2e-05	0.0037	Distal Intergenic	13	19727417	19732951	5535	2	319293	uc007ppk.1	-12881	ENSMUSG00000047462	Gpr141b	G protein-coupled receptor 141B	19.4546	9.20952	13.864	2.50728	6.44026	3.2151	23.6353	17.2861	15.9791	6.09374	20.9455	8.75376
chr4	134746021	134746190	170	*	3.09	3.77	1.79	-1.98	2.22e-05	0.00372	3' UTR	4	134745412	134750107	4696	2	100017	uc008vfo.3	3917	ENSMUSG00000037295	Ldlrap1	low density lipoprotein receptor adaptor protein 1	19.4546	9.20952	10.398	6.26821	1.28805	2.41133	13.5059	17.2861	15.9791	10.1562	5.23638	5.57057
chr16	15948207	15948772	566	*	6.15	5.7	6.49	0.79	2.22e-05	0.00372	Intron (uc007yhy.3/224008, intron 6 of 15)	16	15887286	15889545	2260	1	12609	uc007yhx.1	60921	ENSMUSG00000071637	Cebpd	CCAAT/enhancer binding protein (C/EBP), delta	43.9844	46.0476	59.6151	89.0085	92.7397	77.9662	42.5436	36.8771	29.9609	42.6562	40.1456	37.4024
chr16	11549856	11550905	1050	*	7.02	6.63	7.32	0.7	2.23e-05	0.00373	Intron (uc029swd.1/74478, intron 14 of 20)	16	11447308	11661555	214248	1	74478	uc007yfk.1	102548	ENSMUSG00000071669	Snx29	sorting nexin 29	108.269	88.0021	87.343	149.183	130.093	182.457	137.76	130.222	169.778	238.672	162.328	206.907
chr5	35131107	35132275	1169	*	7.64	7.34	7.89	0.56	2.24e-05	0.00374	Distal Intergenic	5	35091506	35105697	14192	2	16976	uc008xdo.1	-25410	ENSMUSG00000029103	Lrpap1	low density lipoprotein receptor-related protein associated protein 1	143.795	144.282	176.072	218.134	238.29	228.272	133.708	163.642	145.81	230.547	228.655	193.378
chr5	122662352	122663217	866	*	7.93	7.66	8.16	0.5	2.25e-05	0.00375	Intron (uc008zlp.2/18439, intron 5 of 12)	5	122650424	122684289	33866	1	18439	uc033ilw.1	11928	ENSMUSG00000029468	P2rx7	purinergic receptor P2X, ligand-gated ion channel, 7	192.855	176.004	212.812	279.562	279.507	266.05	175.577	163.642	159.791	236.64	188.51	246.697
chr12	31668585	31669051	467	*	5.23	4.67	5.63	0.96	2.25e-05	0.00375	Intron (uc007nhs.1/238123, intron 3 of 22)	12	31654869	31937630	282762	1	238123	uc007nhs.1	13716	ENSMUSG00000035933	Cog5	component of oligomeric golgi complex 5	27.9132	25.582	19.4096	36.3556	57.9623	48.2265	14.1812	14.9813	13.9817	29.4531	19.2001	23.0781
chr18	46706907	46707266	360	*	4.88	4.22	5.32	1.1	2.26e-05	0.00376	Distal Intergenic	18	46713205	46728342	15138	2	12583	uc008evt.1	21076	ENSMUSG00000033022	Cdo1	cysteine dioxygenase 1, cytosolic	16.9171	19.4423	17.33	35.1019	48.946	31.3472	8.77884	27.6578	33.9556	30.4687	27.9274	33.4234
chr7	144569271	144570034	764	*	9.36	9.03	9.63	0.6	2.28e-05	0.00378	Distal Intergenic	7	144578323	144582436	4114	2	14082	uc009kql.1	12402	ENSMUSG00000031077	Fadd	Fas (TNFRSF6)-associated via death domain	425.464	489.128	591.298	727.112	743.206	813.42	45.2448	18.4385	53.9296	102.578	97.7458	99.4745
chr12	74192539	74192982	444	*	6.2	5.78	6.53	0.75	2.29e-05	0.00379	Intron (uc007nwu.1/238266, intron 2 of 6)	12	74284276	74295950	11675	1	74284	uc007nww.2	-91294	ENSMUSG00000071265	1700086L19Rik	RIKEN cDNA 1700086L19 gene	54.9805	49.1174	53.3763	78.9794	105.62	81.9851	11.48	9.21927	25.9661	6.09374	22.691	16.7117
chr1	167025061	167026424	1364	*	7.23	6.81	7.55	0.74	2.3e-05	0.0038	Intron (uc007dks.2/226610, intron 1 of 2)	1	167001417	167091302	89886	1	226610	uc011wvo.1	23644	ENSMUSG00000060568	Fam78b	family with sequence similarity 78, member B	102.348	101.305	119.23	147.93	170.023	223.45	183.005	179.776	199.739	307.734	289.747	387.553
chr3	41194985	41195238	254	*	3.7	2.7	4.28	1.58	2.29e-05	0.0038	Distal Intergenic	3	41066326	41083046	16721	2	70804	uc008pce.2	-111939	ENSMUSG00000049940	Pgrmc2	progesterone receptor membrane component 2	7.61268	2.04656	9.01158	16.2973	18.0327	21.7019	2.70118	9.21927	13.9817	11.1719	20.9455	12.7327
chr10	20002932	20003388	457	*	4.78	5.22	4.16	-1.06	2.31e-05	0.00381	Intron (uc007enm.2/26408, intron 2 of 29)	10	19934526	20142750	208225	1	26408	uc011xaz.1	68406	ENSMUSG00000071369	Map3k5	mitogen-activated protein kinase kinase kinase 5	41.4468	30.6984	34.6599	15.0437	24.473	12.0566	33.7648	34.5722	79.8956	47.7343	41.8911	43.7688
chr19	43896058	43896885	828	*	9.15	8.88	9.38	0.5	2.31e-05	0.00381	Intron (uc033hkq.2/71972, intron 4 of 15)	19	43846815	43879768	32954	2	71972	uc008hox.3	-16290	ENSMUSG00000025195	Dnmbp	dynamin binding protein	425.464	422.615	504.649	586.704	650.466	687.228	230.951	255.835	327.572	410.312	523.638	449.625
chr3	54245936	54246835	900	*	6.75	6.04	7.23	1.19	2.33e-05	0.00382	Intron (uc008pfc.2/22066, intron 3 of 3)	3	54156373	54224237	67865	1	22066	uc008pfg.1	89563	ENSMUSG00000027748	Trpc4	transient receptor potential cation channel, subfamily C, member 4	38.0634	52.1873	98.4342	150.437	151.99	129.408	41.8683	29.9626	53.9296	123.906	104.728	134.49
chr5	75084770	75085574	805	*	6.94	6.62	7.21	0.59	2.32e-05	0.00382	Distal Intergenic	5	75075602	75077893	2292	1	14843	uc008xty.1	9168	ENSMUSG00000035946	Gsx2	GS homeobox 2	103.194	83.909	94.9682	144.169	137.822	143.876	74.2825	63.3825	57.9243	80.2343	71.5639	77.1922
chr18	24081339	24081839	501	*	5.13	4.28	5.67	1.39	2.33e-05	0.00382	Distal Intergenic	18	24104761	24121819	17059	2	225280	uc008ego.1	39980	ENSMUSG00000047989	Ino80c	INO80 complex subunit C	9.30439	23.5354	22.8756	25.0728	64.4026	57.068	3.37648	1.15241	5.99217	11.1719	8.7273	11.9369
chr19	41393560	41394005	446	*	6.17	6.49	5.75	-0.73	2.33e-05	0.00382	Distal Intergenic	19	41307352	41385070	77719	2	83490	uc008hlv.1	-8490	ENSMUSG00000025017	Pik3ap1	phosphoinositide-3-kinase adaptor protein 1	87.1229	93.1185	77.6383	50.1456	60.5384	45.0114	76.9836	73.7541	71.9061	56.8749	55.8548	39.7898
chr14	63934746	63935189	444	*	3.39	2.34	3.99	1.64	2.35e-05	0.00384	Distal Intergenic	14	63943706	63950732	7027	1	20680	uc007uhy.1	-8517	ENSMUSG00000063060	Sox7	SRY (sex determining region Y)-box 7	2.53756	5.1164	6.93199	11.2828	10.3044	24.1133	10.1294	10.3717	9.98696	20.3125	12.2182	29.4445
chr17	44091385	44091832	448	*	4.74	4.01	5.23	1.22	2.36e-05	0.00386	Distal Intergenic	17	44078848	44086567	7720	1	83965	uc008cpr.3	12537	ENSMUSG00000023960	Enpp5	ectonucleotide pyrophosphatase/phosphodiesterase 5	10.1502	17.3958	18.7164	32.5947	23.1849	52.2454	8.10354	16.1337	21.9713	16.25	6.98184	35.8108
chr3	116826860	116827305	446	*	4.11	3.21	4.66	1.45	2.38e-05	0.00388	Distal Intergenic	3	116754559	116808166	53608	2	77559	uc008rcs.1	-18694	ENSMUSG00000033400	Agl	amylo-1,6-glucosidase, 4-alpha-glucanotransferase	7.61268	3.06984	15.9436	22.5655	23.1849	27.3284	9.45413	13.8289	27.9635	10.1562	20.9455	7.95796
chrX	100572982	100573527	546	*	4.27	3.48	4.77	1.3	2.38e-05	0.00388	Promoter (<=1kb)	20	100572247	100578206	5960	1	245533	uc009twb.1	735	ENSMUSG00000015665	Awat1	acyl-CoA wax alcohol acyltransferase 1	14.3795	7.16296	10.398	20.0583	32.2013	26.5246	8.10354	12.6765	23.9687	39.6093	54.1093	49.3394
chr1	127943658	127944041	384	*	3.87	4.43	2.93	-1.49	2.42e-05	0.00393	3' UTR	1	127868773	127943876	75104	1	226407	uc007clc.2	74885	ENSMUSG00000036104	Rab3gap1	RAB3 GTPase activating protein subunit 1	20.3005	21.4889	20.1028	6.26821	7.72831	8.03775	20.9341	28.8102	43.9426	14.2187	31.4183	15.1201
chr9	80173383	80173881	499	*	5.1	4.53	5.5	0.97	2.42e-05	0.00393	Intron (uc009qvg.2/17920, intron 1 of 32)	9	80165034	80311729	146696	1	17920	uc009qvg.2	8349	ENSMUSG00000033577	Myo6	myosin VI	18.6088	21.4889	26.3416	43.8774	38.6416	48.2265	15.5318	8.06686	19.9739	22.3437	24.4365	27.8529
chr19	48995222	48995738	517	*	5.86	5.41	6.2	0.79	2.43e-05	0.00394	Distal Intergenic	19	48206025	48805505	599481	1	66673	uc008hvx.1	789197	ENSMUSG00000063434	Sorcs3	sortilin-related VPS10 domain containing receptor 3	36.3717	39.9079	45.7511	72.7112	59.2504	80.3775	6.07766	11.5241	11.9843	6.09374	3.49092	7.95796
chr2	164449676	164449949	274	*	3.91	2.96	4.48	1.52	2.45e-05	0.00397	Distal Intergenic	2	164424247	164443188	18942	2	20971	uc008nuq.1	-6488	ENSMUSG00000017009	Sdc4	syndecan 4	1.69171	8.18624	12.4776	12.5364	24.473	27.3284	0.675295	1.15241	5.99217	1.01562	1.74546	2.38739
chr5	134567394	134567875	482	*	6.46	6.03	6.79	0.77	2.46e-05	0.00397	Distal Intergenic	5	134572076	134572114	39	1	102465708	uc033imp.1	-4201	ENSMUSG00000106323	Mir7228	microRNA 7228	60.0556	51.164	76.2519	109.067	92.7397	118.155	101.294	107.174	163.786	154.375	132.655	218.844
chr16	84680516	84680701	186	*	4.75	4.07	5.21	1.14	2.46e-05	0.00397	Promoter (<=1kb)	16	84679789	84685147	5359	1	78023	uc007ztc.1	727	NA	4930529L06Rik	RIKEN cDNA 4930529L06 gene	14.3795	17.3958	16.6368	28.8337	47.6579	30.5435	0.675295	1.15241	7.98956	1.01562	5.23638	0.795796
chr18	66187757	66188470	714	*	6.12	5.68	6.45	0.77	2.45e-05	0.00397	Intron (uc008ffp.1/320924, intron 1 of 9)	18	66219264	66219333	70	2	751558	uc012bef.1	30863	ENSMUSG00000076147	Mir694	microRNA 694	45.6761	50.1407	51.2967	78.9794	99.18	73.9473	6.07766	4.60963	25.9661	8.12499	8.7273	7.95796
chr5	121226734	121228318	1585	*	7.56	7.28	7.8	0.52	2.47e-05	0.00398	Intron (uc008ziv.2/269700, intron 1 of 75)	5	121220219	121368577	148359	1	269700	uc008ziv.2	6515	ENSMUSG00000042744	Hectd4	HECT domain E3 ubiquitin protein ligase 4	136.182	149.399	161.515	220.641	213.817	207.374	113.45	111.784	99.8696	126.953	134.4	127.327
chr6	39311901	39312099	199	*	4.4	3.68	4.88	1.2	2.47e-05	0.00398	Distal Intergenic	6	39334770	39372930	38161	2	72144	uc009blk.3	60831	ENSMUSG00000029924	Slc37a3	solute carrier family 37 (glycerol-3-phosphate transporter), member 3	10.1502	14.3259	12.4776	18.8046	34.7774	31.3472	2.02589	9.21927	13.9817	3.04687	5.23638	3.18318
chr16	4839136	4840558	1423	*	7.32	7.03	7.57	0.54	2.49e-05	0.004	Intron (uc007yam.1/78809, intron 1 of 6)	16	4835416	4867691	32276	1	78809	uc012aav.1	3720	ENSMUSG00000022518	4930562C15Rik	RIKEN cDNA 4930562C15 gene	117.574	128.933	129.628	195.568	164.871	186.476	305.909	324.979	369.517	361.562	349.092	335.03
chr2	58177980	58178955	976	*	6.67	6.97	6.29	-0.68	2.51e-05	0.00401	Intron (uc008jsl.1/227929, intron 1 of 5)	2	58163974	58177063	13090	1	100042926	uc029txm.1	14006	ENSMUSG00000086862	Gm13546	predicted gene 13546	110.807	135.073	114.378	90.2622	69.5548	65.1058	133.708	129.07	113.851	119.844	111.71	100.27
chr6	66274737	66275336	600	*	6.71	7.03	6.29	-0.74	2.51e-05	0.00401	Promoter (2-3kb)	6	66272505	66284845	12341	1	102633773	uc057lqk.1	2232	ENSMUSG00000107653	Gm31520	sterol-C5-desaturase pseudogene	106.578	148.376	120.617	87.7549	74.707	62.6945	252.56	245.463	267.65	240.703	158.837	154.384
chr7	135509298	135509595	298	*	6.09	5.56	6.48	0.92	2.51e-05	0.00401	Downstream (1-2kb)	7	135511456	135528654	17199	2	212070	uc009ked.1	19059	ENSMUSG00000050866	Clrn3	clarin 3	35.5258	55.2571	44.3647	58.9211	100.468	97.2568	4.05177	6.91445	1.99739	2.03125	12.2182	9.54955
chr11	71107137	71107681	545	*	5.61	5.12	5.97	0.86	2.5e-05	0.00401	Promoter (<=1kb)	11	71092236	71107760	15525	2	195046	uc011xye.1	79	ENSMUSG00000069830	Nlrp1a	NLR family, pyrin domain containing 1A	39.7551	28.6518	31.1939	55.1602	66.9787	58.6756	23.6353	46.0963	41.9452	31.4843	24.4365	41.3814
chr13	15715798	15716128	331	*	4.1	3.32	4.61	1.3	2.51e-05	0.00401	Intron (uc007pns.2/14634, intron 12 of 14)	13	15781664	15802630	20967	2	71071	uc029rza.1	86502	ENSMUSG00000113960	4933412O06Rik	RIKEN cDNA 4933412O06 gene	9.30439	8.18624	11.0912	18.8046	21.8969	29.7397	4.72707	2.30482	1.99739	1.01562	8.7273	6.36637
chr10	14646091	14646385	295	*	3.23	1.95	3.9	1.95	2.52e-05	0.00402	Distal Intergenic	10	14655333	14705489	50157	2	66201	uc007ell.1	59104	ENSMUSG00000019868	Vta1	vesicle (multivesicular body) trafficking 1	5.92097	1.02328	4.15919	13.7901	18.0327	11.2529	14.8565	10.3717	31.9583	21.3281	17.4546	25.4655
chr2	28287198	28287827	630	*	4.98	4.33	5.42	1.09	2.53e-05	0.00403	Distal Intergenic	2	28205689	28230736	25048	1	56177	uc008iyd.1	81509	ENSMUSG00000026833	Olfm1	olfactomedin 1	14.3795	18.419	24.9552	31.341	37.3535	54.6567	24.9859	18.4385	29.9609	30.4687	19.2001	34.2192
chr10	118893904	118894364	461	*	4.33	3.59	4.82	1.24	2.53e-05	0.00403	Distal Intergenic	10	118859349	118868903	9555	2	69181	uc007hea.1	-25001	ENSMUSG00000028630	Dyrk2	dual-specificity tyrosine-(Y)-phosphorylation regulated kinase 2	13.5337	9.20952	11.7844	23.8192	29.6252	28.1321	12.8306	10.3717	15.9791	12.1875	33.1638	19.0991
chr8	35728197	35728592	396	*	4.96	4.28	5.42	1.14	2.56e-05	0.00406	Distal Intergenic	8	35824709	35826559	1851	2	71908	uc009llc.2	97967	ENSMUSG00000055976	Cldn23	claudin 23	17.7629	12.2794	25.6484	40.1165	48.946	34.5623	8.10354	4.60963	11.9843	9.14061	17.4546	3.18318
chrX	139484801	139485959	1159	*	9.57	9.41	9.71	0.3	2.59e-05	0.0041	Intron (uc009ukg.2/102871, intron 1 of 13)	20	139480367	139554580	74214	1	102871	uc012hpi.1	4434	ENSMUSG00000042498	D330045A20Rik	RIKEN cDNA D330045A20 gene	646.232	650.806	659.232	787.287	789.576	832.711	206.64	164.794	279.635	179.765	178.037	173.484
chr1	180841505	180841971	467	*	6.55	6.19	6.84	0.65	2.6e-05	0.00411	Distal Intergenic	1	180851151	180868113	16963	1	208768	uc007dwt.2	-9180	ENSMUSG00000038806	Sde2	SDE2 telomere maintenance homolog (S. pombe)	73.5892	66.5132	69.3199	120.35	94.0278	115.744	16.8824	17.2861	11.9843	24.375	1.74546	26.2613
chr5	66602171	66604282	2112	*	8.07	7.52	8.47	0.95	2.63e-05	0.00414	Intron (uc008xoy.2/11787, intron 1 of 16)	5	66298725	66618817	320093	2	11787	uc008xoy.2	14535	ENSMUSG00000029207	Apbb2	amyloid beta (A4) precursor protein-binding, family B, member 2	129.416	158.608	239.154	319.678	408.312	295.789	144.513	125.612	261.658	356.484	474.765	307.177
chr13	73482411	73483445	1035	*	7.42	7.14	7.66	0.53	2.63e-05	0.00414	Intron (uc007rdk.1/210992, intron 1 of 13)	13	73471751	73514538	42788	1	210992	uc007rdm.1	10660	ENSMUSG00000021608	Lpcat1	lysophosphatidylcholine acyltransferase 1	127.724	141.213	135.174	211.865	191.92	180.849	180.304	182.08	145.81	190.937	223.419	184.625
chr15	97286733	97288103	1371	*	7.25	7.52	6.92	-0.6	2.62e-05	0.00414	Intron (uc007xkt.3/239647, intron 3 of 5)	15	97244074	97247287	3214	2	105827	uc011zyl.1	-39446	ENSMUSG00000048218	Amigo2	adhesion molecule with Ig like domain 2	176.783	162.702	187.164	109.067	106.908	132.623	234.327	217.805	215.718	262.031	179.782	194.97
chr17	27869764	27870130	367	*	5.95	5.51	6.3	0.79	2.63e-05	0.00414	Intron (uc008bpt.1/224648, intron 1 of 20)	17	27856507	27900040	43534	1	224648	uc008bpt.1	13257	ENSMUSG00000039512	Uhrf1bp1	UHRF1 (ICBP90) binding protein 1	45.6761	44.001	40.8987	77.7257	57.9623	90.8266	41.8683	43.7915	49.9348	61.953	64.5821	56.5015
chr8	34149556	34150008	453	*	6.34	6.65	5.93	-0.72	2.64e-05	0.00415	Promoter (2-3kb)	8	34135572	34146739	11168	2	68192	uc009lkp.1	-2817	ENSMUSG00000031513	Leprotl1	leptin receptor overlapping transcript-like 1	102.348	94.1418	92.1954	61.4284	48.946	65.9096	178.278	215.5	233.695	190.937	207.71	167.117
chr1	161695662	161696642	981	*	5.3	5.74	4.65	-1.1	2.67e-05	0.00419	Distal Intergenic	1	161780691	161788495	7805	2	14103	uc007dfr.3	91853	ENSMUSG00000000817	Fasl	Fas ligand (TNF superfamily, member 6)	65.9765	49.1174	38.8191	33.8483	16.7447	21.7019	56.0495	71.4493	51.9322	38.5937	36.6547	21.4865
chr4	135566960	135568076	1117	*	9.1	8.77	9.37	0.6	2.68e-05	0.00419	Intron (uc008vgr.1/230824, intron 1 of 15)	4	135541888	135573620	31733	2	230824	uc008vgr.1	5544	ENSMUSG00000037188	Grhl3	grainyhead like transcription factor 3	339.187	443.08	467.909	594.226	685.244	621.318	353.179	391.819	321.58	477.343	518.402	494.985
chr6	146453575	146455752	2178	*	9.76	9.91	9.6	-0.31	2.67e-05	0.00419	Intron (uc009erw.2/16439, intron 2 of 56)	6	146108299	146502223	393925	2	16439	uc009erw.2	46471	ENSMUSG00000030287	Itpr2	inositol 1,4,5-triphosphate receptor 2	882.225	954.72	919.875	772.243	723.885	742.688	503.095	487.469	465.392	406.249	404.947	420.976
chr16	6827032	6827771	740	*	8.34	8.06	8.57	0.51	2.69e-05	0.0042	Intron (uc007ycb.2/268859, intron 4 of 15)	16	7069835	7412480	342646	1	268859	uc007ycf.2	-242064	ENSMUSG00000008658	Rbfox1	RNA binding protein, fox-1 homolog (C. elegans) 1	230.918	250.704	283.518	346.005	394.144	353.661	34.44	35.7247	25.9661	28.4375	52.3638	40.5856
chr2	155675225	155675638	414	*	4.81	5.29	4.1	-1.18	2.71e-05	0.00422	Intron (uc008nlc.2/56407, intron 1 of 18)	2	155643594	155663822	20229	2	56407	uc008nle.1	-11403	ENSMUSG00000038324	Trpc4ap	transient receptor potential cation channel, subfamily C, member 4 associated protein	31.2966	51.164	29.8075	22.5655	14.1686	12.8604	18.9083	27.6578	27.9635	12.1875	26.1819	12.7327
chr13	73488761	73491233	2473	*	11.99	11.92	12.06	0.14	2.72e-05	0.00422	Exon (uc007rdk.1/210992, exon 3 of 14)	13	73471751	73514538	42788	1	210992	uc007rdm.1	17010	ENSMUSG00000021608	Lpcat1	lysophosphatidylcholine acyltransferase 1	3678.62	3700.18	3753.67	4132	4025.16	4112.92	4461	4372.24	4971.51	4768.35	4862.85	5065.24
chr13	109910967	109911435	469	*	6.33	5.95	6.63	0.68	2.72e-05	0.00422	Intron (uc007rvg.2/238871, intron 8 of 16)	13	109903809	109903888	80	1	100316683	uc011zem.1	7158	ENSMUSG00000084651	Mir1904	microRNA 1904	58.3639	57.3037	61.6947	83.9939	101.756	98.8643	35.1153	38.0295	49.9348	32.5	26.1819	49.3394
chr16	4279505	4279877	373	*	4.69	4.04	5.14	1.1	2.72e-05	0.00422	Distal Intergenic	16	4229229	4231205	1977	1	436332	uc007xzp.1	50276	ENSMUSG00000089645	Gm5766	ribosomal protein L7a pseudogene	18.6088	11.2561	17.33	26.3265	36.0654	39.385	16.2071	20.7433	23.9687	34.5312	50.6184	52.5225
chr16	85061656	85062399	744	*	8.9	8.7	9.07	0.38	2.72e-05	0.00422	Intron (uc007ztm.2/11820, intron 5 of 15)	16	84972211	84979451	7241	1	100038614	uc007zts.1	89445	ENSMUSG00000115518	Gm10791	predicted gene 10791	378.942	421.591	390.271	520.261	492.036	538.529	51.9977	62.23	75.9009	45.7031	54.1093	57.2973
chr9	40696743	40697022	280	*	5.71	5.18	6.11	0.93	2.74e-05	0.00424	Intron (uc009ozt.1/71566, intron 1 of 6)	9	40685964	40784046	98083	1	71566	uc009ozt.1	10779	ENSMUSG00000032024	Clmp	CXADR-like membrane protein	26.2214	36.8381	40.8987	47.6384	75.9951	74.7511	2.70118	5.76204	11.9843	2.03125	1.74546	3.97898
chr2	52857452	52859368	1917	*	8.2	7.79	8.52	0.72	2.74e-05	0.00425	Promoter (<=1kb)	2	52857868	53134202	276335	1	71409	uc008jrh.1	0	ENSMUSG00000036053	Fmnl2	formin-like 2	218.23	208.749	210.039	268.279	354.214	433.235	134.384	147.508	109.857	196.015	301.965	293.649
chr3	152469212	152470087	876	*	6.79	6.45	7.06	0.61	2.77e-05	0.00428	Intron (uc008rtq.1/229949, intron 13 of 13)	3	152422618	152462826	40209	1	108946	uc057lgx.1	46594	ENSMUSG00000039068	Zzz3	zinc finger, ZZ domain containing 3	77.8185	85.9555	87.343	132.886	132.669	118.959	18.233	11.5241	7.98956	11.1719	20.9455	12.7327
chr4	105560580	105561294	715	*	5.71	5.17	6.11	0.93	2.77e-05	0.00428	Distal Intergenic	4	105157347	105232767	75421	1	67916	uc008tye.1	403233	ENSMUSG00000028517	Plpp3	phospholipid phosphatase 3	32.1424	34.7915	36.7395	42.6238	77.2831	78.77	9.45413	9.21927	5.99217	7.10937	19.2001	17.5075
chr6	137801842	137802935	1094	*	9.13	8.89	9.33	0.45	2.78e-05	0.00428	Intron (uc009enh.1/232449, intron 6 of 8)	6	137754577	137837872	83296	1	232449	uc009enh.1	47265	ENSMUSG00000030225	Dera	deoxyribose-phosphate aldolase (putative)	432.231	456.383	469.989	549.095	663.347	645.431	314.687	258.139	325.575	430.624	485.238	504.535
chr9	75363863	75364463	601	*	8.07	8.28	7.82	-0.46	2.78e-05	0.00428	Distal Intergenic	9	75347758	75351640	3883	1	12049	uc012gwy.1	16105	ENSMUSG00000032191	Bcl2l10	Bcl2-like 10	300.278	288.565	302.928	233.177	225.409	192.906	386.944	387.209	357.533	358.515	274.037	230.781
chr17	89450763	89451023	261	*	4.11	3.2	4.66	1.46	2.78e-05	0.00428	Distal Intergenic	17	89379241	89384993	5753	1	100043904	uc029tlh.1	71522	NA	Gm4719	predicted gene 4719	4.22927	6.13968	15.9436	27.5801	21.8969	23.3095	4.72707	1.15241	11.9843	1.01562	6.98184	4.77478
chr5	43692241	43693463	1223	*	8.95	8.68	9.19	0.51	2.8e-05	0.0043	Intron (uc008xhp.3/231214, intron 12 of 39)	5	43696526	43717017	20492	1	231214	uc008xht.1	-3063	ENSMUSG00000039765	Cc2d2a	coiled-coil and C2 domain containing 2A	382.326	430.801	361.85	579.182	610.537	492.714	61.4518	31.115	69.9087	43.6718	97.7458	46.952
chr2	145047780	145048274	495	*	4.42	4.92	3.65	-1.27	2.82e-05	0.00431	Distal Intergenic	2	145168113	145641953	473841	1	94249	uc008mrq.2	-119839	ENSMUSG00000063873	Slc24a3	solute carrier family 24 (sodium/potassium/calcium exchanger), member 3	32.1424	30.6984	24.262	8.77549	12.8805	14.468	54.6989	46.0963	63.9165	22.3437	50.6184	38.1982
chr5	114922870	114923655	786	*	9.45	9.11	9.72	0.61	2.82e-05	0.00431	Promoter (<=1kb)	5	114923240	114937911	14672	1	231655	uc008zcv.1	0	ENSMUSG00000041827	Oasl1	2'-5' oligoadenylate synthetase-like 1	468.603	531.082	584.367	786.033	699.412	946.847	124.254	124.46	149.804	199.062	185.019	199.745
chr8	40922501	40924828	2328	*	10.55	10.09	10.9	0.81	2.81e-05	0.00431	Promoter (1-2kb)	8	40926233	40939944	13712	1	68797	uc009lnh.2	-1405	ENSMUSG00000031595	Pdgfrl	platelet-derived growth factor receptor-like	894.067	1084.68	1154.18	1346.41	1925.64	2239.32	191.108	208.586	217.716	254.922	279.274	381.982
chr10	70226969	70227426	458	*	6.18	5.7	6.54	0.84	2.82e-05	0.00431	Distal Intergenic	10	70245276	70285951	40676	1	66859	uc007fnq.1	-17850	ENSMUSG00000037762	Slc16a9	solute carrier family 16 (monocarboxylic acid transporters), member 9	33.8341	57.3037	58.2287	78.9794	92.7397	95.6492	35.1153	39.1819	45.94	41.6406	48.8729	58.8889
chr5	77383705	77384545	841	*	6.76	7.05	6.39	-0.66	2.83e-05	0.00432	Intron (uc008xwf.2/29817, intron 1 of 4)	5	77349240	77408045	58806	2	29817	uc008xwf.2	23500	ENSMUSG00000036256	Igfbp7	insulin-like growth factor binding protein 7	137.874	115.631	126.855	66.443	87.5875	87.6115	100.619	92.1927	51.9322	75.1561	92.5094	55.7057
chr7	84378841	84379614	774	*	6.28	5.72	6.68	0.97	2.84e-05	0.00433	Intron (uc009ieh.2/11864, intron 1 of 18)	7	84246275	84372531	126257	2	11864	uc009ieg.2	-6310	ENSMUSG00000015709	Arnt2	aryl hydrocarbon receptor nuclear translocator 2	42.2927	47.0709	61.6947	73.9648	90.1636	131.819	41.193	64.5349	83.8904	75.1561	45.382	106.637
chr7	127336824	127338035	1212	*	5.7	5.16	6.1	0.94	2.85e-05	0.00434	Intron (uc029wov.1/233887, intron 2 of 2)	7	127342795	127345314	2520	2	233890	uc009jvc.1	7279	ENSMUSG00000047371	Zfp768	zinc finger protein 768	29.6049	30.6984	42.2851	71.4575	73.419	52.2454	39.1671	76.0589	33.9556	34.5312	33.1638	51.7267
chr11	6331605	6331939	335	*	3.71	4.33	2.6	-1.73	2.87e-05	0.00435	Intron (uc007hyf.2/18293, intron 4 of 22)	11	6313788	6317080	3293	1	18293	uc007hyk.1	17817	ENSMUSG00000020456	Ogdh	oxoglutarate (alpha-ketoglutarate) dehydrogenase (lipoamide)	25.3756	23.5354	9.01158	6.26821	6.44026	4.82265	14.8565	11.5241	21.9713	9.14061	5.23638	4.77478
chr11	119435985	119436820	836	*	6.85	6.53	7.1	0.57	2.87e-05	0.00435	Distal Intergenic	11	119390472	119390561	90	1	100316690	uc011yis.1	45513	ENSMUSG00000088015	Mir1932	microRNA 1932	85.4312	93.1185	87.343	136.647	122.365	137.446	60.1013	65.6873	71.9061	83.2811	89.0185	92.3123
chr13	92931683	92932067	385	*	4.77	4.08	5.23	1.15	2.86e-05	0.00435	Distal Intergenic	13	92844787	92858230	13444	1	382793	uc011zct.1	86896	ENSMUSG00000021704	Mtx3	metaxin 3	9.30439	16.3725	22.8756	42.6238	29.6252	36.1699	8.77884	8.06686	5.99217	9.14061	6.98184	22.2823
chr3	10418768	10420033	1266	*	6.97	6.49	7.33	0.84	2.9e-05	0.0044	3' UTR	3	10417817	10440130	22314	2	74718	uc008opw.3	20097	ENSMUSG00000027534	Snx16	sorting nexin 16	72.7434	73.6762	111.605	129.125	157.142	177.634	43.8942	57.6204	89.8826	92.4217	120.437	83.5586
chr3	57928216	57928489	274	*	4.49	3.79	4.96	1.17	2.92e-05	0.0044	Distal Intergenic	3	57841895	57847757	5863	2	18645	uc008phn.2	-80459	ENSMUSG00000027805	Pfn2	profilin 2	10.1502	16.3725	13.1708	35.1019	27.0491	27.3284	16.2071	8.06686	23.9687	20.3125	15.7091	15.9159
chr5	43081606	43082863	1258	*	10.29	10.42	10.15	-0.26	2.92e-05	0.0044	Distal Intergenic	5	43233463	43237919	4457	1	231207	uc008xhj.2	-150600	ENSMUSG00000039782	Cpeb2	cytoplasmic polyadenylation element binding protein 2	1307.69	1349.71	1271.33	1135.8	1070.37	1077.86	823.86	847.02	751.019	550.468	548.075	480.661
chrX	12152300	12152844	545	*	5.49	5.88	4.96	-0.91	2.91e-05	0.0044	Intron (uc009squ.2/71458, intron 1 of 13)	20	12036737	12160355	123619	2	71458	uc009squ.2	7511	ENSMUSG00000040363	Bcor	BCL6 interacting corepressor	49.0595	62.4201	57.5355	27.5801	27.0491	35.3661	47.2707	39.1819	29.9609	30.4687	26.1819	22.2823
chr2	19156313	19156482	170	*	3.5	4.08	2.51	-1.57	2.97e-05	0.00446	Distal Intergenic	2	19199118	19310243	111126	1	70882	uc008imc.3	-42636	ENSMUSG00000037683	Armc3	armadillo repeat containing 3	15.2254	17.3958	15.9436	6.26821	7.72831	2.41133	12.8306	9.21927	1.99739	10.1562	17.4546	15.9159
chr11	117250145	117250675	531	*	7.1	6.65	7.43	0.78	2.97e-05	0.00446	Intron (uc007mnd.2/53860, intron 2 of 11)	11	117266246	117362325	96080	1	53860	uc007mne.2	-15571	ENSMUSG00000059248	2009-09-01	septin 9	96.4273	110.514	82.4906	122.857	186.768	188.083	4.05177	10.3717	17.9765	7.10937	8.7273	5.57057
chr15	27354702	27354862	161	*	3.15	3.82	1.86	-1.97	2.96e-05	0.00446	Distal Intergenic	15	27466677	27594909	128233	1	11732	uc007vjo.3	-111815	ENSMUSG00000022265	Ank	progressive ankylosis	13.5337	15.3492	11.7844	1.25364	5.15221	4.01888	4.72707	10.3717	1.99739	2.03125	17.4546	3.97898
chr6	93371459	93371760	302	*	4.14	3.18	4.71	1.53	3e-05	0.0045	Distal Intergenic	6	92940582	93272977	332396	1	330385	uc012eph.1	430877	ENSMUSG00000097462	9530026P05Rik	RIKEN cDNA 9530026P05 gene	10.1502	4.09312	11.7844	21.3119	37.3535	16.8793	3.37648	1.15241	1.99739	6.09374	10.4728	5.57057
chr17	81579787	81581643	1857	*	8.18	7.92	8.39	0.47	3e-05	0.0045	Intron (uc029tkt.1/20541, intron 1 of 6)	17	81266210	81649638	383429	2	20541	uc029tkt.1	67995	ENSMUSG00000054640	Slc8a1	solute carrier family 8 (sodium/calcium exchanger), member 1	242.76	225.122	230.142	357.288	297.54	312.669	267.417	251.225	305.601	347.343	261.819	311.156
chr4	148907259	148907771	513	*	4.46	3.74	4.93	1.2	3.03e-05	0.00453	Intron (uc008vvl.1/69743, intron 4 of 15)	4	148889381	148891936	2556	1	69743	uc057lkz.1	17878	ENSMUSG00000028977	Casz1	castor zinc finger 1	15.2254	11.2561	11.7844	37.6092	23.1849	27.3284	22.96	28.8102	21.9713	22.3437	15.7091	23.8739
chr4	55787209	55787509	301	*	3.29	3.9	2.22	-1.68	3.04e-05	0.00454	Distal Intergenic	4	55527137	55532475	5339	2	16600	uc008sxk.2	-254734	ENSMUSG00000003032	Klf4	Kruppel-like factor 4 (gut)	10.9961	17.3958	14.5572	7.52185	5.15221	0.803775	20.2589	28.8102	7.98956	27.4218	1.74546	15.9159
chr8	24412014	24412483	470	*	5.02	5.46	4.36	-1.1	3.06e-05	0.00456	Distal Intergenic	8	24437616	24438946	1331	2	69068	uc009lex.1	26463	ENSMUSG00000056313	Tcim	transcriptional and immune response regulator	37.2175	48.0942	41.5919	32.5947	18.0327	8.84153	9.45413	11.5241	13.9817	9.14061	6.98184	3.18318
chr6	89000291	89000999	709	*	8.98	8.41	9.38	0.98	3.11e-05	0.00463	Distal Intergenic	6	88905949	88912240	6292	1	24100	uc009cvz.1	94342	ENSMUSG00000002871	Tpra1	transmembrane protein, adipocyte asscociated 1	263.06	246.61	463.75	550.348	695.548	679.19	168.824	144.051	413.46	476.327	614.402	643.003
chr8	68951862	68952126	265	*	5.83	6.16	5.39	-0.77	3.1e-05	0.00463	Distal Intergenic	8	68880555	68906932	26378	1	16956	uc009lwq.1	71307	ENSMUSG00000015568	Lpl	lipoprotein lipase	69.36	63.4434	72.7859	45.1311	46.3699	29.7397	74.9577	95.6499	91.88	70.078	83.7821	60.4805
chr19	35143206	35144342	1137	*	7.21	7.46	6.92	-0.54	3.12e-05	0.00464	Distal Intergenic	19	34965396	34965469	74	1	100316775	uc056zif.1	177810	ENSMUSG00000089151	Mir1950	microRNA 1950	169.171	170.888	164.981	105.306	123.653	120.566	185.706	192.452	159.791	145.234	132.655	147.222
chr11	101981618	101982255	638	*	8.75	8.95	8.52	-0.44	3.13e-05	0.00465	Promoter (2-3kb)	11	101971143	101984791	13649	2	72349	uc007lqa.3	2536	ENSMUSG00000003518	Dusp3	dual specificity phosphatase 3 (vaccinia virus phosphatase VH1-related)	513.433	445.127	466.523	376.092	354.214	325.529	829.262	811.295	745.027	729.218	761.021	720.195
chr4	15684638	15685003	366	*	5.33	4.73	5.75	1.02	3.15e-05	0.00467	Distal Intergenic	4	15881264	15906709	25446	1	12307	uc008sbl.1	-196261	ENSMUSG00000028222	Calb1	calbindin 1	16.9171	27.6286	31.8871	53.9066	37.3535	64.302	14.1812	23.0482	21.9713	17.2656	22.691	17.5075
chr3	62969877	62970191	315	*	4.29	3.54	4.78	1.25	3.17e-05	0.00468	Distal Intergenic	3	63295435	63383713	88279	1	17380	uc008pjp.2	-325244	ENSMUSG00000027820	Mme	membrane metallo endopeptidase	12.6878	8.18624	12.4776	27.5801	24.473	27.3284	8.77884	8.06686	3.99478	15.2344	24.4365	14.3243
chr9	44187377	44187778	402	*	4.66	5.14	3.94	-1.2	3.16e-05	0.00468	Intron (uc009pce.1/12402, intron 2 of 15)	9	44149262	44234046	84785	2	12402	uc009pce.1	46268	ENSMUSG00000034342	Cbl	Casitas B-lineage lymphoma	32.9883	41.9545	26.3416	10.0291	18.0327	16.0755	31.0636	28.8102	9.98696	12.1875	3.49092	12.7327
chr18	37892735	37893025	291	*	3.87	4.43	2.94	-1.5	3.16e-05	0.00468	Intron (uc033hgl.2/13367, intron 13 of 26)	18	37854605	37854660	56	2	102465592	uc033hgm.1	-38075	ENSMUSG00000098706	Mir6979	microRNA 6979	14.3795	25.582	22.1824	5.01456	9.01636	8.03775	13.5059	13.8289	1.99739	5.07812	22.691	19.8949
chr2	155284255	155286293	2039	*	7.65	7.29	7.94	0.65	3.2e-05	0.00472	Intron (uc008nki.1/228812, intron 11 of 11)	2	155276364	155278073	1710	1	66734	uc029uhm.1	7891	ENSMUSG00000027602	Map1lc3a	microtubule-associated protein 1 light chain 3 alpha	115.882	173.958	160.129	238.192	222.833	247.563	128.981	127.917	167.781	186.875	158.837	185.42
chr12	73949439	73950082	644	*	6.45	6.04	6.77	0.73	3.22e-05	0.00475	Exon (uc007nws.1/uc007nws.1, exon 1 of 7)	12	73964530	73984820	20291	1	75627	uc007nwt.1	-14448	ENSMUSG00000021113	Snapc1	small nuclear RNA activating complex, polypeptide 1	49.9053	68.5598	70.7063	92.7694	118.501	103.687	51.3224	43.7915	57.9243	74.1405	85.5276	62.8679
chr4	136449825	136450617	793	*	7.49	7.15	7.76	0.61	3.25e-05	0.00478	Distal Intergenic	4	136469761	136543518	73758	1	269593	uc008vie.1	-19144	ENSMUSG00000001089	Luzp1	leucine zipper protein 1	149.716	118.7	139.333	215.626	177.751	233.095	248.509	230.482	257.663	360.546	315.928	304.79
chr9	76722978	76723258	281	*	4.26	3.33	4.82	1.48	3.29e-05	0.00484	Distal Intergenic	9	76490705	76567115	76411	2	208994	uc009qtc.1	-155863	ENSMUSG00000032358	Fam83b	family with sequence similarity 83, member B	5.92097	11.2561	11.7844	12.5364	24.473	44.2076	0.675295	1.15241	7.98956	1.01562	1.74546	0.795796
chr1	164757078	164757367	290	*	3.58	2.28	4.26	1.97	3.32e-05	0.00487	Distal Intergenic	1	164796732	164824266	27535	1	56429	uc007diq.1	-39365	ENSMUSG00000026574	Dpt	dermatopontin	0.845853	4.09312	9.01158	21.3119	25.761	8.03775	4.72707	8.06686	7.98956	8.12499	5.23638	5.57057
chr4	64085971	64086531	561	*	6.52	6.84	6.1	-0.75	3.34e-05	0.00488	Intron (uc008thj.1/uc008thj.1, intron 3 of 4)	4	64012669	64047015	34347	2	21923	uc008thk.2	-38956	ENSMUSG00000028364	Tnc	tenascin C	90.5063	123.817	115.764	55.1602	70.8428	71.536	25.6612	48.4011	33.9556	19.2968	29.6728	36.6066
chr11	69441373	69441828	456	*	4.77	4.13	5.21	1.08	3.34e-05	0.00488	Intron (uc007jqg.1/327954, intron 63 of 85)	11	69398508	69413673	15166	2	216850	uc007jqe.2	-27700	ENSMUSG00000018476	Kdm6b	KDM1 lysine (K)-specific demethylase 6B	17.7629	15.3492	17.33	41.3702	33.4893	32.151	16.2071	10.3717	13.9817	6.09374	10.4728	14.3243
chr14	63910150	63910679	530	*	5.97	5.41	6.38	0.97	3.33e-05	0.00488	Intron (uc007uhx.2/72400, intron 6 of 6)	14	63943706	63950732	7027	1	20680	uc007uhy.1	-33027	ENSMUSG00000063060	Sox7	SRY (sex determining region Y)-box 7	32.1424	39.9079	49.9103	65.1893	66.9787	107.706	19.5836	31.115	65.9139	75.1561	85.5276	102.658
chr3	109056210	109056413	204	*	5.68	5.22	6.03	0.81	3.36e-05	0.0049	Distal Intergenic	3	109080499	109116582	36084	1	74686	uc008rad.2	-24086	ENSMUSG00000027880	Slc25a54	solute carrier family 25, member 54	32.1424	35.8148	38.8191	51.3993	65.6906	70.7322	1.35059	1.15241	1.99739	1.01562	3.49092	2.38739
chr6	49045177	49045409	233	*	4.73	5.22	3.99	-1.23	3.37e-05	0.00492	Exon (uc012elo.1/93695, exon 4 of 11)	6	49036518	49058182	21665	1	93695	uc012elo.1	8659	ENSMUSG00000029816	Gpnmb	glycoprotein (transmembrane) nmb	35.5258	47.0709	24.262	17.551	12.8805	15.2717	52.673	43.7915	47.9374	39.6093	66.3275	38.994
chr11	21314029	21314974	946	*	6.43	6.01	6.75	0.73	3.38e-05	0.00492	Exon (uc007ido.3/245944, exon 21 of 23)	11	21344588	21344675	88	2	100316753	uc011xrz.1	29701	ENSMUSG00000089555	Mir1933	microRNA 1933	54.1346	59.3502	72.0927	95.2767	92.7397	121.37	81.7107	86.4306	119.843	72.1093	85.5276	124.144
chr17	83155045	83155820	776	*	6.99	6.26	7.47	1.22	3.38e-05	0.00492	Distal Intergenic	17	83215283	83225069	9787	1	106522	uc012axu.1	-59463	ENSMUSG00000024247	Pkdcc	protein kinase domain containing, cytoplasmic	53.2888	49.1174	117.151	146.676	202.224	163.166	59.426	40.3343	111.854	95.4686	209.455	143.243
chr2	6271577	6271984	408	*	7.37	7.65	7.02	-0.63	3.43e-05	0.00497	Intron (uc008igj.1/320132, intron 3 of 6)	2	6322757	6443820	121064	1	98910	uc008igk.1	-50773	ENSMUSG00000039046	Usp6nl	USP6 N-terminal like	186.088	217.959	172.606	135.393	135.245	103.687	194.485	160.185	151.802	165.547	134.4	131.306
chr4	132783853	132784431	579	*	6.61	6.9	6.23	-0.66	3.42e-05	0.00497	Intron (uc008vbv.1/230787, intron 4 of 5)	4	132782357	132796364	14008	2	230787	uc008vbv.1	11933	ENSMUSG00000037731	Themis2	thymocyte selection associated family member 2	125.186	118.7	99.1274	76.4721	74.707	65.9096	152.617	161.337	103.864	142.187	82.0367	110.616
chr5	24871204	24871875	672	*	7.87	7.6	8.1	0.5	3.42e-05	0.00497	Exon (uc008wsk.2/108099, exon 8 of 12)	5	24802823	24842361	39539	2	19744	uc008wsj.1	-28843	ENSMUSG00000028945	Rheb	Ras homolog enriched in brain	177.629	172.934	205.88	273.294	267.915	250.778	153.967	164.794	199.739	179.765	244.365	258.634
chr14	33337219	33337523	305	*	4.58	3.81	5.07	1.26	3.43e-05	0.00497	Intron (uc007szm.2/239027, intron 4 of 10)	14	33319768	33369936	50169	1	239027	uc007szo.2	17451	ENSMUSG00000063506	Arhgap22	Rho GTPase activating protein 22	11.8419	15.3492	13.1708	47.6384	27.0491	22.5057	1.35059	3.45722	5.99217	2.03125	5.23638	12.7327
chr2	36034948	36036076	1129	*	7.63	7.3	7.89	0.59	3.48e-05	0.00503	Downstream (<1kb)	2	36036334	36049292	12959	2	68375	uc008jlb.1	13216	ENSMUSG00000026895	Ndufa8	NADH:ubiquinone oxidoreductase subunit A8	142.103	152.469	158.743	189.3	260.186	235.506	166.123	203.976	163.786	230.547	314.183	253.063
chr9	13664318	13664946	629	*	6.08	5.63	6.42	0.8	3.49e-05	0.00503	Promoter (1-2kb)	9	13662460	13709533	47074	1	270118	uc012gob.1	1858	ENSMUSG00000031925	Maml2	mastermind like transcriptional coactivator 2	38.9092	53.2106	49.9103	68.9503	100.468	77.9662	33.7648	57.6204	51.9322	79.2186	82.0367	54.1141
chr4	108638615	108639086	472	*	4.77	4.14	5.21	1.07	3.5e-05	0.00504	Downstream (<1kb)	4	108626038	108634122	8085	1	319965	uc057ljn.1	12577	ENSMUSG00000028582	Cc2d1b	coiled-coil and C2 domain containing 1B	16.0712	21.4889	13.1708	31.341	43.7938	31.3472	27.0118	19.5909	17.9765	28.4375	26.1819	33.4234
chr14	25181392	25182049	658	*	5.02	4.41	5.45	1.04	3.55e-05	0.00512	Distal Intergenic	14	25139795	25143241	3447	2	75862	uc007sri.1	-38151	ENSMUSG00000114916	4930572O13Rik	RIKEN cDNA 4930572O13 gene	17.7629	26.6053	16.6368	51.3993	42.5057	32.151	33.0895	14.9813	35.953	36.5625	36.6547	33.4234
chr7	122010407	122011084	678	*	7.44	6.96	7.81	0.85	3.57e-05	0.00513	Exon (uc009joa.1/74105, exon 3 of 17)	7	121988274	122002491	14218	2	74105	uc009joc.1	-7916	ENSMUSG00000030872	Gga2	golgi associated, gamma adaptin ear containing, ARF binding protein 2	104.04	102.328	151.117	251.982	222.833	170.4	40.5177	41.4867	35.953	37.5781	47.1274	34.2192
chr8	24457385	24457809	425	*	5.76	6.12	5.29	-0.83	3.58e-05	0.00513	Distal Intergenic	8	24437616	24438946	1331	2	69068	uc009lex.1	-18439	ENSMUSG00000056313	Tcim	transcriptional and immune response regulator	59.2097	78.7926	61.6947	32.5947	43.7938	36.1699	8.77884	12.6765	13.9817	18.2812	13.9637	5.57057
chr16	37741424	37743177	1754	*	8.48	8.02	8.83	0.81	3.58e-05	0.00513	Distal Intergenic	16	37777055	37836516	59462	1	14314	uc007zej.1	-33878	ENSMUSG00000022816	Fstl1	follistatin-like 1	227.535	237.401	281.439	332.215	416.041	560.231	189.083	160.185	233.695	211.25	389.238	437.688
chr10	34089448	34089904	457	*	5.51	5.03	5.88	0.84	3.59e-05	0.00514	Intron (uc007euo.1/692132, intron 4 of 6)	10	34091352	34096519	5168	2	103511	uc007euq.1	6615	ENSMUSG00000049872	Calhm5	calcium homeostasis modulator family member 5	26.2214	31.7217	36.0463	55.1602	55.3862	58.6756	31.0636	33.4198	15.9791	24.375	31.4183	27.0571
chr10	4341508	4341800	293	*	3.98	4.53	3.06	-1.47	3.62e-05	0.00518	Intron (uc007ehi.2/83397, intron 2 of 3)	10	4347768	4359471	11704	1	83397	uc007ehh.1	-5968	ENSMUSG00000038587	Akap12	A kinase (PRKA) anchor protein (gravin) 12	14.3795	19.4423	32.5803	10.0291	5.15221	8.84153	8.10354	5.76204	5.99217	12.1875	22.691	9.54955
chr5	146287917	146288550	634	*	7.95	7.62	8.23	0.61	3.64e-05	0.0052	Intron (uc012egz.1/264064, intron 6 of 12)	5	146294910	146302874	7965	1	264064	uc009ane.1	-6360	ENSMUSG00000029635	Cdk8	cyclin-dependent kinase 8	186.088	163.725	213.505	274.547	260.186	327.94	461.227	390.666	555.275	679.452	644.075	629.475
chr11	46007068	46007396	329	*	4.32	3.5	4.84	1.34	3.65e-05	0.00521	Intron (uc011xtj.1/214105, intron 4 of 4)	11	45980310	46017992	37683	1	214105	uc011xtj.1	26758	ENSMUSG00000040489	Sox30	SRY (sex determining region Y)-box 30	11.8419	8.18624	12.4776	12.5364	29.6252	40.1888	0.675295	1.15241	1.99739	3.04687	3.49092	4.77478
chr18	64494119	64494711	593	*	7.01	6.54	7.37	0.83	3.66e-05	0.00522	Distal Intergenic	18	64457265	64489066	31802	2	14151	uc008fej.1	-5053	ENSMUSG00000024588	Fech	ferrochelatase	70.2058	124.84	72.0927	150.437	164.871	162.363	21.6094	29.9626	11.9843	18.2812	41.8911	44.5646
chr5	17574402	17574834	433	*	5.13	4.59	5.52	0.92	3.72e-05	0.00529	Promoter (<=1kb)	5	17574816	17730268	155453	1	20348	uc008wnl.2	0	ENSMUSG00000028780	Sema3c	sema domain, immunoglobulin domain (Ig), short basic domain, secreted, (semaphorin) 3C	23.6839	23.5354	22.1824	43.8774	43.7938	44.2076	24.9859	16.1337	27.9635	11.1719	24.4365	21.4865
chrX	70465452	70465853	402	*	5.52	5.02	5.89	0.87	3.72e-05	0.00529	Intron (uc009tji.1/236848, intron 3 of 5)	20	70460056	70477043	16988	2	236848	uc009tji.1	11190	ENSMUSG00000073139	Tmem185a	transmembrane protein 185A	21.1463	38.8846	33.2735	57.6675	50.234	62.6945	17.5577	16.1337	29.9609	20.3125	12.2182	15.9159
chr15	78390871	78391329	459	*	5.28	4.74	5.68	0.93	3.73e-05	0.0053	Promoter (2-3kb)	15	78378400	78388769	10370	2	73376	uc011zvp.1	-2102	ENSMUSG00000062154	Tex33	testis expressed 33	16.9171	33.7682	26.3416	53.9066	47.6579	45.8152	12.1553	5.76204	21.9713	28.4375	54.1093	36.6066
chr5	73184894	73185723	830	*	8.3	8.05	8.51	0.45	3.75e-05	0.00531	Intron (uc008xsn.1/72313, intron 3 of 62)	5	73099514	73168439	68926	2	72313	uc008xso.1	-16455	ENSMUSG00000070733	Fryl	FRY like transcription coactivator	277.44	250.704	234.994	329.708	369.671	348.838	265.391	221.262	301.606	332.109	274.037	315.931
chr10	49050028	49050287	260	*	4.59	3.88	5.07	1.18	3.75e-05	0.00531	Distal Intergenic	10	49099463	49788754	689292	2	14806	uc007fag.2	738467	ENSMUSG00000056073	Grik2	glutamate receptor, ionotropic, kainate 2 (beta 2)	7.61268	13.3026	21.4892	28.8337	30.9132	36.9737	4.72707	4.60963	1.99739	9.14061	10.4728	8.75376
chr17	27868482	27869625	1144	*	8.1	7.76	8.37	0.61	3.75e-05	0.00531	Intron (uc008bpt.1/224648, intron 1 of 20)	17	27856507	27900040	43534	1	224648	uc008bpt.1	11975	ENSMUSG00000039512	Uhrf1bp1	UHRF1 (ICBP90) binding protein 1	181.013	199.54	242.62	293.352	305.268	355.269	163.421	123.308	183.76	238.672	249.601	299.219
chr5	43854641	43856217	1577	*	7.19	6.89	7.45	0.56	3.8e-05	0.00537	Distal Intergenic	5	43868809	43912374	43566	1	12494	uc008xic.3	-12592	ENSMUSG00000029084	Cd38	CD38 antigen	109.961	105.398	124.776	156.705	179.039	167.185	168.148	194.757	191.75	173.672	181.528	201.336
chr9	48609678	48610146	469	*	6.16	5.72	6.5	0.78	3.86e-05	0.00544	Distal Intergenic	9	48591877	48605123	13247	2	18113	uc009pik.2	-4555	ENSMUSG00000032271	Nnmt	nicotinamide N-methyltransferase	39.7551	48.0942	63.0811	87.7549	88.8756	84.3964	77.6589	64.5349	79.8956	63.9843	82.0367	91.5165
chr14	77423034	77423840	807	*	8.22	8	8.42	0.42	3.87e-05	0.00545	Intron (uc007urv.2/239188, intron 4 of 10)	14	77479483	77506868	27386	2	629678	uc007usa.3	83028	ENSMUSG00000067973	Gm6994	predicted gene 6994	251.218	229.215	254.404	318.425	325.877	342.408	170.174	208.586	291.619	216.328	308.947	276.141
chr5	121368291	121369377	1087	*	7.08	6.66	7.41	0.75	3.88e-05	0.00547	3' UTR	5	121371725	121385615	13891	2	231712	uc008ziy.2	16238	ENSMUSG00000042726	Trafd1	TRAF type zinc finger domain containing 1	83.7395	91.0719	115.071	135.393	158.43	196.121	70.2307	101.412	123.838	95.4686	87.273	95.4955
chr17	14202484	14204476	1993	*	8.97	8.43	9.36	0.92	3.9e-05	0.00549	Promoter (<=1kb)	17	14195230	14203831	8602	2	240025	uc008amv.2	0	ENSMUSG00000048826	Dact2	dishevelled-binding antagonist of beta-catenin 2	294.357	247.634	450.579	515.246	659.482	714.556	207.991	238.548	319.583	317.89	427.638	548.303
chr4	129018826	129019444	619	*	6.72	6.31	7.04	0.73	3.95e-05	0.00552	Distal Intergenic	4	128993224	129011529	18306	1	11637	uc008uvu.2	25602	ENSMUSG00000028792	Ak2	adenylate kinase 2	79.5102	66.5132	81.1042	145.422	131.381	102.079	34.44	34.5722	51.9322	55.8593	50.6184	38.994
chr5	124414820	124415291	472	*	4.67	5.12	4	-1.12	3.93e-05	0.00552	Promoter (<=1kb)	5	124368702	124414527	45826	2	243272	uc008zpp.1	-293	ENSMUSG00000038095	Sbno1	strawberry notch 1	44.8302	24.5587	30.5007	16.2973	19.3208	10.4491	26.3365	25.353	1.99739	16.25	29.6728	11.1411
chr5	147668961	147670233	1273	*	8.73	8.91	8.53	-0.38	3.96e-05	0.00552	Intron (uc009aoh.1/14254, intron 10 of 29)	5	147562196	147725988	163793	2	14254	uc009aoh.1	55755	ENSMUSG00000029648	Flt1	FMS-like tyrosine kinase 1	435.614	485.035	464.443	374.839	347.774	344.016	418.008	457.506	449.413	378.828	359.565	378.003
chr11	109434118	109434869	752	*	9.03	8.74	9.26	0.53	3.95e-05	0.00552	Exon (uc007mch.1/13929, exon 8 of 9)	11	109440078	109453359	13282	1	100503496	uc007mck.2	-5209	NA	Gm45916	predicted gene, 45916	375.559	398.056	453.352	516.5	618.265	638.198	110.748	130.222	257.663	212.265	312.438	267.387
chr15	55905563	55906997	1435	*	6.44	6.76	6.05	-0.71	3.93e-05	0.00552	Promoter (<=1kb)	15	55639154	55906949	267796	2	20649	uc007vsk.1	0	ENSMUSG00000060429	Sntb1	syntrophin, basic 1	116.728	95.165	98.4342	55.1602	79.8592	55.4605	99.9437	74.9065	87.8852	64.9999	61.0911	104.249
chr18	4706576	4707053	478	*	5.51	5.03	5.88	0.84	3.94e-05	0.00552	Distal Intergenic	18	4649068	4682869	33802	1	240185	uc012ayy.1	57508	ENSMUSG00000033960	Jcad	junctional cadherin 5 associated	32.1424	30.6984	31.1939	55.1602	61.8265	52.2454	57.4001	56.468	75.9009	72.1093	116.946	64.4595
chr2	24912666	24912909	244	*	3.82	4.35	2.97	-1.39	3.97e-05	0.00553	Intron (uc008iph.4/77683, intron 1 of 25)	2	24790769	24919609	128841	2	77683	uc008iph.4	6700	ENSMUSG00000036893	Ehmt1	euchromatic histone methyltransferase 1	22.838	16.3725	19.4096	11.2828	6.44026	4.82265	28.3624	27.6578	21.9713	24.375	19.2001	16.7117
chr16	9532340	9532986	647	*	6.26	5.84	6.58	0.73	3.97e-05	0.00553	Distal Intergenic	16	9577710	9992533	414824	2	14811	uc007ydc.1	459547	ENSMUSG00000059003	Grin2a	glutamate receptor, ionotropic, NMDA2A (epsilon 1)	60.9014	42.9778	61.0015	96.5304	81.1473	97.2568	47.9459	73.7541	75.9009	98.5155	97.7458	117.778
chr19	58522904	58525034	2131	*	9.19	8.96	9.39	0.43	3.98e-05	0.00553	Intron (uc012bnz.1/75645, intron 3 of 6)	19	58512002	58553085	41084	1	75645	uc008iao.1	10902	ENSMUSG00000025090	Ccdc172	coiled-coil domain containing 172	449.148	469.686	514.353	690.756	642.738	598.009	358.582	394.124	411.463	459.062	443.347	454.4
chr4	128767905	128768939	1035	*	6.87	6.55	7.13	0.58	4e-05	0.00554	3' UTR	4	128759258	128769298	10041	1	215493	uc008uvm.1	8647	ENSMUSG00000028794	A3galt2	alpha 1,3-galactosyltransferase 2 (isoglobotriaosylceramide synthase)	95.5814	83.909	90.1158	129.125	126.229	149.502	141.812	195.909	115.849	175.703	211.201	233.964
chr15	3174033	3174387	355	*	4.79	5.22	4.18	-1.05	3.98e-05	0.00554	Distal Intergenic	15	3270767	3280508	9742	1	20363	uc007vby.1	-96380	ENSMUSG00000064373	Selenop	selenoprotein P	41.4468	34.7915	31.1939	16.2973	20.6088	15.2717	34.44	27.6578	41.9452	33.5156	24.4365	27.8529
chr16	12051270	12051602	333	*	5	4.37	5.44	1.07	3.99e-05	0.00554	Intron (uc007yfs.2/72555, intron 2 of 4)	16	11984113	12270904	286792	1	72555	uc007yft.2	67157	ENSMUSG00000022494	Shisa9	shisa family member 9	23.6839	18.419	17.33	28.8337	57.9623	38.5812	5.40236	13.8289	13.9817	20.3125	27.9274	26.2613
chr10	115262984	115263567	584	*	6.24	5.78	6.59	0.81	4.01e-05	0.00555	Distal Intergenic	10	115197871	115251493	53623	2	66687	uc007hax.2	-11491	ENSMUSG00000020130	Tbc1d15	TBC1 domain family, member 15	38.9092	58.327	60.3083	77.7257	108.196	90.8266	12.8306	16.1337	25.9661	23.3593	27.9274	43.7688
chr2	77315045	77315257	213	*	3.79	2.89	4.34	1.45	4.02e-05	0.00556	Distal Intergenic	2	77180340	77280592	100253	2	228071	uc012bxt.2	-34453	ENSMUSG00000042272	Sestd1	SEC14 and spectrin domains 1	5.07512	7.16296	9.01158	18.8046	19.3208	20.0944	0.675295	14.9813	19.9739	10.1562	6.98184	10.3453
chr1	132377812	132378140	329	*	4.88	4.29	5.29	1.01	4.03e-05	0.00557	Intron (uc007cos.1/68875, intron 2 of 4)	1	132356315	132367948	11634	2	68875	uc007cor.2	-9864	ENSMUSG00000042066	Tmcc2	transmembrane and coiled-coil domains 2	15.2254	19.4423	21.4892	35.1019	38.6416	39.385	1.35059	4.60963	3.99478	1.01562	1.74546	12.7327
chr6	140514787	140515061	275	*	4.64	3.93	5.12	1.18	4.05e-05	0.00558	Intron (uc009eob.1/109135, intron 3 of 30)	6	140535175	140589315	54141	1	109135	uc009eod.1	-20114	ENSMUSG00000030231	Plekha5	pleckstrin homology domain containing, family A member 5	12.6878	19.4423	11.7844	37.6092	39.9296	22.5057	8.10354	10.3717	5.99217	7.10937	6.98184	15.1201
chr16	85802054	85802264	211	*	5.2	4.66	5.59	0.93	4.07e-05	0.00561	Promoter (<=1kb)	16	85793827	85803113	9287	2	11504	uc012aho.3	849	ENSMUSG00000022893	Adamts1	a disintegrin-like and metallopeptidase (reprolysin type) with thrombospondin type 1 motif, 1	18.6088	31.7217	22.1824	37.6092	42.5057	58.6756	13.5059	13.8289	17.9765	19.2968	20.9455	15.9159
chr2	5352958	5353760	803	*	6.18	5.74	6.51	0.77	4.14e-05	0.00564	Intron (uc056zje.1/227541, intron 5 of 10)	2	5137776	5230871	93096	1	74186	uc008ifo.2	215182	ENSMUSG00000026676	Ccdc3	coiled-coil domain containing 3	49.9053	58.327	45.7511	80.233	106.908	75.5549	14.1812	12.6765	23.9687	26.4062	31.4183	23.0781
chr7	61514623	61515369	747	*	6.77	6.25	7.15	0.9	4.14e-05	0.00564	Distal Intergenic	7	61529410	61615327	85918	2	319752	uc009hez.2	99958	NA	B230209E15Rik	RIKEN cDNA B230209E15 gene	64.2848	70.6063	83.877	91.5158	148.126	169.597	6.75295	11.5241	31.9583	9.14061	15.7091	10.3453
chr7	125261534	125262064	531	*	4.12	4.63	3.32	-1.3	4.14e-05	0.00564	Distal Intergenic	7	125331782	125349786	18005	2	71208	uc009jpy.2	87722	ENSMUSG00000045928	4933440M02Rik	RIKEN cDNA 4933440M02 gene	21.1463	23.5354	26.3416	3.76092	15.4566	9.6453	27.0118	23.0482	31.9583	28.4375	61.0911	25.4655
chr9	14764742	14765129	388	*	4.69	5.12	4.05	-1.07	4.11e-05	0.00564	Intron (uc009oex.1/69325, intron 2 of 4)	9	14756593	14771030	14438	2	69325	uc009oex.1	5901	ENSMUSG00000031927	1700012B09Rik	RIKEN cDNA 1700012B09 gene	35.5258	30.6984	33.9667	16.2973	15.4566	16.0755	37.1412	33.4198	13.9817	36.5625	38.4001	28.6487
chr10	40019291	40020543	1253	*	7.32	7.05	7.54	0.49	4.1e-05	0.00564	Intron (uc007ewl.2/215929, intron 1 of 3)	10	40001573	40025268	23696	2	215929	uc007ewl.2	4725	ENSMUSG00000038522	Mfsd4b1	major facilitator superfamily domain containing 4B1	125.186	134.05	122.696	173.002	180.327	184.868	160.72	187.843	161.789	182.812	205.964	204.52
chr11	6160442	6161401	960	*	8.22	7.83	8.52	0.69	4.14e-05	0.00564	Intron (uc007hxy.3/209586, intron 2 of 5)	11	6172508	6173331	824	2	100042173	uc011xrh.1	11930	NA	Rps15a-ps6	ribosomal protein S15A, pseudogene 6	179.321	242.517	232.222	339.737	298.828	421.178	74.9577	94.4975	87.8852	111.719	64.5821	103.453
chr11	118337219	118338263	1045	*	8.68	8.36	8.94	0.58	4.13e-05	0.00564	Intron (uc007mow.1/21858, intron 1 of 4)	11	118332360	118342534	10175	2	58251	uc007mox.2	4271	ENSMUSG00000076433	Cep295nl	CEP295 N-terminal like	258.831	339.729	343.827	505.217	481.731	426.805	221.497	237.396	347.546	450.937	378.765	381.186
chr17	83212572	83212785	214	*	5.38	4.84	5.78	0.93	4.11e-05	0.00564	Promoter (2-3kb)	17	83215283	83225069	9787	1	106522	uc012axu.1	-2498	ENSMUSG00000024247	Pkdcc	protein kinase domain containing, cytoplasmic	23.6839	35.8148	22.8756	50.1456	64.4026	43.4039	47.9459	48.4011	39.9478	51.7968	61.0911	53.3183
chr17	86722836	86723049	214	*	4	2.97	4.59	1.62	4.12e-05	0.00564	Distal Intergenic	17	86753864	86833410	79547	1	13819	uc008duj.2	-30815	ENSMUSG00000024140	Epas1	endothelial PAS domain protein 1	6.76683	10.2328	5.54559	28.8337	30.9132	9.6453	21.6094	21.8958	9.98696	23.3593	20.9455	35.8108
chr1	16202725	16203630	906	*	6.83	6.43	7.14	0.7	4.15e-05	0.00565	Distal Intergenic	1	16105882	16132550	26669	1	98711	uc007ajm.1	96843	ENSMUSG00000025921	Rdh10	retinol dehydrogenase 10 (all-trans)	78.6643	72.6529	97.0478	112.828	139.11	154.325	20.2589	10.3717	11.9843	2.03125	6.98184	9.54955
chr4	46417544	46417859	316	*	4.29	3.59	4.76	1.17	4.18e-05	0.00568	Distal Intergenic	4	46393989	46413509	19521	2	93966	uc008sts.1	-4035	ENSMUSG00000028332	Hemgn	hemogen	5.92097	18.419	10.398	21.3119	23.1849	33.7586	20.2589	24.2006	23.9687	22.3437	38.4001	22.2823
chr8	13561807	13562568	762	*	5.52	5.06	5.86	0.81	4.17e-05	0.00568	Promoter (<=1kb)	8	13550722	13562461	11740	2	66501	uc009kyb.2	0	ENSMUSG00000031452	1700029H14Rik	RIKEN cDNA 1700029H14 gene	31.2966	35.8148	28.4211	56.4138	46.3699	65.1058	51.3224	46.0963	71.9061	49.7656	66.3275	97.8829
chr8	89938910	89939213	304	*	4.15	3.1	4.75	1.64	4.19e-05	0.00568	Distal Intergenic	8	90247110	90348252	101143	2	244579	uc009msb.3	409039	ENSMUSG00000043668	Tox3	TOX high mobility group box family member 3	4.22927	3.06984	17.33	23.8192	33.4893	20.0944	18.9083	29.9626	23.9687	33.5156	41.8911	31.8318
chr12	77070925	77072044	1120	*	6.66	6.31	6.94	0.64	4.18e-05	0.00568	Distal Intergenic	12	76937269	76962248	24980	2	17187	uc011yoe.1	-108677	ENSMUSG00000059436	Max	Max protein	68.5141	80.8391	78.3315	134.14	110.772	110.117	114.125	107.174	185.757	184.843	207.71	179.054
chr10	118716451	118716682	232	*	3.93	3.09	4.45	1.36	4.2e-05	0.00569	Distal Intergenic	10	118859349	118868903	9555	2	69181	uc007hea.1	152221	ENSMUSG00000028630	Dyrk2	dual-specificity tyrosine-(Y)-phosphorylation regulated kinase 2	12.6878	4.09312	7.62519	17.551	20.6088	24.917	4.05177	4.60963	1.99739	2.03125	1.74546	7.16216
chr7	118685191	118685486	296	*	4.52	3.84	4.98	1.15	4.21e-05	0.0057	Distal Intergenic	7	118688558	118705738	17181	2	56209	uc009jki.1	20252	ENSMUSG00000033917	Gde1	glycerophosphodiester phosphodiesterase 1	11.8419	13.3026	15.9436	30.0874	32.2013	28.9359	9.45413	18.4385	5.99217	18.2812	17.4546	18.3033
chr1	161306585	161307698	1114	*	7.41	7.68	7.08	-0.6	4.24e-05	0.00572	Distal Intergenic	1	161240112	161251210	11099	2	11758	uc056yeq.1	-55375	ENSMUSG00000026701	Prdx6	peroxiredoxin 6	207.234	190.33	191.323	134.14	106.908	149.502	88.4637	73.7541	59.9217	66.0155	43.6365	47.7478
chr6	88988296	88989455	1160	*	8.79	8.34	9.13	0.8	4.23e-05	0.00572	Distal Intergenic	6	88905949	88912240	6292	1	24100	uc009cvz.1	82347	ENSMUSG00000002871	Tpra1	transmembrane protein, adipocyte asscociated 1	253.756	265.03	408.987	501.456	602.808	512.809	212.718	237.396	397.481	430.624	689.457	475.09
chr2	164359052	164360170	1119	*	9.91	9.78	10.03	0.26	4.28e-05	0.00575	Promoter (<=1kb)	2	164354070	164359414	5345	2	20568	uc012ciz.1	0	ENSMUSG00000017002	Slpi	secretory leukocyte peptidase inhibitor	818.786	848.299	851.941	1026.73	998.24	992.662	503.095	600.405	523.316	584.999	644.075	738.499
chr4	139013855	139014815	961	*	7.72	7.35	8.02	0.67	4.28e-05	0.00575	Intron (uc056zyc.1/77056, intron 7 of 15)	4	139020859	139036634	15776	1	77056	uc008vlq.1	-6044	ENSMUSG00000041143	Tmco4	transmembrane and coiled-coil domains 4	131.107	193.4	142.799	224.402	242.154	280.518	18.9083	16.1337	43.9426	19.2968	17.4546	16.7117
chr6	38374131	38375331	1201	*	10.93	10.79	11.06	0.27	4.28e-05	0.00575	Distal Intergenic	6	38381524	38427647	46124	1	264134	uc009bkc.1	-6193	ENSMUSG00000056832	Ttc26	tetratricopeptide repeat domain 26	1618.12	1761.06	1718.44	2076.03	2113.69	1982.11	103.32	106.022	117.846	125.937	136.146	128.919
chr14	20253068	20253696	629	*	5.35	4.61	5.84	1.23	4.29e-05	0.00576	Distal Intergenic	14	20262756	20269162	6407	2	74571	uc011zgl.1	15466	ENSMUSG00000023387	Kcnk16	potassium channel, subfamily K, member 16	18.6088	15.3492	36.0463	37.6092	55.3862	72.3398	17.5577	20.7433	21.9713	43.6718	43.6365	69.2343
chr2	167042576	167043565	990	*	6.39	5.96	6.72	0.76	4.31e-05	0.00578	Promoter (<=1kb)	2	167035793	167043495	7703	2	98999	uc056zqy.2	0	ENSMUSG00000039501	Znfx1	zinc finger, NFX1-type containing 1	53.2888	71.6296	54.0695	95.2767	83.7234	125.389	22.96	36.8771	33.9556	28.4375	34.9092	39.7898
chr2	163876976	163877606	631	*	4.54	3.36	5.17	1.82	4.33e-05	0.0058	Intron (uc008nto.1/241770, intron 2 of 5)	2	163853750	163858874	5125	1	241769	uc008ntn.1	23226	ENSMUSG00000035238	Kcnk15	potassium channel, subfamily K, member 15	6.76683	12.2794	10.398	16.2973	19.3208	68.3209	7.42825	3.45722	21.9713	24.375	22.691	43.7688
chr9	49214831	49215154	324	*	3.42	4.03	2.34	-1.69	4.35e-05	0.00582	Distal Intergenic	9	49250531	49280594	30064	1	235327	uc009piz.1	-35377	ENSMUSG00000054156	Gm4894	predicted gene 4894	21.1463	15.3492	10.398	7.52185	3.86416	3.2151	19.5836	32.2674	15.9791	36.5625	15.7091	28.6487
chr3	99664611	99664948	338	*	4.7	4.01	5.16	1.15	4.36e-05	0.00583	Distal Intergenic	3	99885417	100143322	257906	1	74362	uc012cus.1	-220469	ENSMUSG00000027867	Spag17	sperm associated antigen 17	8.45853	18.419	19.4096	23.8192	43.7938	35.3661	7.42825	12.6765	23.9687	7.10937	10.4728	13.5285
chr11	115460722	115461249	528	*	4.47	4.93	3.78	-1.16	4.39e-05	0.00586	Promoter (1-2kb)	11	115462473	115474398	11926	1	217316	uc007mhp.1	-1224	ENSMUSG00000045775	Slc16a5	solute carrier family 16 (monocarboxylic acid transporters), member 5	35.5258	24.5587	27.7279	12.5364	14.1686	12.8604	12.8306	9.21927	5.99217	6.09374	10.4728	18.3033
chr15	102306044	102306955	912	*	7.71	7.96	7.42	-0.55	4.4e-05	0.00587	Exon (uc007xvf.2/105988, exon 11 of 31)	15	102296293	102324356	28064	1	105988	uc007xvg.2	9751	ENSMUSG00000058290	Espl1	extra spindle pole bodies 1, separase	259.677	235.354	220.437	185.539	163.583	143.072	320.765	286.95	277.637	230.547	221.674	188.604
chr3	97076015	97076960	946	*	7.19	6.87	7.45	0.58	4.44e-05	0.00592	Distal Intergenic	3	97032402	97053634	21233	1	14613	uc008qop.2	43613	ENSMUSG00000057123	Gja5	gap junction protein, alpha 5	124.34	96.1883	115.764	164.227	181.615	159.951	64.153	49.5536	59.9217	64.9999	71.5639	74.009
chr3	107134198	107134381	184	*	3.3	2.23	3.91	1.68	4.45e-05	0.00592	Distal Intergenic	3	107101567	107115005	13439	1	16490	uc008qws.2	32631	ENSMUSG00000040724	Kcna2	potassium voltage-gated channel, shaker-related subfamily, member 2	7.61268	3.06984	2.77279	13.7901	14.1686	15.2717	0.675295	1.15241	3.99478	4.06249	3.49092	5.57057
chr9	72526001	72526399	399	*	7.57	7.26	7.82	0.56	4.47e-05	0.00594	Intron (uc029xes.1/75115, intron 1 of 2)	9	72518250	72531858	13609	2	75115	uc029xes.1	5459	ENSMUSG00000096986	4930509E16Rik	RIKEN cDNA 4930509E16 gene	130.261	144.282	167.061	209.358	234.425	209.785	131.007	164.794	159.791	162.5	188.51	188.604
chr17	5107900	5109019	1120	*	6.04	6.37	5.6	-0.77	4.48e-05	0.00595	Intron (uc008aey.1/239985, intron 3 of 19)	17	5040580	5127640	87061	1	239985	uc008aez.1	67320	ENSMUSG00000069729	Arid1b	AT rich interactive domain 1B (SWI-like)	81.2019	74.6994	81.7974	41.3702	41.2177	57.068	92.5154	64.5349	95.8748	88.3593	34.9092	73.2132
chr9	78149573	78150162	590	*	7.08	6.6	7.43	0.83	4.49e-05	0.00596	Exon (uc057cdw.1/uc057cdw.1, exon 1 of 1)	9	78155323	78172110	16788	1	56542	uc009qtw.3	-5161	ENSMUSG00000009828	Ick	intestinal cell kinase	106.578	73.6762	99.1274	165.481	126.229	205.766	48.6212	51.8584	61.9191	55.8593	80.2912	82.7628
chr15	86250082	86252291	2210	*	9.21	8.96	9.42	0.46	4.5e-05	0.00596	Intron (uc007xea.1/223754, intron 4 of 12)	15	86214459	86498503	284045	1	223754	uc007xea.1	35623	ENSMUSG00000051864	Tbc1d22a	TBC1 domain family, member 22a	462.682	482.988	484.546	651.893	582.199	735.454	521.328	571.594	559.27	587.03	570.766	545.916
chr7	116155053	116155613	561	*	4.79	5.26	4.08	-1.18	4.55e-05	0.00601	Intron (uc009jiy.2/233765, intron 10 of 24)	7	116126041	116189353	63313	2	233765	uc009jja.1	33740	ENSMUSG00000045659	Plekha7	pleckstrin homology domain containing, family A member 7	38.0634	42.9778	29.1143	20.0583	7.72831	20.8982	40.5177	39.1819	27.9635	27.4218	22.691	40.5856
chr4	10993708	10994104	397	*	5.06	5.47	4.49	-0.98	4.56e-05	0.00603	Intron (uc008ryw.2/71801, intron 1 of 1)	4	10988662	11007619	18958	2	71801	uc008ryw.2	13515	ENSMUSG00000049969	Plekhf2	pleckstrin homology domain containing, family F (with FYVE domain) member 2	45.6761	39.9079	41.5919	25.0728	15.4566	24.1133	55.3742	34.5722	71.9061	39.6093	31.4183	41.3814
chr11	120682377	120683593	1217	*	9.64	9.33	9.89	0.56	4.58e-05	0.00603	Intron (uc007mua.3/68938, intron 4 of 15)	11	120676661	120709447	32787	1	68938	uc011yji.2	5716	ENSMUSG00000025142	Aspscr1	alveolar soft part sarcoma chromosome region, candidate 1 (human)	526.121	621.131	702.903	829.91	910.653	1001.5	519.302	585.423	667.129	679.452	771.494	758.394
chrX	167145564	167147305	1742	*	7.7	7.92	7.42	-0.5	4.58e-05	0.00603	Distal Intergenic	20	167207094	167209218	2125	2	19241	uc009uwx.1	61913	ENSMUSG00000049775	Tmsb4x	thymosin, beta 4, X chromosome	220.768	232.285	244.006	184.285	164.871	146.287	284.299	265.054	369.517	308.75	294.983	200.541
chr13	41571708	41572546	839	*	6.92	7.18	6.61	-0.58	4.59e-05	0.00605	Distal Intergenic	13	41606216	41641357	35142	1	621976	uc011yyr.1	-33670	ENSMUSG00000087370	Tmem170b	transmembrane protein 170B	145.487	145.306	126.855	94.0231	94.0278	93.2379	143.838	154.423	101.867	160.469	127.419	181.442
chr4	119467703	119468342	640	*	5.12	4.51	5.55	1.04	4.65e-05	0.00611	3' UTR	4	119465283	119492598	27316	2	194237	uc008umo.4	24256	ENSMUSG00000048899	Rimkla	ribosomal modification protein rimK-like family member A	17.7629	20.4656	27.0347	40.1165	57.9623	36.9737	18.9083	21.8958	41.9452	22.3437	29.6728	47.7478
chr2	102724443	102725408	966	*	8.64	8.33	8.9	0.57	4.68e-05	0.00615	Intron (uc008lid.2/20511, intron 1 of 10)	2	102706438	102790784	84347	1	20511	uc008lib.2	18005	ENSMUSG00000005089	Slc1a2	solute carrier family 1 (glial high affinity glutamate transporter), member 2	299.432	347.915	275.2	394.897	520.373	458.956	21.6094	24.2006	1.99739	26.4062	38.4001	23.0781
chr1	43810345	43812303	1959	*	10.36	10.24	10.46	0.22	4.71e-05	0.00616	Intron (uc007avq.1/67883, intron 1 of 14)	1	43750231	43827708	77478	2	67883	uc007avq.1	15405	ENSMUSG00000057363	Uxs1	UDP-glucuronate decarboxylase 1	1147.82	1169.61	1168.04	1330.11	1366.62	1364.81	1623.41	1590.32	1667.82	1940.86	1986.33	2111.25
chr1	190846176	190846372	197	*	3.86	4.4	3	-1.39	4.71e-05	0.00616	Promoter (1-2kb)	1	190796069	190844602	48534	2	320119	uc007ebg.1	-1574	ENSMUSG00000089872	Rps6kc1	ribosomal protein S6 kinase polypeptide 1	28.759	10.2328	21.4892	7.52185	11.5925	4.01888	6.07766	6.91445	1.99739	5.07812	6.98184	5.57057
chr3	79444565	79445544	980	*	8.2	7.97	8.4	0.44	4.7e-05	0.00616	Intron (uc012cqo.2/100233207, intron 3 of 4)	3	79455971	79500522	44552	2	329679	uc008pno.2	54978	ENSMUSG00000061175	Fnip2	folliculin interacting protein 2	233.455	236.378	248.165	295.859	333.605	345.623	107.372	156.728	121.841	191.953	197.237	187.012
chr4	71701980	71702200	221	*	3.8	2.89	4.36	1.47	4.71e-05	0.00616	Distal Intergenic	4	72109945	72145428	35484	2	21885	uc008tic.2	443228	ENSMUSG00000008305	Tle1	transducin-like enhancer of split 1	6.76683	4.09312	10.398	25.0728	9.01636	24.917	0.675295	1.15241	1.99739	1.01562	1.74546	3.18318
chr15	77756103	77756421	319	*	6.43	5.96	6.78	0.82	4.72e-05	0.00616	Promoter (<=1kb)	15	77748613	77756982	8370	2	239552	uc007wob.2	561	ENSMUSG00000056656	Apol8	apolipoprotein L 8	43.9844	64.4666	70.0131	87.7549	101.756	126.996	31.0636	57.6204	31.9583	74.1405	57.6002	96.2913
chr5	136101236	136101581	346	*	4.69	4.04	5.14	1.09	4.74e-05	0.00618	5' UTR	5	136105522	136105603	82	1	102465626	uc029vph.2	-3941	ENSMUSG00000099003	Mir7035	microRNA 7035	14.3795	16.3725	16.6368	37.6092	34.7774	28.9359	12.8306	13.8289	31.9583	33.5156	29.6728	20.6907
chr11	120554467	120555778	1312	*	9.46	9.28	9.63	0.35	4.73e-05	0.00618	Distal Intergenic	11	120549975	120551132	1158	2	68701	uc007mth.1	-3335	ENSMUSG00000025129	Ppp1r27	protein phosphatase 1, regulatory subunit 27	605.631	618.061	559.411	735.887	808.897	737.866	568.598	493.231	601.215	657.108	734.839	643.003
chr1	153935912	153936188	277	*	3.48	4.19	2.05	-2.13	4.76e-05	0.00619	Distal Intergenic	1	153899929	153909723	9795	1	14645	uc007daq.2	35983	ENSMUSG00000026473	Glul	glutamate-ammonia ligase (glutamine synthetase)	32.9883	10.2328	9.01158	3.76092	2.5761	5.62643	18.233	9.21927	15.9791	10.1562	10.4728	16.7117
chr3	69169781	69170643	863	*	6.74	6.26	7.1	0.84	4.76e-05	0.00619	Distal Intergenic	3	69131233	69157177	25945	1	381452	uc008pmf.2	38548	ENSMUSG00000094763	Gm1647	predicted gene 1647	54.1346	80.8391	84.5702	111.574	118.501	163.97	16.2071	36.8771	21.9713	20.3125	41.8911	33.4234
chr8	111070862	111071114	253	*	3.55	4.16	2.48	-1.68	4.76e-05	0.00619	Intron (uc009nlr.1/353287, intron 11 of 14)	8	111069497	111081708	12212	2	353287	uc012gkt.1	10594	ENSMUSG00000033633	Clec18a	C-type lectin domain family 18, member A	21.1463	16.3725	13.864	6.26821	2.5761	7.23398	18.9083	14.9813	19.9739	21.3281	15.7091	15.1201
chr17	83304135	83305430	1296	*	9.34	8.96	9.64	0.69	4.78e-05	0.0062	Distal Intergenic	17	83350931	83480361	129431	1	78798	uc008drx.3	-45501	ENSMUSG00000032624	Eml4	echinoderm microtubule associated protein like 4	438.152	411.359	578.821	693.263	899.06	713.752	99.9437	53.0108	117.846	164.531	281.019	169.505
chr18	55623566	55624909	1344	*	7.57	7.3	7.81	0.51	4.8e-05	0.00622	Distal Intergenic	18	54944882	54992591	47710	2	269023	uc008eyg.1	-630975	ENSMUSG00000052713	Zfp608	zinc finger protein 608	138.72	163.725	149.038	201.836	237.002	206.57	143.838	150.965	161.789	127.969	165.819	163.138
chr1	187832964	187833527	564	*	3.97	4.52	3.06	-1.46	4.82e-05	0.00623	Intron (uc007eaa.2/26381, intron 2 of 7)	1	187997827	188214884	217058	1	26381	uc007eab.2	-164300	ENSMUSG00000026610	Esrrg	estrogen-related receptor gamma	21.9922	30.6984	13.1708	8.77549	12.8805	2.41133	40.5177	50.706	45.94	12.1875	13.9637	19.8949
chr3	89122593	89124109	1517	*	7.69	7.3	7.99	0.69	4.81e-05	0.00623	Distal Intergenic	3	89136142	89146594	10453	1	18770	uc008pxp.1	-12033	ENSMUSG00000041237	Pklr	pyruvate kinase liver and red blood cell	139.566	154.515	160.129	189.3	251.17	293.378	170.174	147.508	181.763	212.265	298.474	356.517
chr6	99774471	99775152	682	*	6.6	6.07	6.99	0.92	4.82e-05	0.00623	Distal Intergenic	6	99722105	99726392	4288	2	50501	uc009dbv.1	-48079	ENSMUSG00000030069	Prok2	prokineticin 2	71.0517	51.164	70.7063	97.784	164.871	102.883	35.7906	19.5909	19.9739	41.6406	31.4183	61.2763
chr4	63757726	63758266	541	*	5.74	5.21	6.12	0.92	4.84e-05	0.00624	Distal Intergenic	4	63724603	63745113	20511	2	326623	uc008thc.2	-12613	ENSMUSG00000050395	Tnfsf15	tumor necrosis factor (ligand) superfamily, member 15	31.2966	27.6286	47.1375	65.1893	55.3862	80.3775	11.48	3.45722	1.99739	17.2656	13.9637	19.8949
chr8	125983628	125983939	312	*	3.28	3.94	2.02	-1.91	4.84e-05	0.00624	Distal Intergenic	8	125995102	126030685	35584	1	16525	uc009nyr.4	-11163	ENSMUSG00000033998	Kcnk1	potassium channel, subfamily K, member 1	10.1502	23.5354	10.398	1.25364	6.44026	4.01888	17.5577	2.30482	9.98696	13.2031	15.7091	9.54955
chrX	153656376	153657654	1279	*	7.53	7.76	7.25	-0.51	4.84e-05	0.00624	Distal Intergenic	20	153685154	153696280	11127	2	207474	uc009uqy.1	38626	ENSMUSG00000041633	Kctd12b	potassium channel tetramerisation domain containing 12b	194.546	199.54	228.756	146.676	153.278	139.857	215.419	228.177	255.666	233.593	296.728	151.997
chr7	45561288	45562666	1379	*	10.45	10.29	10.59	0.3	4.87e-05	0.00626	Intron (uc012fkm.1/66065, intron 5 of 8)	7	45556044	45567321	11278	1	66065	uc009gvz.3	5244	ENSMUSG00000030825	Hsd17b14	hydroxysteroid (17-beta) dehydrogenase 14	1146.13	1179.84	1271.33	1520.67	1451.63	1479.75	1335.06	1248.06	1484.06	1663.59	1644.22	1629.79
chr9	75255968	75256691	724	*	5.97	5.57	6.28	0.72	4.88e-05	0.00627	Promoter (<=1kb)	9	75255831	75258366	2536	1	208943	uc009qrv.1	137	ENSMUSG00000033590	Myo5c	myosin VC	43.9844	51.164	40.8987	82.7403	64.4026	77.1624	59.426	88.7354	59.9217	109.687	104.728	84.3544
chr13	21829467	21832257	2791	*	8.09	7.6	8.45	0.85	4.89e-05	0.00627	Promoter (<=1kb)	13	21831793	21832158	366	2	319161	uc007prs.2	0	ENSMUSG00000069305	Hist1h4n	histone cluster 1, H4n	128.57	210.796	217.664	319.678	288.524	401.888	158.694	230.482	195.744	326.015	363.056	385.165
chr3	121874332	121875219	888	*	6.9	7.19	6.53	-0.67	4.91e-05	0.00629	Distal Intergenic	3	121758910	121815215	56306	2	19299	uc008reg.1	-59117	ENSMUSG00000028127	Abcd3	ATP-binding cassette, sub-family D (ALD), member 3	146.333	115.631	158.743	77.7257	100.468	87.6115	180.979	139.441	141.815	116.797	153.601	151.997
chr17	86803724	86804106	383	*	4.86	4.25	5.29	1.04	4.91e-05	0.00629	Intron (uc008duj.2/13819, intron 2 of 15)	17	86753864	86833410	79547	1	13819	uc008duj.2	49860	ENSMUSG00000024140	Epas1	endothelial PAS domain protein 1	24.5297	11.2561	18.7164	36.3556	38.6416	37.7774	23.6353	19.5909	15.9791	34.5312	12.2182	36.6066
chr2	139510385	139510653	269	*	4.59	3.96	5.03	1.07	4.93e-05	0.00631	Intron (uc008mpd.1/228677, intron 1 of 11)	2	139493920	139637674	143755	1	228677	uc008mpe.1	16465	ENSMUSG00000039092	Sptlc3	serine palmitoyltransferase, long chain base subunit 3	13.5337	15.3492	15.9436	33.8483	25.761	34.5623	6.07766	1.15241	5.99217	11.1719	1.74546	11.9369
chr2	170110859	170111722	864	*	5.97	6.32	5.51	-0.81	4.96e-05	0.00633	Intron (uc008obu.2/228913, intron 5 of 5)	2	170108643	170131220	22578	2	228913	uc008obu.2	19498	ENSMUSG00000052056	Zfp217	zinc finger protein 217	68.5141	84.9322	75.5587	60.1748	32.2013	38.5812	129.657	87.583	111.854	130	106.473	89.925
chr9	101628060	101628464	405	*	4.32	4.81	3.58	-1.23	4.96e-05	0.00633	Distal Intergenic	9	101342194	101348017	5824	1	102633035	uc009rfl.1	285866	ENSMUSG00000101941	Gm28979	predicted gene 28979	29.6049	28.6518	22.1824	15.0437	9.01636	10.4491	27.6871	27.6578	21.9713	22.3437	40.1456	22.2823
chr3	78964983	78965421	439	*	4.55	3.87	5.01	1.14	4.99e-05	0.00636	Distal Intergenic	3	79062511	79144887	82377	2	76089	uc008pnl.2	179466	ENSMUSG00000062232	Rapgef2	Rap guanine nucleotide exchange factor (GEF) 2	10.1502	15.3492	16.6368	38.8629	18.0327	36.1699	14.8565	9.21927	9.98696	13.2031	24.4365	31.8318
chrX	102485657	102486432	776	*	6.38	5.93	6.72	0.79	5e-05	0.00636	Intron (uc009typ.2/70315, intron 4 of 10)	20	102284638	102505158	220521	2	70315	uc009typ.2	18726	ENSMUSG00000067567	Hdac8	histone deacetylase 8	62.5931	41.9545	70.7063	97.784	91.4517	114.94	12.8306	8.06686	9.98696	18.2812	3.49092	2.38739
chr6	63290046	63290321	276	*	4.3	3.57	4.78	1.21	5.05e-05	0.00639	Intron (uc009cdx.1/14804, intron 1 of 1)	6	63256857	64666279	1409423	1	14804	uc009cdz.1	33189	ENSMUSG00000071424	Grid2	glutamate receptor, ionotropic, delta 2	8.45853	13.3026	12.4776	21.3119	32.2013	25.7208	5.40236	6.91445	5.99217	6.09374	13.9637	8.75376
chr7	24300090	24300475	386	*	6.07	6.37	5.68	-0.69	5.03e-05	0.00639	Promoter (<=1kb)	7	24291046	24299549	8504	2	22719	uc009fpf.1	-541	ENSMUSG00000050605	Zfp61	zinc finger protein 61	77.8185	75.7227	84.5702	56.4138	47.6579	44.2076	83.0613	102.564	61.9191	89.3749	73.3094	74.8048
chr8	112297138	112297548	411	*	5.16	4.58	5.58	0.99	5.03e-05	0.00639	Distal Intergenic	8	112554617	112569575	14959	2	102640845	uc057ccq.1	272027	ENSMUSG00000098075	Gm26994	predicted gene, 26994	23.6839	15.3492	29.8075	52.6529	39.9296	45.0114	22.2847	23.0482	21.9713	33.5156	13.9637	49.3394
chr8	114473288	114474185	898	*	7.72	7.42	7.96	0.53	5.05e-05	0.00639	Intron (uc009nod.2/80707, intron 4 of 8)	8	114439652	115352712	913061	1	80707	uc009nod.2	33636	ENSMUSG00000004637	Wwox	WW domain-containing oxidoreductase	175.937	176.004	141.413	225.655	230.561	260.423	218.796	164.794	175.77	176.719	190.255	198.949
chr9	21332517	21333385	869	*	7.07	7.33	6.76	-0.56	5.03e-05	0.00639	Intron (uc009okz.2/68682, intron 1 of 21)	9	21337828	21355028	17201	1	68682	uc009ola.2	-4443	ENSMUSG00000057193	Slc44a2	solute carrier family 44, member 2	163.25	153.492	144.185	109.067	114.637	89.219	81.0354	94.4975	63.9165	72.1093	78.5457	57.2973
chr7	84384497	84386805	2309	*	8.26	7.69	8.67	0.98	5.13e-05	0.00648	Intron (uc009ieh.2/11864, intron 1 of 18)	7	84246275	84372531	126257	2	11864	uc009ieg.2	-11966	ENSMUSG00000015709	Arnt2	aryl hydrocarbon receptor nuclear translocator 2	137.874	188.284	267.575	320.932	365.807	485.48	212.043	274.273	267.65	375.781	455.565	521.246
chr17	83096520	83096867	348	*	4.06	3.12	4.63	1.51	5.12e-05	0.00648	Distal Intergenic	17	83033592	83078225	44634	2	100503434	uc029tkw.1	-18295	NA	Gm19689	predicted gene, 19689	4.22927	6.13968	14.5572	21.3119	32.2013	17.6831	5.40236	1.15241	7.98956	3.04687	8.7273	7.95796
chr8	39031671	39031876	206	*	3.51	4.07	2.58	-1.49	5.16e-05	0.00652	Intron (uc009lmf.1/80286, intron 1 of 4)	8	39005867	39165114	159248	1	80286	uc029wso.2	25804	ENSMUSG00000039530	Tusc3	tumor suppressor candidate 3	11.8419	14.3259	22.1824	5.01456	9.01636	3.2151	9.45413	11.5241	1.99739	21.3281	17.4546	18.3033
chr15	76152532	76152876	345	*	4.4	3.67	4.88	1.22	5.18e-05	0.00653	Distal Intergenic	15	76119518	76126556	7039	2	271278	uc007wiq.2	-25976	ENSMUSG00000044361	BC024139	cDNA sequence BC024139	12.6878	9.20952	14.5572	33.8483	14.1686	36.9737	28.3624	31.115	39.9478	58.9062	26.1819	50.1352
chr6	17631543	17631899	357	*	7.4	7.63	7.12	-0.52	5.21e-05	0.00655	Distal Intergenic	6	17637098	17659609	22512	1	12343	uc009azs.1	-5199	ENSMUSG00000015733	Capza2	capping protein (actin filament) muscle Z-line, alpha 2	186.088	208.749	176.072	139.154	133.957	126.996	106.021	101.412	121.841	92.4217	85.5276	60.4805
chr15	85351957	85352595	639	*	5.06	5.46	4.5	-0.96	5.21e-05	0.00655	Intron (uc007xdd.1/54138, intron 1 of 11)	15	85336381	85463836	127456	1	54138	uc007xdd.1	15576	ENSMUSG00000016541	Atxn10	ataxin 10	33.8341	41.9545	50.6035	18.8046	27.0491	19.2906	48.6212	21.8958	31.9583	28.4375	29.6728	33.4234
chr16	35831905	35833511	1607	*	7.99	7.73	8.22	0.49	5.23e-05	0.00656	3' UTR	16	35832878	35871382	38505	2	547253	uc007zbs.2	37871	ENSMUSG00000034422	Parp14	poly (ADP-ribose) polymerase family, member 14	197.93	200.563	210.039	282.069	255.034	319.903	76.3083	96.8023	133.825	100.547	82.0367	112.207
chrX	107095703	107096023	321	*	4.98	5.39	4.42	-0.97	5.23e-05	0.00656	Intron (uc009uby.1/78826, intron 2 of 2)	20	107089333	107104970	15638	1	78826	uc009ucb.1	6370	ENSMUSG00000050921	P2ry10	purinergic receptor P2Y, G-protein coupled 10	38.9092	41.9545	39.5123	21.3119	19.3208	20.8982	34.44	36.8771	31.9583	30.4687	40.1456	16.7117
chr5	43881588	43882594	1007	*	8.47	8.1	8.76	0.67	5.29e-05	0.00663	Intron (uc008xic.3/12494, intron 1 of 7)	5	43868809	43912374	43566	1	12494	uc008xic.3	12779	ENSMUSG00000029084	Cd38	CD38 antigen	214.847	267.076	305.007	352.273	466.275	434.842	118.852	88.7354	85.8878	122.89	136.146	131.306
chr16	45758514	45759357	844	*	6.11	5.68	6.43	0.75	5.31e-05	0.00665	Intron (uc012agi.3/208177, intron 8 of 12)	16	45729725	45742955	13231	2	213012	uc007ziz.2	-15559	ENSMUSG00000033157	Abhd10	abhydrolase domain containing 10	38.9092	59.3502	49.2171	70.2039	95.3158	83.5926	20.2589	32.2674	17.9765	51.7968	43.6365	39.7898
chr18	5225985	5226197	213	*	3.38	3.99	2.3	-1.69	5.33e-05	0.00667	Intron (uc008dyt.2/240186, intron 3 of 4)	18	5210031	5334439	124409	2	240186	uc008dyt.2	108242	ENSMUSG00000050945	Zfp438	zinc finger protein 438	10.1502	19.4423	15.9436	5.01456	5.15221	4.01888	20.2589	13.8289	17.9765	8.12499	13.9637	17.5075
chr6	89135852	89136118	267	*	4.5	3.83	4.95	1.12	5.4e-05	0.00674	Distal Intergenic	6	89140994	89147370	6377	1	434065	uc009cwb.2	-4876	ENSMUSG00000090254	Gm1965	predicted gene 1965	14.3795	13.3026	13.1708	17.551	36.0654	35.3661	8.77884	6.91445	11.9843	13.2031	12.2182	8.75376
chr2	126302711	126303724	1014	*	8.62	8.28	8.89	0.61	5.46e-05	0.00682	Distal Intergenic	2	126320973	126374603	53631	2	241633	uc008mdm.2	70879	ENSMUSG00000060131	Atp8b4	ATPase, class I, type 8B, member 4	262.214	296.751	334.815	398.658	436.65	536.118	36.4659	35.7247	33.9556	13.2031	22.691	33.4234
chr1	91321207	91322425	1219	*	6.11	5.71	6.43	0.72	5.51e-05	0.00686	Promoter (<=1kb)	1	91322075	91348303	26229	1	227357	uc007cah.1	0	ENSMUSG00000049515	Espnl	espin-like	48.2136	52.1873	49.9103	75.2185	97.8919	75.5549	48.6212	46.0963	57.9243	71.0937	116.946	100.27
chr11	79738787	79739657	871	*	5.34	5.71	4.84	-0.86	5.51e-05	0.00686	Distal Intergenic	11	79726400	79726511	112	1	723853	uc011yao.1	12387	ENSMUSG00000065489	Mir365-2	microRNA 365-2	48.2136	45.0243	56.8423	25.0728	29.6252	28.1321	37.8165	27.6578	49.9348	26.4062	19.2001	29.4445
chr15	7842402	7843013	612	*	5.43	4.66	5.94	1.28	5.53e-05	0.00689	Distal Intergenic	15	7815550	7837580	22031	1	14573	uc056yyf.1	26852	ENSMUSG00000022144	Gdnf	glial cell line derived neurotrophic factor	14.3795	25.582	32.5803	38.8629	48.946	88.4153	7.42825	1.15241	21.9713	10.1562	8.7273	10.3453
chr15	55381177	55382062	886	*	8.52	8.27	8.73	0.46	5.64e-05	0.007	Intron (uc007vsc.2/12818, intron 11 of 47)	15	55448732	55519687	70956	1	12818	uc007vse.1	-66670	ENSMUSG00000022371	Col14a1	collagen, type XIV, alpha 1	268.135	302.891	315.405	394.897	383.839	442.88	307.259	387.209	405.47	409.296	401.456	474.294
chr4	46904724	46906411	1688	*	8.35	8.64	7.98	-0.66	5.67e-05	0.00703	Intron (uc008sug.1/242425, intron 1 of 18)	4	46663898	46991714	327817	2	242425	uc008sug.1	85303	ENSMUSG00000039809	Gabbr2	gamma-aminobutyric acid (GABA) B receptor, 2	387.401	429.778	329.269	265.772	193.208	270.068	488.238	457.506	503.343	377.812	293.237	343.784
chr13	114077701	114078544	844	*	7.57	7.22	7.86	0.64	5.67e-05	0.00703	Intron (uc007rxj.1/218639, intron 4 of 4)	13	114124348	114151592	27245	2	319803	uc029sdh.1	73048	ENSMUSG00000114213	A430090L17Rik	RIKEN cDNA A430090L17 gene	126.032	136.096	164.981	185.539	244.73	238.721	91.8401	88.7354	109.857	113.75	94.2549	92.3123
chr7	114301529	114301801	273	*	3.15	3.79	1.95	-1.84	5.69e-05	0.00705	Distal Intergenic	7	114270489	114276116	5628	2	26440	uc009jhz.1	-25413	ENSMUSG00000030751	Psma1	proteasome (prosome, macropain) subunit, alpha type 1	11.8419	11.2561	16.6368	5.01456	1.28805	4.82265	13.5059	16.1337	21.9713	17.2656	19.2001	21.4865
chr9	37656062	37657591	1530	*	9.61	9.39	9.81	0.41	5.7e-05	0.00705	Promoter (<=1kb)	9	37649182	37657312	8131	2	21376	uc009ovh.1	0	ENSMUSG00000011114	Tbrg1	transforming growth factor beta regulated gene 1	679.22	582.246	667.55	822.389	837.234	918.715	639.504	591.185	631.176	651.015	717.384	816.487
chr2	101732529	101733691	1163	*	9.45	9.26	9.61	0.35	5.71e-05	0.00706	Intron (uc012cac.1/72446, intron 5 of 6)	2	101714285	101772408	58124	2	72446	uc012cac.1	38717	ENSMUSG00000032841	Prr5l	proline rich 5 like	575.18	595.549	591.992	710.814	734.19	809.402	555.768	530.108	695.092	603.28	748.803	692.343
chr5	142469598	142470033	436	*	4.51	4.97	3.81	-1.16	5.77e-05	0.00713	Promoter (<=1kb)	5	142470290	142470556	267	1	231855	uc009air.1	-257	ENSMUSG00000039623	Ap5z1	adaptor-related protein complex 5, zeta 1 subunit	39.7551	25.582	24.9552	21.3119	10.3044	8.84153	37.1412	24.2006	43.9426	26.4062	45.382	11.9369
chr6	88203407	88203606	200	*	4.52	4.96	3.89	-1.07	5.8e-05	0.00716	Intron (uc009cvc.2/14461, intron 4 of 5)	6	88198664	88207032	8369	1	14461	uc009cvd.2	4743	ENSMUSG00000015053	Gata2	GATA binding protein 2	27.0673	31.7217	30.5007	18.8046	14.1686	9.6453	10.1294	10.3717	21.9713	10.1562	10.4728	13.5285
chr6	95376095	95376585	491	*	4.49	3.81	4.95	1.14	5.82e-05	0.00717	Distal Intergenic	6	95290574	95333993	43420	2	414067	uc012epn.1	-42102	ENSMUSG00000068180	AY512915	cDNA sequence AY512915	7.61268	19.4423	13.1708	25.0728	21.8969	41.7963	14.1812	26.5054	29.9609	21.3281	22.691	50.1352
chr6	13691381	13692422	1042	*	7.5	7.77	7.18	-0.59	5.85e-05	0.0072	Distal Intergenic	6	13626815	13677966	51152	2	101148	uc009ayq.1	-13415	ENSMUSG00000042742	Bmt2	base methyltransferase of 25S rRNA 2	194.546	223.075	210.039	166.734	136.533	114.136	305.233	351.485	365.523	267.109	289.747	245.105
chr8	22446469	22447219	751	*	6.87	6.55	7.13	0.57	5.87e-05	0.00721	Distal Intergenic	8	22476700	22569616	92917	1	20516	uc009ldf.2	-29481	ENSMUSG00000037656	Slc20a2	solute carrier family 20, member 2	81.2019	95.165	92.8886	136.647	140.398	125.389	17.5577	26.5054	17.9765	16.25	29.6728	15.9159
chr18	68006913	68007769	857	*	6.75	7.04	6.38	-0.66	5.87e-05	0.00721	Intron (uc008fng.1/52662, intron 1 of 5)	18	67933257	68255549	322293	1	52662	uc008fng.1	73656	ENSMUSG00000024544	Ldlrad4	low density lipoprotein receptor class A domain containing 4	116.728	125.863	136.56	89.0085	61.8265	89.219	123.579	133.679	159.791	91.4061	83.7821	77.1922
chr15	25576062	25576412	351	*	5.06	4.3	5.56	1.26	5.9e-05	0.00724	Distal Intergenic	15	25622550	25701950	79401	1	17909	uc007vja.1	-46138	ENSMUSG00000022272	Myo10	myosin X	13.5337	17.3958	25.6484	33.8483	68.2667	33.7586	0.675295	3.45722	9.98696	4.06249	1.74546	6.36637
chr8	4521399	4521833	435	*	4.27	4.83	3.35	-1.48	5.93e-05	0.00725	Intron (uc009ktx.2/67260, intron 9 of 10)	8	4493405	4526079	32675	1	67260	uc009ktx.2	27994	ENSMUSG00000008206	Cers4	ceramide synthase 4	21.1463	34.7915	25.6484	1.25364	10.3044	17.6831	38.4918	18.4385	25.9661	36.5625	29.6728	27.0571
chr9	75124147	75124875	729	*	8.33	8.04	8.57	0.52	5.92e-05	0.00725	Intron (uc009qrq.1/17918, intron 4 of 4)	9	75071206	75223688	152483	1	17918	uc033jlm.2	52941	ENSMUSG00000034593	Myo5a	myosin VA	212.309	279.355	266.188	376.092	338.758	376.971	287	312.303	287.624	412.343	396.22	398.694
chr11	70228811	70230777	1967	*	9.94	10.05	9.81	-0.23	5.93e-05	0.00725	Promoter (<=1kb)	11	70224127	70229798	5672	2	12029	uc007juc.2	0	ENSMUSG00000000317	Bcl6b	B cell CLL/lymphoma 6, member B	1015.87	1015.09	1012.76	882.563	852.69	860.039	564.547	522.041	523.316	443.828	448.583	415.406
chr17	86685963	86687029	1067	*	7.52	7.12	7.84	0.72	5.95e-05	0.00726	Distal Intergenic	17	86753864	86833410	79547	1	13819	uc008duj.2	-66835	ENSMUSG00000024140	Epas1	endothelial PAS domain protein 1	114.19	130.98	153.89	206.851	266.627	184.868	123.579	160.185	161.789	250.859	235.637	230.781
chr1	90936093	90936352	260	*	3.99	3.2	4.5	1.3	5.97e-05	0.00727	Intron (uc007bzm.2/171531, intron 8 of 15)	1	90953108	90954012	905	1	623503	uc011wpd.1	-16756	ENSMUSG00000090550	Prlh	prolactin releasing hormone	8.45853	10.2328	7.62519	28.8337	15.4566	20.8982	1.35059	1.15241	1.99739	4.06249	3.49092	7.16216
chr2	32952734	32954144	1411	*	6.93	6.52	7.25	0.73	6.01e-05	0.00727	Exon (uc008jhd.2/227738, exon 8 of 25)	2	32925215	32961255	36041	2	227738	uc008jhd.2	7111	ENSMUSG00000026792	Lrsam1	leucine rich repeat and sterile alpha motif containing 1	71.0517	101.305	91.5022	114.081	163.583	160.755	69.5554	81.821	75.9009	96.4842	101.237	143.243
chr6	53635346	53635943	598	*	7.21	6.84	7.51	0.68	5.99e-05	0.00727	Intron (uc057lqj.1/231991, intron 7 of 10)	6	53573374	53700364	126991	1	231991	uc009bzj.2	61972	ENSMUSG00000053007	Creb5	cAMP responsive element binding protein 5	90.5063	102.328	135.174	184.285	162.295	179.242	54.0236	67.9921	69.9087	82.2655	78.5457	94.6997
chr6	92367931	92368134	204	*	3.37	2.37	3.95	1.58	5.99e-05	0.00727	Downstream (2-3kb)	6	92370892	92481392	110501	2	243548	uc009cyx.2	113258	ENSMUSG00000030020	Prickle2	prickle planar cell polarity protein 2	0.845853	9.20952	4.85239	6.26821	20.6088	17.6831	6.07766	3.45722	3.99478	11.1719	10.4728	7.95796
chr10	58333296	58333964	669	*	8.37	8.56	8.15	-0.4	6.01e-05	0.00727	Intron (uc007fcz.2/110829, intron 1 of 9)	10	58323466	58424691	101226	1	110829	uc007fcz.2	9830	ENSMUSG00000019920	Lims1	LIM and senescent cell antigen-like domains 1	362.871	341.776	375.714	292.098	260.186	269.265	173.551	236.244	231.697	140.156	197.237	137.673
chr10	75559722	75560736	1015	*	7.16	6.85	7.41	0.56	5.98e-05	0.00727	Promoter (<=1kb)	10	75550125	75560330	10206	2	192734	uc029qyw.1	0	ENSMUSG00000046807	Lrrc75b	leucine rich repeat containing 75B	99.8107	125.863	105.366	173.002	144.262	172.812	89.1389	97.9547	97.8722	113.75	94.2549	127.327
chr10	95465254	95465957	704	*	7.45	7.13	7.71	0.59	5.99e-05	0.00727	Distal Intergenic	10	95480806	95501927	21122	2	67270	uc007gwi.1	35970	ENSMUSG00000062981	Mrpl42	mitochondrial ribosomal protein L42	113.344	133.026	154.583	201.836	188.056	214.608	99.2684	138.289	93.8774	172.656	141.382	145.631
chr17	47918726	47919575	850	*	7.65	7.33	7.91	0.58	6e-05	0.00727	Intron (uc008cwm.2/74123, intron 1 of 16)	17	47867133	47924632	57500	2	74123	uc008cwm.2	5057	ENSMUSG00000023991	Foxp4	forkhead box P4	142.103	145.306	174.686	209.358	221.545	263.638	17.5577	4.60963	11.9843	17.2656	20.9455	26.2613
chr19	47014587	47015661	1075	*	6.57	6.24	6.84	0.6	5.96e-05	0.00727	Promoter (<=1kb)	19	47014698	47024358	9661	1	226180	uc008huk.2	0	ENSMUSG00000034336	Ina	internexin neuronal intermediate filament protein, alpha	77.8185	71.6296	67.9335	112.828	109.484	107.706	100.619	94.4975	111.854	82.2655	102.982	105.045
chr2	129903103	129904176	1074	*	7.48	7.74	7.15	-0.59	6.04e-05	0.0073	Distal Intergenic	2	129798369	129801459	3091	2	654409	uc012cdx.1	-101644	NA	Stk35os1	serine/threonine kinase 35, opposite strand 1	170.016	226.145	218.358	132.886	141.686	135.838	105.346	125.612	105.862	75.1561	83.7821	93.1081
chr17	50884145	50884683	539	*	5.86	5.36	6.22	0.86	6.04e-05	0.0073	Intron (uc033hem.1/72238, intron 13 of 21)	17	50698525	50699892	1368	1	12228	uc056zfc.2	185620	ENSMUSG00000022863	Btg3	B cell translocation gene 3	48.2136	45.0243	24.9552	72.7112	63.1145	79.5737	73.6072	54.1632	31.9583	107.656	129.164	103.453
chr10	85237997	85238943	947	*	7.05	6.74	7.3	0.56	6.06e-05	0.00731	Intron (uc007glf.1/uc007glf.1, intron 1 of 2)	10	85131700	85185054	53355	2	12952	uc007gle.1	-52943	ENSMUSG00000020038	Cry1	cryptochrome 1 (photolyase-like)	109.961	95.165	102.593	151.691	135.245	168.793	6.75295	23.0482	41.9452	21.3281	33.1638	36.6066
chr17	83081336	83082045	710	*	9.64	9.27	9.94	0.66	6.07e-05	0.00732	Distal Intergenic	17	83033592	83078225	44634	2	100503434	uc029tkw.1	-3111	NA	Gm19689	predicted gene, 19689	530.35	522.896	724.393	842.447	1078.1	901.836	226.224	231.634	293.616	332.109	591.711	409.039
chr9	61570892	61571470	579	*	5.5	5.03	5.85	0.82	6.09e-05	0.00733	Distal Intergenic	9	61373535	61418497	44963	1	21887	uc009pzs.1	197357	ENSMUSG00000032280	Tle3	transducin-like enhancer of split 3	28.759	37.8614	27.0347	42.6238	59.2504	64.302	8.77884	4.60963	9.98696	3.04687	10.4728	8.75376
chr17	83708965	83709893	929	*	7.37	7.59	7.11	-0.49	6.1e-05	0.00733	Promoter (2-3kb)	17	83706163	83821516	115354	1	116871	uc008dsj.2	2802	ENSMUSG00000055817	Mta3	metastasis associated 3	179.321	193.4	182.311	142.915	126.229	127.8	225.549	254.682	249.674	264.062	256.583	267.387
chr18	55516772	55517256	485	*	5.77	5.3	6.12	0.82	6.1e-05	0.00733	Distal Intergenic	18	54944882	54992591	47710	2	269023	uc008eyg.1	-524181	ENSMUSG00000052713	Zfp608	zinc finger protein 608	33.8341	37.8614	41.5919	71.4575	73.419	55.4605	34.44	32.2674	35.953	49.7656	76.8003	74.009
chr19	32112962	32113145	184	*	3.73	4.28	2.83	-1.46	6.13e-05	0.00735	Distal Intergenic	19	32041472	32108168	66697	2	54447	uc008hfb.1	-4794	ENSMUSG00000024887	Asah2	N-acylsphingosine amidohydrolase 2	14.3795	21.4889	20.1028	6.26821	7.72831	6.4302	12.1553	12.6765	15.9791	19.2968	3.49092	19.0991
chr7	67454571	67454748	178	*	4.7	5.13	4.09	-1.04	6.15e-05	0.00737	Distal Intergenic	7	67251657	67372858	121202	2	17258	uc009hil.2	-81713	ENSMUSG00000030557	Mef2a	myocyte enhancer factor 2A	32.9883	32.745	34.6599	16.2973	16.7447	16.0755	30.3883	38.0295	21.9713	32.5	29.6728	31.8318
chr9	15239036	15239571	536	*	4.53	3.86	4.98	1.13	6.16e-05	0.00737	Promoter (<=1kb)	9	15239045	15259413	20369	1	69137	uc009ofk.1	0	ENSMUSG00000031937	Vstm5	V-set and transmembrane domain containing 5	10.9961	15.3492	15.2504	35.1019	29.6252	26.5246	27.0118	34.5722	21.9713	43.6718	15.7091	23.0781
chr2	156263297	156263554	258	*	4.1	3.3	4.61	1.31	6.18e-05	0.00739	Intron (uc008nmy.1/228829, intron 4 of 17)	2	156312473	156357102	44630	1	70873	uc057boy.1	-48919	ENSMUSG00000038085	Cnbd2	cyclic nucleotide binding domain containing 2	8.45853	14.3259	5.54559	22.5655	30.9132	16.8793	4.72707	3.45722	3.99478	4.06249	3.49092	9.54955
chr3	96292767	96292995	229	*	5.35	5.74	4.83	-0.92	6.2e-05	0.00739	Promoter (<=1kb)	3	96282909	96293969	11061	2	14129	uc008qmr.1	974	ENSMUSG00000015947	Fcgr1	Fc receptor, IgG, high affinity I	52.4429	60.3735	40.8987	25.0728	30.9132	25.7208	64.8283	88.7354	49.9348	66.0155	48.8729	55.7057
chr6	94508823	94510036	1214	*	7.12	6.84	7.35	0.51	6.19e-05	0.00739	Promoter (1-2kb)	6	94507514	94596089	88576	1	67582	uc009czt.1	1309	ENSMUSG00000045100	Slc25a26	solute carrier family 25 (mitochondrial carrier, phosphate carrier), member 26	104.04	113.584	110.912	157.959	158.43	153.521	95.8919	91.0402	99.8696	92.4217	83.7821	113.003
chr7	117419844	117420141	298	*	4.14	4.63	3.4	-1.24	6.2e-05	0.00739	Intron (uc009jjl.1/233781, intron 1 of 6)	7	117380979	117667630	286652	1	233781	uc009jjm.1	38865	ENSMUSG00000030657	Xylt1	xylosyltransferase 1	27.9132	16.3725	27.0347	18.8046	5.15221	6.4302	31.7389	24.2006	3.99478	24.375	33.1638	7.16216
chr13	17774451	17774981	531	*	4.63	5.07	4	-1.08	6.19e-05	0.00739	Intron (uc007poc.2/69562, intron 1 of 13)	13	17747473	17747593	121	1	100316665	uc011ywl.1	26978	ENSMUSG00000080574	Mir466i	microRNA 466i	31.2966	28.6518	36.7395	16.2973	12.8805	16.8793	22.96	18.4385	21.9713	22.3437	26.1819	29.4445
chr1	150496640	150497582	943	*	9.29	9.05	9.49	0.44	6.23e-05	0.0074	Distal Intergenic	1	150449412	150466165	16754	2	96875	uc007cyh.2	-30475	ENSMUSG00000006014	Prg4	proteoglycan 4 (megakaryocyte stimulating factor, articular superficial zone protein)	466.911	534.152	519.899	681.981	761.239	629.356	186.381	194.757	177.768	244.765	211.201	183.033
chr5	74986333	74986551	219	*	3.45	4.07	2.32	-1.75	6.22e-05	0.0074	Distal Intergenic	5	74949194	74966368	17175	1	619945	uc029vir.1	37139	ENSMUSG00000072874	Gm6116	predicted gene 6116	11.8419	18.419	18.0232	2.50728	3.86416	8.03775	6.07766	10.3717	5.99217	11.1719	13.9637	24.6697
chr16	35843843	35844484	642	*	7.54	7.19	7.83	0.64	6.23e-05	0.0074	Exon (uc007zbs.2/547253, exon 12 of 17)	16	35832878	35871382	38505	2	547253	uc007zbs.2	26898	ENSMUSG00000034422	Parp14	poly (ADP-ribose) polymerase family, member 14	131.953	125.863	160.129	189.3	208.664	255.601	60.7766	42.6391	75.9009	62.9687	69.8184	48.5436
chr16	94580858	94581073	216	*	4.03	4.58	3.11	-1.47	6.24e-05	0.0074	Intron (uc008abg.2/13548, intron 1 of 11)	16	94570907	94695519	124613	1	13548	uc008abj.2	9951	ENSMUSG00000022897	Dyrk1a	dual-specificity tyrosine-(Y)-phosphorylation regulated kinase 1a	24.5297	27.6286	16.6368	3.76092	9.01636	12.0566	16.2071	25.353	31.9583	20.3125	1.74546	12.7327
chr2	158033761	158034017	257	*	3.95	4.45	3.19	-1.25	6.26e-05	0.00742	Intron (uc008npl.2/70470, intron 1 of 3)	2	158028497	158078207	49711	1	70470	uc008npp.2	5264	ENSMUSG00000027651	Rprd1b	regulation of nuclear pre-mRNA domain containing 1B	20.3005	19.4423	22.8756	11.2828	10.3044	4.82265	25.6612	14.9813	9.98696	11.1719	20.9455	11.9369
chr8	119848618	119849152	535	*	5.44	4.97	5.8	0.82	6.26e-05	0.00742	Distal Intergenic	8	119809214	119840579	31366	2	72042	uc012glt.1	-8039	ENSMUSG00000031827	Cotl1	coactosin-like 1 (Dictyostelium)	27.0673	36.8381	26.3416	56.4138	54.0982	49.8341	6.07766	3.45722	11.9843	5.07812	10.4728	7.16216
chr11	63098385	63099261	877	*	9.66	9.43	9.86	0.43	6.27e-05	0.00742	Distal Intergenic	11	63128982	63159547	30566	1	18858	uc056yli.1	-29721	ENSMUSG00000018217	Pmp22	peripheral myelin protein 22	634.39	690.714	661.312	964.05	936.414	786.896	84.4119	81.821	91.88	111.719	99.4913	85.1502
chr14	69088638	69089874	1237	*	8.81	9.01	8.59	-0.42	6.34e-05	0.00748	Distal Intergenic	14	69029289	69041401	12113	1	20855	uc007ulz.1	59349	ENSMUSG00000014813	Stc1	stanniocalcin 1	510.895	518.803	451.272	369.824	349.062	390.635	384.243	369.923	333.564	394.062	319.419	358.904
chr19	45055318	45055726	409	*	7.75	7.97	7.48	-0.49	6.33e-05	0.00748	3' UTR	19	45047576	45056383	8808	1	94280	uc012bmm.1	7742	ENSMUSG00000025212	Sfxn3	sideroflexin 3	232.61	258.89	230.142	181.778	182.903	151.11	104.671	127.917	103.864	77.1874	71.5639	47.7478
chr1	161295252	161296074	823	*	7.49	7.75	7.16	-0.6	6.37e-05	0.00752	Distal Intergenic	1	161240112	161251210	11099	2	11758	uc056yeq.1	-44042	ENSMUSG00000026701	Prdx6	peroxiredoxin 6	241.914	194.423	183.698	146.676	127.517	137.446	126.28	88.7354	75.9009	76.1718	82.0367	64.4595
chr3	50718970	50719648	679	*	6.54	6.17	6.84	0.67	6.4e-05	0.00752	Distal Intergenic	3	50415970	50443613	27644	2	26570	uc008pdj.1	-275357	ENSMUSG00000027737	Slc7a11	solute carrier family 7 (cationic amino acid transporter, y+ system), member 11	59.2097	75.7227	72.0927	127.871	101.756	100.472	53.3483	69.1445	105.862	81.2499	80.2912	73.2132
chr11	67636152	67637938	1787	*	8.66	8.88	8.39	-0.49	6.39e-05	0.00752	Intron (uc011xwn.1/14457, intron 3 of 13)	11	67652577	67688992	36416	1	14457	uc007jmx.2	-14639	ENSMUSG00000033066	Gas7	growth arrest specific 7	512.587	417.498	424.931	327.2	342.622	298.201	214.744	205.129	149.804	161.484	155.346	133.694
chr17	14227435	14228117	683	*	5.43	4.72	5.9	1.18	6.39e-05	0.00752	Distal Intergenic	17	14195230	14203831	8602	2	240025	uc008amv.2	-23604	ENSMUSG00000048826	Dact2	dishevelled-binding antagonist of beta-catenin 2	20.3005	17.3958	38.1259	37.6092	61.8265	73.1435	12.1553	20.7433	25.9661	29.4531	31.4183	55.7057
chr12	56325956	56326388	433	*	4.33	3.58	4.82	1.25	6.41e-05	0.00753	Downstream (1-2kb)	12	56328306	56345894	17589	2	217588	uc007npc.3	19506	ENSMUSG00000021028	Mbip	MAP3K12 binding inhibitory protein 1	8.45853	9.20952	16.6368	16.2973	28.3371	36.9737	8.10354	4.60963	9.98696	7.10937	12.2182	10.3453
chr5	27303482	27304542	1061	*	7.36	7.06	7.62	0.56	6.44e-05	0.00756	Intron (uc008wtj.1/13483, intron 1 of 3)	5	27261935	27727500	465566	1	13483	uc008wto.2	41547	ENSMUSG00000061576	Dpp6	dipeptidylpeptidase 6	110.807	127.91	144.185	186.793	198.36	180.849	176.927	208.586	195.744	253.906	305.456	222.823
chrX	23723229	23723924	696	*	5.93	6.25	5.53	-0.72	6.45e-05	0.00756	Intron (uc009suw.3/72404, intron 2 of 20)	20	23693051	23806002	112952	1	72404	uc009sux.3	30178	ENSMUSG00000036769	Wdr44	WD repeat domain 44	80.3561	69.583	68.6267	43.8774	47.6579	41.7963	108.723	99.1071	107.859	86.328	101.237	59.6847
chr9	48617822	48619026	1205	*	9.45	9.26	9.62	0.37	6.46e-05	0.00757	Distal Intergenic	9	48591877	48605123	13247	2	18113	uc009pik.2	-12699	ENSMUSG00000032271	Nnmt	nicotinamide N-methyltransferase	592.943	539.269	623.186	730.873	776.695	766.802	648.959	641.891	810.941	789.14	921.603	963.709
chr9	74993805	74994024	220	*	3.85	4.41	2.93	-1.47	6.49e-05	0.0076	Intron (uc009qrj.2/235493, intron 2 of 12)	9	74976111	75032468	56358	1	235493	uc009qrl.2	17694	ENSMUSG00000034858	Fam214a	family with sequence similarity 214, member A	17.7629	26.6053	16.6368	6.26821	7.72831	8.03775	12.8306	11.5241	25.9661	17.2656	13.9637	6.36637
chr2	165054938	165056524	1587	*	10.01	9.82	10.18	0.35	6.51e-05	0.00761	Promoter (<=1kb)	2	165055636	165071654	16019	1	21939	uc008nwx.1	0	ENSMUSG00000017652	Cd40	CD40 antigen	839.086	884.114	879.669	1093.17	1039.46	1206.47	343.05	284.645	343.551	356.484	385.747	342.988
chr6	101097585	101097807	223	*	3.64	4.22	2.66	-1.56	6.54e-05	0.00762	Distal Intergenic	6	101169856	101199200	29345	2	55983	uc009dce.1	101393	ENSMUSG00000035357	Pdzrn3	PDZ domain containing RING finger 3	12.6878	14.3259	26.3416	5.01456	5.15221	8.03775	12.8306	9.21927	15.9791	7.10937	3.49092	3.97898
chr18	60209007	60209470	464	*	4.96	4.18	5.46	1.29	6.54e-05	0.00762	Promoter (2-3kb)	18	60212077	60247820	35744	1	240327	uc008ezy.2	-2607	ENSMUSG00000073555	Gm4951	predicted gene 4951	15.2254	8.18624	28.4211	28.8337	51.5221	46.619	10.1294	9.21927	33.9556	43.6718	33.1638	37.4024
chr3	48086617	48086797	181	*	3.1	3.73	1.96	-1.77	6.58e-05	0.00766	Distal Intergenic	3	48026012	48026759	748	2	666202	uc029ulv.1	-59858	ENSMUSG00000103257	Gm7977	tyrosine 3-monooxygenase/tryptophan 5-monooxygenase activation protein, theta polypeptide pseudogene	18.6088	4.09312	15.2504	7.52185	1.28805	2.41133	2.70118	1.15241	1.99739	3.04687	1.74546	2.38739
chr8	22485639	22486338	700	*	5.61	5.09	5.99	0.91	6.58e-05	0.00766	Intron (uc009ldf.2/20516, intron 1 of 10)	8	22462614	22476879	14266	2	102032	uc009lde.2	-8760	ENSMUSG00000031534	Smim19	small integral membrane protein 19	27.9132	24.5587	45.0579	56.4138	60.5384	66.7133	25.6612	23.0482	47.9374	40.6249	64.5821	75.6006
chr18	61229544	61230377	834	*	6.12	5.6	6.5	0.9	6.6e-05	0.00768	Intron (uc008fbv.2/225600, intron 1 of 21)	18	61220499	61289750	69252	1	225600	uc008fbv.2	9045	ENSMUSG00000024575	Pde6a	phosphodiesterase 6A, cGMP-specific, rod, alpha	37.2175	49.1174	52.6831	77.7257	65.6906	117.351	29.0377	49.5536	43.9426	48.7499	55.8548	64.4595
chr5	43113331	43113827	497	*	6.41	6	6.74	0.74	6.63e-05	0.0077	Distal Intergenic	5	43233463	43237919	4457	1	231207	uc008xhj.2	-119636	ENSMUSG00000039782	Cpeb2	cytoplasmic polyadenylation element binding protein 2	50.7512	56.2804	76.2519	104.052	108.196	94.8455	39.1671	40.3343	21.9713	60.9374	38.4001	53.3183
chr16	4902416	4902892	477	*	5.27	5.65	4.75	-0.9	6.65e-05	0.00771	Intron (uc007yap.2/17237, intron 1 of 16)	16	4911322	4938296	26975	1	17237	uc007yar.1	-8430	ENSMUSG00000022517	Mgrn1	mahogunin, ring finger 1	49.0595	51.164	44.3647	22.5655	27.0491	28.1321	55.3742	40.3343	85.8878	45.7031	31.4183	36.6066
chr1	161327345	161327718	374	*	6.31	6.62	5.91	-0.72	6.69e-05	0.00772	Distal Intergenic	1	161395438	161418206	22769	1	22164	uc007dfn.2	-67720	ENSMUSG00000026700	Tnfsf4	tumor necrosis factor (ligand) superfamily, member 4	97.2731	98.2349	88.0362	65.1893	42.5057	65.1058	20.9341	21.8958	13.9817	6.09374	1.74546	15.9159
chr6	122599127	122599639	513	*	7.44	7.7	7.12	-0.58	6.69e-05	0.00772	Promoter (2-3kb)	6	122577792	122602444	24653	2	11810	uc009dpk.1	2805	ENSMUSG00000040613	Apobec1	apolipoprotein B mRNA editing enzyme, catalytic polypeptide 1	204.696	209.772	181.618	157.959	112.061	131.015	310.636	319.217	227.703	274.218	239.128	204.52
chr8	86208259	86208590	332	*	4.73	4.08	5.18	1.1	6.66e-05	0.00772	Distal Intergenic	8	86504841	86566607	61767	2	244562	uc009mqk.1	358017	ENSMUSG00000036872	Abcc12	ATP-binding cassette, sub-family C (CFTR/MRP), member 12	12.6878	16.3725	19.4096	20.0583	45.0818	39.385	10.1294	10.3717	31.9583	15.2344	19.2001	31.036
chr12	74238117	74239351	1235	*	7.9	7.3	8.33	1.02	6.69e-05	0.00772	Exon (uc007nwu.1/238266, exon 6 of 7)	12	74284276	74295950	11675	1	74284	uc007nww.2	-44925	ENSMUSG00000071265	1700086L19Rik	RIKEN cDNA 1700086L19 gene	119.265	133.026	201.721	268.279	422.481	234.702	10.8047	21.8958	21.9713	37.5781	96.0004	71.6216
chr12	111821691	111822057	367	*	4.16	4.66	3.39	-1.27	6.69e-05	0.00772	Intron (uc007pea.2/68520, intron 1 of 6)	12	111814170	111828388	14219	1	68520	uc007peb.2	7521	ENSMUSG00000021286	Zfyve21	zinc finger, FYVE domain containing 21	17.7629	32.745	22.1824	10.0291	12.8805	7.23398	18.233	23.0482	7.98956	14.2187	24.4365	19.0991
chr1	66780952	66781563	612	*	4.75	5.2	4.1	-1.1	6.72e-05	0.00775	Intron (uc011wml.1/68691, intron 3 of 14)	1	66776998	66808794	31797	2	68691	uc007bip.1	27231	ENSMUSG00000026004	Kansl1l	KAT8 regulatory NSL complex subunit 1-like	46.5219	30.6984	28.4211	23.8192	12.8805	12.8604	35.1153	29.9626	15.9791	14.2187	8.7273	16.7117
chr8	24518512	24518735	224	*	4.7	5.18	3.97	-1.22	6.73e-05	0.00775	Distal Intergenic	8	24531892	24554597	22706	2	209176	uc009ley.2	35862	ENSMUSG00000031549	Ido2	indoleamine 2,3-dioxygenase 2	42.2927	35.8148	26.3416	8.77549	28.3371	8.03775	11.48	6.91445	5.99217	4.06249	6.98184	2.38739
chr8	87314516	87314996	481	*	6.45	5.63	6.96	1.33	6.76e-05	0.00775	Distal Intergenic	8	87169747	87199850	30104	2	100038706	uc029wue.1	-114666	ENSMUSG00000099207	Gm10637	predicted gene 10637	20.3005	46.0476	76.2519	110.32	140.398	108.51	12.8306	24.2006	53.9296	48.7499	111.71	60.4805
chr9	14631527	14632276	750	*	7.6	7.23	7.89	0.67	6.75e-05	0.00775	Intron (uc009oeq.2/75723, intron 2 of 13)	9	14541966	14643529	101564	2	75723	uc009oeq.2	11253	ENSMUSG00000013076	Amotl1	angiomotin-like 1	159.02	113.584	157.356	229.416	256.322	199.336	33.7648	50.706	69.9087	83.2811	129.164	57.2973
chr9	110199834	110200118	285	*	4.29	3.41	4.84	1.42	6.75e-05	0.00775	Intron (uc009rtn.1/20588, intron 21 of 24)	9	110243783	110247605	3823	1	29873	uc009rtq.2	-43665	ENSMUSG00000032482	Cspg5	chondroitin sulfate proteoglycan 5	8.45853	6.13968	15.9436	37.6092	27.0491	17.6831	9.45413	4.60963	21.9713	25.3906	3.49092	8.75376
chr10	122894406	122896014	1609	*	12.1	11.96	12.23	0.26	6.74e-05	0.00775	Intron (uc007hgg.2/319468, intron 6 of 8)	10	122985640	122985724	85	2	387251	uc011xpd.1	89710	ENSMUSG00000065406	Mirlet7i	microRNA let7i	3706.53	3745.2	4010.15	4523.14	4523.64	4760.76	2043.44	1910.69	2207.12	2095.23	2192.3	2130.35
chr19	4130072	4130534	463	*	7.1	7.35	6.8	-0.55	6.74e-05	0.00775	Promoter (<=1kb)	19	4130994	4132307	1314	1	66990	uc008fyv.1	-460	ENSMUSG00000024845	Tmem134	transmembrane protein 134	167.479	150.422	149.731	122.857	97.8919	99.6681	150.591	153.27	115.849	163.515	150.11	144.039
chr11	45966865	45967351	487	*	7.23	6.8	7.56	0.76	6.78e-05	0.00776	Distal Intergenic	11	45945305	45955503	10199	2	66628	uc007inv.3	-11362	ENSMUSG00000011254	Thg1l	tRNA-histidine guanylyltransferase 1-like (S. cerevisiae)	87.9687	102.328	129.628	150.437	220.257	174.419	6.75295	2.30482	9.98696	2.03125	1.74546	1.59159
chr18	46656629	46657036	408	*	4.45	3.66	4.96	1.3	6.78e-05	0.00776	Distal Intergenic	18	46597704	46610225	12522	1	13664	uc008evs.2	58925	ENSMUSG00000057561	Eif1a	eukaryotic translation initiation factor 1A	12.6878	4.09312	19.4096	26.3265	23.1849	40.1888	2.70118	8.06686	3.99478	3.04687	6.98184	4.77478
chr17	27925079	27926224	1146	*	8.23	7.99	8.44	0.45	6.82e-05	0.00778	Intron (uc008bpv.2/224650, intron 1 of 24)	17	27909306	28062779	153474	1	224650	uc008bpx.2	15773	ENSMUSG00000024219	Anks1	ankyrin repeat and SAM domain containing 1	222.459	256.843	250.245	343.498	302.692	352.857	164.772	218.958	135.823	211.25	244.365	252.267
chr18	81571377	81572783	1407	*	8.49	8.69	8.25	-0.44	6.81e-05	0.00778	Distal Intergenic	18	81992010	81992080	71	2	100628596	uc029tqg.1	419297	ENSMUSG00000093036	Mir5127	microRNA 5127	425.464	382.707	377.1	265.772	303.98	307.042	734.721	746.761	681.11	506.796	504.438	597.643
chr19	6263906	6264526	621	*	7.83	8.05	7.57	-0.48	6.83e-05	0.00779	Promoter (<=1kb)	19	6264643	6264728	86	1	723957	uc008ghx.2	-117	ENSMUSG00000065582	Mir194-2	microRNA 194-2	257.139	273.216	230.142	174.256	186.768	186.476	206.64	207.433	125.836	158.437	157.091	155.18
chr3	59100550	59101085	536	*	5.4	5.78	4.89	-0.89	6.85e-05	0.0078	Promoter (<=1kb)	3	59096448	59101821	5374	2	229323	uc008pij.2	736	ENSMUSG00000050075	Gpr171	G protein-coupled receptor 171	60.0556	55.2571	42.2851	33.8483	25.761	25.7208	43.8942	43.7915	33.9556	34.5312	24.4365	33.4234
chr6	95657097	95657890	794	*	5.43	4.95	5.79	0.84	6.85e-05	0.0078	Promoter (1-2kb)	6	95566396	95655599	89204	2	20917	uc009dab.1	-1498	ENSMUSG00000061838	Suclg2	succinate-Coenzyme A ligase, GDP-forming, beta subunit	37.2175	29.6751	22.1824	46.3847	54.0982	59.4794	87.7884	69.1445	55.927	89.3749	122.182	123.348
chrX	56464874	56465174	301	*	4.57	5.01	3.92	-1.09	6.86e-05	0.0078	Intron (uc009tge.2/236790, intron 2 of 10)	20	56454839	56507843	53005	1	236790	uc009tgg.2	10035	ENSMUSG00000035967	Ints6l	integrator complex subunit 6 like	29.6049	34.7915	28.4211	21.3119	10.3044	12.0566	35.7906	29.9626	17.9765	22.3437	24.4365	19.0991
chr2	50166115	50166371	257	*	4.05	3.24	4.57	1.33	6.89e-05	0.00781	Intron (uc008jqa.3/320343, intron 3 of 5)	2	50066429	50193569	127141	1	320343	uc012bvg.2	99686	ENSMUSG00000050447	Lypd6	LY6/PLAUR domain containing 6	11.8419	4.09312	11.0912	15.0437	28.3371	24.917	4.72707	2.30482	1.99739	2.03125	1.74546	3.97898
chr4	120643691	120644526	836	*	6.37	5.9	6.73	0.82	6.87e-05	0.00781	Distal Intergenic	4	120666563	120667820	1258	1	56222	uc008unl.1	-22037	ENSMUSG00000070803	Cited4	Cbp/p300-interacting transactivator, with Glu/Asp-rich carboxy-terminal domain, 4	37.2175	67.5365	67.2403	106.559	90.1636	108.51	103.32	104.869	177.768	207.187	225.164	244.309
chr5	138826387	138826648	262	*	4.21	3.46	4.7	1.24	6.89e-05	0.00781	Distal Intergenic	5	138820080	138821619	1540	1	384244	uc012efo.1	6307	ENSMUSG00000094504	Gm5294	predicted gene 5294	10.9961	14.3259	6.23879	11.2828	32.2013	31.3472	5.40236	12.6765	15.9791	3.04687	6.98184	7.16216
chr18	84848571	84849376	806	*	9.64	9.78	9.47	-0.31	6.9e-05	0.00781	Promoter (2-3kb)	18	84851414	84879863	28450	1	109672	uc008fuw.1	-2038	ENSMUSG00000024646	Cyb5a	cytochrome b5 type A (microsomal)	876.304	829.88	820.747	720.844	665.923	663.918	467.979	398.733	341.554	361.562	357.82	368.454
chr6	92445093	92445602	510	*	5.29	4.8	5.65	0.85	6.96e-05	0.00787	Intron (uc009cyx.2/243548, intron 2 of 7)	6	92370892	92481392	110501	2	243548	uc009cyx.2	35790	ENSMUSG00000030020	Prickle2	prickle planar cell polarity protein 2	31.2966	24.5587	24.262	41.3702	51.5221	52.2454	23.6353	26.5054	39.9478	47.7343	62.8366	45.3604
chr7	43419285	43420430	1146	*	8.46	8.65	8.23	-0.42	6.97e-05	0.00788	Distal Intergenic	7	43430101	43435991	5891	1	233187	uc009gmp.1	-9671	ENSMUSG00000093639	Lim2	lens intrinsic membrane protein 2	387.401	399.079	368.782	312.157	296.252	258.816	613.843	633.825	559.27	565.702	493.965	545.916
chr8	94427748	94428852	1105	*	8.75	8.52	8.96	0.44	6.99e-05	0.0079	Distal Intergenic	8	94433127	94435103	1977	2	320377	uc009mwi.2	6251	NA	9330175E14Rik	RIKEN cDNA 9330175E14 gene	314.657	357.125	379.18	460.086	462.411	507.986	164.097	156.728	197.742	203.125	226.91	253.063
chr11	63477121	63477509	389	*	4.66	4.05	5.1	1.05	7.01e-05	0.00791	Distal Intergenic	11	63132803	63159547	26745	1	18858	uc056yln.1	344318	ENSMUSG00000018217	Pmp22	peripheral myelin protein 22	14.3795	14.3259	18.7164	32.5947	32.2013	33.7586	12.1553	16.1337	19.9739	10.1562	10.4728	5.57057
chr17	35762430	35763438	1009	*	8.51	8.23	8.74	0.52	7.04e-05	0.00793	Distal Intergenic	17	35772450	35780687	8238	1	74601	uc029thk.1	-9012	ENSMUSG00000092171	4833427F10Rik	RIKEN cDNA 4833427F10 gene	252.064	303.914	303.621	363.556	418.617	454.133	151.941	156.728	175.77	196.015	256.583	240.33
chr7	143367685	143368907	1223	*	9.2	9.01	9.37	0.36	7.05e-05	0.00794	Intron (uc009kpb.1/16535, intron 15 of 15)	7	143322772	143330650	7879	2	71153	uc029wqb.1	-37035	ENSMUSG00000101360	4933417O13Rik	RIKEN cDNA 4933417O13 gene	474.524	484.011	522.672	605.509	633.721	663.115	261.339	311.15	353.538	297.578	368.292	342.192
chr17	50972225	50972446	222	*	3.41	4.03	2.32	-1.71	7.07e-05	0.00796	Intron (uc033hem.1/72238, intron 4 of 21)	17	50733127	51159378	426252	2	72238	uc033hem.1	186932	ENSMUSG00000023923	Tbc1d5	TBC1 domain family, member 5	14.3795	12.2794	20.1028	5.01456	1.28805	8.03775	11.48	13.8289	23.9687	23.3593	12.2182	14.3243
chr1	131357439	131358333	895	*	7.15	6.82	7.42	0.6	7.12e-05	0.00799	Intron (uc007cng.2/14270, intron 5 of 22)	1	131294988	131333070	38083	2	14270	uc007cni.1	-24369	ENSMUSG00000026425	Srgap2	SLIT-ROBO Rho GTPase activating protein 2	97.2731	113.584	113.685	142.915	158.43	192.102	29.713	31.115	21.9713	24.375	12.2182	35.8108
chr2	145729510	145729738	229	*	6.14	6.44	5.76	-0.68	7.13e-05	0.00799	Intron (uc008mru.1/408057, intron 2 of 3)	2	145701195	145753672	52478	1	408057	uc008mru.1	28315	ENSMUSG00000001768	BC039771	cDNA sequence BC039771	80.3561	83.909	84.5702	52.6529	63.1145	40.1888	26.3365	12.6765	15.9791	16.25	6.98184	9.54955
chr12	79130535	79132696	2162	*	10.31	10.18	10.42	0.24	7.12e-05	0.00799	Promoter (<=1kb)	12	79130788	79156301	25514	1	11847	uc007nzv.2	0	ENSMUSG00000021125	Arg2	arginase type II	1102.15	1120.49	1113.97	1271.19	1358.89	1314.98	798.199	802.076	776.985	830.78	865.749	792.613
chr19	41397452	41398242	791	*	8.52	8.69	8.33	-0.36	7.11e-05	0.00799	Distal Intergenic	19	41307352	41385070	77719	2	83490	uc008hlv.1	-12382	ENSMUSG00000025017	Pik3ap1	phosphoinositide-3-kinase adaptor protein 1	410.239	398.056	378.486	309.649	314.285	302.219	154.643	145.203	147.807	131.015	97.7458	151.997
chr5	4231589	4232605	1017	*	9.07	8.81	9.29	0.48	7.16e-05	0.008	Distal Intergenic	5	4192367	4197651	5285	1	208595	uc008wif.1	39222	ENSMUSG00000053178	Mterf1b	mitochondrial transcription termination factor 1b	411.085	391.916	487.319	566.646	596.368	647.039	51.9977	40.3343	31.9583	49.7656	69.8184	53.3183
chr8	34907522	34907908	387	*	6.73	7.05	6.33	-0.72	7.15e-05	0.008	Intron (uc009lkv.1/21951, intron 3 of 26)	8	34829179	34890151	60973	2	21951	uc009lku.1	-17371	ENSMUSG00000031529	Tnks	tankyrase, TRF1-interacting ankyrin-related ADP-ribose polymerase	146.333	117.677	115.764	66.443	72.1309	93.2379	63.4777	59.9252	63.9165	48.7499	94.2549	42.973
chr9	117191039	117191577	539	*	4.98	4.27	5.45	1.18	7.15e-05	0.008	Intron (uc009ryv.4/207181, intron 1 of 13)	9	116943123	117251575	308453	2	207181	uc009rzd.1	59998	ENSMUSG00000039607	Rbms3	RNA binding motif, single stranded interacting protein	12.6878	20.4656	22.1824	51.3993	48.946	25.7208	16.8824	26.5054	41.9452	49.7656	38.4001	39.7898
chr9	99031345	99032373	1029	*	7.81	7.45	8.1	0.65	7.17e-05	0.00801	Intron (uc009rdu.1/382097, intron 1 of 7)	9	99006965	99035690	28726	2	382097	uc009rdu.1	3317	ENSMUSG00000044860	Gm1123	predicted gene 1123	155.637	149.399	196.175	216.88	296.252	278.91	140.461	134.832	163.786	201.093	296.728	209.294
chr2	29246120	29246644	525	*	6.9	6.48	7.22	0.74	7.23e-05	0.00804	Promoter (1-2kb)	2	29194726	29248099	53374	2	171171	uc008izo.2	1455	ENSMUSG00000035513	Ntng2	netrin G2	91.3521	86.9788	77.6383	166.734	101.756	161.559	21.6094	43.7915	43.9426	35.5468	33.1638	26.2613
chr7	24333152	24333814	663	*	5.84	5.37	6.19	0.82	7.21e-05	0.00804	Promoter (<=1kb)	7	24333080	24333965	886	2	69301	uc009fpi.2	151	ENSMUSG00000055826	Tescl	tescalcin-like	35.5258	47.0709	36.0463	52.6529	68.2667	89.219	56.7248	28.8102	31.9583	40.6249	36.6547	50.1352
chr7	75110709	75110884	176	*	3.66	4.23	2.73	-1.5	7.22e-05	0.00804	Distal Intergenic	7	75030211	75075166	44956	1	75205	uc009hwi.2	80498	ENSMUSG00000108803	4930533N22Rik	RIKEN cDNA 4930533N22 gene	19.4546	18.419	15.9436	8.77549	3.86416	6.4302	10.1294	10.3717	21.9713	11.1719	6.98184	10.3453
chr2	61526924	61527577	654	*	6.87	6.51	7.16	0.65	7.26e-05	0.00807	Distal Intergenic	2	61578586	61654171	75586	1	21353	uc008juw.3	-51009	ENSMUSG00000064289	Tank	TRAF family member-associated Nf-kappa B activator	90.5063	76.746	94.9682	115.335	159.718	136.642	52.673	61.0776	71.9061	83.2811	141.382	127.327
chr3	31260506	31261581	1076	*	8.96	8.48	9.32	0.85	7.28e-05	0.00808	Promoter (2-3kb)	3	31223243	31258394	35152	2	241919	uc008ovy.1	-2112	ENSMUSG00000069072	Slc7a14	solute carrier family 7 (cationic amino acid transporter, y+ system), member 14	284.207	299.821	438.102	488.92	768.967	589.971	37.1412	29.9626	45.94	42.6562	108.219	49.3394
chr16	84717912	84719051	1140	*	6.41	5.69	6.89	1.2	7.28e-05	0.00808	3' UTR	16	84714140	84714204	65	1	387173	uc012ahl.1	3772	ENSMUSG00000065397	Mir155	microRNA 155	39.7551	48.0942	60.3083	56.4138	137.822	147.091	2.70118	5.76204	13.9817	1.01562	3.49092	8.75376
chr2	35518142	35518793	652	*	4.76	4.16	5.18	1.03	7.33e-05	0.00812	Distal Intergenic	2	35558458	35730994	172537	1	69601	uc008jkx.2	-39665	ENSMUSG00000026883	Dab2ip	disabled 2 interacting protein	23.6839	12.2794	15.2504	37.6092	30.9132	36.1699	77.6589	70.2969	63.9165	87.3436	78.5457	66.8469
chrX	71490905	71491134	230	*	4.61	3.99	5.03	1.04	7.32e-05	0.00812	Promoter (1-2kb)	20	71420060	71492849	72790	2	171486	uc009tjz.2	1715	ENSMUSG00000035776	Cd99l2	CD99 antigen-like 2	16.0712	12.2794	17.33	28.8337	27.0491	38.5812	23.6353	13.8289	9.98696	20.3125	8.7273	23.8739
chr2	52966971	52967873	903	*	5.96	5.43	6.35	0.92	7.35e-05	0.00813	Intron (uc008jrh.1/71409, intron 1 of 26)	2	52857868	53134202	276335	1	71409	uc008jrh.1	109103	ENSMUSG00000036053	Fmnl2	formin-like 2	35.5258	48.0942	40.2055	53.9066	106.908	73.9473	15.5318	23.0482	31.9583	39.6093	43.6365	48.5436
chr4	62739443	62740066	624	*	6.29	5.75	6.67	0.92	7.37e-05	0.00814	Distal Intergenic	4	62700695	62703019	2325	1	50780	uc012dfv.1	38748	ENSMUSG00000059810	Rgs3	regulator of G-protein signaling 3	38.9092	49.1174	66.5471	70.2039	117.213	106.902	4.05177	2.30482	19.9739	14.2187	17.4546	3.97898
chr8	14675364	14676062	699	*	6.51	6.14	6.81	0.66	7.36e-05	0.00814	Intron (uc009kyy.3/244310, intron 4 of 15)	8	14726929	14847687	120759	1	244310	uc009kza.3	-50867	ENSMUSG00000047495	Dlgap2	DLG associated protein 2	60.0556	85.9555	56.8423	110.32	106.908	105.295	23.6353	27.6578	9.98696	23.3593	45.382	50.1352
chr2	102692441	102692945	505	*	5.44	4.9	5.83	0.92	7.41e-05	0.00816	Intron (uc008lid.2/20511, intron 1 of 10)	2	102706438	102778106	71669	1	20511	uc008lia.1	-13493	ENSMUSG00000005089	Slc1a2	solute carrier family 1 (glial high affinity glutamate transporter), member 2	18.6088	34.7915	32.5803	52.6529	64.4026	46.619	2.02589	1.15241	3.99478	3.04687	6.98184	13.5285
chr3	142381518	142381768	251	*	3.55	4.12	2.6	-1.52	7.41e-05	0.00816	Intron (uc008rol.2/56376, intron 2 of 12)	3	142302080	142391850	89771	2	56376	uc012cyt.1	10082	ENSMUSG00000028273	Pdlim5	PDZ and LIM domain 5	14.3795	22.5122	13.1708	1.25364	15.4566	0.803775	19.5836	23.0482	19.9739	17.2656	27.9274	15.9159
chr4	141115374	141115542	169	*	3.26	3.84	2.25	-1.59	7.41e-05	0.00816	3' UTR	4	141112978	141139796	26819	2	213491	uc008vnw.2	24254	ENSMUSG00000040842	Szrd1	SUZ RNA binding domain containing 1	14.3795	10.2328	16.6368	8.77549	2.5761	2.41133	10.8047	3.45722	9.98696	7.10937	8.7273	3.97898
chr5	49643394	49643725	332	*	4.07	4.56	3.3	-1.27	7.4e-05	0.00816	Distal Intergenic	5	48389503	49524904	1135402	2	80334	uc033ijq.2	-118490	ENSMUSG00000029088	Kcnip4	Kv channel interacting protein 4	25.3756	22.5122	20.1028	10.0291	10.3044	8.03775	31.7389	42.6391	33.9556	28.4375	19.2001	27.0571
chr8	46422209	46423365	1157	*	8.06	7.81	8.28	0.47	7.45e-05	0.00818	Distal Intergenic	8	46471037	46536051	65015	1	14081	uc009lqe.2	-47672	ENSMUSG00000018796	Acsl1	acyl-CoA synthetase long-chain family member 1	205.542	218.982	218.358	292.098	332.317	270.068	61.4518	71.4493	57.9243	58.9062	55.8548	55.7057
chr8	124586689	124586913	225	*	3.45	2.47	4.03	1.56	7.46e-05	0.00818	Intron (uc009nxf.2/73647, intron 1 of 19)	8	124576111	124618731	42621	1	73647	uc009nxf.2	10578	ENSMUSG00000031981	Capn9	calpain 9	4.22927	6.13968	5.54559	12.5364	19.3208	15.2717	14.8565	24.2006	21.9713	43.6718	50.6184	31.8318
chr9	114025261	114027146	1886	*	9.46	9.28	9.62	0.34	7.46e-05	0.00818	Promoter (<=1kb)	9	113976958	114026751	49794	2	72179	uc009rxa.1	0	ENSMUSG00000032507	Fbxl2	F-box and leucine-rich repeat protein 2	577.718	595.549	610.708	735.887	721.309	808.598	524.029	541.632	611.202	707.89	820.367	763.964
chr5	45823410	45824063	654	*	6.5	6.17	6.77	0.59	7.51e-05	0.0082	Intron (uc008xjg.3/209707, intron 1 of 6)	5	45697184	45856552	159369	2	209707	uc008xjg.3	32489	ENSMUSG00000015882	Lcorl	ligand dependent nuclear receptor corepressor-like	70.2058	70.6063	66.5471	107.813	104.332	102.079	56.7248	38.0295	61.9191	66.0155	38.4001	39.7898
chr5	148612938	148613159	222	*	3.57	4.13	2.62	-1.51	7.52e-05	0.0082	Distal Intergenic	5	148504631	148552789	48159	2	24109	uc009aov.1	-60149	ENSMUSG00000001687	Ubl3	ubiquitin-like 3	15.2254	12.2794	22.8756	8.77549	2.5761	6.4302	1.35059	1.15241	5.99217	3.04687	3.49092	1.59159
chr6	134201910	134202924	1015	*	8.15	8.36	7.92	-0.44	7.48e-05	0.0082	Intron (uc009eke.3/14011, intron 2 of 7)	6	134035700	134270158	234459	1	14011	uc009ekf.3	166210	ENSMUSG00000030199	Etv6	ets variant 6	329.037	310.054	304.314	246.967	206.088	242.74	424.085	356.094	405.47	368.671	436.365	344.58
chr8	117176080	117177026	947	*	7.16	6.84	7.42	0.57	7.51e-05	0.0082	Intron (uc009nox.1/209239, intron 1 of 10)	8	117158135	117205186	47052	1	209239	uc009nox.1	17945	ENSMUSG00000052557	Gan	giant axonal neuropathy	97.2731	108.468	124.083	152.944	159.718	179.242	113.45	73.7541	119.843	118.828	153.601	119.369
chr9	50723332	50723683	352	*	3.97	3.1	4.51	1.42	7.51e-05	0.0082	Intron (uc009pkc.3/330938, intron 1 of 19)	9	50662752	50727984	65233	2	330938	uc009pkc.3	4301	ENSMUSG00000032064	Dixdc1	DIX domain containing 1	2.53756	8.18624	13.864	15.0437	28.3371	22.5057	4.05177	6.91445	15.9791	32.5	33.1638	52.5225
chr14	16551930	16552677	748	*	6.64	6.91	6.3	-0.61	7.5e-05	0.0082	Intron (uc007she.3/218772, intron 1 of 7)	14	16430839	16575476	144638	2	218772	uc007she.3	22799	ENSMUSG00000017491	Rarb	retinoic acid receptor, beta	108.269	126.887	109.525	71.4575	85.0114	70.7322	109.398	116.393	111.854	79.2186	89.0185	71.6216
chr13	33585883	33586560	678	*	6.6	6.17	6.92	0.75	7.53e-05	0.00821	Distal Intergenic	13	33562486	33569317	6832	2	619715	uc007qaj.1	-16566	ENSMUSG00000112963	Gm6093	predicted gene 6093	79.5102	66.5132	61.0015	126.618	132.669	90.8266	14.1812	17.2861	27.9635	5.07812	20.9455	12.7327
chr2	32427786	32428861	1076	*	10.27	10.11	10.42	0.31	7.56e-05	0.00824	Promoter (2-3kb)	2	32414487	32431151	16665	2	227731	uc008jfo.2	2290	ENSMUSG00000026819	Slc25a25	solute carrier family 25 (mitochondrial carrier, phosphate carrier), member 25	1046.32	1048.86	1081.39	1321.34	1232.67	1391.33	833.989	840.106	808.943	1026.8	1047.28	1019.41
chr9	84395021	84395187	167	*	3.08	1.92	3.71	1.79	7.59e-05	0.00825	Distal Intergenic	9	84774398	84784351	9954	1	75253	uc029xfd.1	-379211	ENSMUSG00000099724	4930554C24Rik	RIKEN cDNA 4930554C24 gene	2.53756	2.04656	6.23879	10.0291	11.5925	16.0755	12.8306	17.2861	3.99478	7.10937	1.74546	10.3453
chr16	89960193	89960908	716	*	6.07	6.38	5.67	-0.7	7.6e-05	0.00826	Promoter (<=1kb)	16	89787111	89960827	173717	2	21844	uc007zvu.2	0	ENSMUSG00000002489	Tiam1	T cell lymphoma invasion and metastasis 1	79.5102	85.9555	73.4791	46.3847	50.234	50.6378	61.4518	58.7728	29.9609	59.9218	48.8729	48.5436
chr4	135763087	135764408	1322	*	9.1	8.74	9.4	0.66	7.63e-05	0.00828	Exon (uc008vgy.2/242702, exon 3 of 37)	4	135759715	135815567	55853	1	242702	uc008vgy.2	3372	ENSMUSG00000037139	Myom3	myomesin family, member 3	383.171	329.496	513.66	659.415	654.33	629.356	713.787	722.56	1064.61	1287.81	1637.24	1392.64
chr6	32395032	32396161	1130	*	6.75	6.23	7.13	0.9	7.67e-05	0.00831	Intron (uc009bgm.4/243743, intron 3 of 31)	6	32511141	32515576	4436	1	319849	uc009bgn.2	-114980	ENSMUSG00000086763	Plxna4os1	plexin A4, opposite strand 1	54.1346	66.5132	94.9682	132.886	105.62	166.381	112.099	115.241	151.802	192.968	186.764	272.162
chr16	33393567	33393787	221	*	2.71	3.43	1.19	-2.24	7.67e-05	0.00831	Intron (uc007zab.1/22661, intron 1 of 8)	16	33400445	33503903	103459	1	22661	uc007zac.1	-6658	ENSMUSG00000022811	Zfp148	zinc finger protein 148	12.6878	7.16296	11.0912	1.25364	1.28805	4.01888	14.1812	9.21927	23.9687	19.2968	26.1819	8.75376
chr17	28637483	28638472	990	*	6	5.57	6.33	0.76	7.68e-05	0.00832	3' UTR	17	28602548	28622454	19907	2	20815	uc008brj.1	-15029	ENSMUSG00000004865	Srpk1	serine/arginine-rich protein specific kinase 1	43.1385	42.9778	50.6035	87.7549	57.9623	86.0039	47.9459	29.9626	71.9061	108.672	181.528	167.913
chr16	5784380	5785123	744	*	5.1	5.53	4.49	-1.05	7.7e-05	0.00833	Distal Intergenic	16	5884793	7412480	1527688	1	268859	uc007ycb.2	-99670	ENSMUSG00000008658	Rbfox1	RNA binding protein, fox-1 homolog (C. elegans) 1	48.2136	52.1873	32.5803	32.5947	16.7447	15.2717	47.9459	51.8584	65.9139	41.6406	24.4365	25.4655
chr10	77518933	77519496	564	*	8.4	8.61	8.15	-0.47	7.72e-05	0.00834	Distal Intergenic	10	77486655	77515813	29159	2	108707	uc007fvu.2	-3120	ENSMUSG00000032977	Fam207a	family with sequence similarity 207, member A	385.709	403.172	336.895	285.83	284.659	247.563	415.982	434.458	383.499	464.14	438.111	385.165
chr1	72593435	72593776	342	*	4.19	3.49	4.66	1.17	7.75e-05	0.00837	Intron (uc007bkp.2/54380, intron 5 of 5)	1	72583251	72636790	53540	1	54380	uc007bks.2	10184	ENSMUSG00000039354	Smarcal1	SWI/SNF related matrix associated, actin dependent regulator of chromatin, subfamily a-like 1	9.30439	13.3026	9.70478	20.0583	27.0491	25.7208	11.48	14.9813	17.9765	10.1562	13.9637	19.8949
chr7	19522996	19524629	1634	*	7.58	7.27	7.84	0.58	7.8e-05	0.0084	Exon (uc009fme.2/69547, exon 4 of 4)	7	19518731	19525050	6320	1	69547	uc009fme.2	4265	ENSMUSG00000060621	Nkpd1	NTPase, KAP family P-loop domain containing 1	139.566	146.329	156.663	195.568	204.8	261.227	143.163	161.337	179.765	213.281	249.601	259.43
chr15	58999108	58999869	762	*	8.94	8.76	9.11	0.35	7.8e-05	0.0084	Intron (uc007vtx.2/211401, intron 1 of 12)	15	58941234	59040597	99364	2	211401	uc007vtx.2	40728	ENSMUSG00000022353	Mtss1	metastasis suppressor 1	419.543	402.149	420.772	549.095	493.324	545.763	117.501	108.326	131.828	144.219	181.528	180.646
chr16	5785370	5785657	288	*	4.7	5.18	3.99	-1.19	7.79e-05	0.0084	Distal Intergenic	16	5884793	7412480	1527688	1	268859	uc007ycb.2	-99136	ENSMUSG00000008658	Rbfox1	RNA binding protein, fox-1 homolog (C. elegans) 1	33.8341	44.001	26.3416	22.5655	6.44026	16.8793	30.3883	38.0295	9.98696	17.2656	17.4546	15.9159
chr4	41407023	41407762	740	*	5.08	4.41	5.54	1.13	7.88e-05	0.00844	Intron (uc008sio.1/109242, intron 6 of 12)	4	41390748	41464848	74101	2	109242	uc008sio.1	57086	ENSMUSG00000028438	Kif24	kinesin family member 24	14.3795	13.3026	33.2735	45.1311	39.9296	49.0303	49.9718	33.4198	65.9139	73.1249	62.8366	97.8829
chr4	63357053	63357573	521	*	7.94	7.63	8.2	0.56	7.85e-05	0.00844	Promoter (<=1kb)	4	63356162	63359511	3350	1	18407	uc012dfy.1	891	ENSMUSG00000028359	Orm3	orosomucoid 3	183.55	170.888	216.278	289.591	246.018	309.453	56.0495	57.6204	59.9217	85.3124	48.8729	69.2343
chr16	11814914	11815674	761	*	5.03	4.48	5.42	0.94	7.88e-05	0.00844	Intron (uc007yfm.1/223978, intron 3 of 3)	16	11779702	11781501	1800	1	73761	uc007yfl.2	35212	NA	4833415N18Rik	RIKEN cDNA 4833415N18 gene	16.9171	23.5354	23.5688	28.8337	46.3699	48.2265	26.3365	27.6578	61.9191	94.453	102.982	110.616
chr16	97534627	97536426	1800	*	10.87	10.71	11.01	0.3	7.86e-05	0.00844	Promoter (<=1kb)	16	97536081	97560901	24821	1	17858	uc012ajb.1	0	ENSMUSG00000023341	Mx2	MX dynamin-like GTPase 2	1548.76	1675.11	1599.21	1989.53	1874.12	2088.21	1189.87	1113.23	1470.08	1490.94	1406.84	1608.3
chr17	86802620	86803214	595	*	4.96	4.34	5.39	1.05	7.85e-05	0.00844	Intron (uc008duj.2/13819, intron 2 of 15)	17	86753864	86833410	79547	1	13819	uc008duj.2	48756	ENSMUSG00000024140	Epas1	endothelial PAS domain protein 1	18.6088	15.3492	24.262	52.6529	34.7774	33.7586	31.0636	53.0108	27.9635	60.9374	76.8003	70.8259
chr4	41148912	41149144	233	*	3.47	4.05	2.47	-1.58	7.91e-05	0.00845	Intron (uc008sij.1/67615, intron 1 of 4)	4	41136021	41193370	57350	1	67615	uc008sij.1	12891	ENSMUSG00000036241	Ube2r2	ubiquitin-conjugating enzyme E2R 2	24.5297	13.3026	9.70478	8.77549	6.44026	0.803775	12.8306	16.1337	27.9635	12.1875	8.7273	15.9159
chr11	54269487	54269755	269	*	4.18	4.65	3.46	-1.19	7.9e-05	0.00845	Promoter (2-3kb)	11	54265085	54267279	2195	2	16187	uc007ixn.1	-2208	ENSMUSG00000018914	Il3	interleukin 3	21.9922	24.5587	25.6484	11.2828	11.5925	8.84153	16.2071	24.2006	25.9661	10.1562	20.9455	10.3453
chr17	83823854	83824277	424	*	4.94	5.48	4.08	-1.4	7.9e-05	0.00845	Distal Intergenic	17	83831354	83846790	15437	2	107766	uc008dsk.1	22513	ENSMUSG00000000673	Haao	3-hydroxyanthranilate 3,4-dioxygenase	49.9053	58.327	20.1028	20.0583	16.7447	12.0566	41.193	36.8771	39.9478	46.7187	17.4546	19.8949
chr6	122575723	122576896	1174	*	8.91	9.08	8.72	-0.36	7.94e-05	0.00848	Downstream (<1kb)	6	122553809	122564180	10372	1	11628	uc009dpj.1	21914	ENSMUSG00000040627	Aicda	activation-induced cytidine deaminase	535.425	535.175	483.853	394.897	401.872	415.552	424.085	392.971	449.413	327.031	380.51	305.586
chr2	85034203	85034543	341	*	5.83	5.38	6.17	0.79	7.97e-05	0.0085	Promoter (1-2kb)	2	84996552	85035834	39283	2	228139	uc008kjr.1	1291	ENSMUSG00000027071	P2rx3	purinergic receptor P2X, ligand-gated ion channel, 3	38.0634	35.8148	45.7511	52.6529	74.707	80.3775	43.8942	65.6873	47.9374	41.6406	59.3457	100.27
chr1	55410747	55411021	275	*	5.06	5.48	4.47	-1.01	8.03e-05	0.00852	Intron (uc007ban.2/227120, intron 1 of 5)	1	55405946	55754285	348340	1	227120	uc007ban.2	4801	ENSMUSG00000038349	Plcl1	phospholipase C-like 1	45.6761	51.164	31.1939	27.5801	19.3208	16.8793	8.77884	13.8289	9.98696	3.04687	1.74546	4.77478
chr2	6079568	6080019	452	*	5.93	5.5	6.26	0.76	8.02e-05	0.00852	Distal Intergenic	2	6098500	6130185	31686	2	227545	uc008ige.2	50166	ENSMUSG00000045319	Proser2	proline and serine rich 2	46.5219	37.8614	45.7511	65.1893	64.4026	90.8266	33.0895	38.0295	55.927	63.9843	38.4001	74.009
chr11	117954105	117954480	376	*	6.6	6.23	6.9	0.67	8.04e-05	0.00852	Distal Intergenic	11	117966079	117969366	3288	2	12702	uc007moi.3	14886	ENSMUSG00000053113	Socs3	suppressor of cytokine signaling 3	55.8263	77.7693	81.7974	107.813	122.365	113.332	71.5813	88.7354	71.9061	96.4842	80.2912	89.925
chr12	112768894	112772141	3248	*	9.56	9.34	9.74	0.4	8.03e-05	0.00852	3' UTR	12	112761676	112768986	7311	1	104759	uc007pfd.1	7218	ENSMUSG00000052160	Pld4	phospholipase D family, member 4	588.714	631.364	645.368	742.155	841.098	880.938	461.902	426.391	433.434	554.53	612.657	633.454
chr12	119470374	119470537	164	*	3.47	2.33	4.09	1.77	8.01e-05	0.00852	Distal Intergenic	12	119443410	119466934	23525	1	238455	uc007pin.3	26964	ENSMUSG00000041886	Macc1	metastasis associated in colon cancer 1	3.38341	4.09312	6.93199	12.5364	27.0491	9.6453	12.1553	1.15241	9.98696	15.2344	6.98184	11.9369
chr13	46521227	46521970	744	*	5.75	6.1	5.29	-0.82	8.03e-05	0.00852	Intron (uc007qhf.2/67252, intron 1 of 12)	13	46501903	46650281	148379	1	67252	uc007qhg.2	19324	ENSMUSG00000021373	Cap2	CAP, adenylate cyclase-associated protein, 2 (yeast)	52.4429	73.6762	71.3995	46.3847	30.9132	35.3661	115.475	97.9547	55.927	78.203	64.5821	72.4174
chr2	31884724	31885142	419	*	5.32	4.7	5.76	1.06	8.14e-05	0.00862	Promoter (2-3kb)	2	31887281	31946535	59255	1	23928	uc008jef.1	-2139	ENSMUSG00000026840	Lamc3	laminin gamma 3	21.9922	18.419	33.9667	70.2039	42.5057	43.4039	18.9083	17.2861	17.9765	5.07812	19.2001	16.7117
chr4	128787141	128788044	904	*	9.07	8.72	9.35	0.63	8.13e-05	0.00862	Exon (uc008uvn.1/230761, exon 5 of 9)	4	128773085	128806112	33028	2	230761	uc008uvn.1	18068	ENSMUSG00000028799	Zfp362	zinc finger protein 362	357.796	359.171	497.023	614.284	694.26	577.111	180.979	195.909	285.627	270.156	310.692	257.042
chr1	132129905	132130938	1034	*	6.2	5.56	6.64	1.08	8.18e-05	0.00863	Intron (uc007coh.2/18557, intron 1 of 15)	1	132113547	132139685	26139	2	18557	uc007coh.2	8747	ENSMUSG00000026437	Cdk18	cyclin-dependent kinase 18	38.0634	40.9312	56.1491	61.4284	86.2995	139.053	23.6353	31.115	13.9817	51.7968	50.6184	84.3544
chr2	35321898	35322607	710	*	5.28	5.66	4.76	-0.9	8.18e-05	0.00863	Intron (uc008jkh.1/13830, intron 4 of 6)	2	35313990	35337009	23020	2	13830	uc008jkh.1	14402	ENSMUSG00000026880	Stom	stomatin	52.4429	39.9079	52.6831	33.8483	16.7447	27.3284	54.0236	39.1819	75.9009	35.5468	54.1093	52.5225
chr9	66104252	66104575	324	*	4.9	5.29	4.37	-0.92	8.17e-05	0.00863	Intron (uc009qek.1/56440, intron 4 of 14)	9	66088127	66124886	36760	2	56440	uc009qek.1	20311	ENSMUSG00000032382	Snx1	sorting nexin 1	36.3717	35.8148	40.2055	25.0728	21.8969	12.8604	20.2589	20.7433	23.9687	11.1719	12.2182	5.57057
chr19	50716654	50717269	616	*	5.61	5.03	6.02	0.98	8.19e-05	0.00863	Distal Intergenic	19	50152953	50678646	525694	2	58178	uc008hwc.3	-38008	ENSMUSG00000043531	Sorcs1	sortilin-related VPS10 domain containing receptor 1	37.2175	19.4423	37.4327	66.443	43.7938	76.3586	2.02589	1.15241	13.9817	1.01562	1.74546	5.57057
chrX	12153364	12153796	433	*	5.25	5.63	4.73	-0.9	8.16e-05	0.00863	Intron (uc009squ.2/71458, intron 1 of 13)	20	12036737	12160355	123619	2	71458	uc009squ.2	6559	ENSMUSG00000040363	Bcor	BCL6 interacting corepressor	49.9053	51.164	40.8987	35.1019	20.6088	20.8982	44.5695	33.4198	35.953	12.1875	19.2001	31.036
chr6	40412598	40414012	1415	*	7.2	6.69	7.58	0.89	8.23e-05	0.00866	Intron (uc009bmo.1/243780, intron 4 of 8)	6	40401378	40436133	34756	2	243780	uc009bmo.1	22121	ENSMUSG00000037172	E330009J07Rik	RIKEN cDNA E330009J07 gene	96.4273	76.746	123.389	135.393	233.137	182.457	64.153	65.6873	149.804	174.687	377.02	210.09
chr16	36463735	36464396	662	*	5.53	5.06	5.89	0.83	8.24e-05	0.00866	Distal Intergenic	16	36450537	36455392	4856	2	20863	uc007zco.1	-8343	ENSMUSG00000054905	Stfa3	stefin A3	32.1424	33.7682	29.8075	40.1165	60.5384	69.9284	3.37648	3.45722	11.9843	6.09374	10.4728	8.75376
chr4	45414022	45414280	259	*	6.17	5.79	6.48	0.69	8.27e-05	0.00868	Distal Intergenic	4	45395923	45408766	12844	2	230125	uc008ssr.3	-5256	ENSMUSG00000045973	Slc25a51	solute carrier family 25, member 51	56.6722	47.0709	54.7627	78.9794	75.9951	102.079	27.6871	34.5722	49.9348	39.6093	36.6547	38.994
chr8	71668077	71669011	935	*	7.8	7.56	8.01	0.45	8.25e-05	0.00868	Promoter (2-3kb)	8	71626712	71671757	45046	2	382018	uc033jgc.1	2746	ENSMUSG00000034799	Unc13a	unc-13 homolog A	186.088	178.051	176.766	243.206	227.985	272.48	143.838	163.642	131.828	146.25	150.11	199.745
chr10	86031566	86031812	247	*	3.4	4.03	2.27	-1.76	8.28e-05	0.00869	Intron (uc007gnk.1/69754, intron 4 of 8)	10	86022154	86048328	26175	1	69754	uc007gnm.2	9412	ENSMUSG00000001786	Fbxo7	F-box protein 7	15.2254	14.3259	17.33	3.76092	1.28805	8.84153	6.07766	4.60963	23.9687	6.09374	8.7273	0.795796
chr6	49130281	49130797	517	*	7.67	7.3	7.96	0.66	8.33e-05	0.00873	Intron (uc009bwi.2/140488, intron 5 of 14)	6	49089534	49094652	5119	2	140488	uc057bwv.1	-35629	ENSMUSG00000029814	Igf2bp3	insulin-like growth factor 2 mRNA binding protein 3	130.261	142.236	180.925	264.518	249.882	204.963	17.5577	10.3717	5.99217	19.2968	34.9092	24.6697
chr6	122553689	122554744	1056	*	7.07	7.35	6.74	-0.61	8.34e-05	0.00873	Promoter (<=1kb)	6	122553809	122564180	10372	1	11628	uc009dpj.1	0	ENSMUSG00000040627	Aicda	activation-induced cytidine deaminase	131.953	174.981	160.822	95.2767	103.044	109.313	172.876	174.014	153.799	114.765	116.946	104.249
chr11	119657536	119657753	218	*	3.91	3.11	4.42	1.31	8.36e-05	0.00874	Promoter (1-2kb)	11	119655944	119865810	209867	1	74370	uc007mra.1	1592	ENSMUSG00000025583	Rptor	regulatory associated protein of MTOR, complex 1	10.9961	4.09312	9.70478	15.0437	19.3208	27.3284	8.77884	4.60963	17.9765	22.3437	6.98184	9.54955
chr14	14601865	14602259	395	*	5.24	5.64	4.69	-0.95	8.35e-05	0.00874	Distal Intergenic	14	14703025	14775512	72488	1	218756	uc007sgn.1	-100766	ENSMUSG00000021733	Slc4a7	solute carrier family 4, sodium bicarbonate cotransporter, member 7	39.7551	60.3735	42.9783	28.8337	20.6088	24.917	27.6871	35.7247	83.8904	38.5937	52.3638	32.6276
chr1	62283500	62284159	660	*	5.36	5.72	4.89	-0.82	8.39e-05	0.00876	Intron (uc007bfe.2/72823, intron 16 of 22)	1	62010307	62642284	631978	1	72823	uc011wma.1	273193	ENSMUSG00000052062	Pard3b	par-3 family cell polarity regulator beta	56.6722	46.0476	48.5239	26.3265	36.0654	23.3095	68.8801	67.9921	75.9009	70.078	47.1274	49.3394
chr17	63167851	63168887	1037	*	6.6	6.26	6.88	0.62	8.4e-05	0.00876	Intron (uc008dfj.3/50758, intron 4 of 5)	17	63305446	63312973	7528	2	414079	uc008dfm.1	144086	ENSMUSG00000090565	4930405O22Rik	RIKEN cDNA 4930405O22 gene	78.6643	76.746	65.1607	126.618	96.6039	115.744	35.7906	34.5722	43.9426	44.6874	61.0911	54.1141
chr6	89330998	89331239	242	*	5.98	5.51	6.34	0.83	8.44e-05	0.00879	Exon (uc009cwg.3/18844, exon 20 of 32)	6	89316313	89362613	46301	2	18844	uc009cwg.3	31374	ENSMUSG00000030084	Plxna1	plexin A1	42.2927	33.7682	54.7627	80.233	61.8265	90.8266	37.1412	25.353	17.9765	27.4218	12.2182	22.2823
chr9	25123463	25124558	1096	*	7.59	7.34	7.8	0.47	8.44e-05	0.00879	Intron (uc009oph.2/80517, intron 4 of 7)	9	25108130	25151781	43652	2	80517	uc009oph.2	27223	ENSMUSG00000008429	Herpud2	HERPUD family member 2	144.641	167.818	151.811	218.134	221.545	203.355	115.475	126.765	73.9035	127.969	127.419	136.877
chr5	110739581	110740240	660	*	5.12	4.62	5.49	0.87	8.48e-05	0.00881	Exon (uc008yrg.1/75560, exon 4 of 52)	5	110738070	110770155	32086	2	75560	uc008yrj.1	29915	ENSMUSG00000029505	Ep400	E1A binding protein p400	26.2214	23.5354	20.796	35.1019	46.3699	48.2265	18.233	4.60963	21.9713	7.10937	1.74546	18.3033
chr10	93791130	93791451	322	*	4.74	4.12	5.17	1.05	8.48e-05	0.00881	Distal Intergenic	10	93831555	93848538	16984	1	327799	uc011xlw.1	-40104	ENSMUSG00000020020	Usp44	ubiquitin specific peptidase 44	16.9171	12.2794	20.796	31.341	25.761	46.619	22.96	48.4011	23.9687	46.7187	50.6184	34.2192
chr14	102403485	102403724	240	*	3.01	3.68	1.72	-1.96	8.48e-05	0.00881	Distal Intergenic	14	101884162	101934693	50532	1	380928	uc057kti.1	519323	ENSMUSG00000033060	Lmo7	LIM domain only 7	8.45853	8.18624	20.1028	1.25364	2.5761	5.62643	4.72707	10.3717	5.99217	9.14061	19.2001	7.95796
chr15	58988635	58990375	1741	*	11.2	11.1	11.3	0.2	8.51e-05	0.00883	Intron (uc007vtx.2/211401, intron 1 of 12)	15	58941234	59040597	99364	2	211401	uc007vtx.2	50222	ENSMUSG00000022353	Mtss1	metastasis suppressor 1	2156.93	2047.58	2095.54	2409.5	2483.36	2394.45	1228.36	1294.15	1170.47	1381.25	1344	1230.3
chr7	92978348	92978626	279	*	4.29	4.74	3.64	-1.1	8.55e-05	0.00886	Distal Intergenic	7	92875253	92934581	59329	1	72461	uc012fpd.1	103095	ENSMUSG00000061119	Prcp	prolylcarboxypeptidase (angiotensinase C)	24.5297	22.5122	29.8075	12.5364	15.4566	8.03775	21.6094	24.2006	19.9739	16.25	17.4546	24.6697
chr8	114410906	114412023	1118	*	6.23	6.57	5.79	-0.78	8.56e-05	0.00886	Distal Intergenic	8	114418034	114428133	10100	1	403395	uc009nob.2	-6011	ENSMUSG00000008874	Clec3a	C-type lectin domain family 3, member a	93.0439	105.398	74.1723	45.1311	52.8101	61.0869	117.501	127.917	95.8748	94.453	92.5094	81.967
chr16	11424913	11426365	1453	*	8.55	8.05	8.92	0.87	8.55e-05	0.00886	Intron (uc029swd.1/74478, intron 11 of 20)	16	11405648	11755473	349826	1	74478	uc007yfj.2	19265	ENSMUSG00000071669	Snx29	sorting nexin 29	249.527	269.123	244.699	516.5	296.252	586.756	226.899	253.53	207.729	445.859	251.346	462.358
chr10	96172757	96174170	1414	*	8.4	8.59	8.17	-0.43	8.58e-05	0.00887	Distal Intergenic	10	96226207	96248708	22502	1	74881	uc033fsi.1	-52037	ENSMUSG00000112762	4930459C07Rik	RIKEN cDNA 4930459C07 gene	378.096	347.915	384.032	253.235	306.556	267.657	361.958	360.704	331.567	319.921	425.892	293.649
chr17	35218623	35220974	2352	*	12.21	12.25	12.16	-0.09	8.59e-05	0.00887	3' UTR	17	35233763	35238768	5006	1	66237	uc008cgx.2	-12789	ENSMUSG00000024403	Atp6v1g2	ATPase, H+ transporting, lysosomal V1 subunit G2	4708.86	4660.02	4626.41	4363.92	4430.9	4403.88	3021.95	2627.49	2748.41	1939.84	1981.1	1792.13
chr10	93184665	93184950	286	*	4.31	4.8	3.58	-1.21	8.63e-05	0.0089	Intron (uc007guk.2/237459, intron 1 of 6)	10	93162785	93162903	119	1	100316689	uc011xlp.1	21880	ENSMUSG00000089214	Mir1931	microRNA 1931	21.1463	31.7217	27.0347	7.52185	14.1686	12.8604	22.2847	31.115	13.9817	20.3125	13.9637	29.4445
chr16	84720635	84721381	747	*	5.42	4.78	5.87	1.09	8.66e-05	0.00893	Intron (uc007zte.2/27393, intron 8 of 9)	16	84714140	84714204	65	1	387173	uc012ahl.1	6495	ENSMUSG00000065397	Mir155	microRNA 155	25.3756	19.4423	33.9667	43.8774	42.5057	81.9851	6.07766	11.5241	5.99217	7.10937	5.23638	15.1201
chr6	97903222	97904130	909	*	5.43	4.93	5.8	0.86	8.68e-05	0.00894	Intron (uc009day.1/17342, intron 1 of 1)	6	97929817	98021358	91542	1	17342	uc009dba.2	-25687	ENSMUSG00000035158	Mitf	melanogenesis associated transcription factor	30.4507	31.7217	25.6484	53.9066	63.1145	43.4039	24.9859	25.353	29.9609	13.2031	17.4546	15.1201
chr6	54770373	54771403	1031	*	7.25	6.98	7.48	0.5	8.74e-05	0.00899	Distal Intergenic	6	54816916	54890224	73309	1	387524	uc009cae.2	-45513	ENSMUSG00000058446	Znrf2	zinc and ring finger 2	115.882	117.677	129.628	173.002	175.175	167.185	104.671	101.412	97.8722	134.062	137.891	95.4955
chr5	35164425	35164943	519	*	9.16	8.83	9.44	0.61	8.77e-05	0.00902	Distal Intergenic	5	35091506	35105697	14192	2	16976	uc008xdo.1	-58728	ENSMUSG00000029103	Lrpap1	low density lipoprotein receptor-related protein associated protein 1	394.168	372.474	535.843	645.625	705.852	644.628	366.685	368.771	483.369	456.015	513.166	487.823
chr2	70922474	70923373	900	*	7.15	7.44	6.79	-0.66	8.83e-05	0.00906	Distal Intergenic	2	70964561	71018374	53814	2	228019	uc008jzw.4	95001	ENSMUSG00000041975	Mettl8	methyltransferase like 8	175.092	171.911	152.504	107.813	130.093	80.3775	180.304	142.899	143.812	205.156	172.801	116.982
chr4	45898490	45898922	433	*	4.78	4.17	5.2	1.04	8.84e-05	0.00906	5' UTR	4	45890303	45950774	60472	1	381522	uc012ddp.1	8187	ENSMUSG00000035539	Ccdc180	coiled-coil domain containing 180	9.30439	21.4889	20.796	28.8337	41.2177	36.1699	31.7389	34.5722	21.9713	34.5312	52.3638	36.6066
chr17	29155927	29157536	1610	*	10.51	10.66	10.34	-0.32	8.83e-05	0.00906	3' UTR	17	29135056	29148976	13921	1	442827	uc008bsi.1	20871	ENSMUSG00000064147	Rab44	RAB44, member RAS oncogene family	1595.28	1549.25	1516.72	1312.56	1141.21	1282.02	1842.88	1918.76	1587.93	1769.22	1420.81	1539.87
chr18	67736855	67737461	607	*	4.97	4.4	5.38	0.99	8.85e-05	0.00907	Distal Intergenic	18	67665501	67724621	59121	2	19255	uc008fmv.2	-12234	ENSMUSG00000024539	Ptpn2	protein tyrosine phosphatase, non-receptor type 2	16.0712	19.4423	24.9552	50.1456	30.9132	39.385	39.1671	57.6204	35.953	53.8281	19.2001	38.1982
chr15	76464699	76466309	1611	*	9.34	9.08	9.56	0.48	8.89e-05	0.00909	Intron (uc007wkf.1/12181, intron 3 of 15)	15	76457438	76459468	2031	1	20289	uc007wkg.2	7261	ENSMUSG00000034161	Scx	scleraxis	485.52	478.895	585.753	665.683	784.424	724.201	233.652	207.433	283.63	298.593	335.129	269.775
chr15	77537222	77538347	1126	*	8.13	7.88	8.34	0.46	8.88e-05	0.00909	Distal Intergenic	15	77524867	77533315	8449	2	108956	uc007wns.1	-3907	ENSMUSG00000044309	Apol7c	apolipoprotein L 7c	226.689	243.541	207.266	317.171	336.182	283.733	183.68	185.538	179.765	195	185.019	178.258
chr16	5888202	5888450	249	*	4.11	4.6	3.37	-1.23	8.9e-05	0.0091	Intron (uc007ycb.2/268859, intron 1 of 15)	16	5884793	7412480	1527688	1	268859	uc012abb.1	3409	ENSMUSG00000008658	Rbfox1	RNA binding protein, fox-1 homolog (C. elegans) 1	21.1463	25.582	22.8756	5.01456	16.7447	8.03775	10.1294	8.06686	11.9843	4.06249	6.98184	7.16216
chr4	109103215	109104093	879	*	7.23	7.47	6.93	-0.54	8.92e-05	0.00911	Intron (uc008uca.2/100273, intron 1 of 20)	4	109061145	109118036	56892	2	100273	uc008uca.2	13943	ENSMUSG00000028559	Osbpl9	oxysterol binding protein-like 9	180.167	164.748	165.674	99.0376	130.093	122.978	170.85	168.252	175.77	125.937	113.455	151.997
chr7	71412061	71412476	416	*	4.62	5.08	3.95	-1.13	8.93e-05	0.00911	Distal Intergenic	7	71909695	71939191	29497	1	78156	uc057ahv.1	-497219	ENSMUSG00000108669	4930441H08Rik	RIKEN cDNA 4930441H08 gene	32.9883	32.745	31.1939	7.52185	16.7447	20.0944	33.7648	51.8584	23.9687	27.4218	19.2001	32.6276
chr11	78920352	78921000	649	*	8.41	8.14	8.64	0.5	8.95e-05	0.00913	Promoter (<=1kb)	11	78920787	78960226	39440	1	18126	uc007kkc.2	0	ENSMUSG00000020826	Nos2	nitric oxide synthase 2, inducible	268.135	303.914	237.074	421.223	363.231	361.699	120.878	104.869	101.867	172.656	87.273	151.997
chr12	34195225	34195960	736	*	5.47	5.84	4.96	-0.88	8.97e-05	0.00913	Intron (uc007nix.1/79221, intron 5 of 9)	12	34047582	34248645	201064	2	79221	uc007nix.1	52685	ENSMUSG00000004698	Hdac9	histone deacetylase 9	59.2097	40.9312	64.4675	33.8483	36.0654	20.0944	83.7366	93.3451	95.8748	83.2811	64.5821	89.1292
chr16	37690974	37691671	698	*	6.93	6.57	7.22	0.65	9e-05	0.00916	Distal Intergenic	16	37647602	37654368	6767	2	68194	uc007zei.1	-36606	ENSMUSG00000022820	Ndufb4	NADH:ubiquinone oxidoreductase subunit B4	89.6604	94.1418	89.4226	124.11	127.517	177.634	33.7648	58.7728	39.9478	52.8124	96.0004	102.658
chr17	11323925	11324463	539	*	6.13	5.76	6.43	0.67	9.01e-05	0.00916	Intron (uc008akj.3/50873, intron 4 of 6)	17	10840359	12063366	1223008	1	50873	uc012akc.2	483566	ENSMUSG00000023826	Prkn	parkin RBR E3 ubiquitin protein ligase	50.7512	49.1174	56.1491	77.7257	77.2831	93.2379	76.9836	59.9252	77.8983	91.4061	97.7458	90.7208
chr6	92470767	92471234	468	*	6.37	6	6.66	0.66	9.03e-05	0.00917	Intron (uc009cyx.2/243548, intron 1 of 7)	6	92370892	92481392	110501	2	243548	uc009cyx.2	10158	ENSMUSG00000030020	Prickle2	prickle planar cell polarity protein 2	58.3639	57.3037	67.9335	111.574	86.2995	94.0417	37.8165	33.4198	31.9583	43.6718	33.1638	42.973
chr2	36234389	36234840	452	*	6.4	5.99	6.72	0.73	9.09e-05	0.00918	Intron (uc008jll.3/19224, intron 2 of 10)	2	36230426	36252272	21847	1	19224	uc008jll.3	3963	ENSMUSG00000047250	Ptgs1	prostaglandin-endoperoxide synthase 1	60.0556	49.1174	73.4791	85.2476	104.332	114.94	79.6848	42.6391	55.927	80.2343	116.946	119.369
chr3	109446971	109447198	228	*	4.82	5.24	4.21	-1.03	9.07e-05	0.00918	Intron (uc008raf.1/57257, intron 2 of 16)	3	109340683	109685694	345012	1	57257	uc008rag.1	106288	ENSMUSG00000033721	Vav3	vav 3 oncogene	34.68	38.8846	35.3531	8.77549	24.473	20.0944	31.7389	18.4385	43.9426	31.4843	41.8911	41.3814
chr8	39643681	39644990	1310	*	8.38	8.59	8.14	-0.44	9.05e-05	0.00918	Promoter (1-2kb)	8	39603452	39642678	39227	2	20288	uc009lmk.1	-1003	ENSMUSG00000025044	Msr1	macrophage scavenger receptor 1	353.567	406.242	345.906	273.294	291.1	250.778	245.807	258.139	217.716	253.906	186.764	196.562
chr10	80357282	80358107	826	*	5.23	4.74	5.59	0.85	9.1e-05	0.00918	Promoter (<=1kb)	10	80356459	80365489	9031	1	216166	uc007gcy.2	823	ENSMUSG00000035486	Plk5	polo like kinase 5	27.0673	23.5354	26.3416	38.8629	48.946	51.4416	34.44	28.8102	59.9217	29.4531	13.9637	24.6697
chr10	80367370	80368098	729	*	4.88	4.33	5.27	0.94	9.07e-05	0.00918	Distal Intergenic	10	80356459	80365489	9031	1	216166	uc007gcy.2	10911	ENSMUSG00000035486	Plk5	polo like kinase 5	22.838	18.419	16.6368	28.8337	39.9296	42.6001	12.1553	9.21927	19.9739	16.25	15.7091	45.3604
chr13	73476078	73476881	804	*	7.77	7.48	8	0.52	9.04e-05	0.00918	Intron (uc007rdk.1/210992, intron 1 of 13)	13	73471751	73514538	42788	1	210992	uc007rdm.1	4327	ENSMUSG00000021608	Lpcat1	lysophosphatidylcholine acyltransferase 1	157.329	158.608	198.255	248.221	243.442	247.563	250.534	269.664	303.603	321.953	251.346	317.523
chrX	75055696	75056814	1119	*	8.04	8.24	7.8	-0.44	9.1e-05	0.00918	Intron (uc009tpm.2/100503280, intron 1 of 7)	20	74966844	75084905	118062	2	100503280	uc009tpm.2	28091	ENSMUSG00000032750	Gm38425	predicted gene, 38425	272.365	300.844	298.075	238.192	206.088	200.14	324.817	366.466	405.47	347.343	303.71	309.565
chrX	169831013	169831240	228	*	3.99	4.47	3.27	-1.2	9.06e-05	0.00918	Promoter (2-3kb)	20	169828159	169990798	162640	1	17318	uc009uyc.3	2854	ENSMUSG00000035299	Mid1	midline 1	21.1463	22.5122	20.1028	8.77549	16.7447	2.41133	10.8047	12.6765	13.9817	15.2344	10.4728	8.75376
chr1	183397941	183398749	809	*	5.88	5.31	6.28	0.97	9.14e-05	0.0092	Intron (uc008icz.1/21339, intron 4 of 4)	1	183388985	183410201	21217	1	21339	uc008idc.3	8956	ENSMUSG00000072258	Taf1a	TATA-box binding protein associated factor, RNA polymerase I, A	21.9922	45.0243	47.1375	91.5158	65.6906	66.7133	44.5695	42.6391	55.927	126.953	87.273	128.123
chr6	32837314	32837533	220	*	3.58	4.16	2.6	-1.56	9.13e-05	0.0092	Intron (uc009bgo.1/66075, intron 6 of 7)	6	32792227	33060152	267926	2	66075	uc009bgo.1	222619	ENSMUSG00000053768	Chchd3	coiled-coil-helix-coiled-coil-helix domain containing 3	19.4546	17.3958	14.5572	3.76092	6.44026	7.23398	15.5318	19.5909	25.9661	8.12499	8.7273	13.5285
chr17	25162150	25165016	2867	*	10	9.63	10.29	0.66	9.25e-05	0.00931	Promoter (<=1kb)	17	25162461	25171913	9453	1	207209	uc008azx.1	0	ENSMUSG00000059562	Ccdc154	coiled-coil domain containing 154	704.596	762.344	811.736	910.143	1297.07	1410.63	390.321	411.41	431.436	389.999	478.256	532.388
chr10	88352784	88353132	349	*	6.79	7.05	6.48	-0.57	9.3e-05	0.00935	Intron (uc007grj.1/71712, intron 1 of 6)	10	88322804	88357075	34272	2	71712	uc007grj.1	3943	ENSMUSG00000020057	Dram1	DNA-damage regulated autophagy modulator 1	128.57	129.957	122.696	101.545	75.9951	79.5737	187.732	171.709	219.713	115.781	137.891	137.673
chr2	167033802	167036873	3072	*	8.84	8.54	9.08	0.54	9.32e-05	0.00936	3' UTR	2	167035793	167043495	7703	2	98999	uc056zqy.2	6622	ENSMUSG00000039501	Znfx1	zinc finger, NFX1-type containing 1	297.74	415.452	359.77	522.768	485.596	553.801	197.186	188.995	289.622	244.765	254.837	285.691
chr4	57832450	57832670	221	*	4.08	4.58	3.32	-1.26	9.32e-05	0.00936	Intron (uc056zwc.1/677884, intron 6 of 8)	4	57845248	57896984	51737	1	11641	uc008syj.2	-12578	ENSMUSG00000038729	Akap2	A kinase (PRKA) anchor protein 2	25.3756	22.5122	20.796	10.0291	9.01636	9.6453	16.8824	8.06686	7.98956	14.2187	8.7273	23.0781
chr1	170126278	170127344	1067	*	9.01	8.83	9.18	0.35	9.38e-05	0.00939	Distal Intergenic	1	169972307	170110559	138253	2	18214	uc007dlu.2	-15719	ENSMUSG00000026674	Ddr2	discoidin domain receptor family, member 2	432.231	447.173	427.704	597.987	544.846	526.473	380.191	372.228	387.494	541.327	506.184	552.282
chr8	87323401	87324043	643	*	6.14	5.05	6.75	1.69	9.36e-05	0.00939	Distal Intergenic	8	87169747	87199850	30104	2	100038706	uc029wue.1	-123551	ENSMUSG00000099207	Gm10637	predicted gene 10637	14.3795	29.6751	51.2967	71.4575	176.463	61.8907	2.02589	1.15241	7.98956	15.2344	12.2182	11.9369
chr16	10694341	10695431	1091	*	6.91	6.53	7.22	0.69	9.39e-05	0.0094	3' UTR	16	10783808	10785536	1729	2	12703	uc007yed.2	90105	ENSMUSG00000038037	Socs1	suppressor of cytokine signaling 1	87.9687	79.8158	97.741	175.51	131.381	122.174	87.1131	69.1445	97.8722	150.312	136.146	101.862
chr9	64031405	64032413	1009	*	6.83	6.52	7.08	0.57	9.42e-05	0.00942	Distal Intergenic	9	64038465	64041465	3001	2	73397	uc029xbs.1	9052	ENSMUSG00000093616	1700055C04Rik	RIKEN cDNA 1700055C04 gene	79.5102	99.2582	84.5702	116.589	133.957	140.661	12.1553	3.45722	19.9739	15.2344	12.2182	9.54955
chr1	161378279	161379300	1022	*	7.72	7.92	7.48	-0.44	9.47e-05	0.00944	Distal Intergenic	1	161395438	161418206	22769	1	22164	uc007dfn.2	-16138	ENSMUSG00000026700	Tnfsf4	tumor necrosis factor (ligand) superfamily, member 4	235.993	239.448	221.13	169.242	167.447	177.634	30.3883	18.4385	11.9843	20.3125	20.9455	21.4865
chr5	114896724	114898344	1621	*	8.92	8.63	9.15	0.52	9.46e-05	0.00944	Promoter (<=1kb)	5	114896934	114912245	15312	1	23962	uc008zcu.1	0	ENSMUSG00000029561	Oasl2	2'-5' oligoadenylate synthetase-like 2	329.037	369.404	440.874	584.197	519.085	538.529	123.579	112.936	219.713	200.078	244.365	285.691
chr18	65586950	65587832	883	*	6.84	6.42	7.16	0.74	9.47e-05	0.00944	Intron (uc008ffc.3/328977, intron 2 of 5)	18	65582526	65689443	106918	1	328977	uc008ffe.3	4424	ENSMUSG00000042439	Zfp532	zinc finger protein 532	76.9726	63.4434	105.366	132.886	146.838	131.819	173.551	127.917	245.679	220.39	331.638	305.586
chr2	167823100	167823825	726	*	6.69	6.36	6.96	0.6	9.52e-05	0.00948	Distal Intergenic	2	167932327	167979385	47059	1	19246	uc008oaj.1	-108502	ENSMUSG00000027540	Ptpn1	protein tyrosine phosphatase, non-receptor type 1	88.8146	68.5598	79.0247	114.081	113.349	131.819	54.0236	44.9439	67.9113	57.8905	78.5457	70.0301
chr7	19772943	19773937	995	*	7.08	6.76	7.35	0.59	9.56e-05	0.00949	Promoter (2-3kb)	7	19763673	19770532	6860	2	57278	uc009fng.1	-2411	ENSMUSG00000002980	Bcam	basal cell adhesion molecule	91.3521	104.375	115.071	165.481	164.871	139.053	54.0236	49.5536	77.8983	62.9687	83.7821	84.3544
chr8	11786973	11787728	756	*	7.95	7.59	8.23	0.64	9.53e-05	0.00949	Intron (uc009kvu.2/54126, intron 5 of 17)	8	11782525	11835219	52695	1	54126	uc012fzl.2	4448	ENSMUSG00000031511	Arhgef7	Rho guanine nucleotide exchange factor (GEF7)	191.163	156.562	206.573	347.259	264.051	257.208	293.078	299.626	291.619	314.843	340.365	363.679
chr10	66918398	66918770	373	*	5.34	5.73	4.82	-0.9	9.55e-05	0.00949	Promoter (1-2kb)	10	66915636	66920258	4623	2	68488	uc057kiz.1	1488	NA	1110002J07Rik	RIKEN cDNA 1110002J07 gene	60.0556	39.9079	51.9899	27.5801	21.8969	32.151	12.8306	12.6765	9.98696	4.06249	13.9637	6.36637
chr12	3775072	3775355	284	*	6.45	6.72	6.11	-0.61	9.57e-05	0.00949	Intron (uc007mww.2/13528, intron 19 of 20)	12	3806523	3867484	60962	1	13435	uc007mxa.2	-31168	ENSMUSG00000020661	Dnmt3a	DNA methyltransferase 3A	91.3521	106.421	105.366	68.9503	72.1309	57.8718	151.266	180.928	131.828	219.375	169.31	183.829
chr17	24250900	24252118	1219	*	11.18	11.06	11.28	0.22	9.57e-05	0.00949	Promoter (<=1kb)	17	24223232	24251409	28178	2	12449	uc008ave.1	0	ENSMUSG00000072082	Ccnf	cyclin F	2074.88	2036.33	2026.22	2305.45	2407.37	2475.63	2098.82	2206.86	2255.05	2286.17	2337.17	2334.87
chr9	108219796	108221101	1306	*	8.45	8.21	8.66	0.45	9.6e-05	0.00951	Intron (uc009rox.2/13138, intron 2 of 3)	9	108096022	108190383	94362	2	12217	uc009rov.1	-29413	ENSMUSG00000032589	Bsn	bassoon	251.218	313.124	286.291	373.585	377.399	415.552	297.13	354.942	283.63	371.718	349.092	394.715
chr9	118039965	118041371	1407	*	11.64	11.56	11.72	0.15	9.62e-05	0.00952	Promoter (<=1kb)	9	118040522	118060484	19963	1	27215	uc009rzi.2	0	ENSMUSG00000039285	Azi2	5-azacytidine induced gene 2	2924.11	2885.65	2885.79	3219.35	3187.93	3301.91	3078.67	3102.28	3569.34	3185	3450.78	3457.73
chr17	43287400	43287912	513	*	5.45	4.96	5.81	0.85	9.61e-05	0.00952	Intron (uc008coz.2/77596, intron 2 of 15)	17	43270347	43324406	54060	1	77596	uc008coz.2	17053	ENSMUSG00000041293	Adgrf1	adhesion G protein-coupled receptor F1	27.9132	25.582	36.0463	50.1456	60.5384	51.4416	8.10354	17.2861	11.9843	3.04687	1.74546	14.3243
chr7	98359891	98362468	2578	*	9.62	9.33	9.87	0.54	9.65e-05	0.00954	Promoter (<=1kb)	7	98350668	98360079	9412	2	244152	uc009ikh.2	0	ENSMUSG00000049580	Tsku	tsukushi, small leucine rich proteoglycan	616.627	580.2	649.527	829.91	796.016	1071.43	572.65	572.747	601.215	618.515	651.057	748.048
chr11	118428446	118429056	611	*	4.78	4.21	5.18	0.97	9.65e-05	0.00954	Promoter (<=1kb)	11	118428457	118451782	23326	1	56745	uc007mpg.2	0	ENSMUSG00000017446	C1qtnf1	C1q and tumor necrosis factor related protein 1	17.7629	17.3958	18.0232	30.0874	27.0491	47.4227	14.8565	19.5909	19.9739	21.3281	22.691	16.7117
chr9	40709093	40709846	754	*	6.05	5.46	6.47	1.02	9.68e-05	0.00955	Intron (uc009ozt.1/71566, intron 1 of 6)	9	40685964	40784046	98083	1	71566	uc009ozt.1	23129	ENSMUSG00000032024	Clmp	CXADR-like membrane protein	27.0673	49.1174	49.9103	55.1602	97.8919	102.883	2.70118	4.60963	7.98956	8.12499	17.4546	11.9369
chr1	87272494	87272665	172	*	2.47	1.07	3.16	2.09	9.74e-05	0.0096	Intron (uc007bwo.1/98363, intron 1 of 3)	1	87264364	87310791	46428	1	98363	uc007bwo.1	8130	ENSMUSG00000026255	Efhd1	EF hand domain containing 1	0.845853	1.02328	4.15919	5.01456	3.86416	16.8793	4.05177	8.06686	1.99739	2.03125	1.74546	16.7117
chr5	136034433	136035714	1282	*	9.52	9.35	9.66	0.31	9.81e-05	0.00961	Promoter (2-3kb)	5	136038496	136044993	6498	1	100647	uc008zzq.1	-2782	ENSMUSG00000042985	Upk3b	uroplakin 3B	622.548	644.666	610.708	829.91	752.222	753.137	363.984	339.96	319.583	416.406	434.62	407.448
chr6	49047698	49048081	384	*	5.56	5.92	5.07	-0.85	9.81e-05	0.00961	Exon (uc012elo.1/93695, exon 6 of 11)	6	49036518	49058182	21665	1	93695	uc012elo.1	11180	ENSMUSG00000029816	Gpnmb	glycoprotein (transmembrane) nmb	56.6722	70.6063	47.1375	31.341	36.0654	29.7397	85.7625	91.0402	83.8904	71.0937	102.982	60.4805
chr7	123371511	123371879	369	*	7.9	7.66	8.11	0.44	9.77e-05	0.00961	Promoter (1-2kb)	7	123295279	123369915	74637	2	70497	uc009jpo.2	-1596	ENSMUSG00000030766	Arhgap17	Rho GTPase activating protein 17	185.242	203.633	193.402	239.445	270.491	283.733	136.41	154.423	157.794	198.047	253.092	223.619
chr9	35466987	35468204	1218	*	6.91	7.22	6.5	-0.72	9.78e-05	0.00961	Intron (uc009otd.1/57810, intron 7 of 8)	9	35452045	35507652	55608	1	57810	uc009ote.2	14942	ENSMUSG00000038119	Cdon	cell adhesion molecule-related/down-regulated by oncogenes	175.937	133.026	120.617	99.0376	73.419	88.4153	210.692	201.671	203.734	158.437	186.764	144.039
chr10	5057547	5057842	296	*	3.78	4.33	2.88	-1.45	9.82e-05	0.00961	Exon (uc007egs.3/64009, exon 3 of 17)	10	5020192	5069063	48872	2	64009	uc007egs.3	11221	ENSMUSG00000096054	Syne1	spectrin repeat containing, nuclear envelope 1	12.6878	25.582	19.4096	6.26821	7.72831	7.23398	12.8306	13.8289	21.9713	17.2656	12.2182	12.7327
chr10	38929455	38929668	214	*	3.68	2.68	4.27	1.59	9.78e-05	0.00961	Distal Intergenic	10	38965515	39034249	68735	1	16775	uc007evm.2	-35847	ENSMUSG00000019846	Lama4	laminin, alpha 4	2.53756	4.09312	11.7844	13.7901	25.761	16.0755	4.72707	11.5241	9.98696	8.12499	19.2001	12.7327
chr12	3344147	3345648	1502	*	8.35	8.05	8.59	0.54	9.8e-05	0.00961	Distal Intergenic	12	3365132	3406494	41363	1	16570	uc007mwm.1	-19484	ENSMUSG00000020668	Kif3c	kinesin family member 3C	226.689	288.565	248.858	328.454	364.519	420.374	15.5318	28.8102	41.9452	25.3906	33.1638	22.2823
chr14	45583339	45584989	1651	*	8.81	8.57	9.02	0.45	9.77e-05	0.00961	Distal Intergenic	14	45593171	45620840	27670	2	114874	uc007tgu.2	35851	ENSMUSG00000037697	Ddhd1	DDHD domain containing 1	362.871	361.218	369.475	473.876	454.682	566.662	490.939	480.554	571.254	546.406	455.565	707.463
chr16	32475239	32478236	2998	*	7.45	7.18	7.68	0.5	9.81e-05	0.00961	3' UTR	16	32475578	32487879	12302	2	106407	uc007yyx.1	9643	ENSMUSG00000035699	Slc51a	solute carrier family 51, alpha subunit	145.487	121.77	149.731	194.314	193.208	204.963	228.25	236.244	311.593	292.5	436.365	422.568
chr1	23279806	23280101	296	*	4.6	5.06	3.9	-1.16	9.85e-05	0.00963	Distal Intergenic	1	23272269	23272339	71	1	387225	uc011wip.1	7537	ENSMUSG00000065405	Mir30a	microRNA 30a	43.1385	26.6053	26.3416	12.5364	12.8805	17.6831	19.5836	10.3717	29.9609	21.3281	15.7091	14.3243
chr2	11355525	11356047	523	*	6.18	5.71	6.54	0.83	9.88e-05	0.00965	Intron (uc029tvr.1/77543, intron 1 of 2)	2	11339489	11344106	4618	1	100503147	uc008iid.1	16036	ENSMUSG00000086006	Gm13293	predicted gene 13293	39.7551	47.0709	63.0811	68.9503	92.7397	106.098	24.9859	32.2674	31.9583	15.2344	12.2182	31.036
chr2	168980430	168981813	1384	*	8.49	8.71	8.23	-0.49	9.96e-05	0.00972	Promoter (2-3kb)	2	168978269	168978906	638	1	75508	uc008obn.2	2161	ENSMUSG00000086348	1700017J07Rik	RIKEN cDNA 1700017J07 gene	393.322	374.52	437.408	313.41	248.594	300.612	379.516	448.287	501.345	318.906	319.419	331.051
chr5	103824696	103825006	311	*	4.66	4.05	5.08	1.03	0.0001	0.00975	Intron (uc008yjt.1/17355, intron 7 of 19)	5	103754573	103855322	100750	1	17355	uc008yju.1	70123	ENSMUSG00000029313	Aff1	AF4/FMR2 family, member 1	17.7629	13.3026	16.6368	31.341	21.8969	44.2076	35.1153	27.6578	39.9478	29.4531	24.4365	35.8108
chr5	147792893	147793563	671	*	6.46	6.82	5.97	-0.85	9.99e-05	0.00975	Distal Intergenic	5	147638067	147725988	87922	2	14254	uc009aoi.2	-66905	ENSMUSG00000029648	Flt1	FMS-like tyrosine kinase 1	122.649	123.817	78.3315	56.4138	54.0982	69.9284	33.0895	39.1819	21.9713	26.4062	17.4546	24.6697
chr1	55101313	55101655	343	*	3.87	3.02	4.39	1.37	0.000101	0.00978	Distal Intergenic	1	55088148	55091317	3170	1	15528	uc007bac.2	13165	ENSMUSG00000073676	Hspe1	heat shock protein 1 (chaperonin 10)	6.76683	4.09312	12.4776	13.7901	21.8969	24.917	8.10354	16.1337	13.9817	20.3125	20.9455	31.8318
chr2	152926006	152926227	222	*	6.73	6.99	6.41	-0.57	0.000101	0.00978	Distal Intergenic	2	152931898	152933208	1311	2	14239	uc008ngt.1	6981	ENSMUSG00000074676	Foxs1	forkhead box S1	117.574	133.026	113.685	85.2476	86.2995	73.9473	83.7366	70.2969	57.9243	45.7031	55.8548	57.2973
chr2	180469942	180470392	451	*	5.47	5.89	4.88	-1.01	0.000101	0.00978	Promoter (2-3kb)	2	180472405	180474853	2449	1	108115	uc008ojf.2	-2013	ENSMUSG00000038963	Slco4a1	solute carrier organic anion transporter family, member 4a1	57.518	45.0243	67.9335	31.341	39.9296	13.6642	9.45413	9.21927	5.99217	2.03125	6.98184	4.77478
chr8	106905683	106906053	371	*	5.18	4.63	5.57	0.94	0.000101	0.00978	Intron (uc009ngr.2/21771, intron 6 of 16)	8	106893640	106923094	29455	1	21771	uc009ngr.2	12043	ENSMUSG00000041438	Utp4	UTP4 small subunit processome component	23.6839	18.419	29.1143	40.1165	54.0982	42.6001	22.2847	27.6578	39.9478	29.4531	26.1819	41.3814
chr9	70166655	70167050	396	*	4.19	3.48	4.67	1.19	0.000101	0.00978	Distal Intergenic	9	70089310	70141557	52248	2	76886	uc009qnu.1	-25098	ENSMUSG00000032224	Fam81a	family with sequence similarity 81, member A	7.61268	11.2561	13.1708	30.0874	16.7447	26.5246	15.5318	9.21927	25.9661	19.2968	15.7091	18.3033
chr17	80925397	80926556	1160	*	7.92	7.38	8.31	0.94	0.000101	0.00978	Intron (uc008drl.3/320784, intron 4 of 4)	17	80944632	81001816	57185	1	68027	uc008drn.1	-18076	ENSMUSG00000024245	Tmem178	transmembrane protein 178	124.34	127.91	224.596	258.25	285.947	371.344	12.1553	23.0482	41.9452	21.3281	50.6184	35.015
chr17	87185425	87186118	694	*	5.1	4.62	5.47	0.85	0.000101	0.0098	Distal Intergenic	17	87192216	87194942	2727	2	399626	uc029tld.1	8824	NA	C330024C12Rik	RIKEN cDNA C330024C12 gene	20.3005	28.6518	21.4892	41.3702	38.6416	47.4227	41.193	19.5909	37.9504	40.6249	15.7091	51.7267
chr7	75308403	75308810	408	*	3.99	4.48	3.24	-1.25	0.000102	0.00986	Promoter (<=1kb)	7	75308696	75318485	9790	1	68954	uc029wlx.1	0	ENSMUSG00000097247	1500012K07Rik	RIKEN cDNA 1500012K07 gene	22.838	18.419	22.8756	7.52185	11.5925	8.03775	22.2847	16.1337	19.9739	23.3593	6.98184	23.8739
chr2	29243366	29243678	313	*	6.36	5.95	6.69	0.74	0.000102	0.00989	Exon (uc008izq.1/76220, exon 3 of 3)	2	29194726	29248099	53374	2	171171	uc008izo.2	4421	ENSMUSG00000035513	Ntng2	netrin G2	44.8302	74.6994	57.5355	94.0231	86.2995	116.547	9.45413	12.6765	15.9791	14.2187	13.9637	14.3243
chr2	102622083	102622438	356	*	4.7	3.89	5.22	1.34	0.000102	0.00989	Intron (uc008lhy.2/210622, intron 6 of 6)	2	102658683	102790784	132102	1	20511	uc008lid.2	-36245	ENSMUSG00000005089	Slc1a2	solute carrier family 1 (glial high affinity glutamate transporter), member 2	13.5337	12.2794	16.6368	13.7901	39.9296	53.8529	8.77884	4.60963	21.9713	12.1875	40.1456	42.1772
chr10	96267512	96268041	530	*	6.45	6.73	6.09	-0.64	0.000102	0.00989	Distal Intergenic	10	96226207	96248708	22502	1	74881	uc033fsi.1	41305	ENSMUSG00000112762	4930459C07Rik	RIKEN cDNA 4930459C07 gene	98.119	115.631	91.5022	67.6966	64.4026	64.302	97.9178	97.9547	65.9139	73.1249	68.073	77.988
chr13	31188703	31188980	278	*	8.15	7.84	8.41	0.58	0.000102	0.00989	Distal Intergenic	13	31213410	31241086	27677	2	73924	uc029rzt.1	52106	ENSMUSG00000087460	4930401O12Rik	RIKEN cDNA 4930401O12 gene	190.317	210.796	255.097	295.859	320.725	365.718	110.748	129.07	145.81	155.39	216.437	183.033
chr8	119827035	119827291	257	*	7.2	7.45	6.89	-0.56	0.000103	0.0099	Intron (uc012glt.1/72042, intron 2 of 3)	8	119809214	119840579	31366	2	72042	uc012glt.1	13288	ENSMUSG00000031827	Cotl1	coactosin-like 1 (Dictyostelium)	171.708	185.214	145.572	119.096	115.925	107.706	237.704	203.976	239.687	220.39	225.164	221.231
chr17	73949581	73950653	1073	*	10.54	10.38	10.69	0.31	0.000103	0.00991	Promoter (<=1kb)	17	73883895	73950196	66302	2	22436	uc008dno.2	0	ENSMUSG00000024066	Xdh	xanthine dehydrogenase	1250.17	1365.06	1219.34	1531.95	1670.6	1562.54	1176.36	1215.79	1302.3	1401.56	1649.46	1486.55
chr13	33141316	33141779	464	*	5.61	5.96	5.15	-0.82	0.000103	0.00994	Distal Intergenic	13	33149275	33158351	9077	2	20707	uc011yyd.1	16572	ENSMUSG00000021404	Serpinb9c	serine (or cysteine) peptidase inhibitor, clade B, member 9c	68.5141	49.1174	61.6947	27.5801	36.0654	38.5812	12.1553	10.3717	19.9739	7.10937	19.2001	3.97898
chr18	10229268	10230356	1089	*	7.36	6.87	7.73	0.85	0.000103	0.00994	Distal Intergenic	18	10106322	10181792	75471	2	19877	uc008ear.1	-47476	ENSMUSG00000024290	Rock1	Rho-associated coiled-coil containing protein kinase 1	93.8897	100.281	142.106	150.437	207.376	252.385	122.228	84.1258	149.804	158.437	198.983	287.282
chr15	58266482	58266817	336	*	8.05	7.81	8.25	0.43	0.000104	0.00996	Distal Intergenic	15	58175879	58214892	39014	2	67731	uc007vtk.3	-51590	ENSMUSG00000022358	Fbxo32	F-box protein 32	197.93	239.448	209.346	279.562	301.404	294.182	81.0354	87.583	79.8956	85.3124	120.437	88.3334
chr1	134560107	134560665	559	*	7.39	7.61	7.12	-0.49	0.000104	0.00997	Promoter (<=1kb)	1	134560178	134606791	46614	1	75605	uc007csf.2	0	ENSMUSG00000042207	Kdm5b	lysine (K)-specific demethylase 5B	187.779	198.516	174.686	131.632	131.381	138.249	129.657	125.612	153.799	124.922	97.7458	105.841
chr4	40174247	40174712	466	*	4.97	4.42	5.37	0.95	0.000104	0.00997	Intron (uc008shd.1/11428, intron 4 of 20)	4	40143265	40199009	55745	1	11428	uc008shd.1	30982	ENSMUSG00000028405	Aco1	aconitase 1	16.0712	20.4656	24.9552	30.0874	43.7938	45.0114	14.8565	16.1337	23.9687	19.2968	31.4183	38.1982
chr6	88989764	88990913	1150	*	8.51	8.1	8.83	0.73	0.000104	0.00997	Distal Intergenic	6	88905949	88912240	6292	1	24100	uc009cvz.1	83815	ENSMUSG00000002871	Tpra1	transmembrane protein, adipocyte asscociated 1	208.08	234.331	345.213	445.043	453.394	413.14	271.469	266.206	379.504	497.656	450.329	424.955
chr7	79881983	79882146	164	*	6.31	5.87	6.64	0.77	0.000104	0.00997	Intron (uc009hzf.2/11778, intron 5 of 5)	7	79821803	79848194	26392	2	16790	uc009hze.1	-33789	ENSMUSG00000039062	Anpep	alanyl (membrane) aminopeptidase	50.7512	58.327	58.9219	80.233	124.941	82.7888	11.48	6.91445	23.9687	39.6093	43.6365	26.2613
chr8	104293200	104293892	693	*	5.41	4.93	5.77	0.84	0.000104	0.00997	Promoter (<=1kb)	8	104291114	104293181	2068	2	73381	uc009naj.1	-19	ENSMUSG00000074127	Cmtm2a	CKLF-like MARVEL transmembrane domain containing 2A	33.8341	28.6518	24.9552	61.4284	48.946	46.619	41.8683	20.7433	49.9348	57.8905	59.3457	49.3394
chr1	160842169	160843460	1292	*	6.26	6.55	5.9	-0.64	0.000105	0.01	Distal Intergenic	1	160672451	160792938	120488	2	29809	uc007dek.1	-49231	ENSMUSG00000026721	Rabgap1l	RAB GTPase activating protein 1-like	89.6604	91.0719	88.0362	68.9503	48.946	54.6567	124.254	82.9734	127.833	95.4686	106.473	123.348
chr2	170002461	170003045	585	*	5.29	5.69	4.74	-0.95	0.000105	0.01	Intron (uc008obr.1/uc008obr.1, intron 1 of 1)	2	169962013	169963187	1175	2	446211	uc057bpi.1	-39274	ENSMUSG00000103935	AY702102	cDNA sequence AY702102	50.7512	57.3037	40.2055	21.3119	24.473	31.3472	63.4777	58.7728	61.9191	72.1093	48.8729	46.1562
chr3	68632529	68634049	1521	*	7.93	7.54	8.24	0.7	0.000105	0.01	Distal Intergenic	3	68584273	68626482	42210	1	30953	uc056zsv.1	48256	ENSMUSG00000027777	Schip1	schwannomin interacting protein 1	157.329	163.725	212.812	236.938	347.774	284.536	43.8942	48.4011	31.9583	39.6093	90.764	75.6006
chr4	118015613	118016234	622	*	6.64	6.3	6.91	0.61	0.000105	0.01	Intron (uc008ujk.3/20441, intron 4 of 11)	4	117926160	117929763	3604	2	11876	uc012djv.2	-85850	ENSMUSG00000028539	Artn	artemin	80.3561	75.7227	70.0131	125.364	119.789	101.276	56.7248	66.8397	59.9217	67.0312	78.5457	70.0301
chr3	84918338	84918816	479	*	6.49	6.15	6.76	0.61	0.000107	0.0102	Intron (uc008pqk.2/50754, intron 4 of 13)	3	84952211	84979198	26988	1	50754	uc008pql.2	-33395	ENSMUSG00000028086	Fbxw7	F-box and WD-40 domain protein 7	58.3639	74.6994	70.7063	94.0231	109.484	108.51	120.203	100.26	111.854	109.687	155.346	134.49
chr12	85696817	85697064	248	*	5.06	5.46	4.49	-0.97	0.000107	0.0102	Intron (uc007ohd.1/53314, intron 2 of 2)	12	85686720	85709087	22368	1	53314	uc007ohd.1	10097	ENSMUSG00000034266	Batf	basic leucine zipper transcription factor, ATF-like	49.9053	44.001	32.5803	25.0728	27.0491	12.8604	39.1671	31.115	41.9452	17.2656	22.691	31.036
chr4	99269927	99270360	434	*	5.2	4.64	5.6	0.96	0.000109	0.0103	Distal Intergenic	4	99194147	99259787	65641	1	242557	uc012dhi.1	75780	ENSMUSG00000028550	Atg4c	autophagy related 4C, cysteine peptidase	18.6088	26.6053	26.3416	60.1748	43.7938	36.1699	4.05177	1.15241	7.98956	5.07812	5.23638	22.2823
chr5	112990610	112992085	1476	*	7.66	7.42	7.87	0.46	0.000108	0.0103	Intron (uc008ytt.2/320129, intron 1 of 20)	5	112910478	113015538	105061	2	320129	uc008ytt.2	23453	ENSMUSG00000042249	Grk3	G protein-coupled receptor kinase 3	153.099	174.981	162.902	239.445	225.409	211.393	187.057	184.385	247.677	244.765	314.183	260.225
chr6	30616375	30617787	1413	*	8.31	8.49	8.11	-0.38	0.000109	0.0103	Intron (uc009bfp.1/74649, intron 4 of 11)	6	30612507	30631521	19015	1	74649	uc012ejk.1	3868	ENSMUSG00000029788	Cpa5	carboxypeptidase A5	345.954	358.148	328.576	279.562	264.051	252.385	305.233	329.589	281.632	279.296	307.201	237.147
chr6	116064930	116065227	298	*	4.78	5.2	4.2	-1	0.000109	0.0103	Intron (uc009djp.2/330401, intron 1 of 3)	6	116018618	116056652	38035	2	330401	uc009djo.2	-8278	ENSMUSG00000030126	Tmcc1	transmembrane and coiled coil domains 1	42.2927	25.582	37.4327	16.2973	18.0327	18.4868	25.6612	26.5054	47.9374	25.3906	27.9274	25.4655
chr7	102322101	102322511	411	*	4.07	4.56	3.34	-1.22	0.000109	0.0103	Intron (uc009irl.1/20866, intron 1 of 2)	7	102267824	102436860	169037	1	20866	uc009irm.2	54277	ENSMUSG00000030987	Stim1	stromal interaction molecule 1	27.9132	15.3492	24.262	12.5364	7.72831	8.84153	11.48	35.7247	17.9765	12.1875	12.2182	14.3243
chr11	107573326	107574251	926	*	7.42	7.18	7.63	0.46	0.00011	0.0103	Intron (uc007mau.1/78455, intron 3 of 29)	11	107547960	107686943	138984	1	78455	uc007mav.1	25366	ENSMUSG00000020721	Helz	helicase with zinc finger domain	142.103	132.003	141.413	193.061	185.479	193.71	162.071	160.185	245.679	193.984	165.819	222.027
chr14	37117109	37117678	570	*	4.98	4.4	5.4	0.99	0.000109	0.0103	Downstream (2-3kb)	14	37102140	37110101	7962	2	70045	uc007tbv.2	-7008	ENSMUSG00000096001	2610528A11Rik	RIKEN cDNA 2610528A11 gene	14.3795	23.5354	22.8756	25.0728	46.3699	49.8341	22.96	14.9813	9.98696	13.2031	6.98184	25.4655
chr14	47307725	47308026	302	*	4.73	5.17	4.11	-1.05	0.00011	0.0103	Promoter (<=1kb)	14	47308550	47323091	14542	1	218975	uc007thz.1	-524	ENSMUSG00000021840	Mapk1ip1l	mitogen-activated protein kinase 1 interacting protein 1-like	33.8341	38.8846	30.5007	13.7901	16.7447	19.2906	57.4001	53.0108	55.927	43.6718	55.8548	56.5015
chr17	16301901	16302251	351	*	4.49	3.79	4.96	1.18	0.000109	0.0103	Distal Intergenic	17	15819345	15826586	7242	2	68799	uc008aox.1	-475315	ENSMUSG00000048027	Rgmb	repulsive guidance molecule family member B	10.1502	16.3725	13.1708	13.7901	33.4893	42.6001	6.07766	5.76204	1.99739	3.04687	1.74546	9.54955
chrX	169987466	169987833	368	*	4.63	5.05	4.05	-1	0.000108	0.0103	Exon (uc009uxz.3/17318, exon 9 of 10)	20	169975043	169978917	3875	2	654820	uc009uyi.1	-8549	ENSMUSG00000072844	G530011O06Rik	RIKEN cDNA G530011O06 gene	36.3717	28.6518	29.8075	17.551	18.0327	12.0566	37.1412	29.9626	41.9452	18.2812	17.4546	18.3033
chr2	170459889	170460227	339	*	4.87	4.23	5.31	1.08	0.000111	0.0104	Distal Intergenic	2	170346991	170427845	80855	2	76960	uc008obz.2	-32044	ENSMUSG00000013523	Bcas1	breast carcinoma amplified sequence 1	9.30439	28.6518	15.9436	48.892	33.4893	32.151	11.48	4.60963	9.98696	13.2031	26.1819	20.6907
chr3	95527718	95528406	689	*	7.77	8.01	7.48	-0.53	0.00011	0.0104	Promoter (<=1kb)	3	95526786	95556405	29620	1	13040	uc008qka.3	932	ENSMUSG00000038642	Ctss	cathepsin S	257.139	250.704	234.301	174.256	199.648	142.268	385.593	329.589	313.59	239.687	230.401	290.466
chr4	88213799	88214543	745	*	10.11	9.94	10.26	0.32	0.000111	0.0104	Intron (uc008tmu.1/230393, intron 11 of 43)	4	88122040	88122125	86	1	735282	uc012dgv.1	91759	ENSMUSG00000070077	Mir491	microRNA 491	875.458	1012.02	934.432	1152.1	1195.31	1175.12	685.424	684.53	872.86	688.593	768.003	810.12
chr7	24501011	24501236	226	*	3.62	4.19	2.66	-1.54	0.00011	0.0104	Intron (uc009fps.1/260299, intron 6 of 8)	7	24507087	24515682	8596	1	232969	uc009fpt.3	-5851	ENSMUSG00000064264	Zfp428	zinc finger protein 428	18.6088	21.4889	12.4776	11.2828	1.28805	5.62643	8.10354	12.6765	17.9765	6.09374	5.23638	9.54955
chr7	75614624	75615108	485	*	7.44	7.68	7.17	-0.51	0.000111	0.0104	Promoter (2-3kb)	7	75611833	75685309	73477	1	75547	uc009hwt.1	2791	ENSMUSG00000066406	Akap13	A kinase (PRKA) anchor protein 13	199.621	199.54	188.55	145.422	118.501	150.306	207.316	215.5	159.791	132.031	181.528	136.877
chr10	17924881	17925797	917	*	6.63	6.9	6.31	-0.59	0.000111	0.0104	Intron (uc007elw.1/380629, intron 1 of 3)	10	17900084	17948067	47984	2	380629	uc007elw.1	22270	ENSMUSG00000039879	Heca	hdc homolog, cell cycle regulator	108.269	114.607	119.923	78.9794	87.5875	61.8907	126.955	109.479	129.83	95.4686	113.455	89.1292
chr11	8847672	8848354	683	*	5.79	6.25	5.11	-1.14	0.000111	0.0104	Intron (uc007hzm.1/uc007hzm.1, intron 7 of 10)	11	8993137	9011191	18055	2	15574	uc007hzp.2	162837	ENSMUSG00000020413	Hus1	HUS1 checkpoint clamp component	78.6643	96.1883	43.6715	22.5655	39.9296	36.9737	54.6989	43.7915	29.9609	29.4531	22.691	12.7327
chr9	80202077	80202527	451	*	4.24	3.15	4.85	1.7	0.000112	0.0105	Intron (uc009qvg.2/17920, intron 1 of 32)	9	80217616	80311729	94114	1	17920	uc012gxi.1	-15089	ENSMUSG00000033577	Myo6	myosin VI	5.07512	3.06984	17.33	12.5364	33.4893	36.9737	16.2071	11.5241	13.9817	6.09374	17.4546	31.8318
chr5	106851502	106851987	486	*	5.27	5.65	4.75	-0.9	0.000113	0.0106	Intron (uc012eai.1/330149, intron 35 of 39)	5	106840197	106925890	85694	2	330149	uc012eai.1	73903	ENSMUSG00000043410	Hfm1	HFM1, ATP-dependent DNA helicase homolog	46.5219	53.2106	44.3647	23.8192	23.1849	30.5435	29.713	31.115	19.9739	12.1875	26.1819	20.6907
chr5	110385854	110387601	1748	*	8.98	8.74	9.19	0.45	0.000113	0.0106	Promoter (<=1kb)	5	110361751	110387127	25377	2	381668	uc008yqw.2	0	ENSMUSG00000043323	Fbrsl1	fibrosin-like 1	418.697	414.428	391.657	576.675	484.307	622.926	235.003	221.262	195.744	292.5	268.801	251.472
chr8	60773257	60773939	683	*	6.54	5.92	6.97	1.05	0.000113	0.0106	Distal Intergenic	8	60890451	60907572	17122	1	72612	uc009lti.2	-116512	ENSMUSG00000038005	Hpf1	histone PARylation factor 1	48.2136	47.0709	78.3315	73.9648	141.686	146.287	2.70118	1.15241	1.99739	6.09374	1.74546	5.57057
chr8	87424775	87424961	187	*	3.5	2.41	4.11	1.71	0.000113	0.0106	Distal Intergenic	8	87468853	87472592	3740	2	12404	uc009mqr.1	47631	ENSMUSG00000031654	Cbln1	cerebellin 1 precursor protein	1.69171	1.02328	12.4776	18.8046	14.1686	16.8793	0.675295	1.15241	1.99739	1.01562	1.74546	1.59159
chr11	70866422	70866916	495	*	6.29	6.58	5.93	-0.66	0.000113	0.0106	Intron (uc007jwq.3/54189, intron 1 of 4)	11	70844761	70943105	98345	1	54189	uc011xyb.2	21661	ENSMUSG00000020817	Rabep1	rabaptin, RAB GTPase binding effector protein 1	81.2019	99.2582	94.9682	70.2039	52.8101	52.2454	56.7248	43.7915	29.9609	27.4218	50.6184	43.7688
chr11	95476153	95476577	425	*	6.13	5.7	6.47	0.77	0.000113	0.0106	Intron (uc007laj.1/20747, intron 6 of 10)	11	95509846	95514565	4720	2	104079	uc007lal.1	37988	ENSMUSG00000046719	Nxph3	neurexophilin 3	43.1385	49.1174	56.8423	78.9794	68.2667	107.706	49.9718	32.2674	77.8983	80.2343	50.6184	69.2343
chr6	35597994	35599394	1401	*	7.72	7.27	8.06	0.78	0.000115	0.0107	Distal Intergenic	6	35508824	35539888	31065	2	14489	uc009bit.2	-58106	ENSMUSG00000029840	Mtpn	myotrophin	124.34	139.166	180.925	256.996	312.997	198.532	14.1812	14.9813	61.9191	30.4687	78.5457	46.952
chr16	95272396	95272554	159	*	3.5	2.58	4.05	1.47	0.000114	0.0107	Intron (uc008abs.3/16516, intron 3 of 4)	16	95184409	95259702	75294	2	102633941	uc008abr.2	-12694	NA	Gm31641	predicted gene, 31641	3.38341	6.13968	7.62519	11.2828	18.0327	18.4868	0.675295	1.15241	3.99478	1.01562	1.74546	2.38739
chr1	33496115	33496410	296	*	3.33	3.93	2.29	-1.64	0.000117	0.0108	Intron (uc007anq.2/19076, intron 10 of 13)	1	33478942	33622142	143201	2	19076	uc007anr.1	125732	ENSMUSG00000026134	Prim2	DNA primase, p58 subunit	12.6878	12.2794	18.7164	3.76092	3.86416	6.4302	6.75295	20.7433	13.9817	24.375	5.23638	8.75376
chr4	106428980	106429544	565	*	6.65	6.17	7	0.84	0.000117	0.0108	Intron (uc008tyh.2/329908, intron 62 of 67)	4	106442334	106464325	21992	2	100102	uc008tyi.2	34781	ENSMUSG00000044254	Pcsk9	proprotein convertase subtilisin/kexin type 9	70.2058	67.5365	68.6267	80.233	131.381	158.344	85.7625	91.0402	85.8878	103.594	101.237	149.61
chr5	81019541	81020183	643	*	7.48	7.71	7.21	-0.5	0.000117	0.0108	Promoter (<=1kb)	5	81020571	81388784	368214	1	319387	uc008xwi.1	-388	ENSMUSG00000037605	Adgrl3	adhesion G protein-coupled receptor L3	193.7	197.493	210.732	155.451	121.077	149.502	167.473	208.586	197.742	206.172	185.019	153.589
chr5	120535823	120537076	1254	*	5.88	5.48	6.2	0.72	0.000116	0.0108	3' UTR	5	120534157	120555221	21065	2	252972	uc008zhk.1	18145	ENSMUSG00000032741	Tpcn1	two pore channel 1	43.1385	36.8381	47.8307	72.7112	70.8428	68.3209	116.826	131.375	147.807	159.453	123.928	209.294
chr8	94966587	94967284	698	*	5.52	5.9	5.01	-0.89	0.000116	0.0108	Distal Intergenic	8	94977109	95014196	37088	1	14766	uc009mxm.2	-9825	ENSMUSG00000031785	Adgrg1	adhesion G protein-coupled receptor G1	59.2097	54.2338	58.2287	33.8483	18.0327	40.9925	56.7248	71.4493	47.9374	46.7187	82.0367	40.5856
chr12	17105217	17105628	412	*	4.29	3.49	4.8	1.31	0.000116	0.0108	Distal Intergenic	12	17172100	17176888	4789	2	382571	uc007ncn.2	71260	ENSMUSG00000051726	Kcnf1	potassium voltage-gated channel, subfamily F, member 1	5.92097	6.13968	20.1028	26.3265	25.761	28.1321	0.675295	6.91445	9.98696	2.03125	1.74546	10.3453
chr13	98692108	98692427	320	*	5.14	4.65	5.51	0.86	0.000116	0.0108	Promoter (2-3kb)	13	98686238	98694831	8594	2	380863	uc007roy.1	2404	ENSMUSG00000052485	Tmem171	transmembrane protein 171	20.3005	24.5587	27.0347	37.6092	41.2177	52.2454	10.1294	18.4385	7.98956	15.2344	13.9637	27.8529
chr16	5571291	5572537	1247	*	6.68	6.95	6.34	-0.62	0.000117	0.0108	Distal Intergenic	16	5884793	7412480	1527688	1	268859	uc007ycb.2	-312256	ENSMUSG00000008658	Rbfox1	RNA binding protein, fox-1 homolog (C. elegans) 1	126.878	125.863	103.287	75.2185	88.8756	69.1247	118.852	85.2782	121.841	125.937	97.7458	72.4174
chr2	80038063	80039075	1013	*	6.4	6.02	6.7	0.68	0.000118	0.0109	Promoter (<=1kb)	2	79897065	80038615	141551	2	18573	uc008khg.1	0	ENSMUSG00000059173	Pde1a	phosphodiesterase 1A, calmodulin-dependent	52.4429	63.4434	70.7063	109.067	101.756	88.4153	51.9977	34.5722	47.9374	26.4062	57.6002	46.952
chr13	93810163	93810993	831	*	5.78	6.1	5.37	-0.73	0.000118	0.0109	Intron (uc011zcv.1/11881, intron 4 of 5)	13	93790777	93790837	61	1	100885837	uc033gms.1	19386	ENSMUSG00000093480	Mir5624	microRNA 5624	58.3639	67.5365	71.3995	45.1311	45.0818	28.9359	143.163	135.984	117.846	120.859	158.837	117.778
chr16	12178057	12178413	357	*	4.16	3.47	4.63	1.16	0.000117	0.0109	Intron (uc007yfs.2/72555, intron 2 of 4)	16	11984113	12270904	286792	1	72555	uc007yft.2	193944	ENSMUSG00000022494	Shisa9	shisa family member 9	8.45853	12.2794	11.0912	17.551	27.0491	26.5246	4.72707	14.9813	7.98956	17.2656	48.8729	18.3033
chr18	10503434	10503668	235	*	4.4	4.84	3.75	-1.09	0.000118	0.0109	Intron (uc008eat.1/381157, intron 11 of 32)	18	10566512	10610352	43841	2	77805	uc008eau.2	106684	ENSMUSG00000024293	Esco1	establishment of sister chromatid cohesion N-acetyltransferase 1	20.3005	31.7217	30.5007	15.0437	14.1686	9.6453	22.96	27.6578	39.9478	25.3906	1.74546	23.8739
chr2	3229142	3229368	227	*	4.24	4.74	3.47	-1.26	0.00012	0.011	Distal Intergenic	2	3284212	3307135	22924	1	18108	uc008idp.2	-54844	ENSMUSG00000026643	Nmt2	N-myristoyltransferase 2	31.2966	28.6518	16.6368	11.2828	10.3044	10.4491	25.6612	33.4198	23.9687	23.3593	20.9455	23.8739
chr2	5382901	5383558	658	*	4.62	4.03	5.04	1.01	0.00012	0.011	Intron (uc056zje.1/227541, intron 3 of 10)	2	5137776	5230871	93096	1	74186	uc008ifo.2	245125	ENSMUSG00000026676	Ccdc3	coiled-coil domain containing 3	18.6088	14.3259	13.864	33.8483	29.6252	31.3472	12.1553	16.1337	33.9556	41.6406	24.4365	25.4655
chr7	125854677	125855590	914	*	6.99	6.43	7.39	0.96	0.000119	0.011	Intron (uc009jqm.1/233865, intron 18 of 27)	7	125829667	125874797	45131	1	233865	uc009jqo.1	25010	ENSMUSG00000032743	D430042O09Rik	RIKEN cDNA D430042O09 gene	63.439	93.1185	90.809	189.3	97.8919	195.317	112.774	104.869	163.786	192.968	209.455	153.589
chr11	78886772	78888039	1268	*	8.91	8.64	9.14	0.5	0.00012	0.011	Distal Intergenic	11	78920787	78960226	39440	1	18126	uc007kkc.2	-32748	ENSMUSG00000020826	Nos2	nitric oxide synthase 2, inducible	374.713	331.543	438.795	550.348	510.068	561.035	97.2425	126.765	119.843	115.781	127.419	130.511
chr1	166794704	166794911	208	*	4.63	5.07	4.01	-1.06	0.000121	0.0111	Distal Intergenic	1	166662055	166681845	19791	2	240894	uc011wvn.1	-112859	ENSMUSG00000026560	Fmo9	flavin containing monooxygenase 9	25.3756	41.9545	29.1143	21.3119	15.4566	9.6453	33.7648	32.2674	5.99217	12.1875	15.7091	11.9369
chr2	118620450	118621139	690	*	6.55	6.12	6.88	0.76	0.000121	0.0111	Intron (uc008lse.2/12236, intron 9 of 22)	2	118598211	118641592	43382	1	12236	uc008lse.2	22239	ENSMUSG00000040084	Bub1b	BUB1B, mitotic checkpoint serine/threonine kinase	61.7473	80.8391	57.5355	109.067	140.398	90.8266	16.8824	20.7433	9.98696	13.2031	15.7091	17.5075
chr6	52682247	52683563	1317	*	8.13	8.31	7.93	-0.39	0.00012	0.0111	Distal Intergenic	6	52713729	52731543	17815	1	52440	uc009byy.2	-30166	ENSMUSG00000004535	Tax1bp1	Tax1 (human T cell leukemia virus type I) binding protein 1	292.665	302.891	318.178	241.953	237.002	221.842	285.65	277.73	305.601	216.328	371.783	229.189
chr9	122569657	122570004	348	*	5.47	4.99	5.83	0.84	0.000121	0.0111	Promoter (2-3kb)	9	122572501	122580647	8147	1	319626	uc009sfa.2	-2497	ENSMUSG00000097736	9530059O14Rik	RIKEN cDNA 9530059O14 gene	40.601	22.5122	28.4211	47.6384	57.9623	58.6756	30.3883	50.706	51.9322	44.6874	43.6365	43.7688
chr10	87860884	87861104	221	*	5.11	4.52	5.53	1.01	0.000122	0.0112	Promoter (<=1kb)	10	87861111	87915770	54660	1	16000	uc007gqx.4	-7	ENSMUSG00000020053	Igf1	insulin-like growth factor 1	13.5337	20.4656	31.8871	50.1456	38.6416	44.2076	24.9859	26.5054	47.9374	63.9843	52.3638	71.6216
chr2	91023458	91024312	855	*	5.87	5.48	6.18	0.69	0.000124	0.0113	Distal Intergenic	2	91035627	91045729	10103	1	19400	uc008kud.2	-11315	ENSMUSG00000002104	Rapsn	receptor-associated protein of the synapse	39.7551	52.1873	36.7395	62.6821	69.5548	76.3586	33.7648	36.8771	25.9661	42.6562	22.691	39.7898
chr5	33096277	33096765	489	*	7.26	6.82	7.59	0.77	0.000124	0.0113	Distal Intergenic	5	33104219	33162699	58481	1	20537	uc008xah.2	-7454	ENSMUSG00000011034	Slc5a1	solute carrier family 5 (sodium/glucose cotransporter), member 1	93.0439	121.77	109.525	176.763	238.29	141.464	5.40236	5.76204	1.99739	6.09374	1.74546	11.1411
chr5	74925438	74926472	1035	*	10.3	10.14	10.45	0.31	0.000124	0.0113	Distal Intergenic	5	74949194	74966368	17175	1	619945	uc029vir.1	-22722	ENSMUSG00000072874	Gm6116	predicted gene 6116	1056.47	1157.33	1028.71	1397.81	1337	1286.84	996.06	1067.13	1040.64	1353.83	1391.13	1192.9
chr6	147333129	147333357	229	*	3.55	4.12	2.6	-1.51	0.000124	0.0113	Distal Intergenic	6	147252109	147264013	11905	2	19227	uc009esx.3	-69116	ENSMUSG00000048776	Pthlh	parathyroid hormone-like peptide	16.9171	20.4656	12.4776	6.26821	6.44026	4.82265	8.77884	8.06686	13.9817	10.1562	1.74546	6.36637
chr9	85820897	85821324	428	*	5.26	4.73	5.65	0.92	0.000123	0.0113	Exon (uc057mab.1/uc057mab.1, exon 3 of 3)	9	85842380	85847055	4676	1	21983	uc009qwz.2	-21056	ENSMUSG00000035274	Tpbg	trophoblast glycoprotein	29.6049	20.4656	26.3416	31.341	55.3862	57.8718	20.2589	6.91445	23.9687	18.2812	15.7091	35.015
chr10	43960435	43960743	309	*	4.12	4.59	3.41	-1.17	0.000125	0.0113	Intron (uc007ezq.2/11630, intron 16 of 19)	10	43950307	44004846	54540	2	11630	uc007ezq.2	44103	ENSMUSG00000019866	Crybg1	crystallin beta-gamma domain containing 1	25.3756	25.582	18.0232	11.2828	15.4566	4.01888	17.5577	17.2861	7.98956	18.2812	10.4728	8.75376
chr12	85666014	85667219	1206	*	8.52	8.31	8.71	0.39	0.000124	0.0113	Distal Intergenic	12	85686720	85709087	22368	1	53314	uc007ohd.1	-19501	ENSMUSG00000034266	Batf	basic leucine zipper transcription factor, ATF-like	314.657	290.612	309.167	396.151	432.785	376.167	81.0354	77.2113	67.9113	47.7343	75.0548	61.2763
chr13	31017433	31018270	838	*	8.52	8.3	8.72	0.41	0.000124	0.0113	Distal Intergenic	13	30925059	30974047	48989	2	66482	uc007pze.1	-43386	ENSMUSG00000021357	Exoc2	exocyst complex component 2	279.132	321.31	306.394	397.404	437.938	377.774	222.847	303.083	277.637	267.109	340.365	335.03
chr13	43467526	43468460	935	*	6.77	7.01	6.47	-0.54	0.000124	0.0113	Intron (uc011yyu.1/56705, intron 1 of 13)	13	43402673	43480973	78301	2	56705	uc011yyu.1	12513	ENSMUSG00000038546	Ranbp9	RAN binding protein 9	126.032	117.677	127.549	94.0231	87.5875	73.9473	85.7625	81.821	41.9452	88.3593	54.1093	49.3394
chr14	14604399	14604696	298	*	5.5	5.84	5.04	-0.8	0.000124	0.0113	Distal Intergenic	14	14703025	14775512	72488	1	218756	uc007sgn.1	-98329	ENSMUSG00000021733	Slc4a7	solute carrier family 4, sodium bicarbonate cotransporter, member 7	46.5219	63.4434	54.7627	31.341	38.6416	24.917	14.1812	10.3717	13.9817	8.12499	3.49092	10.3453
chr15	83250630	83251953	1324	*	6.66	6.25	6.98	0.73	0.000123	0.0113	Promoter (<=1kb)	15	83226722	83251731	25010	2	239559	uc007xaf.2	0	ENSMUSG00000047878	A4galt	alpha 1,4-galactosyltransferase	81.2019	52.1873	84.5702	107.813	118.501	136.642	51.9977	47.2487	65.9139	68.0468	59.3457	103.453
chr1	86343720	86343905	186	*	4.56	3.99	4.97	0.98	0.000126	0.0114	Downstream (<1kb)	1	86351170	86351285	116	2	100303740	uc011woi.1	7380	ENSMUSG00000064837	Snora75	small nucleolar RNA, H/ACA box 75	14.3795	17.3958	13.864	23.8192	29.6252	36.9737	10.8047	13.8289	13.9817	13.2031	36.6547	22.2823
chr2	32200992	32201511	520	*	4.77	4.16	5.19	1.03	0.000126	0.0114	Exon (uc008jem.2/227723, exon 11 of 30)	2	32183123	32234537	51415	1	227723	uc008jeo.2	17869	ENSMUSG00000039262	Prrc2b	proline-rich coiled-coil 2B	10.9961	22.5122	18.0232	33.8483	23.1849	48.2265	27.0118	34.5722	29.9609	19.2968	24.4365	28.6487
chr3	154880185	154880707	523	*	5.87	6.21	5.44	-0.77	0.000128	0.0114	Intron (uc008rus.2/435766, intron 17 of 24)	3	154711133	154749012	37880	1	209601	uc008rur.1	169052	ENSMUSG00000078161	Erich3	glutamate rich 3	71.8975	80.8391	59.6151	33.8483	50.234	40.9925	49.9718	43.7915	43.9426	31.4843	47.1274	30.2403
chr4	3775638	3776457	820	*	8.34	8.03	8.6	0.58	0.000126	0.0114	Intron (uc008rwk.2/17096, intron 10 of 12)	4	3831584	3835655	4072	2	67427	uc008rwn.2	59198	ENSMUSG00000028234	Rps20	ribosomal protein S20	203.005	268.099	277.973	330.961	403.16	385.812	136.41	141.746	151.802	245.781	288.001	256.246
chr4	154937831	154938019	189	*	4.07	3.31	4.56	1.25	0.000127	0.0114	Distal Intergenic	4	154922210	154928077	5868	2	230979	uc008wcj.1	-9754	ENSMUSG00000042333	Tnfrsf14	tumor necrosis factor receptor superfamily, member 14 (herpesvirus entry mediator)	6.76683	9.20952	12.4776	16.2973	28.3371	23.3095	3.37648	11.5241	1.99739	6.09374	1.74546	18.3033
chr5	41186280	41186691	412	*	3.71	4.23	2.87	-1.37	0.000127	0.0114	Distal Intergenic	5	41624973	41707691	82719	2	100972	uc057bub.1	521000	ENSMUSG00000029128	Rab28	RAB28, member RAS oncogene family	19.4546	21.4889	13.1708	6.26821	11.5925	3.2151	38.4918	36.8771	17.9765	14.2187	8.7273	9.54955
chr5	91299136	91299529	394	*	7.69	7.31	7.99	0.68	0.000127	0.0114	Distal Intergenic	5	91257571	91283076	25506	2	100503265	uc008ybu.1	-16060	ENSMUSG00000107198	Gm19619	predicted gene, 19619	129.416	178.051	149.038	218.134	212.529	301.416	14.8565	17.2861	33.9556	9.14061	31.4183	23.0781
chr6	88947795	88948304	510	*	4.97	4.43	5.37	0.94	0.000126	0.0114	Distal Intergenic	6	88905949	88912240	6292	1	24100	uc009cvz.1	41846	ENSMUSG00000002871	Tpra1	transmembrane protein, adipocyte asscociated 1	21.1463	18.419	22.1824	41.3702	42.5057	35.3661	39.8424	73.7541	97.8722	123.906	78.5457	113.799
chr6	125471378	125471698	321	*	6.87	7.17	6.5	-0.67	0.000126	0.0114	Intron (uc009dun.1/12527, intron 2 of 7)	6	125460266	125494755	34490	2	12527	uc009dun.1	23057	ENSMUSG00000030342	Cd9	CD9 antigen	132.799	136.096	144.879	62.6821	95.3158	102.883	93.1907	63.3825	57.9243	59.9218	61.0911	76.3964
chr7	82890232	82890615	384	*	4.66	5.08	4.06	-1.02	0.000126	0.0114	Distal Intergenic	7	82867333	82871576	4244	1	108797	uc009idj.2	22899	ENSMUSG00000057706	Mex3b	mex3 RNA binding family member B	32.9883	29.6751	34.6599	17.551	12.8805	17.6831	26.3365	29.9626	35.953	19.2968	22.691	15.9159
chr9	90003735	90004144	410	*	4.81	4.29	5.2	0.91	0.000125	0.0114	Intron (uc009qzt.1/19417, intron 19 of 26)	9	90054267	90076095	21829	1	13036	uc009qzv.2	-50123	ENSMUSG00000032359	Ctsh	cathepsin H	18.6088	21.4889	15.9436	36.3556	28.3371	40.9925	4.72707	9.21927	1.99739	6.09374	5.23638	4.77478
chr9	104376988	104377492	505	*	8.28	8.03	8.5	0.47	0.000125	0.0114	Intron (uc009rhp.1/uc009rhp.1, intron 1 of 2)	9	104319067	104337722	18656	2	56318	uc009rho.1	-39266	ENSMUSG00000032561	Acpp	acid phosphatase, prostate	235.993	245.587	268.268	305.888	381.263	352.857	8.10354	5.76204	5.99217	4.06249	5.23638	7.16216
chr10	100957876	100958796	921	*	6.62	6.23	6.93	0.69	0.000128	0.0114	Distal Intergenic	10	100592386	100618391	26006	1	66605	uc007gxz.1	365490	ENSMUSG00000056912	1700017N19Rik	RIKEN cDNA 1700017N19 gene	74.4351	69.583	72.0927	122.857	86.2995	141.464	73.6072	92.1927	75.9009	104.609	104.728	110.616
chr11	75669220	75670776	1557	*	8.11	8.32	7.86	-0.46	0.000127	0.0114	3' UTR	11	75679259	75692860	13602	1	12928	uc007keq.2	-8483	ENSMUSG00000017776	Crk	v-crk avian sarcoma virus CT10 oncogene homolog	313.812	323.356	280.052	240.699	199.648	229.076	318.739	263.901	251.671	218.359	186.764	176.667
chr13	10274903	10275230	328	*	4.41	4.83	3.8	-1.03	0.000126	0.0114	Intron (uc007plb.1/12671, intron 1 of 4)	13	9876613	10360803	484191	2	12671	uc007plb.1	85573	ENSMUSG00000046159	Chrm3	cholinergic receptor, muscarinic 3, cardiac	24.5297	26.6053	30.5007	16.2973	16.7447	7.23398	12.1553	8.06686	3.99478	8.12499	19.2001	9.54955
chr15	41685390	41685994	605	*	4.74	5.14	4.18	-0.96	0.000126	0.0114	Intron (uc007vot.3/170719, intron 3 of 16)	15	41710604	41820578	109975	1	170719	uc007vov.1	-24610	ENSMUSG00000022307	Oxr1	oxidation resistance 1	27.9132	33.7682	39.5123	22.5655	16.7447	12.8604	66.8542	63.3825	75.9009	57.8905	61.0911	54.1141
chr16	39431008	39432187	1180	*	7.95	7.65	8.2	0.55	0.000127	0.0114	Distal Intergenic	16	38902345	39027159	124815	1	207683	uc007zfp.2	528663	ENSMUSG00000022790	Igsf11	immunoglobulin superfamily, member 11	175.092	193.4	207.266	278.308	240.866	326.333	97.2425	102.564	115.849	158.437	190.255	172.688
chr18	5404371	5405901	1531	*	11.25	11.33	11.17	-0.16	0.000126	0.0114	Distal Intergenic	18	5210031	5334439	124409	2	240186	uc008dyt.2	-69932	ENSMUSG00000050945	Zfp438	zinc finger protein 438	2484.27	2496.8	2422.73	2182.59	2219.31	2238.51	1145.3	1069.43	1174.47	846.014	1092.66	843.544
chr18	23884297	23885357	1061	*	10.15	10.01	10.28	0.28	0.000128	0.0114	Intron (uc012bah.1/212307, intron 7 of 7)	18	23954688	23964671	9984	1	69256	uc008egh.2	-69331	ENSMUSG00000024276	Zfp397	zinc finger protein 397	983.727	970.069	1003.06	1242.36	1127.05	1223.35	1295.22	1370.21	1370.21	1359.92	1382.41	1317.04
chr1	118524980	118525765	786	*	7.67	7.4	7.9	0.5	0.000129	0.0115	Exon (uc057kgg.1/76707, exon 23 of 42)	1	118471772	118545456	73685	1	76707	uc057kgj.1	53208	ENSMUSG00000064302	Clasp1	CLIP associating protein 1	158.175	159.632	168.447	221.894	204.8	262.031	184.356	184.385	205.731	198.047	174.546	237.943
chr2	132978470	132978903	434	*	5.26	5.63	4.75	-0.88	0.00013	0.0115	Distal Intergenic	2	132939097	132946036	6940	2	241639	uc008mnp.1	-32434	ENSMUSG00000027356	Fermt1	fermitin family member 1	57.518	41.9545	42.9783	36.3556	21.8969	19.2906	38.4918	26.5054	13.9817	24.375	24.4365	15.9159
chr2	170329124	170330932	1809	*	9.35	9.49	9.19	-0.3	0.000128	0.0115	Distal Intergenic	2	170356361	170380435	24075	1	73303	uc029uij.1	-25429	ENSMUSG00000086999	Bcas1os2	breast carcinoma amplified sequence 1, opposite strand 2	692.754	716.296	655.766	571.66	568.031	540.137	980.528	1016.42	755.014	968.905	963.494	958.934
chr11	54770345	54770670	326	*	5.69	6	5.29	-0.71	0.00013	0.0115	Intron (uc007iyf.2/72729, intron 1 of 5)	11	54717415	54787703	70289	2	72729	uc007iyf.2	17033	ENSMUSG00000052298	Cdc42se2	CDC42 small effector 2	61.7473	58.327	63.7743	42.6238	38.6416	31.3472	58.0754	65.6873	63.9165	84.2968	45.382	48.5436
chr11	59221340	59222051	712	*	7.69	7.9	7.43	-0.48	0.000129	0.0115	Intron (uc007jdm.2/11840, intron 1 of 4)	11	59211412	59228162	16751	2	11840	uc007jdm.2	6111	ENSMUSG00000048076	Arf1	ADP-ribosylation factor 1	253.756	225.122	209.346	165.481	164.871	165.578	322.791	299.626	297.611	250.859	275.783	257.042
chr12	86950250	86950998	749	*	10.25	9.95	10.5	0.54	0.000129	0.0115	Promoter (1-2kb)	12	86952657	86965364	12708	1	217732	uc007oid.5	-1659	ENSMUSG00000034157	Cipc	CLOCK interacting protein, circadian	918.597	802.252	1124.37	1301.28	1405.26	1453.23	937.31	929.993	1356.23	1455.39	1738.48	1564.54
chr19	3846981	3847336	356	*	8.87	8.68	9.05	0.37	0.00013	0.0115	Distal Intergenic	19	3851773	3867670	15898	1	12660	uc008fxd.2	-4437	ENSMUSG00000024843	Chka	choline kinase alpha	373.021	414.428	388.884	467.608	531.965	525.669	120.203	122.155	91.88	114.765	148.364	128.123
chr19	46482677	46483522	846	*	7.89	7.68	8.08	0.4	0.000128	0.0115	Intron (uc008htp.2/24069, intron 10 of 11)	19	46501648	46516455	14808	1	93679	uc008hts.1	-18126	ENSMUSG00000025034	Trim8	tripartite motif-containing 8	189.471	199.54	199.641	263.265	260.186	254.797	256.612	228.177	183.76	285.39	272.292	292.057
chr2	59055769	59056182	414	*	5.41	4.92	5.77	0.85	0.00013	0.0116	Intron (uc057lcy.1/227933, intron 1 of 14)	2	58821697	59160627	338931	2	227933	uc057lcy.1	104445	ENSMUSG00000036641	Ccdc148	coiled-coil domain containing 148	36.3717	21.4889	29.1143	41.3702	54.0982	61.8907	4.72707	16.1337	7.98956	12.1875	6.98184	11.1411
chr6	137564962	137566294	1333	*	10.08	9.92	10.22	0.3	0.00013	0.0116	Intron (uc009ena.2/13860, intron 1 of 20)	6	137477245	137571009	93765	2	13860	uc009ena.2	4715	ENSMUSG00000015766	Eps8	epidermal growth factor receptor pathway substrate 8	949.893	930.162	900.465	1118.25	1096.13	1219.33	891.389	898.878	882.847	927.264	975.713	1001.11
chr10	96211192	96211584	393	*	8.68	8.89	8.44	-0.45	0.000131	0.0116	Distal Intergenic	10	96226207	96248708	22502	1	74881	uc033fsi.1	-14623	ENSMUSG00000112762	4930459C07Rik	RIKEN cDNA 4930459C07 gene	471.14	465.592	423.544	317.171	306.556	373.755	98.5931	80.6686	109.857	54.8437	64.5821	54.9099
chr2	145593559	145594428	870	*	8.29	8.05	8.49	0.44	0.000132	0.0117	Intron (uc008mrq.2/94249, intron 8 of 16)	2	145549455	145554982	5528	2	627302	uc008mrs.1	-38577	ENSMUSG00000074753	Gm14092	predicted gene 14092	232.61	285.495	243.313	323.439	367.095	347.231	77.6589	59.9252	77.8983	67.0312	69.8184	50.1352
chr18	23813369	23813751	383	*	7.62	7.39	7.82	0.43	0.000131	0.0117	Intron (uc008egd.1/212307, intron 2 of 4)	18	23803970	23893861	89892	1	212307	uc008egf.2	9399	ENSMUSG00000024277	Mapre2	microtubule-associated protein, RP/EB family, member 2	152.254	161.678	168.447	220.641	215.105	217.823	80.3601	106.022	109.857	107.656	101.237	127.327
chr2	93456216	93456469	254	*	8	7.79	8.18	0.39	0.000134	0.0118	Exon (uc008lga.2/100038525, exon 3 of 3)	2	93452819	93469874	17056	1	100038525	uc008lgb.2	3397	ENSMUSG00000075025	Gm10804	predicted gene 10804	214.847	209.772	211.426	278.308	291.1	268.461	54.0236	59.9252	35.953	62.9687	47.1274	54.9099
chr3	107134544	107134792	249	*	4.34	3.71	4.78	1.07	0.000135	0.0118	Distal Intergenic	3	107101567	107115005	13439	1	16490	uc008qws.2	32977	ENSMUSG00000040724	Kcna2	potassium voltage-gated channel, shaker-related subfamily, member 2	10.1502	16.3725	11.0912	17.551	30.9132	30.5435	3.37648	3.45722	5.99217	9.14061	1.74546	7.95796
chr4	106195251	106196195	945	*	7.01	6.67	7.29	0.61	0.000135	0.0118	Distal Intergenic	4	106316213	106360883	44671	1	329908	uc008tyf.2	-120018	ENSMUSG00000028514	Usp24	ubiquitin specific peptidase 24	114.19	85.9555	92.8886	136.647	139.11	174.419	52.673	79.5162	47.9374	61.953	69.8184	52.5225
chr4	156216196	156217815	1620	*	6.67	6.19	7.04	0.85	0.000135	0.0118	Promoter (<=1kb)	4	156215927	156221307	5381	1	74183	uc008wgm.1	269	ENSMUSG00000078486	Perm1	PPARGC1 and ESRR induced regulator, muscle 1	55.8263	63.4434	90.1158	92.7694	145.55	139.857	47.9459	27.6578	53.9296	48.7499	40.1456	71.6216
chr7	143832036	143832813	778	*	9.92	9.67	10.13	0.46	0.000134	0.0118	Intron (uc009kqc.1/13360, intron 2 of 8)	7	143823167	143848410	25244	1	13360	uc009kqc.1	8869	ENSMUSG00000058454	Dhcr7	7-dehydrocholesterol reductase	711.363	724.482	902.545	1048.04	1074.24	1105.99	785.368	712.188	940.771	955.702	1031.57	1011.46
chr8	87324216	87325045	830	*	7.24	6.46	7.74	1.28	0.000133	0.0118	Distal Intergenic	8	87169747	87199850	30104	2	100038706	uc029wue.1	-124366	ENSMUSG00000099207	Gm10637	predicted gene 10637	54.1346	65.4899	132.401	176.763	294.964	144.68	16.8824	26.5054	73.9035	75.1561	141.382	43.7688
chr9	114050528	114051055	528	*	4.28	3.48	4.79	1.31	0.000134	0.0118	Distal Intergenic	9	114057354	114098733	41380	1	382111	uc009rxb.2	-6299	ENSMUSG00000086596	Susd5	sushi domain containing 5	7.61268	9.20952	15.2504	18.8046	39.9296	20.8982	9.45413	11.5241	27.9635	8.12499	41.8911	20.6907
[truncated: 113,775 more rows]
