# Supplementary material for: Epigenetic reprogramming of airway macrophages promotes polarization and inflammation in muco-obstructive lung disease
Source: Nat Commun. 2021 Nov 11;12:6520. doi: 10.1038/s41467-021-26777-9 (PMC8586227; doi:10.1038/s41467-021-26777-9)
Supplement: Supplementary file 8 — Supplementary Data 6 [file 41467_2021_26777_MOESM8_ESM.xlsx]

## Sheet: Sheet1
Motif Name	Consensus	P-value	Log P-value	q-value (Benjamini)	# of Target Sequences with Motif(of 57491)	% of Target Sequences with Motif	# of Background Sequences with Motif(of 56115)	% of Background Sequences with Motif
Atf1(bZIP)/K562-ATF1-ChIP-Seq(GSE31477)/Homer	GATGACGTCA	1e-143	-330.6	0	14505	0.2523	11672	0.208
MITF(bHLH)/MastCells-MITF-ChIP-Seq(GSE48085)/Homer	RTCATGTGAC	1e-142	-327.1	0	20636	0.3589	17355.6	0.3092
bHLHE41(bHLH)/proB-Bhlhe41-ChIP-Seq(GSE93764)/Homer	KCACGTGMCN	1e-138	-318.1	0	19836	0.345	16643.7	0.2965
Atf7(bZIP)/3T3L1-Atf7-ChIP-Seq(GSE56872)/Homer	NGRTGACGTCAY	1e-127	-293.4	0	11121	0.1934	8750.7	0.1559
BMAL1(bHLH)/Liver-Bmal1-ChIP-Seq(GSE39860)/Homer	GNCACGTG	1e-123	-284.8	0	31182	0.5423	27663.3	0.4929
Tgif1(Homeobox)/mES-Tgif1-ChIP-Seq(GSE55404)/Homer	YTGWCADY	1e-119	-274.5	0	40861	0.7106	37345.9	0.6654
CEBP:AP1(bZIP)/ThioMac-CEBPb-ChIP-Seq(GSE21512)/Homer	DRTGTTGCAA	1e-109	-253	0	16575	0.2883	13885.7	0.2474
NPAS2(bHLH)/Liver-NPAS2-ChIP-Seq(GSE39860)/Homer	KCCACGTGAC	1e-109	-252.6	0	20816	0.362	17859.3	0.3182
NFY(CCAAT)/Promoter/Homer	RGCCAATSRG	1e-108	-251	0	14789	0.2572	12243.3	0.2181
Tgif2(Homeobox)/mES-Tgif2-ChIP-Seq(GSE55404)/Homer	TGTCANYT	1e-108	-249.2	0	42292	0.7355	38922.3	0.6935
NPAS(bHLH)/Liver-NPAS-ChIP-Seq(GSE39860)/Homer	NVCACGTG	1e-102	-235.4	0	28465	0.495	25272.6	0.4503
IRF2(IRF)/Erythroblas-IRF2-ChIP-Seq(GSE36985)/Homer	GAAASYGAAASY	1e-99	-229.7	0	3480	0.0605	2338.3	0.0417
Atf2(bZIP)/3T3L1-Atf2-ChIP-Seq(GSE56872)/Homer	NRRTGACGTCAT	1e-97	-224.1	0	8105	0.141	6306.1	0.1124
IRF3(IRF)/BMDM-Irf3-ChIP-Seq(GSE67343)/Homer	AGTTTCAKTTTC	1e-96	-222.3	0	8491	0.1477	6654.3	0.1186
IRF1(IRF)/PBMC-IRF1-ChIP-Seq(GSE43036)/Homer	GAAAGTGAAAGT	1e-90	-209	0	4267	0.0742	3035.8	0.0541
CLOCK(bHLH)/Liver-Clock-ChIP-Seq(GSE39860)/Homer	GHCACGTG	1e-87	-201.7	0	12290	0.2137	10163	0.1811
USF1(bHLH)/GM12878-Usf1-ChIP-Seq(GSE32465)/Homer	SGTCACGTGR	1e-87	-201.6	0	10677	0.1857	8694.4	0.1549
c-Jun-CRE(bZIP)/K562-cJun-ChIP-Seq(GSE31477)/Homer	ATGACGTCATCY	1e-83	-192.3	0	7460	0.1297	5846.9	0.1042
Meis1(Homeobox)/MastCells-Meis1-ChIP-Seq(GSE48085)/Homer	VGCTGWCAVB	1e-79	-182.3	0	28961	0.5037	26059.4	0.4643
ISRE(IRF)/ThioMac-LPS-Expression(GSE23622)/Homer	AGTTTCASTTTC	1e-76	-176.9	0	2001	0.0348	1258	0.0224
Pitx1(Homeobox)/Chicken-Pitx1-ChIP-Seq(GSE38910)/Homer	TAATCCCN	1e-76	-176.4	0	44831	0.7796	41894.9	0.7465
AR-halfsite(NR)/LNCaP-AR-ChIP-Seq(GSE27824)/Homer	CCAGGAACAG	1e-73	-168.3	0	45282	0.7875	42401.4	0.7555
HLF(bZIP)/HSC-HLF.Flag-ChIP-Seq(GSE69817)/Homer	RTTATGYAAB	1e-72	-166.2	0	17268	0.3003	14965.2	0.2666
NFIL3(bZIP)/HepG2-NFIL3-ChIP-Seq(Encode)/Homer	VTTACGTAAYNNNNN	1e-72	-166.2	0	14558	0.2532	12429.3	0.2215
MNT(bHLH)/HepG2-MNT-ChIP-Seq(Encode)/Homer	DGCACACGTG	1e-72	-166.1	0	20871	0.363	18375.9	0.3274
Hoxa9(Homeobox)/ChickenMSG-Hoxa9.Flag-ChIP-Seq(GSE86088)/Homer	RGCAATNAAA	1e-68	-156.9	0	35119	0.6107	32261.2	0.5748
IRF8(IRF)/BMDM-IRF8-ChIP-Seq(GSE77884)/Homer	GRAASTGAAAST	1e-67	-156.3	0	9452	0.1644	7778.2	0.1386
c-Myc(bHLH)/LNCAP-cMyc-ChIP-Seq(Unpublished)/Homer	VCCACGTG	1e-67	-156.3	0	9281	0.1614	7623.7	0.1358
NFkB-p65(RHD)/GM12787-p65-ChIP-Seq(GSE19485)/Homer	WGGGGATTTCCC	1e-66	-153.6	0	10563	0.1837	8804.9	0.1569
Nanog(Homeobox)/mES-Nanog-ChIP-Seq(GSE11724)/Homer	RGCCATTAAC	1e-66	-152.5	0	45147	0.7851	42355	0.7546
HIF-1b(HLH)/T47D-HIF1b-ChIP-Seq(GSE59937)/Homer	RTACGTGC	1e-65	-150.8	0	18464	0.3211	16184	0.2884
bHLHE40(bHLH)/HepG2-BHLHE40-ChIP-Seq(GSE31477)/Homer	KCACGTGMCN	1e-64	-149.6	0	6608	0.1149	5248.7	0.0935
Smad3(MAD)/NPC-Smad3-ChIP-Seq(GSE36673)/Homer	TWGTCTGV	1e-64	-148	0	39710	0.6906	36887.3	0.6572
Tbx5(T-box)/HL1-Tbx5.biotin-ChIP-Seq(GSE21529)/Homer	AGGTGTCA	1e-63	-146.8	0	40261	0.7002	37447.3	0.6672
Smad4(MAD)/ESC-SMAD4-ChIP-Seq(GSE29422)/Homer	VBSYGTCTGG	1e-63	-146.6	0	28049	0.4878	25404.6	0.4526
Smad2(MAD)/ES-SMAD2-ChIP-Seq(GSE29422)/Homer	CTGTCTGG	1e-62	-144.7	0	27287	0.4745	24679	0.4397
Zac1(Zf)/Neuro2A-Plagl1-ChIP-Seq(GSE75942)/Homer	HAWGRGGCCM	1e-62	-144.2	0	35088	0.6102	32316.7	0.5758
Nkx6.1(Homeobox)/Islet-Nkx6.1-ChIP-Seq(GSE40975)/Homer	GKTAATGR	1e-62	-144.2	0	32781	0.5701	30043.6	0.5353
CEBP(bZIP)/ThioMac-CEBPb-ChIP-Seq(GSE21512)/Homer	ATTGCGCAAC	1e-60	-139.9	0	15498	0.2695	13455.7	0.2397
SPDEF(ETS)/VCaP-SPDEF-ChIP-Seq(SRA014231)/Homer	ASWTCCTGBT	1e-60	-139.7	0	23337	0.4058	20901.3	0.3724
Bapx1(Homeobox)/VertebralCol-Bapx1-ChIP-Seq(GSE36672)/Homer	TTRAGTGSYK	1e-59	-136.9	0	32753	0.5696	30067	0.5357
bZIP:IRF(bZIP,IRF)/Th17-BatF-ChIP-Seq(GSE39756)/Homer	NAGTTTCABTHTGACTNW	1e-59	-136	0	9260	0.161	7698.4	0.1372
Isl1(Homeobox)/Neuron-Isl1-ChIP-Seq(GSE31456)/Homer	CTAATKGV	1e-58	-135.2	0	28653	0.4983	26071.5	0.4645
Nkx2.1(Homeobox)/LungAC-Nkx2.1-ChIP-Seq(GSE43252)/Homer	RSCACTYRAG	1e-58	-134.8	0	39512	0.6871	36778.5	0.6553
BMYB(HTH)/Hela-BMYB-ChIP-Seq(GSE27030)/Homer	NHAACBGYYV	1e-58	-134	0	25449	0.4426	22975	0.4094
Eomes(T-box)/H9-Eomes-ChIP-Seq(GSE26097)/Homer	ATTAACACCT	1e-57	-133	0	29980	0.5214	27380.5	0.4878
Elk4(ETS)/Hela-Elk4-ChIP-Seq(GSE31477)/Homer	NRYTTCCGGY	1e-57	-132.9	0	14123	0.2456	12209.8	0.2175
Foxo1(Forkhead)/RAW-Foxo1-ChIP-Seq(Fan_et_al.)/Homer	CTGTTTAC	1e-57	-131.9	0	30223	0.5256	27625.2	0.4922
NFkB-p65-Rel(RHD)/ThioMac-LPS-Expression(GSE23622)/Homer	GGAAATTCCC	1e-55	-128	0	1826	0.0318	1209.2	0.0215
Ptf1a(bHLH)/Panc1-Ptf1a-ChIP-Seq(GSE47459)/Homer	ACAGCTGTTN	1e-55	-127.9	0	35169	0.6116	32512.2	0.5793
PU.1-IRF(ETS:IRF)/Bcell-PU.1-ChIP-Seq(GSE21512)/Homer	MGGAAGTGAAAC	1e-54	-126.6	0	27145	0.4721	24669.6	0.4395
Ronin(THAP)/ES-Thap11-ChIP-Seq(GSE51522)/Homer	RACTACAACTCCCAGVAKGC	1e-54	-126.5	0	964	0.0168	544.5	0.0097
HIF-1a(bHLH)/MCF7-HIF1a-ChIP-Seq(GSE28352)/Homer	TACGTGCV	1e-53	-122.5	0	4659	0.081	3627.4	0.0646
Tbet(T-box)/CD8-Tbet-ChIP-Seq(GSE33802)/Homer	AGGTGTGAAM	1e-52	-120.9	0	18498	0.3217	16409.5	0.2924
Olig2(bHLH)/Neuron-Olig2-ChIP-Seq(GSE30882)/Homer	RCCATMTGTT	1e-52	-120.9	0	30475	0.53	27953.7	0.4981
Hoxd11(Homeobox)/ChickenMSG-Hoxd11.Flag-ChIP-Seq(GSE86088)/Homer	VGCCATAAAA	1e-52	-120.7	0	31916	0.555	29365.6	0.5232
Atf4(bZIP)/MEF-Atf4-ChIP-Seq(GSE35681)/Homer	MTGATGCAAT	1e-51	-119.6	0	7134	0.1241	5845	0.1041
Usf2(bHLH)/C2C12-Usf2-ChIP-Seq(GSE36030)/Homer	GTCACGTGGT	1e-51	-119.4	0	8396	0.146	6991.7	0.1246
Nkx2.2(Homeobox)/NPC-Nkx2.2-ChIP-Seq(GSE61673)/Homer	BTBRAGTGSN	1e-51	-119.4	0	31008	0.5393	28486.4	0.5075
Ap4(bHLH)/AML-Tfap4-ChIP-Seq(GSE45738)/Homer	NAHCAGCTGD	1e-51	-119.3	0	21848	0.38	19616.4	0.3495
MYB(HTH)/ERMYB-Myb-ChIPSeq(GSE22095)/Homer	GGCVGTTR	1e-51	-118.9	0	28349	0.493	25896.7	0.4614
AMYB(HTH)/Testes-AMYB-ChIP-Seq(GSE44588)/Homer	TGGCAGTTGG	1e-51	-118.8	0	26190	0.4555	23802.4	0.4241
PR(NR)/T47D-PR-ChIP-Seq(GSE31130)/Homer	VAGRACAKNCTGTBC	1e-51	-118.4	0	34514	0.6002	31937.6	0.569
Fox:Ebox(Forkhead,bHLH)/Panc1-Foxa2-ChIP-Seq(GSE47459)/Homer	NNNVCTGWGYAAACASN	1e-51	-118.1	0	18889	0.3285	16800.9	0.2993
HIC1(Zf)/Treg-ZBTB29-ChIP-Seq(GSE99889)/Homer	TGCCAGCB	1e-50	-116.7	0	31032	0.5397	28530.6	0.5083
Hoxa13(Homeobox)/ChickenMSG-Hoxa13.Flag-ChIP-Seq(GSE86088)/Homer	CYHATAAAAN	1e-50	-116.1	0	32454	0.5644	29928.4	0.5332
Nkx2.5(Homeobox)/HL1-Nkx2.5.biotin-ChIP-Seq(GSE21529)/Homer	RRSCACTYAA	1e-50	-115.8	0	33619	0.5847	31075	0.5537
CRX(Homeobox)/Retina-Crx-ChIP-Seq(GSE20012)/Homer	GCTAATCC	1e-50	-115.8	0	32334	0.5623	29813.7	0.5312
Nkx3.1(Homeobox)/LNCaP-Nkx3.1-ChIP-Seq(GSE28264)/Homer	AAGCACTTAA	1e-50	-115.3	0	35237	0.6128	32674.5	0.5822
THRb(NR)/Liver-NR1A2-ChIP-Seq(GSE52613)/Homer	TRAGGTCA	1e-49	-115.1	0	45762	0.7958	43215.6	0.77
NF1-halfsite(CTF)/LNCaP-NF1-ChIP-Seq(Unpublished)/Homer	YTGCCAAG	1e-49	-114.6	0	27259	0.4741	24870.3	0.4431
Rbpj1(?)/Panc1-Rbpj1-ChIP-Seq(GSE47459)/Homer	HTTTCCCASG	1e-49	-114.1	0	24756	0.4305	22452.9	0.4
Bcl6(Zf)/Liver-Bcl6-ChIP-Seq(GSE31578)/Homer	NNNCTTTCCAGGAAA	1e-49	-113.8	0	23110	0.4019	20868.8	0.3718
Chop(bZIP)/MEF-Chop-ChIP-Seq(GSE35681)/Homer	ATTGCATCAT	1e-49	-113.1	0	5520	0.096	4425.3	0.0788
ETV4(ETS)/HepG2-ETV4-ChIP-Seq(ENCODE)/Homer	ACCGGAAGTG	1e-48	-112.5	0	26271	0.4569	23929.3	0.4264
Max(bHLH)/K562-Max-ChIP-Seq(GSE31477)/Homer	RCCACGTGGYYN	1e-48	-112.1	0	14689	0.2555	12869.5	0.2293
Elk1(ETS)/Hela-Elk1-ChIP-Seq(GSE31477)/Homer	HACTTCCGGY	1e-47	-110.1	0	14813	0.2576	12999.2	0.2316
TEAD4(TEA)/Tropoblast-Tead4-ChIP-Seq(GSE37350)/Homer	CCWGGAATGY	1e-47	-109.9	0	13695	0.2382	11950.1	0.2129
RARa(NR)/K562-RARa-ChIP-Seq(Encode)/Homer	TTGAMCTTTG	1e-47	-109.2	0	38597	0.6712	36052.9	0.6424
EBF1(EBF)/Near-E2A-ChIP-Seq(GSE21512)/Homer	GTCCCCWGGGGA	1e-47	-109	0	18513	0.322	16507.5	0.2941
SCL(bHLH)/HPC7-Scl-ChIP-Seq(GSE13511)/Homer	AVCAGCTG	1e-46	-107.6	0	47834	0.8319	45381.1	0.8086
EAR2(NR)/K562-NR2F6-ChIP-Seq(Encode)/Homer	NRBCARRGGTCA	1e-46	-107.2	0	23371	0.4064	21170.9	0.3772
IRF4(IRF)/GM12878-IRF4-ChIP-Seq(GSE32465)/Homer	ACTGAAACCA	1e-46	-107.1	0	9191	0.1598	7783.7	0.1387
TEAD1(TEAD)/HepG2-TEAD1-ChIP-Seq(Encode)/Homer	CYRCATTCCA	1e-46	-106.9	0	15270	0.2656	13451.3	0.2397
MyoG(bHLH)/C2C12-MyoG-ChIP-Seq(GSE36024)/Homer	AACAGCTG	1e-45	-105.8	0	18482	0.3214	16501.6	0.294
Sox3(HMG)/NPC-Sox3-ChIP-Seq(GSE33059)/Homer	CCWTTGTY	1e-45	-104.4	0	26582	0.4623	24294.7	0.4329
TCF4(bHLH)/SHSY5Y-TCF4-ChIP-Seq(GSE96915)/Homer	SMCATCTGKH	1e-45	-104.2	0	26226	0.4561	23951.9	0.4268
Hoxa11(Homeobox)/ChickenMSG-Hoxa11.Flag-ChIP-Seq(GSE86088)/Homer	TTTTATGGCM	1e-45	-103.9	0	31012	0.5393	28613.2	0.5098
Znf263(Zf)/K562-Znf263-ChIP-Seq(GSE31477)/Homer	CVGTSCTCCC	1e-44	-103.3	0	28312	0.4924	25983.4	0.463
ZNF416(Zf)/HEK293-ZNF416.GFP-ChIP-Seq(GSE58341)/Homer	WDNCTGGGCA	1e-43	-101.1	0	23746	0.413	21580.1	0.3845
n-Myc(bHLH)/mES-nMyc-ChIP-Seq(GSE11431)/Homer	VRCCACGTGG	1e-43	-101	0	14434	0.251	12704.8	0.2264
FOXK1(Forkhead)/HEK293-FOXK1-ChIP-Seq(GSE51673)/Homer	NVWTGTTTAC	1e-42	-98.79	0	16957	0.2949	15104.5	0.2691
COUP-TFII(NR)/K562-NR2F1-ChIP-Seq(Encode)/Homer	GKBCARAGGTCA	1e-42	-98.72	0	25164	0.4376	22968.1	0.4092
Six2(Homeobox)/NephronProgenitor-Six2-ChIP-Seq(GSE39837)/Homer	GWAAYHTGAKMC	1e-42	-98.55	0	17327	0.3013	15457.9	0.2754
CRE(bZIP)/Promoter/Homer	CSGTGACGTCAC	1e-42	-98.45	0	5190	0.0903	4192.5	0.0747
ZFX(Zf)/mES-Zfx-ChIP-Seq(GSE11431)/Homer	AGGCCTRG	1e-42	-97.47	0	20971	0.3647	18942.4	0.3375
HIF2a(bHLH)/785_O-HIF2a-ChIP-Seq(GSE34871)/Homer	GCACGTACCC	1e-41	-96.29	0	6463	0.1124	5348.4	0.0953
JunD(bZIP)/K562-JunD-ChIP-Seq/Homer	ATGACGTCATCN	1e-41	-94.57	0	2749	0.0478	2062.2	0.0367
EWS:FLI1-fusion(ETS)/SK_N_MC-EWS:FLI1-ChIP-Seq(SRA014231)/Homer	VACAGGAAAT	1e-40	-93.46	0	15434	0.2684	13701.9	0.2441
PRDM15(Zf)/ESC-Prdm15-ChIP-Seq(GSE73694)/Homer	YCCDNTCCAGGTTTT	1e-39	-91.77	0	18509	0.3219	16634.1	0.2964
HEB(bHLH)/mES-Heb-ChIP-Seq(GSE53233)/Homer	VCAGCTGBNN	1e-38	-89.71	0	27476	0.4778	25286.9	0.4505
EBF2(EBF)/BrownAdipose-EBF2-ChIP-Seq(GSE97114)/Homer	NABTCCCWDGGGAVH	1e-38	-89.64	0	16869	0.2934	15090.5	0.2689
Oct2(POU,Homeobox)/Bcell-Oct2-ChIP-Seq(GSE21512)/Homer	ATATGCAAAT	1e-38	-88.99	0	4701	0.0818	3796.7	0.0676
ERG(ETS)/VCaP-ERG-ChIP-Seq(GSE14097)/Homer	ACAGGAAGTG	1e-38	-88.15	0	33581	0.584	31267.7	0.5571
TEAD3(TEA)/HepG2-TEAD3-ChIP-Seq(Encode)/Homer	TRCATTCCAG	1e-38	-88.01	0	17640	0.3068	15836.5	0.2822
Tbr1(T-box)/Cortex-Tbr1-ChIP-Seq(GSE71384)/Homer	AAGGTGTKAA	1e-38	-87.71	0	21826	0.3796	19843.6	0.3536
Foxa2(Forkhead)/Liver-Foxa2-ChIP-Seq(GSE25694)/Homer	CYTGTTTACWYW	1e-38	-87.62	0	14109	0.2454	12493.6	0.2226
Fli1(ETS)/CD8-FLI-ChIP-Seq(GSE20898)/Homer	NRYTTCCGGH	1e-37	-87.49	0	26942	0.4685	24787.8	0.4417
ZNF711(Zf)/SHSY5Y-ZNF711-ChIP-Seq(GSE20673)/Homer	AGGCCTAG	1e-37	-86.69	0	26111	0.4541	23988.4	0.4274
Sox10(HMG)/SciaticNerve-Sox3-ChIP-Seq(GSE35132)/Homer	CCWTTGTYYB	1e-37	-85.92	0	25562	0.4445	23464	0.4181
AP-1(bZIP)/ThioMac-PU.1-ChIP-Seq(GSE21512)/Homer	VTGACTCATC	1e-37	-85.77	0	19346	0.3364	17483	0.3115
GABPA(ETS)/Jurkat-GABPa-ChIP-Seq(GSE17954)/Homer	RACCGGAAGT	1e-36	-84.49	0	24691	0.4294	22633.9	0.4033
Hoxd12(Homeobox)/ChickenMSG-Hoxd12.Flag-ChIP-Seq(GSE86088)/Homer	HDGYAATGAAAN	1e-36	-84.39	0	25807	0.4488	23715	0.4225
Lhx3(Homeobox)/Neuron-Lhx3-ChIP-Seq(GSE31456)/Homer	ADBTAATTAR	1e-36	-84.03	0	23469	0.4081	21457.7	0.3823
Sox6(HMG)/Myotubes-Sox6-ChIP-Seq(GSE32627)/Homer	CCATTGTTNY	1e-35	-82.49	0	24183	0.4206	22160.8	0.3948
BATF(bZIP)/Th17-BATF-ChIP-Seq(GSE39756)/Homer	DATGASTCAT	1e-35	-82.32	0	17967	0.3125	16194.6	0.2885
Stat3(Stat)/mES-Stat3-ChIP-Seq(GSE11431)/Homer	CTTCCGGGAA	1e-35	-81.01	0	10213	0.1776	8887.3	0.1583
Foxo3(Forkhead)/U2OS-Foxo3-ChIP-Seq(E-MTAB-2701)/Homer	DGTAAACA	1e-34	-80.3	0	12755	0.2218	11273	0.2009
Hoxd10(Homeobox)/ChickenMSG-Hoxd10.Flag-ChIP-Seq(GSE86088)/Homer	GGCMATGAAA	1e-34	-79.98	0	17851	0.3104	16103.6	0.2869
PRDM1(Zf)/Hela-PRDM1-ChIP-Seq(GSE31477)/Homer	ACTTTCACTTTC	1e-34	-79.81	0	11211	0.195	9827.8	0.1751
ETS(ETS)/Promoter/Homer	AACCGGAAGT	1e-34	-79.33	0	11280	0.1962	9895.7	0.1763
ETV1(ETS)/GIST48-ETV1-ChIP-Seq(GSE22441)/Homer	AACCGGAAGT	1e-34	-79.23	0	31651	0.5504	29455.6	0.5248
PU.1:IRF8(ETS:IRF)/pDC-Irf8-ChIP-Seq(GSE66899)/Homer	GGAAGTGAAAST	1e-34	-78.77	0	6390	0.1111	5372.7	0.0957
Erra(NR)/HepG2-Erra-ChIP-Seq(GSE31477)/Homer	CAAAGGTCAG	1e-34	-78.43	0	33417	0.5811	31195.1	0.5558
IRF:BATF(IRF:bZIP)/pDC-Irf8-ChIP-Seq(GSE66899)/Homer	CTTTCANTATGACTV	1e-33	-77.68	0	2632	0.0458	2016.8	0.0359
NeuroG2(bHLH)/Fibroblast-NeuroG2-ChIP-Seq(GSE75910)/Homer	ACCATCTGTT	1e-33	-77.44	0	26004	0.4522	23969.2	0.4271
Tbx20(T-box)/Heart-Tbx20-ChIP-Seq(GSE29636)/Homer	GGTGYTGACAGS	1e-33	-77.21	0	4893	0.0851	4022.9	0.0717
Oct6(POU,Homeobox)/NPC-Pou3f1-ChIP-Seq(GSE35496)/Homer	WATGCAAATGAG	1e-33	-77.12	0	6706	0.1166	5670.9	0.101
Tcf12(bHLH)/GM12878-Tcf12-ChIP-Seq(GSE32465)/Homer	VCAGCTGYTG	1e-32	-75.95	0	17363	0.302	15672.9	0.2792
Rfx6(HTH)/Min6b1-Rfx6.HA-ChIP-Seq(GSE62844)/Homer	TGTTKCCTAGCAACM	1e-32	-75.84	0	20247	0.3521	18431.6	0.3284
Atf3(bZIP)/GBM-ATF3-ChIP-Seq(GSE33912)/Homer	DATGASTCATHN	1e-32	-75.77	0	18050	0.3139	16329.6	0.2909
PRDM10(Zf)/HEK293-PRDM10.eGFP-ChIP-Seq(Encode)/Homer	TGGTACATTCCA	1e-32	-75.62	0	12336	0.2145	10913.8	0.1945
TEAD(TEA)/Fibroblast-PU.1-ChIP-Seq(Unpublished)/Homer	YCWGGAATGY	1e-32	-75.26	0	10414	0.1811	9114.6	0.1624
FOXK2(Forkhead)/U2OS-FOXK2-ChIP-Seq(E-MTAB-2204)/Homer	SCHTGTTTACAT	1e-32	-75.01	0	11076	0.1926	9735.2	0.1735
Ascl1(bHLH)/NeuralTubes-Ascl1-ChIP-Seq(GSE55840)/Homer	NNVVCAGCTGBN	1e-32	-74.48	0	24518	0.4264	22558.2	0.4019
STAT4(Stat)/CD4-Stat4-ChIP-Seq(GSE22104)/Homer	NYTTCCWGGAAR	1e-32	-74.37	0	16908	0.294	15253	0.2718
Tbx6(T-box)/ESC-Tbx6-ChIP-Seq(GSE93524)/Homer	DAGGTGTBAA	1e-32	-74.11	0	17598	0.306	15912.3	0.2835
ELF1(ETS)/Jurkat-ELF1-ChIP-Seq(SRA014231)/Homer	AVCCGGAAGT	1e-32	-74	0	15503	0.2696	13919.8	0.248
COUP-TFII(NR)/Artia-Nr2f2-ChIP-Seq(GSE46497)/Homer	AGRGGTCA	1e-31	-73.01	0	28440	0.4946	26379.4	0.47
Myf5(bHLH)/GM-Myf5-ChIP-Seq(GSE24852)/Homer	BAACAGCTGT	1e-31	-71.72	0	13189	0.2294	11747.9	0.2093
Atoh1(bHLH)/Cerebellum-Atoh1-ChIP-Seq(GSE22111)/Homer	VNRVCAGCTGGY	1e-30	-70.85	0	19436	0.338	17699.4	0.3154
Oct4(POU,Homeobox)/mES-Oct4-ChIP-Seq(GSE11431)/Homer	ATTTGCATAW	1e-30	-70.74	0	7381	0.1284	6328.6	0.1128
ZNF189(Zf)/HEK293-ZNF189.GFP-ChIP-Seq(GSE58341)/Homer	TGGAACAGMA	1e-30	-70.11	0	16743	0.2912	15132.6	0.2696
Stat3+il21(Stat)/CD4-Stat3-ChIP-Seq(GSE19198)/Homer	SVYTTCCNGGAARB	1e-30	-70.1	0	13902	0.2418	12434.6	0.2216
Tcf21(bHLH)/ArterySmoothMuscle-Tcf21-ChIP-Seq(GSE61369)/Homer	NAACAGCTGG	1e-30	-69.38	0	17380	0.3023	15746.3	0.2806
MyoD(bHLH)/Myotube-MyoD-ChIP-Seq(GSE21614)/Homer	RRCAGCTGYTSY	1e-30	-69.3	0	14617	0.2542	13118.5	0.2337
GLIS3(Zf)/Thyroid-Glis3.GFP-ChIP-Seq(GSE103297)/Homer	CTCCCTGGGAGGCCN	1e-29	-68.61	0	23438	0.4076	21571.3	0.3843
AP-2gamma(AP2)/MCF7-TFAP2C-ChIP-Seq(GSE21234)/Homer	SCCTSAGGSCAW	1e-29	-68.17	0	17803	0.3096	16161.9	0.288
Hoxd13(Homeobox)/ChickenMSG-Hoxd13.Flag-ChIP-Seq(GSE86088)/Homer	NCYAATAAAA	1e-29	-67.77	0	22897	0.3982	21057.7	0.3752
TATA-Box(TBP)/Promoter/Homer	CCTTTTAWAGSC	1e-29	-67.49	0	21217	0.369	19441.3	0.3464
Sox9(HMG)/Limb-SOX9-ChIP-Seq(GSE73225)/Homer	AGGVNCCTTTGT	1e-29	-67.4	0	15781	0.2744	14240.6	0.2537
Pknox1(Homeobox)/ES-Prep1-ChIP-Seq(GSE63282)/Homer	SCTGTCAVTCAV	1e-28	-66.59	0	5199	0.0904	4353.8	0.0776
Nr5a2(NR)/Pancreas-LRH1-ChIP-Seq(GSE34295)/Homer	BTCAAGGTCA	1e-28	-66.5	0	14095	0.2451	12647.8	0.2253
Sox15(HMG)/CPA-Sox15-ChIP-Seq(GSE62909)/Homer	RAACAATGGN	1e-28	-65.83	0	17413	0.3028	15810.2	0.2817
GFY(?)/Promoter/Homer	ACTACAATTCCC	1e-28	-65.44	0	1764	0.0307	1309.2	0.0233
HOXB13(Homeobox)/ProstateTumor-HOXB13-ChIP-Seq(GSE56288)/Homer	TTTTATKRGG	1e-28	-65.25	0	16459	0.2862	14905.6	0.2656
c-Myc(bHLH)/mES-cMyc-ChIP-Seq(GSE11431)/Homer	VVCCACGTGG	1e-28	-64.77	0	10898	0.1895	9645.4	0.1719
Hoxa10(Homeobox)/ChickenMSG-Hoxa10.Flag-ChIP-Seq(GSE86088)/Homer	GGYAATGAAA	1e-27	-63.88	0	10046	0.1747	8853.4	0.1577
FOXA1(Forkhead)/LNCAP-FOXA1-ChIP-Seq(GSE27824)/Homer	WAAGTAAACA	1e-27	-62.93	0	19299	0.3356	17643	0.3144
Tbx21(T-box)/GM12878-TBX21-ChIP-Seq(Encode)/Homer	AGGTGTGAAA	1e-27	-62.71	0	16233	0.2823	14713.4	0.2622
Brn1(POU,Homeobox)/NPC-Brn1-ChIP-Seq(GSE35496)/Homer	TATGCWAATBAV	1e-27	-62.49	0	5081	0.0884	4268	0.076
Pbx3(Homeobox)/GM12878-PBX3-ChIP-Seq(GSE32465)/Homer	SCTGTCAMTCAN	1e-26	-61.08	0	5540	0.0963	4695	0.0837
JunB(bZIP)/DendriticCells-Junb-ChIP-Seq(GSE36099)/Homer	RATGASTCAT	1e-26	-61	0	15975	0.2778	14483.8	0.2581
ZBTB33(Zf)/GM12878-ZBTB33-ChIP-Seq(GSE32465)/Homer	GGVTCTCGCGAGAAC	1e-26	-60.6	0	861	0.015	572	0.0102
Etv2(ETS)/ES-ER71-ChIP-Seq(GSE59402)/Homer(0.967)	NNAYTTCCTGHN	1e-25	-59.15	0	24831	0.4318	23016	0.4101
ZNF264(Zf)/HEK293-ZNF264.GFP-ChIP-Seq(GSE58341)/Homer	RGGGCACTAACY	1e-25	-59.08	0	12746	0.2217	11434.5	0.2037
ETS1(ETS)/Jurkat-ETS1-ChIP-Seq(GSE17954)/Homer	ACAGGAAGTG	1e-25	-58.42	0	27511	0.4784	25626.2	0.4566
TEAD2(TEA)/Py2T-Tead2-ChIP-Seq(GSE55709)/Homer	CCWGGAATGY	1e-25	-57.71	0	8687	0.1511	7629.1	0.1359
Tlx?(NR)/NPC-H3K4me1-ChIP-Seq(GSE16256)/Homer	CTGGCAGSCTGCCA	1e-25	-57.68	0	9024	0.1569	7944.3	0.1415
NRF1(NRF)/MCF7-NRF1-ChIP-Seq(Unpublished)/Homer	CTGCGCATGCGC	1e-24	-57.43	0	3142	0.0546	2544.4	0.0453
Lhx2(Homeobox)/HFSC-Lhx2-ChIP-Seq(GSE48068)/Homer	TAATTAGN	1e-24	-57	0	16374	0.2848	14902.5	0.2655
E2A(bHLH),near_PU.1/Bcell-PU.1-ChIP-Seq(GSE21512)/Homer	NVCACCTGBN	1e-24	-55.61	0	19328	0.3361	17745.7	0.3162
THRa(NR)/C17.2-THRa-ChIP-Seq(GSE38347)/Homer	GGTCANYTGAGGWCA	1e-23	-53.73	0	8373	0.1456	7366.8	0.1313
NRF(NRF)/Promoter/Homer	STGCGCATGCGC	1e-23	-53.51	0	3988	0.0694	3324.9	0.0592
Fra1(bZIP)/BT549-Fra1-ChIP-Seq(GSE46166)/Homer	NNATGASTCATH	1e-23	-53.37	0	16043	0.279	14622	0.2605
GSC(Homeobox)/FrogEmbryos-GSC-ChIP-Seq(DRA000576)/Homer	RGGATTAR	1e-22	-52.83	0	18961	0.3297	17422.1	0.3104
LRF(Zf)/Erythroblasts-ZBTB7A-ChIP-Seq(GSE74977)/Homer	AAGACCCYYN	1e-22	-52.45	0	19836	0.345	18267.4	0.3255
E2A(bHLH)/proBcell-E2A-ChIP-Seq(GSE21978)/Homer	DNRCAGCTGY	1e-22	-52.43	0	21919	0.3812	20274.4	0.3612
CHR(?)/Hela-CellCycle-Expression/Homer	SRGTTTCAAA	1e-22	-52	0	10082	0.1753	8982.9	0.1601
PBX2(Homeobox)/K562-PBX2-ChIP-Seq(Encode)/Homer	RTGATTKATRGN	1e-21	-50.62	0	13599	0.2365	12321.9	0.2195
Zic(Zf)/Cerebellum-ZIC1.2-ChIP-Seq(GSE60731)/Homer	CCTGCTGAGH	1e-21	-50.38	0	16329	0.284	14926.4	0.2659
ZNF415(Zf)/HEK293-ZNF415.GFP-ChIP-Seq(GSE58341)/Homer	GRTGMTRGAGCC	1e-21	-49.67	0	10514	0.1828	9409.5	0.1677
Gfi1b(Zf)/HPC7-Gfi1b-ChIP-Seq(GSE22178)/Homer	MAATCACTGC	1e-21	-49.15	0	11944	0.2077	10765.8	0.1918
MafA(bZIP)/Islet-MafA-ChIP-Seq(GSE30298)/Homer	TGCTGACTCA	1e-21	-48.73	0	16966	0.2951	15553.6	0.2771
Foxh1(Forkhead)/hESC-FOXH1-ChIP-Seq(GSE29422)/Homer	NNTGTGGATTSS	1e-20	-48.27	0	10244	0.1782	9167.7	0.1633
ZNF143|STAF(Zf)/CUTLL-ZNF143-ChIP-Seq(GSE29600)/Homer	ATTTCCCAGVAKSCY	1e-20	-48.12	0	8316	0.1446	7357	0.1311
Bcl11a(Zf)/HSPC-BCL11A-ChIP-Seq(GSE104676)/Homer	TYTGACCASWRG	1e-20	-47.85	0	14615	0.2542	13316	0.2373
Foxa3(Forkhead)/Liver-Foxa3-ChIP-Seq(GSE77670)/Homer	BSNTGTTTACWYWGN	1e-20	-47.66	0	5974	0.1039	5180	0.0923
ELF5(ETS)/T47D-ELF5-ChIP-Seq(GSE30407)/Homer	ACVAGGAAGT	1e-20	-46.78	0	23650	0.4113	22013.4	0.3922
E2F4(E2F)/K562-E2F4-ChIP-Seq(GSE31477)/Homer	GGCGGGAAAH	1e-20	-46.35	0	7475	0.13	6585.5	0.1173
Elf4(ETS)/BMDM-Elf4-ChIP-Seq(GSE88699)/Homer	ACTTCCKGKT	1e-19	-45.32	0	29063	0.5054	27292.6	0.4863
Arnt:Ahr(bHLH)/MCF7-Arnt-ChIP-Seq(Lo_et_al.)/Homer	TBGCACGCAA	1e-19	-45.19	0	11603	0.2018	10480.2	0.1867
GFY-Staf(?,Zf)/Promoter/Homer	RACTACAATTCCCAGAAKGC	1e-19	-45.06	0	1633	0.0284	1263.1	0.0225
Tcfcp2l1(CP2)/mES-Tcfcp2l1-ChIP-Seq(GSE11431)/Homer	NRAACCRGTTYRAACCRGYT	1e-19	-44.66	0	3474	0.0604	2906.1	0.0518
PSE(SNAPc)/K562-mStart-Seq/Homer	WAVTCACCMTAASYDAAAAG	1e-19	-44.13	0	9884	0.1719	8865.1	0.158
EHF(ETS)/LoVo-EHF-ChIP-Seq(GSE49402)/Homer	AVCAGGAAGT	1e-18	-43.68	0	30630	0.5327	28843.2	0.5139
Otx2(Homeobox)/EpiLC-Otx2-ChIP-Seq(GSE56098)/Homer	NYTAATCCYB	1e-18	-43.64	0	13744	0.239	12530.1	0.2233
ZBTB12(Zf)/HEK293-ZBTB12.GFP-ChIP-Seq(GSE58341)/Homer	NGNTCTAGAACCNGV	1e-18	-43.55	0	9147	0.1591	8176.1	0.1457
Brachyury(T-box)/Mesoendoderm-Brachyury-ChIP-exo(GSE54963)/Homer	ANTTMRCASBNNNGTGYKAAN	1e-18	-42.93	0	5483	0.0954	4759.7	0.0848
FOXA1(Forkhead)/MCF7-FOXA1-ChIP-Seq(GSE26831)/Homer	WAAGTAAACA	1e-18	-42.47	0	16225	0.2822	14913.2	0.2657
Six1(Homeobox)/Myoblast-Six1-ChIP-Chip(GSE20150)/Homer	GKVTCADRTTWC	1e-18	-42.39	0	4752	0.0826	4088.3	0.0728
RUNX1(Runt)/Jurkat-RUNX1-ChIP-Seq(GSE29180)/Homer	AAACCACARM	1e-18	-42.07	0	22723	0.3952	21174.9	0.3773
FOXM1(Forkhead)/MCF7-FOXM1-ChIP-Seq(GSE72977)/Homer	TRTTTACTTW	1e-18	-42.06	0	17010	0.2958	15670.4	0.2792
FoxL2(Forkhead)/Ovary-FoxL2-ChIP-Seq(GSE60858)/Homer	WWTRTAAACAVG	1e-18	-42.01	0	14013	0.2437	12804.2	0.2281
STAT6(Stat)/Macrophage-Stat6-ChIP-Seq(GSE38377)/Homer	TTCCKNAGAA	1e-17	-41.22	0	10034	0.1745	9034.7	0.161
Esrrb(NR)/mES-Esrrb-ChIP-Seq(GSE11431)/Homer	KTGACCTTGA	1e-17	-40.74	0	12822	0.223	11683.1	0.2082
ZBTB18(Zf)/HEK293-ZBTB18.GFP-ChIP-Seq(GSE58341)/Homer	AACATCTGGA	1e-17	-40.42	0	9866	0.1716	8883.9	0.1583
Pdx1(Homeobox)/Islet-Pdx1-ChIP-Seq(SRA008281)/Homer	YCATYAATCA	1e-17	-40.31	0	14829	0.2579	13602.4	0.2424
NeuroD1(bHLH)/Islet-NeuroD1-ChIP-Seq(GSE30298)/Homer	GCCATCTGTT	1e-17	-40.11	0	15595	0.2712	14337.8	0.2555
Fra2(bZIP)/Striatum-Fra2-ChIP-Seq(GSE43429)/Homer	GGATGACTCATC	1e-17	-40.08	0	14460	0.2515	13252.1	0.2361
Sox2(HMG)/mES-Sox2-ChIP-Seq(GSE11431)/Homer	BCCATTGTTC	1e-17	-40.08	0	14821	0.2577	13597.9	0.2423
ERE(NR),IR3/MCF7-ERa-ChIP-Seq(Unpublished)/Homer	VAGGTCACNSTGACC	1e-17	-39.33	0	5877	0.1022	5151.1	0.0918
STAT6(Stat)/CD4-Stat6-ChIP-Seq(GSE22104)/Homer	ABTTCYYRRGAA	1e-17	-39.31	0	9736	0.1693	8771	0.1563
EBF(EBF)/proBcell-EBF-ChIP-Seq(GSE21978)/Homer	DGTCCCYRGGGA	1e-16	-38.77	0	4315	0.075	3710	0.0661
RUNX2(Runt)/PCa-RUNX2-ChIP-Seq(GSE33889)/Homer	NWAACCACADNN	1e-16	-37.02	0	19878	0.3457	18491.5	0.3295
Nr5a2(NR)/mES-Nr5a2-ChIP-Seq(GSE19019)/Homer	BTCAAGGTCA	1e-15	-36.62	0	10949	0.1904	9947.9	0.1772
ZEB2(Zf)/SNU398-ZEB2-ChIP-Seq(GSE103048)/Homer	GNMCAGGTGTGC	1e-15	-36.25	0	13573	0.236	12449.5	0.2218
Sox17(HMG)/Endoderm-Sox17-ChIP-Seq(GSE61475)/Homer	CCATTGTTYB	1e-15	-36.14	0	12124	0.2108	11069.1	0.1972
HINFP(Zf)/K562-HINFP.eGFP-ChIP-Seq(Encode)/Homer	TWVGGTCCGC	1e-15	-35.51	0	5247	0.0912	4595.6	0.0819
RUNX-AML(Runt)/CD4+-PolII-ChIP-Seq(Barski_et_al.)/Homer	GCTGTGGTTW	1e-15	-35.46	0	17078	0.297	15816.2	0.2818
EWS:ERG-fusion(ETS)/CADO_ES1-EWS:ERG-ChIP-Seq(SRA014231)/Homer	ATTTCCTGTN	1e-15	-35.18	0	18429	0.3205	17119.3	0.305
ZNF322(Zf)/HEK293-ZNF322.GFP-ChIP-Seq(GSE58341)/Homer	GAGCCTGGTACTGWGCCTGR	1e-14	-34.45	0	6057	0.1053	5358.7	0.0955
Lhx1(Homeobox)/EmbryoCarcinoma-Lhx1-ChIP-Seq(GSE70957)/Homer	NNYTAATTAR	1e-14	-34.35	0	16053	0.2792	14846.8	0.2645
THRb(NR)/HepG2-THRb.Flag-ChIP-Seq(Encode)/Homer	GGTCACCTGAGGTCA	1e-14	-34.28	0	11938	0.2076	10913.7	0.1945
AP-2alpha(AP2)/Hela-AP2alpha-ChIP-Seq(GSE31477)/Homer	ATGCCCTGAGGC	1e-14	-34.12	0	14034	0.2441	12915.2	0.2301
RUNX(Runt)/HPC7-Runx1-ChIP-Seq(GSE22178)/Homer	SAAACCACAG	1e-14	-33.81	0	17714	0.3081	16449.4	0.2931
ZEB1(Zf)/PDAC-ZEB1-ChIP-Seq(GSE64557)/Homer	VCAGGTRDRY	1e-14	-33.34	0	22041	0.3833	20631.2	0.3676
E2F6(E2F)/Hela-E2F6-ChIP-Seq(GSE31477)/Homer	GGCGGGAARN	1e-14	-33.14	0	9078	0.1579	8211.8	0.1463
CDX4(Homeobox)/ZebrafishEmbryos-Cdx4.Myc-ChIP-Seq(GSE48254)/Homer	NGYCATAAAWCH	1e-14	-32.96	0	13787	0.2398	12693.5	0.2262
PPARa(NR),DR1/Liver-Ppara-ChIP-Seq(GSE47954)/Homer	VNAGGKCAAAGGTCA	1e-14	-32.56	0	19633	0.3414	18315.4	0.3263
ZNF7(Zf)/HepG2-ZNF7.Flag-ChIP-Seq(Encode)/Homer	CTGCCWVCTTTTRTA	1e-13	-32.16	0	9976	0.1735	9072.3	0.1616
PBX1(Homeobox)/MCF7-PBX1-ChIP-Seq(GSE28007)/Homer	GSCTGTCACTCA	1e-13	-30.6	0	2044	0.0355	1689.4	0.0301
PAX5(Paired,Homeobox)/GM12878-PAX5-ChIP-Seq(GSE32465)/Homer	GCAGCCAAGCRTGACH	1e-13	-30.5	0	7416	0.129	6669.3	0.1188
Unknown-ESC-element(?)/mES-Nanog-ChIP-Seq(GSE11724)/Homer	CACAGCAGGGGG	1e-13	-30.41	0	12060	0.2097	11075.3	0.1973
STAT1(Stat)/HelaS3-STAT1-ChIP-Seq(GSE12782)/Homer	NATTTCCNGGAAAT	1e-13	-30.05	0	5938	0.1033	5285.1	0.0942
FOXP1(Forkhead)/H9-FOXP1-ChIP-Seq(GSE31006)/Homer	NYYTGTTTACHN	1e-12	-29.81	0	7677	0.1335	6922.2	0.1233
Sox4(HMG)/proB-Sox4-ChIP-Seq(GSE50066)/Homer	YCTTTGTTCC	1e-12	-29.57	0	14288	0.2485	13216.9	0.2355
PRDM14(Zf)/H1-PRDM14-ChIP-Seq(GSE22767)/Homer	RGGTCTCTAACY	1e-12	-29.12	0	6315	0.1098	5648	0.1006
TFE3(bHLH)/MEF-TFE3-ChIP-Seq(GSE75757)/Homer	GTCACGTGACYV	1e-12	-29.05	0	2602	0.0453	2203.5	0.0393
FXR(NR),IR1/Liver-FXR-ChIP-Seq(Chong_et_al.)/Homer	AGGTCANTGACCTB	1e-12	-28.85	0	7480	0.1301	6746.9	0.1202
OCT:OCT-short(POU,Homeobox)/NPC-OCT6-ChIP-Seq(GSE43916)/Homer	ATGCATWATGCATRW	1e-12	-28.76	0	10290	0.179	9409	0.1676
HNF4a(NR),DR1/HepG2-HNF4a-ChIP-Seq(GSE25021)/Homer	CARRGKBCAAAGTYCA	1e-12	-28.61	0	9703	0.1687	8853.6	0.1577
Pit1(Homeobox)/GCrat-Pit1-ChIP-Seq(GSE58009)/Homer	ATGMATATDC	1e-12	-28.56	0	15159	0.2636	14065.4	0.2506
ZNF519(Zf)/HEK293-ZNF519.GFP-ChIP-Seq(GSE58341)/Homer	GAGSCCGAGC	1e-12	-27.83	0	4581	0.0797	4037.2	0.0719
E-box(bHLH)/Promoter/Homer	SSGGTCACGTGA	1e-11	-27.43	0	2042	0.0355	1704.1	0.0304
CArG(MADS)/PUER-Srf-ChIP-Seq(Sullivan_et_al.)/Homer	CCATATATGGNM	1e-11	-27.26	0	5518	0.096	4917.4	0.0876
p63(p53)/Keratinocyte-p63-ChIP-Seq(GSE17611)/Homer	NNDRCATGYCYNRRCATGYH	1e-11	-27.07	0	7047	0.1226	6356.5	0.1133
Hand2(bHLH)/Mesoderm-Hand2-ChIP-Seq(GSE61475)/Homer	TGACANARRCCAGRC	1e-11	-26.65	0	9684	0.1684	8858.1	0.1578
Tbox:Smad(T-box,MAD)/ESCd5-Smad2_3-ChIP-Seq(GSE29422)/Homer	AGGTGHCAGACA	1e-11	-26.5	0	4066	0.0707	3569.2	0.0636
Zic3(Zf)/mES-Zic3-ChIP-Seq(GSE37889)/Homer	GGCCYCCTGCTGDGH	1e-11	-26.04	0	11809	0.2054	10891.3	0.1941
PGR(NR)/EndoStromal-PGR-ChIP-Seq(GSE69539)/Homer	AAGAACATWHTGTTC	1e-11	-25.63	0	4771	0.083	4233.5	0.0754
Foxf1(Forkhead)/Lung-Foxf1-ChIP-Seq(GSE77951)/Homer	WWATRTAAACAN	1e-10	-25.05	0	15009	0.261	13971.3	0.2489
NF1(CTF)/LNCAP-NF1-ChIP-Seq(Unpublished)/Homer	CYTGGCABNSTGCCAR	1e-10	-24.61	0	7919	0.1377	7207.4	0.1284
PAX3:FKHR-fusion(Paired,Homeobox)/Rh4-PAX3:FKHR-ChIP-Seq(GSE19063)/Homer	ACCRTGACTAATTNN	1e-10	-24.36	0	3902	0.0679	3434.9	0.0612
GRHL2(CP2)/HBE-GRHL2-ChIP-Seq(GSE46194)/Homer	AAACYKGTTWDACMRGTTTB	1e-10	-24.35	0	6955	0.121	6298.6	0.1122
Fosl2(bZIP)/3T3L1-Fosl2-ChIP-Seq(GSE56872)/Homer	NATGASTCABNN	1e-10	-24.34	0	11311	0.1967	10438.5	0.186
STAT5(Stat)/mCD4+-Stat5-ChIP-Seq(GSE12346)/Homer	RTTTCTNAGAAA	1e-10	-24.24	0	6850	0.1191	6200.4	0.1105
Unknown(Homeobox)/Limb-p300-ChIP-Seq/Homer	SSCMATWAAA	1e-10	-24.11	0	9838	0.1711	9036.9	0.161
Pitx1:Ebox(Homeobox,bHLH)/Hindlimb-Pitx1-ChIP-Seq(GSE41591)/Homer	YTAATTRAWWCCAGATGT	1e-10	-23.81	0	3074	0.0535	2671.7	0.0476
E2F3(E2F)/MEF-E2F3-ChIP-Seq(GSE71376)/Homer	BTKGGCGGGAAA	1e-10	-23.5	0	10241	0.1781	9428.2	0.168
Barx1(Homeobox)/Stomach-Barx1.3xFlag-ChIP-Seq(GSE69483)/Homer	AAACMATTAN	1e-10	-23.29	0	7791	0.1355	7101.2	0.1265
GRE(NR),IR3/RAW264.7-GRE-ChIP-Seq(Unpublished)/Homer	VAGRACAKWCTGTYC	1e-10	-23.25	0	4922	0.0856	4396.9	0.0783
NFkB-p50,p52(RHD)/Monocyte-p50-ChIP-Chip(Schreiber_et_al.)/Homer	GGGGGAATCCCC	1e-09	-22.91	0	2475	0.043	2126.9	0.0379
PPARE(NR),DR1/3T3L1-Pparg-ChIP-Seq(GSE13511)/Homer	TGACCTTTGCCCCA	1e-09	-22.88	0	17841	0.3103	16732.3	0.2981
SF1(NR)/H295R-Nr5a1-ChIP-Seq(GSE44220)/Homer	CAAGGHCANV	1e-09	-22.66	0	9942	0.1729	9154.9	0.1631
RBPJ:Ebox(?,bHLH)/Panc1-Rbpj1-ChIP-Seq(GSE47459)/Homer	GGGRAARRGRMCAGMTG	1e-09	-22.61	0	6452	0.1122	5842.3	0.1041
LEF1(HMG)/H1-LEF1-ChIP-Seq(GSE64758)/Homer	CCTTTGATST	1e-09	-22.3	0	11476	0.1996	10624.9	0.1893
Pax8(Paired,Homeobox)/Thyroid-Pax8-ChIP-Seq(GSE26938)/Homer	GTCATGCHTGRCTGS	1e-09	-22.14	0	6563	0.1141	5952.9	0.1061
E2F1(E2F)/Hela-E2F1-ChIP-Seq(GSE22478)/Homer	CWGGCGGGAA	1e-09	-21.03	0	4184	0.0728	3726.7	0.0664
HRE(HSF)/Striatum-HSF1-ChIP-Seq(GSE38000)/Homer	TTCTAGAABNTTCTA	1e-08	-20.56	0	4331	0.0753	3868.8	0.0689
YY1(Zf)/Promoter/Homer	CAAGATGGCGGC	1e-08	-20.47	0	1588	0.0276	1332.6	0.0237
ZNF652/HepG2-ZNF652.Flag-ChIP-Seq(Encode)/Homer	TTAACCCTTTVNKKN	1e-08	-20.34	0	4332	0.0753	3871.6	0.069
ARE(NR)/LNCAP-AR-ChIP-Seq(GSE27824)/Homer	RGRACASNSTGTYCYB	1e-08	-20.11	0	6126	0.1065	5562.9	0.0991
VDR(NR),DR3/GM10855-VDR+vitD-ChIP-Seq(GSE22484)/Homer	ARAGGTCANWGAGTTCANNN	1e-08	-20.06	0	4060	0.0706	3619.9	0.0645
MafF(bZIP)/HepG2-MafF-ChIP-Seq(GSE31477)/Homer	HWWGTCAGCAWWTTT	1e-08	-19.75	0	4783	0.0832	4300.5	0.0766
RXR(NR),DR1/3T3L1-RXR-ChIP-Seq(GSE13511)/Homer	TAGGGCAAAGGTCA	1e-08	-19.63	0	20269	0.3525	19136.8	0.341
ZNF317(Zf)/HEK293-ZNF317.GFP-ChIP-Seq(GSE58341)/Homer	GTCWGCTGTYYCTCT	1e-08	-19.5	0	1898	0.033	1620.5	0.0289
Rfx5(HTH)/GM12878-Rfx5-ChIP-Seq(GSE31477)/Homer	SCCTAGCAACAG	1e-08	-19.36	0	7683	0.1336	7047.5	0.1256
PRDM9(Zf)/Testis-DMC1-ChIP-Seq(GSE35498)/Homer	ADGGYAGYAGCATCT	1e-08	-19.01	0	8062	0.1402	7412.9	0.1321
ELF3(ETS)/PDAC-ELF3-ChIP-Seq(GSE64557)/Homer	ANCAGGAAGT	1e-08	-19	0	22121	0.3847	20943.2	0.3731
DMRT6(DM)/Testis-DMRT6-ChIP-Seq(GSE60440)/Homer	YDGHTACAWTGTADC	1e-08	-18.93	0	4104	0.0714	3671.8	0.0654
Sp1(Zf)/Promoter/Homer	GGCCCCGCCCCC	1e-08	-18.64	0	6971	0.1212	6380.1	0.1137
T1ISRE(IRF)/ThioMac-Ifnb-Expression/Homer	ACTTTCGTTTCT	1e-08	-18.55	0	331	0.0058	233.2	0.0042
GFX(?)/Promoter/Homer	ATTCTCGCGAGA	1e-08	-18.49	0	287	0.005	197.4	0.0035
Reverb(NR),DR2/RAW-Reverba.biotin-ChIP-Seq(GSE45914)/Homer	GTRGGTCASTGGGTCA	1e-07	-18.38	0	3060	0.0532	2701.1	0.0481
Ets1-distal(ETS)/CD4+-PolII-ChIP-Seq(Barski_et_al.)/Homer	MACAGGAAGT	1e-07	-18.24	0	10971	0.1908	10201.3	0.1818
GRE(NR),IR3/A549-GR-ChIP-Seq(GSE32465)/Homer	NRGVACABNVTGTYCY	1e-07	-18.07	0	2884	0.0502	2540.9	0.0453
PAX5(Paired,Homeobox),condensed/GM12878-PAX5-ChIP-Seq(GSE32465)/Homer	GTCACGCTCSCTGM	1e-07	-17.98	0	2376	0.0413	2070.2	0.0369
GATA(Zf),IR3/iTreg-Gata3-ChIP-Seq(GSE20898)/Homer	NNNNNBAGATAWYATCTVHN	1e-07	-17.63	0	2560	0.0445	2243.2	0.04
CEBP:CEBP(bZIP)/MEF-Chop-ChIP-Seq(GSE35681)/Homer	NTNATGCAAYMNNHTGMAAY	1e-07	-17.21	0	2690	0.0468	2368	0.0422
Sp2(Zf)/HEK293-Sp2.eGFP-ChIP-Seq(Encode)/Homer	YGGCCCCGCCCC	1e-07	-17.18	0	24908	0.4332	23687.7	0.4221
GATA3(Zf)/iTreg-Gata3-ChIP-Seq(GSE20898)/Homer	AGATAASR	1e-07	-16.84	0	21342	0.3712	20230.6	0.3605
Srebp1a(bHLH)/HepG2-Srebp1a-ChIP-Seq(GSE31477)/Homer	RTCACSCCAY	1e-07	-16.77	0	4017	0.0699	3611.2	0.0643
Cdx2(Homeobox)/mES-Cdx2-ChIP-Seq(GSE14586)/Homer	GYMATAAAAH	1e-07	-16.75	0	10702	0.1861	9967.7	0.1776
HRE(HSF)/HepG2-HSF1-ChIP-Seq(GSE31477)/Homer	BSTTCTRGAABVTTCYAGAA	1e-07	-16.68	0	3210	0.0558	2856.4	0.0509
Tcf7(HMG)/GM12878-TCF7-ChIP-Seq(Encode)/Homer	CTTTGATGTGSB	1e-07	-16.56	0	6063	0.1054	5545.8	0.0988
Hoxc9(Homeobox)/Ainv15-Hoxc9-ChIP-Seq(GSE21812)/Homer	GGCCATAAATCA	1e-07	-16.5	0	7781	0.1353	7179	0.1279
RORa(NR)/Liver-Rora-ChIP-Seq(GSE101115)/Homer	AAWCTAGGTCARDNN	1e-06	-16.11	0	2796	0.0486	2475.2	0.0441
HNF6(Homeobox)/Liver-Hnf6-ChIP-Seq(ERP000394)/Homer	NTATYGATCH	1e-06	-16	0	7298	0.1269	6726.2	0.1198
Zfp809(Zf)/ES-Zfp809-ChIP-Seq(GSE70799)/Homer	GGGGCTYGKCTGGGA	1e-06	-15.45	0	4118	0.0716	3720.8	0.0663
E2F(E2F)/Hela-CellCycle-Expression/Homer	TTSGCGCGAAAA	1e-06	-15.43	0	1036	0.018	861.4	0.0153
DMRT1(DM)/Testis-DMRT1-ChIP-Seq(GSE64892)/Homer	TWGHWACAWTGTWDC	1e-06	-15.03	0	4676	0.0813	4251.2	0.0757
ZNF675(Zf)/HEK293-ZNF675.GFP-ChIP-Seq(GSE58341)/Homer	ARGAGGMCAAAATGW	1e-06	-14.96	0	2536	0.0441	2243.9	0.04
PAX6(Paired,Homeobox)/Forebrain-Pax6-ChIP-Seq(GSE66961)/Homer	NGTGTTCAVTSAAGCGKAAA	1e-06	-14.77	0	1681	0.0292	1453.3	0.0259
Hoxb4(Homeobox)/ES-Hoxb4-ChIP-Seq(GSE34014)/Homer	TGATTRATGGCY	1e-06	-14.69	0	3436	0.0598	3087.9	0.055
MYNN(Zf)/HEK293-MYNN.eGFP-ChIP-Seq(Encode)/Homer	TTCAAAWTAAAAGTC	1e-06	-14.17	0	4196	0.073	3808.4	0.0679
Slug(Zf)/Mesoderm-Snai2-ChIP-Seq(GSE61475)/Homer	SNGCACCTGCHS	1e-05	-13.73	0	8845	0.1538	8238.1	0.1468
RORgt(NR)/EL4-RORgt.Flag-ChIP-Seq(GSE56019)/Homer	AAYTAGGTCA	1e-05	-13.62	0	2626	0.0457	2339.2	0.0417
RORgt(NR)/EL4-RORgt.Flag-ChIP-Seq(GSE56019)/Homer	AAYTAGGTCA	1e-05	-13.62	0	2626	0.0457	2339.2	0.0417
SCRT1(Zf)/HEK293-SCRT1.eGFP-ChIP-Seq(Encode)/Homer	GCAACAGGTG	1e-05	-13.5	0	5089	0.0885	4662	0.0831
Srebp2(bHLH)/HepG2-Srebp2-ChIP-Seq(GSE31477)/Homer	CGGTCACSCCAC	1e-05	-13.27	0	2662	0.0463	2376.2	0.0423
PU.1(ETS)/ThioMac-PU.1-ChIP-Seq(GSE21512)/Homer	AGAGGAAGTG	1e-05	-13.05	0	19128	0.3326	18165.2	0.3237
NFAT(RHD)/Jurkat-NFATC1-ChIP-Seq(Jolma_et_al.)/Homer	ATTTTCCATT	1e-05	-12.71	0	13949	0.2426	13165	0.2346
Mef2b(MADS)/HEK293-Mef2b.V5-ChIP-Seq(GSE67450)/Homer	GCTATTTTTGGM	1e-05	-12.46	0	12700	0.2209	11965.8	0.2132
Dlx3(Homeobox)/Kerainocytes-Dlx3-ChIP-Seq(GSE89884)/Homer	NDGTAATTAC	1e-05	-12.38	0	9781	0.1701	9159.1	0.1632
HOXA1(Homeobox)/mES-Hoxa1-ChIP-Seq(SRP084292)/Homer	TGATKGATGR	1e-05	-12.26	0	4048	0.0704	3691.9	0.0658
Maz(Zf)/HepG2-Maz-ChIP-Seq(GSE31477)/Homer	GGGGGGGG	1e-05	-12.12	0	21227	0.3692	20223.7	0.3603
REST-NRSF(Zf)/Jurkat-NRSF-ChIP-Seq/Homer	GGMGCTGTCCATGGTGCTGA	1e-05	-11.97	0	193	0.0034	135.2	0.0024
KLF14(Zf)/HEK293-KLF14.GFP-ChIP-Seq(GSE58341)/Homer	RGKGGGCGKGGC	1e-05	-11.97	0	27695	0.4816	26521.1	0.4725
ZNF467(Zf)/HEK293-ZNF467.GFP-ChIP-Seq(GSE58341)/Homer	TGGGGAAGGGCM	0.0001	-11.5	0	16901	0.2939	16044.3	0.2859
ZNF165(Zf)/WHIM12-ZNF165-ChIP-Seq(GSE65937)/Homer	AAGGKGRCGCAGGCA	0.0001	-10.95	0	2637	0.0459	2376.4	0.0423
ZNF669(Zf)/HEK293-ZNF669.GFP-ChIP-Seq(GSE58341)/Homer	GARTGGTCATCGCCC	0.0001	-10.68	0	1430	0.0249	1252.3	0.0223
p53(p53)/Saos-p53-ChIP-Seq(GSE15780)/Homer	RRCATGYCYRGRCATGYYYN	0.0001	-10.58	0	1894	0.0329	1684.9	0.03
p53(p53)/Saos-p53-ChIP-Seq/Homer	RRCATGYCYRGRCATGYYYN	0.0001	-10.58	0	1894	0.0329	1684.9	0.03
KLF6(Zf)/PDAC-KLF6-ChIP-Seq(GSE64557)/Homer	MKGGGYGTGGCC	0.0001	-10.14	0.0001	20073	0.3491	19153.7	0.3413
Twist(bHLH)/HMLE-TWIST1-ChIP-Seq(Chang_et_al)/Homer	VCAKCTGGNNNCCAGMTGBN	0.0001	-9.76	0.0001	2588	0.045	2343.2	0.0418
RFX(HTH)/K562-RFX3-ChIP-Seq(SRA012198)/Homer	CGGTTGCCATGGCAAC	0.0001	-9.758	0.0001	1999	0.0348	1791	0.0319
Rfx2(HTH)/LoVo-RFX2-ChIP-Seq(GSE49402)/Homer	GTTGCCATGGCAACM	0.0001	-9.613	0.0001	2198	0.0382	1978.4	0.0353
Oct4:Sox17(POU,Homeobox,HMG)/F9-Sox17-ChIP-Seq(GSE44553)/Homer	CCATTGTATGCAAAT	0.0001	-9.601	0.0001	2249	0.0391	2026.9	0.0361
Nur77(NR)/K562-NR4A1-ChIP-Seq(GSE31363)/Homer	TGACCTTTNCNT	0.0001	-9.541	0.0001	3581	0.0623	3284.7	0.0585
TCFL2(HMG)/K562-TCF7L2-ChIP-Seq(GSE29196)/Homer	ACWTCAAAGG	0.001	-8.739	0.0002	1552	0.027	1382.6	0.0246
Tcf3(HMG)/mES-Tcf3-ChIP-Seq(GSE11724)/Homer	ASWTCAAAGG	0.001	-8.592	0.0002	4449	0.0774	4124	0.0735
RAR:RXR(NR),DR5/ES-RAR-ChIP-Seq(GSE56893)/Homer	AGGTCAAGGTCA	0.001	-8.448	0.0003	3546	0.0617	3266.1	0.0582
Rfx1(HTH)/NPC-H3K4me1-ChIP-Seq(GSE16256)/Homer	KGTTGCCATGGCAA	0.001	-8.226	0.0003	4169	0.0725	3862.4	0.0688
KLF5(Zf)/LoVo-KLF5-ChIP-Seq(GSE49402)/Homer	DGGGYGKGGC	0.001	-8.131	0.0004	23316	0.4055	22363.7	0.3985
Cux2(Homeobox)/Liver-Cux2-ChIP-Seq(GSE35985)/Homer	HNRAATCAAT	0.001	-8.055	0.0004	5636	0.098	5266.3	0.0938
MafB(bZIP)/BMM-Mafb-ChIP-Seq(GSE75722)/Homer	WNTGCTGASTCAGCANWTTY	0.001	-7.858	0.0005	9510	0.1654	8992.1	0.1602
CUX1(Homeobox)/K562-CUX1-ChIP-Seq(GSE92882)/Homer	TATCGATNAN	0.001	-7.854	0.0005	8726	0.1518	8237.7	0.1468
ZNF692(Zf)/HEK293-ZNF692.GFP-ChIP-Seq(GSE58341)/Homer	GTGGGCCCCA	0.001	-7.743	0.0005	2521	0.0438	2304.1	0.0411
Brn2(POU,Homeobox)/NPC-Brn2-ChIP-Seq(GSE35496)/Homer	ATGAATATTC	0.001	-7.638	0.0006	1361	0.0237	1214.8	0.0216
GATA3(Zf),DR4/iTreg-Gata3-ChIP-Seq(GSE20898)/Homer	AGATGKDGAGATAAG	0.001	-7.466	0.0007	1295	0.0225	1154	0.0206
NF1:FOXA1(CTF,Forkhead)/LNCAP-FOXA1-ChIP-Seq(GSE27824)/Homer	WNTGTTTRYTTTGGCA	0.001	-7.293	0.0008	904	0.0157	792	0.0141
ETS:RUNX(ETS,Runt)/Jurkat-RUNX1-ChIP-Seq(GSE17954)/Homer	RCAGGATGTGGT	0.001	-7.229	0.0009	3366	0.0585	3113.1	0.0555
Six4(Homeobox)/MCF7-SIX4-ChIP-Seq(Encode)/Homer	TGWAAYCTGABACCB	0.01	-6.841	0.0013	940	0.0163	830	0.0148
RORg(NR)/Liver-Rorc-ChIP-Seq(GSE101115)/Homer	WAABTAGGTCAV	0.01	-6.746	0.0014	1807	0.0314	1642.9	0.0293
ZNF136(Zf)/HEK293-ZNF136.GFP-ChIP-Seq(GSE58341)/Homer	YTKGATAHAGTATTCTWGGTNGGCA	0.01	-6.692	0.0015	1495	0.026	1349.6	0.024
LXRE(NR),DR4/RAW-LXRb.biotin-ChIP-Seq(GSE21512)/Homer	RGGTTACTANAGGTCA	0.01	-6.539	0.0017	1079	0.0188	961.4	0.0171
Jun-AP1(bZIP)/K562-cJun-ChIP-Seq(GSE31477)/Homer	GATGASTCATCN	0.01	-6.223	0.0024	8829	0.1535	8376.3	0.1492
Mouse_Recombination_Hotspot(Zf)/Testis-DMC1-ChIP-Seq(GSE24438)/Homer	ACTYKNATTCGTGNTACTTC	0.01	-6.027	0.0029	1234	0.0215	1111.9	0.0198
ZNF41(Zf)/HEK293-ZNF41.GFP-ChIP-Seq(GSE58341)/Homer	CCTCATGGTGYCYTWYTCCCTTGTG	0.01	-5.922	0.0032	520	0.009	448.5	0.008
ZNF382(Zf)/HEK293-ZNF382.GFP-ChIP-Seq(GSE58341)/Homer	GNCTGTASTRNTGBCTCHTT	0.01	-5.837	0.0034	564	0.0098	489.7	0.0087
Prop1(Homeobox)/GHFT1-PROP1.biotin-ChIP-Seq(GSE77302)/Homer	NTAATBNAATTA	0.01	-5.523	0.0047	7911	0.1376	7509.6	0.1338
Pit1+1bp(Homeobox)/GCrat-Pit1-ChIP-Seq(GSE58009)/Homer	ATGCATAATTCA	0.01	-5.471	0.0049	4701	0.0818	4421.6	0.0788
RAR:RXR(NR),DR5/ES-RAR-ChIP-Seq(GSE56893)/Homer	RGGTCADNNAGAGGTCAV	0.01	-5.353	0.0055	637	0.0111	560.5	0.01
OCT4-SOX2-TCF-NANOG(POU,Homeobox,HMG)/mES-Oct4-ChIP-Seq(GSE11431)/Homer	ATTTGCATAACAATG	0.01	-5.041	0.0075	2673	0.0465	2488.8	0.0443
Sp5(Zf)/mES-Sp5.Flag-ChIP-Seq(GSE72989)/Homer	RGKGGGCGGAGC	0.01	-4.764	0.0099	19569	0.3403	18836.2	0.3356
SpiB(ETS)/OCILY3-SPIB-ChIP-Seq(GSE56857)/Homer	AAAGRGGAAGTG	0.01	-4.738	0.0102	10893	0.1894	10415.3	0.1856
Bach2(bZIP)/OCILy7-Bach2-ChIP-Seq(GSE44420)/Homer	TGCTGAGTCA	0.1	-4.6	0.0116	6643	0.1155	6311.9	0.1125
GLI3(Zf)/Limb-GLI3-ChIP-Chip(GSE11077)/Homer	CGTGGGTGGTCC	0.1	-4.194	0.0174	2380	0.0414	2223.6	0.0396
DUX4(Homeobox)/Myoblasts-DUX4.V5-ChIP-Seq(GSE75791)/Homer	NWTAAYCYAATCAWN	0.1	-4.163	0.0179	608	0.0106	543.4	0.0097
ZKSCAN1(Zf)/HepG2-ZKSCAN1-ChIP-Seq(Encode)/Homer	GCACAYAGTAGGKCY	0.1	-3.98	0.0214	634	0.011	569.1	0.0101
HOXA2(Homeobox)/mES-Hoxa2-ChIP-Seq(Donaldson_et_al.)/Homer	GYCATCMATCAT	0.1	-3.974	0.0215	1697	0.0295	1575.4	0.0281
X-box(HTH)/NPC-H3K4me1-ChIP-Seq(GSE16256)/Homer	GGTTGCCATGGCAA	0.1	-3.973	0.0215	2381	0.0414	2228.1	0.0397
Gata4(Zf)/Heart-Gata4-ChIP-Seq(GSE35151)/Homer	NBWGATAAGR	0.1	-3.66	0.0293	14958	0.2601	14400.3	0.2566
EBNA1(EBV-virus)/Raji-EBNA1-ChIP-Seq(GSE30709)/Homer	GGYAGCAYDTGCTDCCCNNN	0.1	-3.557	0.0323	334	0.0058	293.2	0.0052
E2F7(E2F)/Hela-E2F7-ChIP-Seq(GSE32673)/Homer	VDTTTCCCGCCA	0.1	-3.281	0.0425	2201	0.0383	2069.3	0.0369
Gata6(Zf)/HUG1N-GATA6-ChIP-Seq(GSE51936)/Homer	YCTTATCTBN	0.1	-3.278	0.0425	13447	0.2339	12949.4	0.2307
Gata2(Zf)/K562-GATA2-ChIP-Seq(GSE18829)/Homer	BBCTTATCTS	0.1	-3.182	0.0467	10100	0.1756	9704.9	0.1729
ZNF16(Zf)/HEK293-ZNF16.GFP-ChIP-Seq(GSE58341)/Homer	MACCTTCYATGGCTCCCTAKTGCCY	0.1	-2.976	0.0572	155	0.0027	132.8	0.0024
ETS:E-box(ETS,bHLH)/HPC7-Scl-ChIP-Seq(GSE22178)/Homer	AGGAARCAGCTG	0.1	-2.74	0.0722	2137	0.0372	2019.6	0.036
Phox2a(Homeobox)/Neuron-Phox2a-ChIP-Seq(GSE31456)/Homer	YTAATYNRATTA	0.1	-2.563	0.086	4861	0.0845	4652.6	0.0829
p73(p53)/Trachea-p73-ChIP-Seq(PRJNA310161)/Homer	NRRRCAWGTCCDGRCATGYY	0.1	-2.526	0.089	920	0.016	857.9	0.0153
KLF10(Zf)/HEK293-KLF10.GFP-ChIP-Seq(GSE58341)/Homer	GGGGGTGTGTCC	0.1	-2.419	0.0988	15680	0.2727	15164.2	0.2702
Gata1(Zf)/K562-GATA1-ChIP-Seq(GSE18829)/Homer	SAGATAAGRV	0.1	-2.394	0.101	9073	0.1578	8743	0.1558
ZSCAN22(Zf)/HEK293-ZSCAN22.GFP-ChIP-Seq(GSE58341)/Homer	SMCAGTCWGAKGGAGGAGGC	1	-2.169	0.1261	1638	0.0285	1552.5	0.0277
RARg(NR)/ES-RARg-ChIP-Seq(GSE30538)/Homer	AGGTCAAGGTCA	1	-2.11	0.1335	1621	0.0282	1537	0.0274
GATA:SCL(Zf,bHLH)/Ter119-SCL-ChIP-Seq(GSE18720)/Homer	CRGCTGBNGNSNNSAGATAA	1	-2.066	0.1391	2174	0.0378	2071.7	0.0369
ZFP3(Zf)/HEK293-ZFP3.GFP-ChIP-Seq(GSE58341)/Homer	GGGTTTTGAAGGATGARTAGGAGTT	1	-1.841	0.1738	39	0.0007	32.7	0.0006
OCT:OCT(POU,Homeobox)/NPC-Brn1-ChIP-Seq(GSE35496)/Homer	ATGAATATTCATGAG	1	-1.805	0.1796	146	0.0025	131.2	0.0023
WT1(Zf)/Kidney-WT1-ChIP-Seq(GSE90016)/Homer	MCTCCCMCRCAB	1	-1.566	0.2276	12583	0.2188	12203.1	0.2174
Mef2a(MADS)/HL1-Mef2a.biotin-ChIP-Seq(GSE21529)/Homer	CYAAAAATAG	1	-1.513	0.2392	6678	0.1161	6460.1	0.1151
GATA(Zf),IR4/iTreg-Gata3-ChIP-Seq(GSE20898)/Homer	NAGATWNBNATCTNN	1	-1.335	0.2852	1165	0.0203	1116.5	0.0199
FOXA1:AR(Forkhead,NR)/LNCAP-AR-ChIP-Seq(GSE27824)/Homer	AGTAAACAAAAAAGAACAND	1	-1.219	0.3195	1428	0.0248	1374.3	0.0245
p53(p53)/mES-cMyc-ChIP-Seq(GSE11431)/Homer	ACATGCCCGGGCAT	1	-1.213	0.3207	316	0.0055	299.3	0.0053
Egr1(Zf)/K562-Egr1-ChIP-Seq(GSE32465)/Homer	TGCGTGGGYG	1	-1.107	0.3555	14014	0.2437	13634.5	0.2429
MafK(bZIP)/C2C12-MafK-ChIP-Seq(GSE36030)/Homer	GCTGASTCAGCA	1	-1.01	0.3905	6354	0.1105	6176.7	0.1101
CTCF-SatelliteElement(Zf?)/CD4+-CTCF-ChIP-Seq(Barski_et_al.)/Homer	TGCAGTTCCMVNWRTGGCCA	1	-0.8597	0.4528	845	0.0147	819.9	0.0146
Hnf1(Homeobox)/Liver-Foxa2-Chip-Seq(GSE25694)/Homer	GGTTAAWCATTAA	1	-0.6752	0.5431	1736	0.0302	1695.4	0.0302
GATA3(Zf),DR8/iTreg-Gata3-ChIP-Seq(GSE20898)/Homer	AGATSTNDNNDSAGATAASN	1	-0.5416	0.6192	1475	0.0257	1447.1	0.0258
Phox2b(Homeobox)/CLBGA-PHOX2B-ChIP-Seq(GSE90683)/Homer	TTAATTNAATTA	1	-0.5168	0.6331	2383	0.0414	2337.4	0.0416
Pax7(Paired,Homeobox)/Myoblast-Pax7-ChIP-Seq(GSE25064)/Homer	TAATCAATTA	1	-0.3596	0.739	1041	0.0181	1032.8	0.0184
DUX(Homeobox)/C2C12-Dux-ChIP-Seq(GSE87279)/Homer	BCWGATTCAATCAAN	1	-0.2824	0.7963	37	0.0006	40.1	0.0007
OCT:OCT(POU,Homeobox)/NPC-OCT6-ChIP-Seq(GSE43916)/Homer	YATGCATATRCATRT	1	-0.2505	0.82	2415	0.042	2393.1	0.0426
ZNF528(Zf)/HEK293-ZNF528.GFP-ChIP-Seq(GSE58341)/Homer	AGAAATGACTTCCCT	1	-0.2315	0.8336	144	0.0025	150.9	0.0027
Klf9(Zf)/GBM-Klf9-ChIP-Seq(GSE62211)/Homer	GCCACRCCCACY	1	-0.1634	0.8901	10051	0.1748	9902.9	0.1764
Pax7(Paired,Homeobox),longest/Myoblast-Pax7-ChIP-Seq(GSE25064)/Homer	NTAATTDGCYAATTANNWWD	1	-0.1549	0.8954	342	0.0059	353.6	0.0063
KLF3(Zf)/MEF-Klf3-ChIP-Seq(GSE44748)/Homer	NRGCCCCRCCCHBNN	1	-0.1332	0.9127	12195	0.2121	12013.5	0.214
TR4(NR),DR1/Hela-TR4-ChIP-Seq(GSE24685)/Homer	GAGGTCAAAGGTCA	1	-0.1317	0.9127	2681	0.0466	2674.7	0.0477
Pax7(Paired,Homeobox),long/Myoblast-Pax7-ChIP-Seq(GSE25064)/Homer	TAATCHGATTAC	1	-0.1081	0.9313	270	0.0047	284.7	0.0051
HNF1b(Homeobox)/PDAC-HNF1B-ChIP-Seq(GSE64557)/Homer	GTTAATNATTAA	1	-0.03989	0.9945	1858	0.0323	1887.6	0.0336
Zfp281(Zf)/ES-Zfp281-ChIP-Seq(GSE81042)/Homer	CCCCTCCCCCAC	1	-0.03663	0.9953	5969	0.1038	5955.3	0.1061
OCT:OCT(POU,Homeobox,IR1)/NPC-Brn2-ChIP-Seq(GSE35496)/Homer	ATGAATWATTCATGA	1	-0.03049	0.9989	228	0.004	251	0.0045
Mef2c(MADS)/GM12878-Mef2c-ChIP-Seq(GSE32465)/Homer	DCYAAAAATAGM	1	-0.004378	1	6683	0.1162	6721.7	0.1198
Klf4(Zf)/mES-Klf4-ChIP-Seq(GSE11431)/Homer	GCCACACCCA	1	-0.001211	1	9559	0.1662	9596.1	0.171
Egr2(Zf)/Thymocytes-Egr2-ChIP-Seq(GSE34254)/Homer	NGCGTGGGCGGR	1	-0.000993	1	4477	0.0779	4566.1	0.0814
NFE2L2(bZIP)/HepG2-NFE2L2-ChIP-Seq(Encode)/Homer	AWWWTGCTGAGTCAT	1	-0.000839	1	2361	0.0411	2453.6	0.0437
EKLF(Zf)/Erythrocyte-Klf1-ChIP-Seq(GSE20478)/Homer	NWGGGTGTGGCY	1	-0.000469	1	5418	0.0942	5517.1	0.0983
NFAT:AP1(RHD,bZIP)/Jurkat-NFATC1-ChIP-Seq(Jolma_et_al.)/Homer	SARTGGAAAAWRTGAGTCAB	1	-6e-06	1	3208	0.0558	3372.5	0.0601
Bach1(bZIP)/K562-Bach1-ChIP-Seq(GSE31477)/Homer	AWWNTGCTGAGTCAT	1	-6e-06	1	2299	0.04	2451.1	0.0437
Nrf2(bZIP)/Lymphoblast-Nrf2-ChIP-Seq(GSE37589)/Homer	HTGCTGAGTCAT	1	-2e-06	1	2086	0.0363	2246.8	0.04
Mef2d(MADS)/Retina-Mef2d-ChIP-Seq(GSE61391)/Homer	GCTATTTTTAGC	1	0	1	2931	0.051	3122.9	0.0556
NF-E2(bZIP)/K562-NFE2-ChIP-Seq(GSE31477)/Homer	GATGACTCAGCA	1	0	1	2365	0.0411	2599.7	0.0463
BORIS(Zf)/K562-CTCFL-ChIP-Seq(GSE32465)/Homer	CNNBRGCGCCCCCTGSTGGC	1	0	1	10028	0.1744	10667.6	0.1901
CTCF(Zf)/CD4+-CTCF-ChIP-Seq(Barski_et_al.)/Homer	AYAGTGCCMYCTRGTGGCCA	1	0	1	8453	0.147	9235.3	0.1645
