# Supplementary material for: Epigenetic reprogramming of airway macrophages promotes polarization and inflammation in muco-obstructive lung disease
Source: Nat Commun. 2021 Nov 11;12:6520. doi: 10.1038/s41467-021-26777-9 (PMC8586227; doi:10.1038/s41467-021-26777-9)
Supplement: Supplementary file 9 — Supplementary Data 7 [file 41467_2021_26777_MOESM9_ESM.xlsx]

## Sheet: Treatment (LPS) response
seqnames	start	end	width	strand	baseMean	log2FoldChange	lfcSE	stat	pvalue	padj	annotation	geneChr	geneStart	geneEnd	geneLength	geneStrand	geneId	transcriptId	distanceToTSS	ENSEMBL	SYMBOL	GENENAME
chr11	120256146	120257442	1297	*	1201.37	-3.77173	0.0893303	-42.2223	0	0	Intron (ENSMUST00000122148.7/268515, intron 2 of 27)	11	120236699	120292282	55584	1	268515	ENSMUST00000118987.1	19447	ENSMUSG00000039741	Bahcc1	BAH domain and coiled-coil containing 1
chr5	90717814	90719411	1598	*	1113.02	-4.90349	0.126879	-38.6471	0	0	Distal Intergenic	5	90759360	90761624	2265	1	20311	ENSMUST00000202380.1	-39949	ENSMUSG00000029371	Cxcl5	chemokine (C-X-C motif) ligand 5
chr5	90788150	90790193	2044	*	2051.94	-4.02458	0.0784909	-51.2745	0	0	Promoter (2-3kb)	5	90786103	90788093	1991	1	330122	ENSMUST00000031326.9	2047	ENSMUSG00000029379	Cxcl3	chemokine (C-X-C motif) ligand 3
chr6	38374131	38375331	1201	*	951.374	-3.98378	0.0996987	-39.9583	0	0	Distal Intergenic	6	38381469	38427647	46179	1	264134	ENSMUST00000162554.7	-6138	ENSMUSG00000056832	Ttc26	tetratricopeptide repeat domain 26
chr19	21077562	21078910	1349	*	921.388	-4.55347	0.123823	-36.7741	4.7921e-296	1.10296e-291	Distal Intergenic	19	20783458	20954202	170745	2	13409	ENSMUST00000039500.3	-123360	ENSMUSG00000024749	Tmc1	transmembrane channel-like gene family 1
chr5	90903055	90904365	1311	*	1724.37	-2.4107	0.0675435	-35.691	5.45317e-279	1.04593e-274	Promoter (<=1kb)	5	90903871	90905938	2068	1	20310	ENSMUST00000200681.3	0	ENSMUSG00000058427	Cxcl2	chemokine (C-X-C motif) ligand 2
chr17	35197994	35199485	1492	*	1254.48	-3.55367	0.100351	-35.4124	1.10217e-274	1.81199e-270	Promoter (2-3kb)	17	35199507	35202004	2498	2	21926	ENSMUST00000167924.1	2519	ENSMUSG00000024401	Tnf	tumor necrosis factor
chr18	65375278	65376835	1558	*	1872.02	-2.52142	0.07145	-35.2893	8.57571e-273	1.23363e-268	Intron (ENSMUST00000035548.14/225638, intron 2 of 12)	18	65265529	65393887	128359	2	225638	ENSMUST00000035548.14	17052	ENSMUSG00000032845	Alpk2	alpha-kinase 2
chr5	90906025	90907539	1515	*	780.398	-5.57658	0.16	-34.8536	3.75489e-266	4.80129e-262	Promoter (2-3kb)	5	90903873	90905938	2066	1	20310	ENSMUST00000075433.7	2152	ENSMUSG00000058427	Cxcl2	chemokine (C-X-C motif) ligand 2
chr5	90785600	90786567	968	*	855.524	-3.24101	0.0954126	-33.9684	6.5301e-253	7.5149e-249	Promoter (<=1kb)	5	90786103	90788093	1991	1	330122	ENSMUST00000031326.9	0	ENSMUSG00000029379	Cxcl3	chemokine (C-X-C motif) ligand 3
chr11	79196067	79198127	2061	*	662.231	-4.09571	0.122673	-33.3871	2.10851e-244	2.2059e-240	Distal Intergenic	11	79240307	79242949	2643	2	78889	ENSMUST00000153585.1	44822	ENSMUSG00000017677	Wsb1	WD repeat and SOCS box-containing 1
chr5	90893395	90894793	1399	*	739.795	-3.69943	0.111905	-33.0588	1.16368e-239	1.11598e-235	Promoter (2-3kb)	5	90891241	90893115	1875	1	14825	ENSMUST00000031327.8	2154	ENSMUSG00000029380	Cxcl1	chemokine (C-X-C motif) ligand 1
chr7	107609405	107610321	917	*	669.626	-4.10186	0.125699	-32.6323	1.42754e-233	1.26371e-229	Promoter (2-3kb)	7	107606844	107748583	141740	1	19024	ENSMUST00000098134.4	2561	ENSMUSG00000036528	Ppfibp2	PTPRF interacting protein, binding protein 2 (liprin beta 2)
chr6	120926583	120928241	1659	*	690.729	-3.46856	0.106562	-32.5497	2.11095e-232	1.73521e-228	Distal Intergenic	6	120934825	120935535	711	2	194401	ENSMUST00000140854.1	7294	ENSMUSG00000051586	Mical3	microtubule associated monooxygenase, calponin and LIM domain containing 3
chr15	27867112	27868673	1562	*	611.326	-3.91646	0.120727	-32.4406	7.35103e-231	5.63976e-227	Exon (ENSMUST00000228406.1/ENSMUST00000228406.1, exon 1 of 1)	15	27746900	27841741	94842	2	223435	ENSMUST00000226644.1	-25371	ENSMUSG00000022263	Trio	triple functional domain (PTPRF interacting)
chr18	65327997	65329447	1451	*	1015.55	-2.59526	0.0807275	-32.1484	9.29981e-227	6.33243e-223	Intron (ENSMUST00000035548.14/225638, intron 4 of 12)	18	65274743	65349534	74792	2	225638	ENSMUST00000141250.1	20087	ENSMUSG00000032845	Alpk2	alpha-kinase 2
chr8	88649826	88651806	1981	*	1546.25	-2.16507	0.0673465	-32.1482	9.3544e-227	6.33243e-223	Promoter (<=1kb)	8	88651341	88688474	37134	1	257632	ENSMUST00000109634.2	0	ENSMUSG00000055994	Nod2	nucleotide-binding oligomerization domain containing 2
chr14	75237167	75239097	1931	*	847.091	-3.05032	0.0953919	-31.9767	2.30178e-224	1.47162e-220	Distal Intergenic	14	75242287	75283555	41269	1	56373	ENSMUST00000022576.9	-3190	ENSMUSG00000021999	Cpb2	carboxypeptidase B2 (plasma)
chr13	110541362	110542350	989	*	831.179	-3.1715	0.0993144	-31.934	9.01661e-224	5.46126e-220	Distal Intergenic	13	110397797	110399035	1239	1	20620	ENSMUST00000225156.1	143565	ENSMUSG00000021701	Plk2	polo like kinase 2
chr11	44503692	44505054	1363	*	753.696	-3.12708	0.0981906	-31.847	1.447e-222	8.32609e-219	Distal Intergenic	11	44518964	44565520	46557	1	74315	ENSMUST00000019333.9	-13910	ENSMUSG00000019189	Rnf145	ring finger protein 145
chr4	105268458	105269509	1052	*	647.46	-3.4501	0.108456	-31.811	4.55419e-222	2.49572e-218	Distal Intergenic	4	105157347	105232764	75418	1	67916	ENSMUST00000064139.7	111111	ENSMUSG00000028517	Plpp3	phospholipid phosphatase 3
chr10	75316945	75319058	2114	*	1328.36	-2.62463	0.0825873	-31.7801	1.21899e-221	6.37646e-218	Promoter (<=1kb)	10	75317102	75326280	9179	1	11540	ENSMUST00000219044.1	0	ENSMUSG00000020178	Adora2a	adenosine A2a receptor
chr11	51832480	51834014	1535	*	948.818	-3.28213	0.104417	-31.4329	7.18428e-217	3.59467e-213	Intron (ENSMUST00000020655.13/76901, intron 4 of 11)	11	51842301	51857125	14825	2	76901	ENSMUST00000151277.1	23111	ENSMUSG00000020387	Jade2	jade family PHD finger 2
chr13	110971751	110973060	1310	*	650.946	-4.08375	0.12999	-31.4158	1.23302e-216	5.9124e-213	Distal Intergenic	13	110882852	110903846	20995	2	102636142	ENSMUST00000225424.1	-67905	NA	4930526H09Rik	RIKEN cDNA 4930526H09 gene
chr2	11523669	11525192	1524	*	631.299	-3.48759	0.113067	-30.8453	6.48656e-209	2.98592e-205	Intron (ENSMUST00000192087.1/ENSMUST00000192087.1, intron 1 of 2)	2	11477967	11502101	24135	2	170768	ENSMUST00000100411.3	-21568	ENSMUSG00000026773	Pfkfb3	6-phosphofructo-2-kinase/fructose-2,6-biphosphatase 3
chr3	50361931	50364279	2349	*	1023.94	-3.1597	0.102485	-30.8309	1.009e-208	4.46603e-205	Intron (ENSMUST00000194462.5/26570, intron 11 of 11)	3	50364938	50443611	78674	2	26570	ENSMUST00000029297.5	79332	ENSMUSG00000027737	Slc7a11	solute carrier family 7 (cationic amino acid transporter, y+ system), member 11
chr10	19199393	19200838	1446	*	695.638	-3.32131	0.108052	-30.738	1.77103e-207	7.54857e-204	Intron (ENSMUST00000216041.1/100504265, intron 3 of 3)	10	19167238	19206702	39465	1	100504265	ENSMUST00000216683.1	32155	NA	Gm20139	predicted gene, 20139
chr2	34957676	34958852	1177	*	623.731	-4.02528	0.13125	-30.6687	1.48696e-206	6.11145e-203	Promoter (<=1kb)	2	34956073	34958136	2064	2	22029	ENSMUST00000201690.1	0	ENSMUSG00000026875	Traf1	TNF receptor-associated factor 1
chr3	50402318	50403258	941	*	672.573	-3.179	0.104037	-30.5563	4.65737e-205	1.84819e-201	Exon (ENSMUST00000193524.1/ENSMUST00000193524.1, exon 1 of 1)	3	50364938	50443611	78674	2	26570	ENSMUST00000029297.5	40353	ENSMUSG00000027737	Slc7a11	solute carrier family 7 (cationic amino acid transporter, y+ system), member 11
chr14	103046639	103047839	1201	*	847.891	-3.07416	0.101055	-30.4205	2.93933e-203	1.12754e-199	Promoter (<=1kb)	14	103046977	103056573	9597	1	16365	ENSMUST00000022722.6	0	ENSMUSG00000022126	Acod1	aconitate decarboxylase 1
chr9	123484216	123484728	513	*	550.259	-3.77067	0.124479	-30.2917	1.47576e-201	5.47843e-198	Intron (ENSMUST00000026269.3/29806, intron 1 of 7)	9	123480610	123516808	36199	1	29806	ENSMUST00000217639.1	3606	ENSMUSG00000025239	Limd1	LIM domains containing 1
chr14	61548182	61549261	1080	*	1110.79	-2.38646	0.0793271	-30.0838	7.88181e-199	2.83452e-195	Intron (ENSMUST00000022497.14/66674, intron 2 of 4)	14	61534305	61556758	22454	2	66674	ENSMUST00000100496.4	7497	ENSMUSG00000021930	Spryd7	SPRY domain containing 7
chr16	36930432	36931454	1023	*	1121.39	-2.20273	0.0735226	-29.9598	3.2775e-197	1.14296e-193	Promoter (<=1kb)	16	36931400	36932073	674	1	224139	ENSMUST00000140266.1	0	ENSMUSG00000034243	Golgb1	golgi autoantigen, golgin subfamily b, macrogolgin 1
chr7	84196010	84197920	1911	*	2175.01	-2.02464	0.0677094	-29.9019	1.8613e-196	6.29999e-193	Distal Intergenic	7	84109356	84151893	42538	2	70178	ENSMUST00000117085.1	-44117	ENSMUSG00000038459	Abhd17c	abhydrolase domain containing 17C
chr13	110400841	110404370	3530	*	1249.62	-4.78329	0.160171	-29.8636	5.84136e-196	1.92066e-192	3' UTR	13	110397797	110399035	1239	1	20620	ENSMUST00000225156.1	3044	ENSMUSG00000021701	Plk2	polo like kinase 2
chr2	157427763	157429230	1468	*	1066.56	-2.26519	0.0762025	-29.7258	3.5594e-194	1.13783e-190	Intron (ENSMUST00000109533.7/20779, intron 1 of 13)	2	157424392	157458600	34209	1	20779	ENSMUST00000129770.1	3371	ENSMUSG00000027646	Src	Rous sarcoma oncogene
chr16	91362449	91363834	1386	*	526.42	-4.15149	0.140137	-29.6246	7.21349e-193	2.24361e-189	Distal Intergenic	16	91372783	91405589	32807	1	15976	ENSMUST00000023693.13	-8949	ENSMUSG00000022971	Ifnar2	interferon (alpha and beta) receptor 2
chr19	29090191	29091266	1076	*	660.467	-3.50545	0.120012	-29.2092	1.48145e-187	4.48649e-184	Distal Intergenic	19	29101375	29143843	42469	1	59028	ENSMUST00000064393.5	-10109	ENSMUSG00000024785	Rcl1	RNA terminal phosphate cyclase-like 1
chr2	29629402	29630011	610	*	720.083	-3.30955	0.1135	-29.1591	6.39777e-187	1.88785e-183	Intron (ENSMUST00000095087.10/107746, intron 1 of 25)	2	29619910	29738327	118418	1	107746	ENSMUST00000147755.8	9492	ENSMUSG00000039844	Rapgef1	Rap guanine nucleotide exchange factor (GEF) 1
chr14	25496090	25497194	1105	*	970.516	-2.25362	0.078788	-28.6036	6.05752e-180	1.74276e-176	Intron (ENSMUST00000161766.7/328365, intron 1 of 2)	14	25502655	25572030	69376	1	328365	ENSMUST00000160680.2	-5461	ENSMUSG00000007817	Zmiz1	zinc finger, MIZ-type containing 1
chr15	67713983	67715364	1382	*	462.928	-4.88394	0.172362	-28.3354	1.26811e-176	3.55939e-173	Distal Intergenic	15	67226769	67377094	150326	1	69334	ENSMUST00000187233.1	487214	ENSMUSG00000102069	1700012I11Rik	RIKEN cDNA 1700012I11 gene
chr2	32896201	32897157	957	*	1121.04	-2.08248	0.0735792	-28.3025	3.21874e-176	8.81942e-173	Promoter (<=1kb)	2	32895632	32909958	14327	1	227737	ENSMUST00000138781.1	569	ENSMUSG00000026796	Fam129b	family with sequence similarity 129, member B
chr6	17404877	17405991	1115	*	1124.69	-2.31778	0.0822289	-28.1869	8.46879e-175	2.2665e-171	Distal Intergenic	6	17463800	17573980	110181	1	17295	ENSMUST00000115443.7	-57809	ENSMUSG00000009376	Met	met proto-oncogene
chr7	110786555	110787851	1297	*	794.473	-3.10119	0.110969	-27.9465	7.27065e-172	1.90162e-168	Intron (ENSMUST00000170374.7/11717, intron 2 of 14)	7	110777690	110791314	13625	1	11717	ENSMUST00000148292.1	8865	ENSMUSG00000005686	Ampd3	adenosine monophosphate deaminase 3
chr19	11583345	11584706	1362	*	473.915	-3.91206	0.140454	-27.853	9.90673e-171	2.5335e-167	Exon (ENSMUST00000193293.1/ENSMUST00000193293.1, exon 1 of 1)	19	11587964	11593015	5052	2	68774	ENSMUST00000135351.1	8309	ENSMUSG00000024679	Ms4a6d	membrane-spanning 4-domains, subfamily A, member 6D
chr5	118477626	118478875	1250	*	1154.67	-1.96102	0.0706026	-27.7755	8.57351e-170	2.14489e-166	Distal Intergenic	5	118560679	118720114	159436	1	76199	ENSMUST00000201614.1	-81804	ENSMUSG00000018076	Med13l	mediator complex subunit 13-like
chr19	6296399	6297224	826	*	1484.13	-2.24121	0.0810033	-27.6681	1.6899e-168	4.13778e-165	Promoter (<=1kb)	19	6297914	6298360	447	1	13660	ENSMUST00000148547.1	-690	ENSMUSG00000024772	Ehd1	EH-domain containing 1
chr6	99187416	99189190	1775	*	805.499	-2.55382	0.0924503	-27.6237	5.78456e-168	1.38686e-164	Intron (ENSMUST00000113326.8/108655, intron 2 of 17)	6	98930090	99163018	232929	2	108655	ENSMUST00000177307.7	-24398	ENSMUSG00000030067	Foxp1	forkhead box P1
chr8	46431794	46433077	1284	*	393.497	-3.95599	0.143535	-27.5612	3.24887e-167	7.63027e-164	Distal Intergenic	8	46471037	46536051	65015	1	14081	ENSMUST00000034046.12	-37960	ENSMUSG00000018796	Acsl1	acyl-CoA synthetase long-chain family member 1
chr19	6876464	6877736	1273	*	812.262	-2.75758	0.100304	-27.4922	2.17552e-166	5.00722e-163	Distal Intergenic	19	6844623	6858211	13589	2	78317	ENSMUST00000113440.1	-18253	ENSMUSG00000047810	Ccdc88b	coiled-coil domain containing 88B
chr9	52105515	52108695	3181	*	601.202	-3.33266	0.121694	-27.3855	4.08065e-165	9.20794e-162	Distal Intergenic	9	52115623	52115739	117	1	102465150	ENSMUST00000184156.1	-6928	ENSMUSG00000099311	Mir6244	microRNA 6244
chr14	103048122	103049607	1486	*	949.499	-2.35915	0.0869332	-27.1375	3.55661e-162	7.87113e-159	Promoter (1-2kb)	14	103046977	103056573	9597	1	16365	ENSMUST00000022722.6	1145	ENSMUSG00000022126	Acod1	aconitate decarboxylase 1
chr5	90660449	90662084	1636	*	584.234	-2.76701	0.102005	-27.1262	4.82978e-162	1.04871e-158	Distal Intergenic	5	90603831	90640657	36827	2	73246	ENSMUST00000202704.3	-19792	ENSMUSG00000029370	Rassf6	Ras association (RalGDS/AF-6) domain family member 6
chr11	79202358	79203038	681	*	378.268	-4.18977	0.154678	-27.0871	1.39683e-161	2.97683e-158	Distal Intergenic	11	79240307	79242949	2643	2	78889	ENSMUST00000153585.1	39911	ENSMUSG00000017677	Wsb1	WD repeat and SOCS box-containing 1
chr3	50419176	50421405	2230	*	471.609	-3.61782	0.133682	-27.0629	2.69492e-161	5.63881e-158	Intron (ENSMUST00000194462.5/26570, intron 5 of 11)	3	50364938	50443611	78674	2	26570	ENSMUST00000029297.5	22206	ENSMUSG00000027737	Slc7a11	solute carrier family 7 (cationic amino acid transporter, y+ system), member 11
chr6	123288878	123291083	2206	*	1881.44	-1.70808	0.0631241	-27.059	2.9933e-161	6.15128e-158	Promoter (<=1kb)	6	123283694	123289866	6173	2	56619	ENSMUST00000176096.1	0	ENSMUSG00000030142	Clec4e	C-type lectin domain family 4, member e
chr4	116700469	116701866	1398	*	1187.25	-2.62224	0.0977833	-26.8168	2.05746e-158	4.15394e-155	3' UTR	4	116704389	116708288	3900	2	67096	ENSMUST00000143330.1	6422	ENSMUSG00000028690	Mmachc	methylmalonic aciduria cblC type, with homocystinuria
chr6	144901898	144903411	1514	*	774.943	-2.59323	0.096727	-26.8098	2.48591e-158	4.93242e-155	Distal Intergenic	6	143843739	144781977	938239	2	20678	ENSMUST00000141102.7	-119921	ENSMUSG00000041540	Sox5	SRY (sex determining region Y)-box 5
chr17	17884740	17885188	449	*	646.939	-2.9706	0.111367	-26.674	9.43823e-157	1.84095e-153	Promoter (<=1kb)	17	17876471	17883940	7470	2	14293	ENSMUST00000061516.7	-800	ENSMUSG00000045551	Fpr1	formyl peptide receptor 1
chr2	158232342	158233595	1254	*	454.657	-4.9142	0.184237	-26.6732	9.62486e-157	1.84606e-153	Distal Intergenic	2	158195751	158229222	33472	2	228846	ENSMUST00000046944.5	-3120	ENSMUSG00000037813	D630003M21Rik	RIKEN cDNA D630003M21 gene
chr2	30924929	30925556	628	*	1282.05	-1.78661	0.0671435	-26.6089	5.3615e-156	1.01149e-152	Intron (ENSMUST00000132244.1/ENSMUST00000132244.1, intron 1 of 2)	2	30889471	30903297	13827	2	64292	ENSMUST00000102852.5	-21632	ENSMUSG00000050737	Ptges	prostaglandin E synthase
chr15	64176379	64177931	1553	*	985.563	-2.07137	0.078007	-26.5536	2.3332e-155	4.33077e-152	Intron (ENSMUST00000177371.7/13196, intron 3 of 27)	15	64158939	64208491	49553	2	13196	ENSMUST00000176358.1	30560	ENSMUSG00000022377	Asap1	ArfGAP with SH3 domain, ankyrin repeat and PH domain1
chr10	81619787	81621138	1352	*	930.4	-2.39741	0.0904167	-26.5151	6.48304e-155	1.18425e-151	Exon (ENSMUST00000126940.1/268319, exon 3 of 3)	10	81625779	81627257	1479	2	50721	ENSMUST00000143424.1	6119	ENSMUSG00000034748	Sirt6	sirtuin 6
chr13	75754162	75754824	663	*	395.679	-4.91522	0.185794	-26.4552	3.17857e-154	5.71552e-151	Promoter (<=1kb)	13	75755236	75770580	15345	1	192657	ENSMUST00000222564.1	-412	ENSMUSG00000001542	Ell2	elongation factor RNA polymerase II 2
chr13	113486251	113487474	1224	*	1124.45	-2.27809	0.0861213	-26.4521	3.45137e-154	6.11057e-151	Intron (ENSMUST00000223835.1/70917, intron 1 of 6)	13	113446288	113502844	56557	2	70917	ENSMUST00000223835.1	15370	ENSMUSG00000114790	4921509O07Rik	RIKEN cDNA 4921509O07 gene
chr17	34861852	34863005	1154	*	1255.22	-1.83093	0.0694482	-26.364	3.54788e-153	6.18626e-150	Promoter (<=1kb)	17	34856374	34862518	6145	2	14962	ENSMUST00000128767.7	0	ENSMUSG00000090231	Cfb	complement factor B
chr4	35145540	35146187	648	*	418.071	-3.94324	0.149618	-26.3554	4.44659e-153	7.63758e-150	Intron (ENSMUST00000102975.9/214944, intron 1 of 3)	4	35152056	35154005	1950	1	387510	ENSMUST00000058595.6	-5869	ENSMUSG00000042993	Ifnk	interferon kappa
chr15	62328148	62329535	1388	*	1116.56	-2.02226	0.076815	-26.3263	9.5869e-153	1.62246e-149	Intron (ENSMUST00000181416.8/19296, intron 6 of 9)	15	62222603	62242505	19903	1	19296	ENSMUST00000182141.1	105545	ENSMUSG00000097039	Pvt1	Pvt1 oncogene
chr5	90890626	90892256	1631	*	886.309	-2.45412	0.093266	-26.3132	1.35591e-152	2.26145e-149	Promoter (<=1kb)	5	90891241	90893115	1875	1	14825	ENSMUST00000031327.8	0	ENSMUSG00000029380	Cxcl1	chemokine (C-X-C motif) ligand 1
chr4	62282349	62284159	1811	*	1985.32	-1.73107	0.0658217	-26.2994	1.94595e-152	3.19917e-149	Promoter (2-3kb)	4	62286449	62298411	11963	1	20530	ENSMUST00000084530.8	-2290	ENSMUSG00000066152	Slc31a2	solute carrier family 31, member 2
chr2	25533844	25534989	1146	*	1128.44	-1.88354	0.0716846	-26.2753	3.67082e-152	5.94988e-149	Intron (ENSMUST00000028311.12/22030, intron 4 of 10)	2	25518866	25539140	20275	2	22030	ENSMUST00000151742.1	4151	ENSMUSG00000026942	Traf2	TNF receptor-associated factor 2
chr9	109849172	109850424	1253	*	464.513	-2.96576	0.112922	-26.2638	4.97089e-152	7.94521e-149	Promoter (<=1kb)	9	109847379	109849617	2239	2	12796	ENSMUST00000112022.4	0	ENSMUSG00000038357	Camp	cathelicidin antimicrobial peptide
chr12	76062704	76063774	1071	*	550.96	-3.39656	0.12948	-26.2322	1.14062e-151	1.79813e-148	Intron (ENSMUST00000044217.15/319565, intron 94 of 115)	12	76059674	76066516	6843	1	319565	ENSMUST00000154762.1	3030	ENSMUSG00000063450	Syne2	spectrin repeat containing, nuclear envelope 2
chr1	174052799	174053603	805	*	570.473	-2.80027	0.107081	-26.1508	9.63951e-151	1.49909e-147	Promoter (2-3kb)	1	174050375	174051313	939	1	258711	ENSMUST00000062665.3	2424	ENSMUSG00000047048	Olfr432	olfactory receptor 432
chr3	52859442	52860396	955	*	497.31	-3.34048	0.127952	-26.1073	3.01259e-150	4.62256e-147	Distal Intergenic	3	52906756	52927666	20911	2	622124	ENSMUST00000194274.1	67270	ENSMUSG00000104401	Gm20750	predicted gene, 20750
chr2	102873175	102874074	900	*	619.442	-2.82385	0.108686	-25.9817	7.96706e-149	1.20639e-145	Intron (ENSMUST00000005218.14/12505, intron 1 of 18)	2	102814133	102901346	87214	2	12505	ENSMUST00000111192.2	27272	ENSMUSG00000005087	Cd44	CD44 antigen
chr13	24095986	24096942	957	*	739.836	-2.2443	0.0866298	-25.9067	5.59248e-148	8.35829e-145	Promoter (2-3kb)	13	24063546	24099635	36090	2	68732	ENSMUST00000142171.1	2693	ENSMUSG00000021338	Carmil1	capping protein regulator and myosin 1 linker 1
chrX	11664204	11666040	1837	*	1092.29	-1.98736	0.0768336	-25.8658	1.61593e-147	2.38414e-144	Distal Intergenic	20	11327822	11328151	330	1	236663	ENSMUST00000091180.2	336382	ENSMUSG00000069038	H2al1j	H2A histone family member L1J
chr8	107290974	107291840	867	*	708.721	-2.99164	0.115817	-25.8307	4.00734e-147	5.83757e-144	Promoter (1-2kb)	8	107293470	107329307	35838	1	54446	ENSMUST00000151582.1	-1630	ENSMUSG00000003847	Nfat5	nuclear factor of activated T cells 5
chr3	50430730	50432123	1394	*	407.734	-3.57116	0.138389	-25.8052	7.74841e-147	1.11462e-143	Intron (ENSMUST00000194462.5/26570, intron 3 of 11)	3	50364938	50443611	78674	2	26570	ENSMUST00000029297.5	11488	ENSMUSG00000027737	Slc7a11	solute carrier family 7 (cationic amino acid transporter, y+ system), member 11
chr9	61669364	61671386	2023	*	1287.65	-1.98002	0.0771883	-25.6518	4.03555e-145	5.73352e-142	Distal Intergenic	9	61913284	61914542	1259	2	56040	ENSMUST00000008036.8	243156	ENSMUSG00000007892	Rplp1	ribosomal protein, large, P1
chr2	30912957	30913712	756	*	375.935	-3.73978	0.146487	-25.5297	9.22144e-144	1.29416e-140	Intron (ENSMUST00000132244.1/ENSMUST00000132244.1, intron 1 of 2)	2	30889471	30903297	13827	2	64292	ENSMUST00000102852.5	-9660	ENSMUSG00000050737	Ptges	prostaglandin E synthase
chr3	146330828	146331592	765	*	615.258	-2.68438	0.105516	-25.4404	9.00535e-143	1.24861e-139	Distal Intergenic	3	146367153	146378944	11792	2	100038607	ENSMUST00000197639.1	47352	ENSMUSG00000105602	Gm10636	predicted gene 10636
chr16	49938550	49939313	764	*	435.809	-3.86414	0.151953	-25.4298	1.18099e-142	1.61797e-139	Distal Intergenic	16	49866833	49911091	44259	1	16423	ENSMUST00000229104.1	71717	ENSMUSG00000055447	Cd47	CD47 antigen (Rh-related antigen, integrin-associated signal transducer)
chr5	105557759	105558977	1219	*	791.241	-2.15575	0.0848551	-25.4051	2.21362e-142	2.99701e-139	Promoter (<=1kb)	5	105558858	105606872	48015	1	100604	ENSMUST00000153754.1	0	ENSMUSG00000054720	Lrrc8c	leucine rich repeat containing 8 family, member C
chr13	52477322	52478762	1441	*	456.076	-3.33646	0.131354	-25.4006	2.48184e-142	3.32108e-139	Distal Intergenic	13	52504380	52531279	26900	2	68203	ENSMUST00000057442.7	52517	ENSMUSG00000047842	Diras2	DIRAS family, GTP-binding RAS-like 2
chr6	123286468	123287627	1160	*	466.146	-3.42504	0.135062	-25.359	7.15332e-142	9.46219e-139	Promoter (2-3kb)	6	123283694	123289866	6173	2	56619	ENSMUST00000176096.1	2239	ENSMUSG00000030142	Clec4e	C-type lectin domain family 4, member e
chr2	94089763	94090614	852	*	385.207	-4.317	0.170622	-25.3015	3.07159e-141	4.01683e-138	Intron (ENSMUST00000028619.4/56348, intron 3 of 10)	2	94033522	94066764	33243	2	56348	ENSMUST00000146580.1	-22999	ENSMUSG00000027195	Hsd17b12	hydroxysteroid (17-beta) dehydrogenase 12
chr9	100473487	100474578	1092	*	492.033	-3.43542	0.135844	-25.2894	4.18314e-141	5.40898e-138	Promoter (2-3kb)	9	100459077	100470609	11533	2	213208	ENSMUST00000152756.7	-2878	ENSMUSG00000044244	Il20rb	interleukin 20 receptor beta
chr7	98538863	98539953	1091	*	515.501	-2.97945	0.118257	-25.1947	4.57781e-140	5.85354e-137	Distal Intergenic	7	98494222	98501831	7610	1	434215	ENSMUST00000165205.1	44641	ENSMUSG00000090958	Lrrc32	leucine rich repeat containing 32
chr13	30830727	30831895	1169	*	392.011	-3.95075	0.157136	-25.1422	1.72066e-139	2.17599e-136	Intron (ENSMUST00000102946.7/66482, intron 24 of 28)	13	30749307	30750768	1462	1	16364	ENSMUST00000222125.1	81420	ENSMUSG00000021356	Irf4	interferon regulatory factor 4
chr16	24725739	24726878	1140	*	577.259	-2.98653	0.119194	-25.0561	1.49803e-138	1.87385e-135	Intron (ENSMUST00000038053.13/210126, intron 7 of 12)	16	24721855	24979530	257676	1	210126	ENSMUST00000115314.3	3884	ENSMUSG00000033306	Lpp	LIM domain containing preferred translocation partner in lipoma
chr8	66494384	66495294	911	*	1016.93	-1.77025	0.070659	-25.0534	1.60154e-138	1.98179e-135	Exon (ENSMUST00000212782.1/ENSMUST00000212782.1, exon 1 of 3)	8	66482395	66486530	4136	2	66282	ENSMUST00000145787.1	-7854	ENSMUSG00000025591	Tma16	translation machinery associated 16
chr3	50429025	50430587	1563	*	401.852	-3.39547	0.135874	-24.9898	7.88312e-138	9.65104e-135	Intron (ENSMUST00000194462.5/26570, intron 3 of 11)	3	50364938	50443611	78674	2	26570	ENSMUST00000029297.5	13024	ENSMUSG00000027737	Slc7a11	solute carrier family 7 (cationic amino acid transporter, y+ system), member 11
chr18	12640466	12641166	701	*	856.114	-1.98951	0.079619	-24.9878	8.29233e-138	1.00452e-134	Promoter (2-3kb)	18	12643344	12689445	46102	1	72747	ENSMUST00000141060.1	-2178	ENSMUSG00000024424	Ttc39c	tetratricopeptide repeat domain 39C
chr4	126137513	126138342	830	*	383.574	-4.82551	0.19335	-24.9573	1.77869e-137	2.13222e-134	Exon (ENSMUST00000116286.8/74178, exon 12 of 13)	4	126128819	126132798	3980	1	74178	ENSMUST00000134369.1	8694	ENSMUSG00000042608	Stk40	serine/threonine kinase 40
chr5	90702834	90703538	705	*	366.801	-5.01296	0.200914	-24.9508	2.09516e-137	2.4857e-134	Distal Intergenic	5	90759360	90761624	2265	1	20311	ENSMUST00000202380.1	-55822	ENSMUSG00000029371	Cxcl5	chemokine (C-X-C motif) ligand 5
chr12	73325256	73325900	645	*	453.28	-3.2012	0.128323	-24.9464	2.33862e-137	2.74623e-134	Intron (ENSMUST00000140523.7/625098, intron 5 of 15)	12	73318629	73339989	21361	1	625098	ENSMUST00000134247.1	6627	ENSMUSG00000044712	Slc38a6	solute carrier family 38, member 6
chr3	50876867	50878142	1276	*	373.469	-4.34075	0.174404	-24.889	9.7885e-137	1.13785e-133	Distal Intergenic	3	51224447	51251644	27198	1	12457	ENSMUST00000023849.14	-346305	ENSMUSG00000023087	Noct	nocturnin
chr2	164385829	164387404	1576	*	644.779	-2.84916	0.114631	-24.855	2.28456e-136	2.62909e-133	Promoter (1-2kb)	2	164355595	164389095	33501	2	20568	ENSMUST00000167427.1	1691	ENSMUSG00000017002	Slpi	secretory leukocyte peptidase inhibitor
chr11	63098385	63099261	877	*	415.277	-3.18476	0.128161	-24.8496	2.61208e-136	2.97624e-133	Distal Intergenic	11	63128982	63159546	30565	1	18858	ENSMUST00000108702.7	-29721	ENSMUSG00000018217	Pmp22	peripheral myelin protein 22
chr17	28751413	28752201	789	*	453.564	-3.05932	0.123529	-24.766	2.08527e-135	2.35269e-132	Distal Intergenic	17	28741619	28746357	4739	1	26416	ENSMUST00000151613.1	9794	ENSMUSG00000053436	Mapk14	mitogen-activated protein kinase 14
chr16	95897736	95898860	1125	*	540.749	-2.81451	0.113899	-24.7105	8.24686e-135	9.21414e-132	Promoter (<=1kb)	16	95831122	95898713	67592	2	69776	ENSMUST00000232930.1	0	ENSMUSG00000117232	1600002D24Rik	RIKEN cDNA 1600002D24 gene
chr9	104375348	104376162	815	*	351.913	-4.00479	0.162088	-24.7075	8.87918e-135	9.82524e-132	Intron (ENSMUST00000191599.1/ENSMUST00000191599.1, intron 1 of 2)	9	104319974	104337748	17775	2	56318	ENSMUST00000215852.1	-37600	ENSMUSG00000032561	Acpp	acid phosphatase, prostate
chr3	126827808	126828458	651	*	617.294	-2.80858	0.113918	-24.6544	3.30369e-134	3.62088e-131	Intron (ENSMUST00000106402.7/108058, intron 16 of 19)	3	126805862	126842893	37032	1	108058	ENSMUST00000170149.1	21946	ENSMUSG00000053819	Camk2d	calcium/calmodulin-dependent protein kinase II, delta
chr14	75185777	75186675	899	*	1015.15	-1.77538	0.0720833	-24.6296	6.08497e-134	6.60627e-131	Intron (ENSMUST00000143539.7/18826, intron 1 of 2)	14	75190329	75230816	40488	1	18826	ENSMUST00000131802.1	-3654	ENSMUSG00000021998	Lcp1	lymphocyte cytosolic protein 1
chr18	5739968	5741022	1055	*	413.191	-3.01161	0.122313	-24.6223	7.29836e-134	7.84956e-131	Intron (ENSMUST00000025081.12/21417, intron 2 of 7)	18	5731081	5772804	41724	1	21417	ENSMUST00000177030.1	8887	ENSMUSG00000024238	Zeb1	zinc finger E-box binding homeobox 1
chr11	4307929	4309341	1413	*	584.765	-2.8321	0.115044	-24.6175	8.21376e-134	8.75229e-131	Distal Intergenic	11	4267095	4272514	5420	1	16878	ENSMUST00000040750.3	40834	ENSMUSG00000034394	Lif	leukemia inhibitory factor
chr2	117298811	117300545	1735	*	1450.11	-2.01456	0.0818701	-24.6067	1.07016e-133	1.12987e-130	Exon (ENSMUST00000102534.10/19419, exon 5 of 17)	2	117258782	117260241	1460	1	68215	ENSMUST00000143612.1	40029	ENSMUSG00000027349	Fam98b	family with sequence similarity 98, member B
chr19	55291995	55293801	1807	*	1111.98	-2.04148	0.0830683	-24.5759	2.28568e-133	2.39126e-130	Promoter (<=1kb)	19	55294227	55295678	1452	1	433256	ENSMUST00000224414.1	-426	ENSMUSG00000024981	Acsl5	acyl-CoA synthetase long-chain family member 5
chr18	65478820	65481850	3031	*	627.433	-3.05352	0.124426	-24.5408	5.41695e-133	5.61611e-130	3' UTR	18	65451531	65454187	2657	1	240354	ENSMUST00000225659.1	27289	ENSMUSG00000032688	Malt1	MALT1 paracaspase
chr13	110545231	110546146	916	*	838.122	-2.17073	0.0886821	-24.4776	2.55652e-132	2.62684e-129	Distal Intergenic	13	110397797	110399035	1239	1	20620	ENSMUST00000225156.1	147434	ENSMUSG00000021701	Plk2	polo like kinase 2
chr13	33089374	33090445	1072	*	509.139	-2.97592	0.12167	-24.4589	4.05053e-132	4.12513e-129	Exon (ENSMUST00000016951.7/282663, exon 4 of 7)	13	33084125	33094380	10256	1	282663	ENSMUST00000016951.7	5249	ENSMUSG00000051029	Serpinb1b	serine (or cysteine) peptidase inhibitor, clade B, member 1b
chr1	151653191	151654097	907	*	332.826	-3.54559	0.144975	-24.4566	4.28439e-132	4.32502e-129	Intron (ENSMUST00000148810.7/63913, intron 5 of 13)	1	151677167	151719342	42176	1	63913	ENSMUST00000086267.5	-23070	ENSMUSG00000026483	Fam129a	family with sequence similarity 129, member A
chr1	120531574	120533303	1730	*	2253.64	-1.64984	0.06752	-24.4348	7.29365e-132	7.29879e-129	Distal Intergenic	1	120474538	120505024	30487	2	17167	ENSMUST00000027639.7	-26550	ENSMUSG00000026390	Marco	macrophage receptor with collagenous structure
chr13	20786726	20787801	1076	*	868.972	-1.88269	0.0773575	-24.3375	7.86048e-131	7.79821e-128	Distal Intergenic	13	20794113	21024252	230140	1	27052	ENSMUST00000021757.4	-6312	ENSMUSG00000021322	Aoah	acyloxyacyl hydrolase
chr10	75326283	75327548	1266	*	1086.98	-1.81128	0.0744537	-24.3276	1.00192e-130	9.85488e-128	Promoter (1-2kb)	10	75324858	75326039	1182	1	11540	ENSMUST00000217703.1	1425	ENSMUSG00000020178	Adora2a	adenosine A2a receptor
chr4	116677671	116678842	1172	*	603.51	-2.76277	0.113629	-24.314	1.39552e-130	1.361e-127	Distal Intergenic	4	116685544	116700822	15279	1	18477	ENSMUST00000135573.7	-6702	ENSMUSG00000028691	Prdx1	peroxiredoxin 1
chr5	114783384	114784492	1109	*	706.484	-2.22627	0.0920707	-24.18	3.61208e-129	3.49312e-126	Promoter (1-2kb)	5	114786045	114803611	17567	1	68420	ENSMUST00000137519.1	-1553	ENSMUSG00000041870	Ankrd13a	ankyrin repeat domain 13a
chr13	15907496	15909186	1691	*	1011.46	-2.38976	0.0988376	-24.1786	3.73456e-129	3.58148e-126	Intron (ENSMUST00000220672.1/100503142, intron 3 of 3)	13	15915502	15926667	11166	2	100503142	ENSMUST00000221744.1	17481	NA	B230303A05Rik	U1 small nuclear ribonucleoprotein 1C pseudogene
chr6	123207242	123208627	1386	*	811.636	-2.44156	0.101002	-24.1734	4.24003e-129	4.03262e-126	Distal Intergenic	6	123229843	123247021	17179	1	56620	ENSMUST00000112554.8	-21216	ENSMUSG00000023349	Clec4n	C-type lectin domain family 4, member n
chr14	70329617	70330507	891	*	835.719	-1.98695	0.0822769	-24.1495	7.55692e-129	7.12835e-126	Promoter (1-2kb)	14	70318733	70331518	12786	2	213053	ENSMUST00000139284.1	1011	ENSMUSG00000022094	Slc39a14	solute carrier family 39 (zinc transporter), member 14
chr16	95814248	95815502	1255	*	613.786	-2.57632	0.10705	-24.0665	5.60213e-128	5.24145e-125	Intron (ENSMUST00000233116.1/69776, intron 2 of 4)	16	95831117	95845770	14654	2	69776	ENSMUST00000233770.1	30268	ENSMUSG00000117232	1600002D24Rik	RIKEN cDNA 1600002D24 gene
chr2	129262840	129263729	890	*	573.997	-2.55276	0.106223	-24.0322	1.28289e-127	1.19062e-124	Intron (ENSMUST00000141964.1/ENSMUST00000141964.1, intron 2 of 2)	2	129268210	129297212	29003	2	70466	ENSMUST00000052708.6	33483	ENSMUSG00000048327	Ckap2l	cytoskeleton associated protein 2-like
chr4	141425313	141426949	1637	*	1781.72	-1.90851	0.0795016	-24.0059	2.41316e-127	2.22167e-124	Distal Intergenic	4	141420779	141425311	4533	1	29818	ENSMUST00000102486.4	4534	ENSMUSG00000006221	Hspb7	heat shock protein family, member 7 (cardiovascular)
chr7	110797345	110798081	737	*	517.842	-2.85293	0.119088	-23.9565	7.90854e-127	7.2232e-124	Intron (ENSMUST00000170374.7/11717, intron 6 of 14)	7	110777690	110791314	13625	1	11717	ENSMUST00000148292.1	19655	ENSMUSG00000005686	Ampd3	adenosine monophosphate deaminase 3
chr3	152121497	152123222	1726	*	959.344	-1.98751	0.0837966	-23.7183	2.33367e-124	2.11465e-121	Intron (ENSMUST00000046614.9/54120, intron 3 of 5)	3	152093533	152108522	14990	2	54120	ENSMUST00000152283.7	-12975	ENSMUSG00000039131	Gipc2	GIPC PDZ domain containing family, member 2
chr17	26484357	26485380	1024	*	418.567	-3.14615	0.132834	-23.6849	5.16444e-124	4.6432e-121	Distal Intergenic	17	26506516	26507723	1208	2	19252	ENSMUST00000146077.1	22343	ENSMUSG00000024190	Dusp1	dual specificity phosphatase 1
chr14	103012338	103013975	1638	*	2056.88	-1.8142	0.0766047	-23.6826	5.44603e-124	4.85841e-121	Exon (ENSMUST00000230389.1/ENSMUST00000230389.1, exon 1 of 3)	14	102987412	103033803	46392	2	71264	ENSMUST00000226662.1	19828	ENSMUSG00000114980	4933432I03Rik	RIKEN cDNA 4933432I03 gene
chr9	20812232	20813446	1215	*	439.387	-3.56017	0.150382	-23.6741	6.65878e-124	5.8946e-121	Promoter (1-2kb)	9	20770050	20815067	45018	2	53867	ENSMUST00000004201.7	1621	ENSMUSG00000004098	Col5a3	collagen, type V, alpha 3
chr10	84955677	84956655	979	*	1060.23	-1.89681	0.0801487	-23.6661	8.0617e-124	7.08205e-121	Intron (ENSMUST00000038523.14/237422, intron 3 of 9)	10	84937393	85016209	78817	1	237422	ENSMUST00000217175.1	18284	ENSMUSG00000035620	Ric8b	RIC8 guanine nucleotide exchange factor B
chr5	53490411	53491422	1012	*	355.652	-3.56973	0.151522	-23.5592	1.0103e-122	8.80802e-120	Intron (ENSMUST00000201991.3/19664, intron 1 of 6)	5	53466152	53649390	183239	1	19664	ENSMUST00000201991.3	24259	ENSMUSG00000039191	Rbpj	recombination signal binding protein for immunoglobulin kappa J region
chr14	32797766	32799084	1319	*	561.451	-2.28013	0.0970114	-23.5038	3.73388e-122	3.23081e-119	Intron (ENSMUST00000039191.7/69069, intron 1 of 4)	14	32808234	32817092	8859	1	69069	ENSMUST00000228955.1	-9150	ENSMUSG00000041707	Tmem273	transmembrane protein 273
chr2	139919599	139920494	896	*	574.259	-2.90078	0.123463	-23.4952	4.56916e-122	3.92406e-119	Intron (ENSMUST00000046656.8/75812, intron 10 of 13)	2	139976532	140042214	65683	2	75812	ENSMUST00000124949.1	121720	ENSMUSG00000039033	Tasp1	taspase, threonine aspartase 1
chr18	12131272	12133163	1892	*	1922.91	-1.56848	0.0667848	-23.4857	5.71612e-122	4.87272e-119	Promoter (2-3kb)	18	12128780	12137338	8559	1	66878	ENSMUST00000234563.1	2492	ENSMUSG00000024404	Riok3	RIO kinase 3
chr3	79173126	79173806	681	*	670.967	-2.09978	0.0895417	-23.4503	1.31265e-121	1.11075e-118	Promoter (<=1kb)	3	79109066	79173198	64133	2	76089	ENSMUST00000152275.7	0	ENSMUSG00000062232	Rapgef2	Rap guanine nucleotide exchange factor (GEF) 2
chr9	21135552	21136761	1210	*	527.194	-2.55821	0.109197	-23.4275	2.24087e-121	1.88235e-118	3' UTR	9	21123459	21131243	7785	2	54721	ENSMUST00000214864.1	-4309	ENSMUSG00000032175	Tyk2	tyrosine kinase 2
chr1	62735907	62737739	1833	*	579.813	-2.67777	0.114913	-23.3026	4.17554e-120	3.48206e-117	Intron (ENSMUST00000126344.1/18187, intron 2 of 2)	1	62703702	62818695	114994	1	18187	ENSMUST00000114157.2	32205	ENSMUSG00000025969	Nrp2	neuropilin 2
chr13	15850361	15851008	648	*	1011.65	-2.05045	0.0880222	-23.2947	5.0186e-120	4.155e-117	Intron (ENSMUST00000220672.1/100503142, intron 3 of 3)	13	15807243	15827537	20295	1	328190	ENSMUST00000221778.1	43118	ENSMUSG00000113338	A530046M15Rik	RIKEN cDNA A530046M15 gene
chr17	29393363	29394736	1374	*	1884.83	-1.7188	0.0738315	-23.2801	7.05942e-120	5.8029e-117	Distal Intergenic	17	29376501	29378452	1952	1	26382	ENSMUST00000144616.1	16862	ENSMUSG00000024013	Fgd2	FYVE, RhoGEF and PH domain containing 2
chr2	167716859	167718007	1149	*	1900.64	-1.48942	0.0640247	-23.2633	1.04406e-119	8.52137e-117	Exon (ENSMUST00000141923.1/329562, exon 2 of 4)	2	167691181	167697801	6621	1	329562	ENSMUST00000130679.1	25678	ENSMUSG00000006462	A530013C23Rik	RIKEN cDNA A530013C23 gene
chr5	90699876	90701649	1774	*	850.95	-2.11278	0.0908907	-23.2453	1.58575e-119	1.28514e-116	Distal Intergenic	5	90759360	90761624	2265	1	20311	ENSMUST00000202380.1	-57711	ENSMUSG00000029371	Cxcl5	chemokine (C-X-C motif) ligand 5
chr8	11458047	11458805	759	*	536.414	-2.21533	0.0954307	-23.214	3.28941e-119	2.6472e-116	Exon (ENSMUST00000209418.1/ENSMUST00000209418.1, exon 1 of 1)	8	11441109	11443702	2594	1	12827	ENSMUST00000146219.1	16938	ENSMUSG00000031503	Col4a2	collagen, type IV, alpha 2
chr2	128433499	128434051	553	*	428.201	-2.82188	0.121584	-23.2093	3.66777e-119	2.93119e-116	Exon (ENSMUST00000224297.1/ENSMUST00000224297.1, exon 1 of 8)	2	128178319	128429366	251048	2	100043424	ENSMUST00000225087.1	-4133	NA	Morrbid	myeloid RNA regulator of BCL2L11 induced cell death
chr5	36618266	36619341	1076	*	359.699	-3.65288	0.1576	-23.1782	7.56095e-119	6.00084e-116	Promoter (1-2kb)	5	36615956	36621255	5300	2	320661	ENSMUST00000150088.4	1914	ENSMUSG00000029190	D5Ertd579e	DNA segment, Chr 5, ERATO Doi 579, expressed
chr2	150894676	150896593	1918	*	1108.07	1.74896	0.0754845	23.1698	9.17751e-119	7.23395e-116	Intron (ENSMUST00000056149.14/76192, intron 1 of 12)	2	150846330	150904647	58318	2	76192	ENSMUST00000129228.1	8054	ENSMUSG00000032046	Abhd12	abhydrolase domain containing 12
chr12	8805024	8806271	1248	*	456.339	-2.77678	0.120155	-23.1101	3.66476e-118	2.86901e-115	Distal Intergenic	12	8771803	8790448	18646	1	20969	ENSMUST00000160348.1	33221	ENSMUSG00000020592	Sdc1	syndecan 1
chr16	93141755	93142864	1110	*	548.665	-2.40251	0.104072	-23.085	6.54703e-118	5.0908e-115	Distal Intergenic	16	93343724	93353189	9466	2	69857	ENSMUST00000185971.6	210325	ENSMUSG00000100277	1810053B23Rik	RIKEN cDNA 1810053B23 gene
chr10	96690304	96691637	1334	*	1692.42	-1.85926	0.0806517	-23.0529	1.37461e-117	1.06168e-114	Distal Intergenic	10	96617554	96618668	1115	1	12226	ENSMUST00000218953.1	72750	ENSMUSG00000036478	Btg1	B cell translocation gene 1, anti-proliferative
chr16	52425074	52426420	1347	*	315.062	-3.81251	0.165687	-23.0103	3.67468e-117	2.81924e-114	Intron (ENSMUST00000023312.13/11658, intron 1 of 15)	16	52251467	52452465	200999	2	11658	ENSMUST00000170035.7	26045	ENSMUSG00000022636	Alcam	activated leukocyte cell adhesion molecule
chr9	52174041	52175850	1810	*	1782.86	-1.92382	0.0836354	-23.0025	4.39883e-117	3.35246e-114	Distal Intergenic	9	52111985	52168111	56127	2	244871	ENSMUST00000165519.1	-5930	ENSMUSG00000035164	Zc3h12c	zinc finger CCCH type containing 12C
chr2	90545261	90545662	402	*	382.14	-2.82285	0.122916	-22.9657	1.02652e-116	7.77192e-114	Intron (ENSMUST00000168621.2/19271, intron 1 of 23)	2	90432889	90580647	147759	2	19271	ENSMUST00000168621.2	34985	ENSMUSG00000025314	Ptprj	protein tyrosine phosphatase, receptor type, J
chr11	79610053	79611790	1738	*	1375.53	-1.5622	0.0680775	-22.9474	1.56379e-116	1.17623e-113	Intron (ENSMUST00000017783.12/268451, intron 1 of 14)	11	79607079	79623163	16085	2	790912	ENSMUST00000145652.1	11373	ENSMUSG00000087434	Rab11fip4os1	RAB11 family interacting protein 4 (class II), opposite strand 1
chr11	117194400	117195221	822	*	340.704	-3.37538	0.1472	-22.9306	2.29878e-116	1.71783e-113	Distal Intergenic	11	117199661	117362325	162665	1	53860	ENSMUST00000093907.10	-4440	ENSMUSG00000059248	2009-09-01	septin 9
chr11	99164442	99165678	1237	*	599.677	-2.57182	0.112472	-22.8663	1.00669e-115	7.47421e-113	Distal Intergenic	11	99144196	99155077	10882	2	12775	ENSMUST00000103134.3	-9365	ENSMUSG00000037944	Ccr7	chemokine (C-C motif) receptor 7
chr7	43666982	43667865	884	*	741.609	-2.15251	0.0942527	-22.8376	1.94107e-115	1.43192e-112	Distal Intergenic	7	43672016	43678298	6283	1	233189	ENSMUST00000038332.8	-4151	ENSMUSG00000038888	Ctu1	cytosolic thiouridylase subunit 1
chr10	10546146	10547025	880	*	423.719	-3.34115	0.146356	-22.8289	2.36825e-115	1.73592e-112	3' UTR	10	10546195	10558181	11987	2	67844	ENSMUST00000220018.2	11156	ENSMUSG00000019832	Rab32	RAB32, member RAS oncogene family
chr17	37482587	37483848	1262	*	501.42	-2.84079	0.124518	-22.8143	3.30507e-115	2.40729e-112	Promoter (<=1kb)	17	37480851	37483551	2701	2	14990	ENSMUST00000016427.10	0	ENSMUSG00000016283	H2-M2	histocompatibility 2, M region locus 2
chr11	116620595	116621728	1134	*	1557.35	-1.65441	0.0725489	-22.8041	4.17169e-115	3.01938e-112	Promoter (2-3kb)	11	116598165	116624200	26036	2	217344	ENSMUST00000103029.9	2472	ENSMUSG00000020806	Rhbdf2	rhomboid 5 homolog 2
chr4	152259833	152261174	1342	*	354.763	-2.88801	0.126704	-22.7934	5.33596e-115	3.83792e-112	Exon (ENSMUST00000075363.9/70025, exon 8 of 9)	4	152274232	152285337	11106	1	100129	ENSMUST00000105650.7	-13058	ENSMUSG00000042804	Gpr153	G protein-coupled receptor 153
chr15	67992229	67993147	919	*	308.796	-3.50857	0.154382	-22.7266	2.4475e-114	1.74945e-111	Distal Intergenic	15	68084321	68258787	174467	2	380993	ENSMUST00000162173.7	265640	ENSMUSG00000022335	Zfat	zinc finger and AT hook domain containing
chr12	8707516	8708440	925	*	382.577	-2.82453	0.124552	-22.6774	7.48208e-114	5.31509e-111	Promoter (1-2kb)	12	8710226	8721797	11572	1	80913	ENSMUST00000171418.2	-1786	ENSMUSG00000020594	Pum2	pumilio RNA-binding family member 2
chr11	119933059	119934348	1290	*	615.994	-2.5439	0.112196	-22.6737	8.1539e-114	5.7568e-111	Distal Intergenic	11	119942763	120002621	59859	1	108100	ENSMUST00000075180.11	-8415	ENSMUSG00000025372	Baiap2	brain-specific angiogenesis inhibitor 1-associated protein 2
chr6	123279382	123282257	2876	*	1565.52	-4.36673	0.192988	-22.6269	2.35509e-113	1.6526e-110	3' UTR	6	123283694	123289866	6173	2	56619	ENSMUST00000176096.1	7609	ENSMUSG00000030142	Clec4e	C-type lectin domain family 4, member e
chr8	40594958	40595678	721	*	1476.31	-1.61881	0.0715974	-22.6099	3.46157e-113	2.41431e-110	Intron (ENSMUST00000048890.16/54384, intron 4 of 14)	8	40553858	40590514	36657	2	54384	ENSMUST00000173487.7	-4444	ENSMUSG00000039431	Mtmr7	myotubularin related protein 7
chr17	29669624	29671467	1844	*	705.929	-2.26236	0.10007	-22.6078	3.63369e-113	2.51909e-110	Intron (ENSMUST00000150388.2/74157, intron 2 of 6)	17	29676229	29687047	10819	1	74157	ENSMUST00000234388.1	-4762	ENSMUSG00000024019	Cmtr1	cap methyltransferase 1
chrX	19142370	19145259	2890	*	456.287	-2.95651	0.131278	-22.5209	2.58845e-112	1.78372e-109	Promoter (1-2kb)	20	19146294	19146388	95	2	723827	ENSMUST00000083488.1	1129	ENSMUSG00000065422	Mir221	microRNA 221
chr14	103029116	103030008	893	*	956.153	-1.74409	0.0775067	-22.5025	3.9246e-112	2.68837e-109	Intron (ENSMUST00000226662.1/71264, intron 2 of 2)	14	102987412	103033803	46392	2	71264	ENSMUST00000226662.1	3795	ENSMUSG00000114980	4933432I03Rik	RIKEN cDNA 4933432I03 gene
chr9	50477865	50478282	418	*	475.05	-2.63752	0.117333	-22.4791	6.65481e-112	4.53161e-109	Distal Intergenic	9	50494525	50505482	10958	1	76509	ENSMUST00000114474.7	-16243	ENSMUSG00000032068	Plet1	placenta expressed transcript 1
chr18	83818750	83819398	649	*	506.896	-2.59344	0.115504	-22.4533	1.18822e-111	8.04365e-109	Distal Intergenic	18	84012082	84086390	74309	2	110796	ENSMUST00000175783.1	266992	ENSMUSG00000046982	Tshz1	teashirt zinc finger family member 1
chr10	67607210	67608595	1386	*	1731.98	-1.4266	0.0635373	-22.4529	1.19814e-111	8.06333e-109	Distal Intergenic	10	67569216	67571959	2744	2	105245193	ENSMUST00000219796.1	-35251	NA	4930563J15Rik	RIKEN cDNA 4930563J15 gene
chr6	90689150	90689876	727	*	437.035	-2.70318	0.120497	-22.4336	1.85134e-111	1.23868e-108	Exon (ENSMUST00000204662.1/ENSMUST00000204662.1, exon 1 of 2)	6	90689818	90694696	4879	2	232227	ENSMUST00000205068.1	4820	ENSMUSG00000034312	Iqsec1	IQ motif and Sec7 domain 1
chr19	11532766	11534104	1339	*	604.663	-2.53034	0.113661	-22.2622	8.59262e-110	5.71588e-107	Promoter (2-3kb)	19	11536801	11558467	21667	1	66607	ENSMUST00000025581.6	-2697	ENSMUSG00000024678	Ms4a4d	membrane-spanning 4-domains, subfamily A, member 4D
chr6	17463244	17464593	1350	*	1507.33	-1.62903	0.0734382	-22.1824	5.08314e-109	3.36191e-106	Promoter (<=1kb)	6	17463800	17573980	110181	1	17295	ENSMUST00000115443.7	0	ENSMUSG00000009376	Met	met proto-oncogene
chr15	6568609	6569658	1050	*	1670.62	-1.36889	0.0617445	-22.1702	6.65751e-109	4.37802e-106	5' UTR	15	6579871	6663304	83434	1	23880	ENSMUST00000090461.11	-10213	ENSMUSG00000022148	Fyb	FYN binding protein
chr11	63416316	63417339	1024	*	500.948	-2.40964	0.108745	-22.1587	8.60623e-109	5.62735e-106	Exon (ENSMUST00000151765.1/ENSMUST00000151765.1, exon 2 of 2)	11	63133068	63158566	25499	1	18858	ENSMUST00000108700.1	283248	ENSMUSG00000018217	Pmp22	peripheral myelin protein 22
chr17	28192422	28194056	1635	*	860.303	-1.82032	0.0821988	-22.1454	1.15592e-108	7.51551e-106	Intron (ENSMUST00000073534.9/224656, intron 2 of 13)	17	28197785	28202478	4694	1	224656	ENSMUST00000133868.1	-3729	ENSMUSG00000024220	Zfp523	zinc finger protein 523
chr14	67856427	67856875	449	*	269.297	-4.75663	0.21497	-22.127	1.73849e-108	1.12397e-105	Promoter (2-3kb)	14	67859636	67859745	110	2	102465310	ENSMUST00000183732.1	2870	ENSMUSG00000098866	Mir6539	microRNA 6539
chr19	10692986	10693447	462	*	350.963	-2.93751	0.133329	-22.0321	1.41827e-107	9.11819e-105	Intron (ENSMUST00000087951.5/107305, intron 1 of 4)	19	10688815	10714419	25605	1	107305	ENSMUST00000087951.5	4171	ENSMUSG00000048832	Vps37c	vacuolar protein sorting 37C
chr18	84880371	84881440	1070	*	1706.83	-1.44644	0.0656586	-22.0297	1.49537e-107	9.56047e-105	Promoter (2-3kb)	18	84877601	84879864	2264	1	109672	ENSMUST00000159837.1	2770	ENSMUSG00000024646	Cyb5a	cytochrome b5 type A (microsomal)
chr7	80166540	80167326	787	*	457.91	-2.51079	0.114009	-22.0227	1.74727e-107	1.11092e-104	Distal Intergenic	7	80186841	80226527	39687	1	20352	ENSMUST00000032754.8	-19515	ENSMUSG00000030539	Sema4b	sema domain, immunoglobulin domain (Ig), transmembrane domain (TM) and short cytoplasmic domain, (semaphorin) 4B
chr2	128226314	128227139	826	*	356.84	-3.20313	0.146489	-21.8661	5.46485e-106	3.45549e-103	Intron (ENSMUST00000225087.1/100043424, intron 3 of 6)	2	128128131	128128737	607	1	12125	ENSMUST00000132201.1	98183	ENSMUSG00000027381	Bcl2l11	BCL2-like 11 (apoptosis facilitator)
chr2	94138117	94138992	876	*	388.342	-2.70872	0.123911	-21.8602	6.21076e-106	3.90569e-103	Intron (ENSMUST00000028619.4/56348, intron 1 of 10)	2	94114576	94157893	43318	2	56348	ENSMUST00000141955.1	18901	ENSMUSG00000027195	Hsd17b12	hydroxysteroid (17-beta) dehydrogenase 12
chr8	61561228	61562095	868	*	248.316	-4.15055	0.19025	-21.8163	1.62376e-105	1.01556e-102	Intron (ENSMUST00000121200.8/72333, intron 1 of 11)	8	61525121	61533841	8721	2	72333	ENSMUST00000136825.1	-27387	ENSMUSG00000058056	Palld	palladin, cytoskeletal associated protein
chr2	129311386	129312019	634	*	541.935	-2.28216	0.104675	-21.8023	2.2059e-105	1.3722e-102	Promoter (1-2kb)	2	129299610	129309972	10363	2	16175	ENSMUST00000028882.1	-1414	ENSMUSG00000027399	Il1a	interleukin 1 alpha
chr9	104401378	104402670	1293	*	433.813	-2.40942	0.110606	-21.7838	3.30606e-105	2.04551e-102	Distal Intergenic	9	104426113	104426187	75	1	100316725	ENSMUST00000158781.1	-23443	ENSMUSG00000089406	Mir2136	microRNA 2136
chr10	122894406	122896014	1609	*	2995.02	-1.11476	0.0512226	-21.7631	5.18672e-105	3.19194e-102	Promoter (<=1kb)	10	122895368	122941449	46082	1	319468	ENSMUST00000162969.1	0	ENSMUSG00000034613	Ppm1h	protein phosphatase 1H (PP2C domain containing)
chr17	65647987	65648929	943	*	696.391	-2.37215	0.109184	-21.7262	1.16026e-104	7.10236e-102	Downstream (2-3kb)	17	65637507	65642168	4662	2	213272	ENSMUST00000050236.6	-5819	ENSMUSG00000050612	Txndc2	thioredoxin domain containing 2 (spermatozoa)
chr19	53565772	53566642	871	*	1267.79	-1.59534	0.073434	-21.7249	1.19421e-104	7.27145e-102	Distal Intergenic	19	53600398	53645833	45436	1	13006	ENSMUST00000025930.9	-33756	ENSMUSG00000024974	Smc3	structural maintenance of chromosomes 3
chr16	23897478	23898588	1111	*	905.367	-1.93859	0.0896537	-21.623	1.09061e-103	6.60572e-101	Distal Intergenic	16	23889573	23890958	1386	2	20604	ENSMUST00000004480.4	-6520	ENSMUSG00000004366	Sst	somatostatin
chr19	29176327	29176850	524	*	257.684	-4.37289	0.202457	-21.5991	1.83221e-103	1.10394e-100	Distal Intergenic	19	29135279	29135375	97	1	724062	ENSMUST00000083622.1	41048	ENSMUSG00000065556	Mir101b	microRNA 101b
chr6	40170180	40171486	1307	*	607.747	-2.23092	0.103366	-21.5828	2.60725e-103	1.56274e-100	Intron (ENSMUST00000180886.1/434008, intron 2 of 3)	6	40110251	40248437	138187	1	434008	ENSMUST00000061740.7	59929	ENSMUSG00000057716	Tmem178b	transmembrane protein 178B
chr6	39295567	39296758	1192	*	533.116	-2.03011	0.0940779	-21.5791	2.82462e-103	1.68425e-100	Distal Intergenic	6	39343910	39347350	3441	2	72144	ENSMUST00000201208.1	50592	ENSMUSG00000029924	Slc37a3	solute carrier family 37 (glycerol-3-phosphate transporter), member 3
chr5	4231589	4232605	1017	*	270.318	-3.41313	0.15845	-21.5407	6.47759e-103	3.84251e-100	Distal Intergenic	5	4192367	4197651	5285	1	208595	ENSMUST00000177258.1	39222	ENSMUSG00000053178	Mterf1b	mitochondrial transcription termination factor 1b
chr9	123483613	123483985	373	*	317.844	-3.34651	0.155382	-21.5373	6.95838e-103	4.10655e-100	Intron (ENSMUST00000026269.3/29806, intron 1 of 7)	9	123480610	123516808	36199	1	29806	ENSMUST00000217639.1	3003	ENSMUSG00000025239	Limd1	LIM domains containing 1
chr18	63901136	63902072	937	*	375.889	-3.26472	0.15194	-21.4869	2.06532e-102	1.21265e-99	Intron (ENSMUST00000072726.5/104082, intron 21 of 27)	18	63708695	63989760	281066	1	104082	ENSMUST00000072726.5	192441	ENSMUSG00000040560	Wdr7	WD repeat domain 7
chr2	152010692	152011620	929	*	440.878	-2.58168	0.120265	-21.4665	3.1999e-102	1.86928e-99	Distal Intergenic	2	151999897	152009246	9350	1	69698	ENSMUST00000109858.1	10795	ENSMUSG00000027463	Slc52a3	solute carrier protein family 52, member 3
chr6	35425706	35426723	1018	*	316.236	-3.32181	0.154819	-21.4561	4.00343e-102	2.32687e-99	Distal Intergenic	6	35330846	35336825	5980	1	73409	ENSMUST00000201560.1	94860	ENSMUSG00000107341	1700065J11Rik	RIKEN cDNA 1700065J11 gene
chr4	107552599	107554276	1678	*	959.396	-1.71286	0.080001	-21.4105	1.06631e-101	6.16645e-99	Intron (ENSMUST00000135835.7/230587, intron 2 of 2)	4	107581203	107627471	46269	1	230587	ENSMUST00000138211.7	-26927	ENSMUSG00000034762	Glis1	GLIS family zinc finger 1
chr2	122665334	122667002	1669	*	706.657	-2.04666	0.0960976	-21.2977	1.19248e-100	6.86158e-98	Distal Intergenic	2	122640803	122640881	79	1	387165	ENSMUST00000102354.2	24531	ENSMUSG00000076309	Mir147	microRNA 147
chr12	32056854	32058183	1330	*	557.406	-2.19537	0.103119	-21.2896	1.41834e-100	8.12058e-98	Promoter (2-3kb)	12	31958480	32060589	102110	2	19088	ENSMUST00000146865.1	2406	ENSMUSG00000002997	Prkar2b	protein kinase, cAMP dependent regulatory, type II beta
chr4	62281051	62281750	700	*	462.394	-2.20976	0.10381	-21.2865	1.51275e-100	8.61825e-98	Intron (ENSMUST00000107468.7/20530, intron 2 of 4)	4	62286449	62298411	11963	1	20530	ENSMUST00000084530.8	-4699	ENSMUSG00000066152	Slc31a2	solute carrier family 31, member 2
chr7	139972891	139973460	570	*	590.08	-2.58004	0.121293	-21.271	2.10533e-100	1.19351e-97	Intron (ENSMUST00000139218.1/ENSMUST00000139218.1, intron 2 of 4)	7	139972442	139978719	6278	2	381933	ENSMUST00000209335.1	5259	ENSMUSG00000073795	6430531B16Rik	RIKEN cDNA 6430531B16 gene
chr5	103620181	103621923	1743	*	373.633	-2.74485	0.129085	-21.2639	2.44917e-100	1.38163e-97	Intron (ENSMUST00000031263.1/75750, intron 1 of 5)	5	103605711	103629403	23693	2	75750	ENSMUST00000031263.1	7480	ENSMUSG00000029321	Slc10a6	solute carrier family 10 (sodium/bile acid cotransporter family), member 6
chr14	25492978	25494218	1241	*	1035.16	-1.70297	0.0801597	-21.2447	3.69123e-100	2.07215e-97	Intron (ENSMUST00000161766.7/328365, intron 1 of 2)	14	25502655	25572030	69376	1	328365	ENSMUST00000160680.2	-8437	ENSMUSG00000007817	Zmiz1	zinc finger, MIZ-type containing 1
chrX	96121749	96122939	1191	*	1002.83	-1.74556	0.0821726	-21.2426	3.85852e-100	2.15554e-97	Intron (ENSMUST00000117399.1/17698, intron 1 of 12)	20	96096097	96151959	55863	1	17698	ENSMUST00000135027.1	25652	ENSMUSG00000031207	Msn	moesin
chr5	66040875	66041892	1018	*	632.485	-2.20836	0.104147	-21.2043	8.71609e-100	4.84568e-97	Intron (ENSMUST00000113726.7/245945, intron 3 of 6)	5	66026785	66054552	27768	2	245945	ENSMUST00000200852.3	12660	ENSMUSG00000070780	Rbm47	RNA binding motif protein 47
chr10	75120850	75121586	737	*	361.389	-2.48852	0.117442	-21.1893	1.19897e-99	6.63359e-97	Intron (ENSMUST00000164107.2/110279, intron 1 of 22)	10	75160360	75171548	11189	1	110279	ENSMUST00000218591.1	-38774	ENSMUSG00000009681	Bcr	breakpoint cluster region
chr10	98943599	98944315	717	*	315.929	-3.63482	0.171585	-21.1838	1.34774e-99	7.421e-97	Intron (ENSMUST00000219557.1/67972, intron 1 of 3)	10	98915472	98996930	81459	1	67972	ENSMUST00000219624.1	28127	ENSMUSG00000019943	Atp2b1	ATPase, Ca++ transporting, plasma membrane 1
chr10	96237638	96238064	427	*	447.075	-2.71806	0.128435	-21.1628	2.10204e-99	1.15193e-96	Intron (ENSMUST00000219638.1/74881, intron 3 of 5)	10	96226207	96248708	22502	1	74881	ENSMUST00000218720.1	11431	ENSMUSG00000112762	4930459C07Rik	RIKEN cDNA 4930459C07 gene
chr15	67780409	67781489	1081	*	1319.98	-1.62333	0.0767368	-21.1545	2.50806e-99	1.36792e-96	Distal Intergenic	15	68084321	68258787	174467	2	380993	ENSMUST00000162173.7	477298	ENSMUSG00000022335	Zfat	zinc finger and AT hook domain containing
chr8	128243835	128245032	1198	*	362.517	-3.00661	0.142558	-21.0905	9.72503e-99	5.27909e-96	Distal Intergenic	8	128278148	128278225	78	2	102465212	ENSMUST00000184910.1	33193	ENSMUSG00000099326	Mir21c	microRNA 21c
chr9	90197838	90199322	1485	*	327.204	-2.9047	0.137787	-21.0811	1.18616e-98	6.40864e-96	Promoter (2-3kb)	9	90195128	90200097	4970	1	108153	ENSMUST00000124441.1	2710	ENSMUSG00000032363	Adamts7	a disintegrin-like and metallopeptidase (reprolysin type) with thrombospondin type 1 motif, 7
chr10	61203706	61204779	1074	*	464.135	-2.40229	0.11402	-21.069	1.53134e-98	8.23494e-96	Intron (ENSMUST00000092486.10/237360, intron 18 of 21)	10	61175942	61188839	12898	1	65971	ENSMUST00000126831.1	27764	ENSMUSG00000020096	Tbata	thymus, brain and testes associated
chr17	65649055	65649617	563	*	273.544	-3.55874	0.169047	-21.0518	2.20027e-98	1.17772e-95	Downstream (2-3kb)	17	65637507	65642168	4662	2	213272	ENSMUST00000050236.6	-6887	ENSMUSG00000050612	Txndc2	thioredoxin domain containing 2 (spermatozoa)
chr6	35568434	35569682	1249	*	967.749	-1.76717	0.0839521	-21.0498	2.29875e-98	1.22474e-95	Distal Intergenic	6	35508906	35539888	30983	2	14489	ENSMUST00000031866.8	-28546	ENSMUSG00000029840	Mtpn	myotrophin
chr5	21195243	21197484	2242	*	856.86	-1.99904	0.0950848	-21.0238	3.97262e-98	2.10679e-95	Exon (ENSMUST00000197522.4/212167, exon 3 of 19)	5	21186313	21288642	102330	1	212167	ENSMUST00000198937.1	8930	ENSMUSG00000039934	Gsap	gamma-secretase activating protein
chr2	90542134	90543609	1476	*	1988.92	-1.20402	0.0572738	-21.0223	4.10488e-98	2.16694e-95	Intron (ENSMUST00000168621.2/19271, intron 1 of 23)	2	90432889	90580647	147759	2	19271	ENSMUST00000168621.2	37038	ENSMUSG00000025314	Ptprj	protein tyrosine phosphatase, receptor type, J
chr17	35218623	35220974	2352	*	3269.42	-1.22055	0.0581108	-21.0038	6.06023e-98	3.18455e-95	Promoter (<=1kb)	17	35220836	35221657	822	2	18038	ENSMUST00000176748.1	683	ENSMUSG00000042419	Nfkbil1	nuclear factor of kappa light polypeptide gene enhancer in B cells inhibitor like 1
chr14	71103943	71104577	635	*	341.561	-3.01477	0.143847	-20.9582	1.57879e-97	8.25857e-95	Intron (ENSMUST00000227525.1/ENSMUST00000227525.1, intron 1 of 7)	14	71251273	71271047	19775	1	100043132	ENSMUST00000228402.1	-146696	ENSMUSG00000115139	Gm4251	predicted gene 4251
chr11	63508108	63509268	1161	*	471.819	-2.43278	0.116158	-20.9438	2.13714e-97	1.10906e-94	Distal Intergenic	11	63133068	63158566	25499	1	18858	ENSMUST00000108700.1	375040	ENSMUSG00000018217	Pmp22	peripheral myelin protein 22
chr17	84180879	84182644	1766	*	2388.76	1.22154	0.0583247	20.9437	2.13946e-97	1.10906e-94	Downstream (1-2kb)	17	84183931	84187947	4017	2	12193	ENSMUST00000060366.6	5303	ENSMUSG00000045817	Zfp36l2	zinc finger protein 36, C3H type-like 2
chr10	121733330	121734445	1116	*	254.78	-3.33169	0.15912	-20.9383	2.39974e-97	1.2384e-94	Distal Intergenic	10	121739937	121752865	12929	1	270802	ENSMUST00000065600.7	-5492	ENSMUSG00000053684	BC048403	cDNA sequence BC048403
chr1	62725940	62726416	477	*	351.714	-2.61827	0.125076	-20.9334	2.65696e-97	1.36503e-94	Intron (ENSMUST00000126344.1/18187, intron 2 of 2)	1	62703702	62818695	114994	1	18187	ENSMUST00000114157.2	22238	ENSMUSG00000025969	Nrp2	neuropilin 2
chr12	111186544	111187479	936	*	433.301	-2.58403	0.123658	-20.8966	5.74887e-97	2.94038e-94	Promoter (2-3kb)	12	111159850	111184491	24642	2	78062	ENSMUST00000121608.1	-2053	ENSMUSG00000083193	4930595D18Rik	RIKEN cDNA 4930595D18 gene
chr16	14490166	14491767	1602	*	269.101	-3.17515	0.151991	-20.8903	6.5546e-97	3.33765e-94	Distal Intergenic	16	14461013	14474042	13030	1	17250	ENSMUST00000146032.1	29153	ENSMUSG00000023088	Abcc1	ATP-binding cassette, sub-family C (CFTR/MRP), member 1
chr18	6700571	6701658	1088	*	786.62	-2.23904	0.107234	-20.88	8.14135e-97	4.12738e-94	Distal Intergenic	18	6733905	6784669	50765	1	19330	ENSMUST00000234356.1	-32247	ENSMUSG00000073639	Rab18	RAB18, member RAS oncogene family
chr15	9555145	9556621	1477	*	520.232	-2.12621	0.101918	-20.862	1.18681e-96	5.96417e-94	Distal Intergenic	15	9516409	9530176	13768	2	16197	ENSMUST00000228673.1	-24969	ENSMUSG00000003882	Il7r	interleukin 7 receptor
chr7	96878198	96879399	1202	*	757.598	-1.79926	0.0862452	-20.8622	1.18208e-96	5.96417e-94	Intron (ENSMUST00000107162.7/23966, intron 27 of 32)	7	96951505	97064758	113254	1	244141	ENSMUST00000044466.11	-72106	ENSMUSG00000018995	Nars2	asparaginyl-tRNA synthetase 2 (mitochondrial)(putative)
chr12	111685288	111687042	1755	*	510.306	-2.68002	0.128657	-20.8307	2.2791e-96	1.14035e-93	Distal Intergenic	12	111678116	111678908	793	1	328162	ENSMUST00000222737.1	7172	ENSMUSG00000060950	Trmt61a	tRNA methyltransferase 61A
chr11	4299726	4300391	666	*	211.734	-3.95539	0.190119	-20.8048	3.91831e-96	1.95205e-93	Distal Intergenic	11	4267095	4272514	5420	1	16878	ENSMUST00000040750.3	32631	ENSMUSG00000034394	Lif	leukemia inhibitory factor
chr12	8801684	8802262	579	*	248.53	-4.38389	0.210755	-20.8009	4.24488e-96	2.10562e-93	Distal Intergenic	12	8771803	8790448	18646	1	20969	ENSMUST00000160348.1	29881	ENSMUSG00000020592	Sdc1	syndecan 1
chr11	31820855	31822285	1431	*	661.568	-2.07124	0.099678	-20.7793	6.65797e-96	3.28844e-93	Promoter (2-3kb)	11	31790113	31824473	34361	2	414116	ENSMUST00000129425.7	2188	ENSMUSG00000085772	D630024D03Rik	RIKEN cDNA D630024D03 gene
chr7	144569271	144570034	764	*	334.387	-2.91665	0.140529	-20.7549	1.10826e-95	5.45041e-93	Intron (ENSMUST00000097928.2/ENSMUST00000097928.2, intron 1 of 1)	7	144577318	144582463	5146	2	14082	ENSMUST00000033394.7	12429	ENSMUSG00000031077	Fadd	Fas (TNFRSF6)-associated via death domain
chr18	52535105	52536095	991	*	250.601	-3.95652	0.190766	-20.7402	1.50437e-95	7.36697e-93	Distal Intergenic	18	52516069	52529867	13799	2	16948	ENSMUST00000171470.7	-5238	ENSMUSG00000024529	Lox	lysyl oxidase
chr3	27201734	27203191	1458	*	1261.55	1.35067	0.0652204	20.7094	2.85124e-95	1.39036e-92	Intron (ENSMUST00000046515.14/320024, intron 1 of 4)	3	27188441	27239584	51144	1	320024	ENSMUST00000140872.1	13293	ENSMUSG00000027698	Nceh1	neutral cholesterol ester hydrolase 1
chr4	35146329	35146939	611	*	248.864	-3.53054	0.170625	-20.6919	4.09991e-95	1.99081e-92	Intron (ENSMUST00000102975.9/214944, intron 1 of 3)	4	35152056	35154005	1950	1	387510	ENSMUST00000058595.6	-5117	ENSMUSG00000042993	Ifnk	interferon kappa
chr2	93213888	93215084	1197	*	262.17	-3.28091	0.158626	-20.6833	4.89729e-95	2.36801e-92	Intron (ENSMUST00000111265.8/241556, intron 5 of 9)	2	93204247	93227786	23540	2	241556	ENSMUST00000028646.3	12702	ENSMUSG00000027217	Tspan18	tetraspanin 18
chr12	8388578	8389910	1333	*	733.411	-2.37299	0.114748	-20.6801	5.23261e-95	2.51956e-92	Distal Intergenic	12	8317611	8324033	6423	1	58240	ENSMUST00000220300.1	70967	ENSMUSG00000020605	Hs1bp3	HCLS1 binding protein 3
chr1	74775569	74776337	769	*	278.713	-3.14464	0.152105	-20.6741	5.92347e-95	2.84033e-92	Exon (ENSMUST00000188031.1/ENSMUST00000188031.1, exon 2 of 3)	1	74771892	74785322	13431	1	22420	ENSMUST00000006716.7	3677	ENSMUSG00000033227	Wnt6	wingless-type MMTV integration site family, member 6
chr6	39054927	39056386	1460	*	640.791	-1.88773	0.0915641	-20.6165	1.95109e-94	9.31674e-92	Intron (ENSMUST00000003017.12/21391, intron 9 of 12)	6	39063878	39067598	3721	2	69986	ENSMUST00000186189.1	11212	ENSMUSG00000100121	1700025N23Rik	RIKEN cDNA 1700025N23 gene
chr16	85061656	85062399	744	*	245.779	-3.2823	0.159418	-20.5893	3.42083e-94	1.62674e-91	Intron (ENSMUST00000227723.1/11820, intron 5 of 17)	16	85014305	85027625	13321	2	11820	ENSMUST00000228509.1	-34031	ENSMUSG00000022892	App	amyloid beta (A4) precursor protein
chr2	132084250	132085507	1258	*	440.844	-2.2109	0.107539	-20.5591	6.38146e-94	3.02216e-91	Intron (ENSMUST00000028815.14/54338, intron 5 of 15)	2	132075606	132078008	2403	2	54338	ENSMUST00000154009.1	-6242	ENSMUSG00000027340	Slc23a2	solute carrier family 23 (nucleobase transporters), member 2
chr12	55467633	55468023	391	*	348.935	-3.23375	0.157681	-20.5082	1.81973e-93	8.58263e-91	Distal Intergenic	12	55490407	55491810	1404	2	18035	ENSMUST00000219869.1	23787	ENSMUSG00000021025	Nfkbia	nuclear factor of kappa light polypeptide gene enhancer in B cells inhibitor, alpha
chr2	102722482	102723285	804	*	255.52	-5.80552	0.283306	-20.4921	2.53467e-93	1.19058e-90	Intron (ENSMUST00000080210.9/20511, intron 1 of 10)	2	102718974	102735955	16982	1	20511	ENSMUST00000128622.1	3508	ENSMUSG00000005089	Slc1a2	solute carrier family 1 (glial high affinity glutamate transporter), member 2
chr13	50421128	50422100	973	*	407.996	-2.48529	0.121376	-20.476	3.52412e-93	1.64861e-90	Promoter (1-2kb)	13	50423855	50427290	3436	1	109082	ENSMUST00000176976.1	-1755	ENSMUSG00000037816	Fbxw17	F-box and WD-40 domain protein 17
chr2	84247991	84248954	964	*	394.729	-2.35113	0.11483	-20.4748	3.61217e-93	1.68296e-90	Distal Intergenic	2	84330659	84375358	44700	2	54598	ENSMUST00000099944.3	126404	ENSMUSG00000059588	Calcrl	calcitonin receptor-like
chr16	10758231	10759130	900	*	319.722	-2.85795	0.139634	-20.4674	4.20112e-93	1.94947e-90	Distal Intergenic	16	10782240	10785536	3297	2	12703	ENSMUST00000229866.1	26406	ENSMUSG00000038037	Socs1	suppressor of cytokine signaling 1
chr3	135670355	135671324	970	*	336.275	-2.95818	0.144596	-20.4582	5.07514e-93	2.34559e-90	Promoter (1-2kb)	3	135585281	135669339	84059	2	18033	ENSMUST00000196469.4	-1016	ENSMUSG00000028163	Nfkb1	nuclear factor of kappa light polypeptide gene enhancer in B cells 1, p105
chr14	72862784	72864148	1365	*	307.032	-3.47519	0.169897	-20.4547	5.45746e-93	2.5122e-90	Exon (ENSMUST00000226844.1/ENSMUST00000226844.1, exon 1 of 2)	14	72537946	72710003	172058	2	319448	ENSMUST00000089017.11	-152781	ENSMUSG00000033487	Fndc3a	fibronectin type III domain containing 3A
chr12	112797483	112798328	846	*	1638.54	-1.60521	0.0785975	-20.4232	1.04068e-92	4.7714e-90	Intron (ENSMUST00000124526.1/ENSMUST00000124526.1, intron 1 of 6)	12	112808937	112816252	7316	1	217887	ENSMUST00000037014.10	-10609	ENSMUSG00000037594	Clba1	clathrin binding box of aftiphilin containing 1
chr7	19202314	19203625	1312	*	441.5	-2.484	0.121772	-20.3988	1.7145e-92	7.82964e-90	3' UTR	7	19212538	19224174	11637	1	319197	ENSMUST00000060225.5	-8913	ENSMUSG00000044317	Gpr4	G protein-coupled receptor 4
chr10	17787814	17788988	1175	*	956.715	-1.65956	0.0814507	-20.375	2.78811e-92	1.26822e-89	Distal Intergenic	10	17796226	17807908	11683	1	378431	ENSMUST00000175676.1	-7238	ENSMUSG00000039891	Txlnb	taxilin beta
chr4	145273916	145274260	345	*	258.754	-3.73886	0.183736	-20.3491	4.73198e-92	2.14394e-89	Intron (ENSMUST00000030339.12/21941, intron 12 of 12)	4	145225416	145246870	21455	2	21938	ENSMUST00000143055.1	-27046	ENSMUSG00000028599	Tnfrsf1b	tumor necrosis factor receptor superfamily, member 1b
chr13	30602799	30604423	1625	*	445.985	-2.5442	0.125047	-20.3459	5.05141e-92	2.27969e-89	Distal Intergenic	13	30615043	30624259	9217	1	75090	ENSMUST00000151471.1	-10620	ENSMUSG00000086263	4930519D14Rik	RIKEN cDNA 4930519D14 gene
chr13	58622251	58623291	1041	*	361.888	-2.56229	0.125988	-20.3375	5.98997e-92	2.6927e-89	Distal Intergenic	13	58581690	58610877	29188	2	114304	ENSMUST00000148396.1	-11374	ENSMUSG00000021553	Slc28a3	solute carrier family 28 (sodium-coupled nucleoside transporter), member 3
chr6	17554051	17555214	1164	*	249.736	-4.46017	0.219334	-20.3351	6.29305e-92	2.81794e-89	Intron (ENSMUST00000115443.7/17295, intron 16 of 21)	6	17546973	17553430	6458	1	17295	ENSMUST00000148903.1	7078	ENSMUSG00000009376	Met	met proto-oncogene
chr3	133584310	133584733	424	*	292.268	-3.60064	0.177447	-20.2914	1.53317e-91	6.83872e-89	Exon (ENSMUST00000199268.1/ENSMUST00000199268.1, exon 2 of 3)	3	133488535	133545139	56605	2	214133	ENSMUST00000197118.4	-39171	ENSMUSG00000040943	Tet2	tet methylcytosine dioxygenase 2
chr2	127722225	127722946	722	*	727.489	-1.74022	0.0857941	-20.2836	1.79433e-91	7.97271e-89	Intron (ENSMUST00000028856.2/228576, intron 1 of 3)	2	127704386	127729932	25547	2	228576	ENSMUST00000028856.2	6986	ENSMUSG00000027377	Mall	mal, T cell differentiation protein-like
chr10	34012563	34013712	1150	*	281.35	-3.35196	0.165387	-20.2675	2.4924e-91	1.10319e-88	Intron (ENSMUST00000019917.5/66521, intron 1 of 6)	10	34003372	34019586	16215	2	66521	ENSMUST00000219414.1	5874	ENSMUSG00000019782	Rwdd1	RWD domain containing 1
chr7	43642378	43643769	1392	*	1768.68	-1.26379	0.0623754	-20.261	2.84213e-91	1.25316e-88	Intron (ENSMUST00000032663.9/72431, intron 4 of 5)	7	43634707	43649295	14589	1	72431	ENSMUST00000032663.9	7671	ENSMUSG00000030472	Ceacam18	carcinoembryonic antigen-related cell adhesion molecule 18
chr9	123485676	123486833	1158	*	399.144	-2.56138	0.126639	-20.2258	5.80757e-91	2.55092e-88	Intron (ENSMUST00000026269.3/29806, intron 1 of 7)	9	123480610	123516808	36199	1	29806	ENSMUST00000217639.1	5066	ENSMUSG00000025239	Limd1	LIM domains containing 1
chr16	58414829	58416184	1356	*	511.537	-2.52087	0.124654	-20.223	6.14757e-91	2.68999e-88	Intron (ENSMUST00000046663.7/73379, intron 1 of 15)	16	58408443	58469727	61285	1	73379	ENSMUST00000046663.7	6386	ENSMUSG00000035107	Dcbld2	discoidin, CUB and LCCL domain containing 2
chr5	113594262	113595361	1100	*	470.136	-2.45659	0.12152	-20.2156	7.13644e-91	3.11087e-88	Distal Intergenic	5	113570919	113589718	18800	1	320916	ENSMUST00000181294.1	23343	ENSMUSG00000063430	Wscd2	WSC domain containing 2
chr5	90708765	90709267	503	*	224.368	-5.30799	0.262625	-20.2113	7.78801e-91	3.38208e-88	Distal Intergenic	5	90759360	90761624	2265	1	20311	ENSMUST00000202380.1	-50093	ENSMUSG00000029371	Cxcl5	chemokine (C-X-C motif) ligand 5
chr11	67563878	67564976	1099	*	619.579	-2.14773	0.10634	-20.1968	1.04538e-90	4.52268e-88	Intron (ENSMUST00000108681.7/14457, intron 1 of 13)	11	67547154	67684974	137821	1	14457	ENSMUST00000041611.11	16724	ENSMUSG00000033066	Gas7	growth arrest specific 7
chr11	117977830	117978220	391	*	224.859	-3.52368	0.174598	-20.1816	1.41972e-90	6.11922e-88	Distal Intergenic	11	117986292	118024011	37720	1	74451	ENSMUST00000132676.7	-8072	ENSMUSG00000017715	Pgs1	phosphatidylglycerophosphate synthase 1
chr1	72082405	72083688	1284	*	455.831	-2.17633	0.107859	-20.1775	1.54272e-90	6.62453e-88	Distal Intergenic	1	71958998	72005195	46198	2	71134	ENSMUST00000188213.1	-77210	ENSMUSG00000101848	4933417E11Rik	RIKEN cDNA 4933417E11 gene
chr15	67899090	67900243	1154	*	1113.55	-1.63588	0.081087	-20.1744	1.64504e-90	7.03766e-88	Distal Intergenic	15	68084321	68258787	174467	2	380993	ENSMUST00000162173.7	358544	ENSMUSG00000022335	Zfat	zinc finger and AT hook domain containing
chr6	17519980	17521444	1465	*	1158.77	-1.48048	0.0734053	-20.1686	1.84805e-90	7.87686e-88	Intron (ENSMUST00000115443.7/17295, intron 4 of 21)	6	17535001	17547210	12210	1	17295	ENSMUST00000152802.1	-13557	ENSMUSG00000009376	Met	met proto-oncogene
chr2	164352802	164353904	1103	*	242.799	-4.43639	0.220041	-20.1616	2.12872e-90	9.0397e-88	Promoter (<=1kb)	2	164354313	164354383	71	2	102465780	ENSMUST00000185076.1	479	ENSMUSG00000098489	Mir7678	microRNA 7678
chr2	32907054	32907848	795	*	480.528	-2.61449	0.129681	-20.1609	2.16062e-90	9.14141e-88	Intron (ENSMUST00000028135.14/227737, intron 2 of 13)	2	32910908	32912587	1680	1	227737	ENSMUST00000125347.1	-3060	ENSMUSG00000026796	Fam129b	family with sequence similarity 129, member B
chr19	24016699	24017823	1125	*	850.559	1.61346	0.0800412	20.1579	2.29309e-90	9.66635e-88	Intron (ENSMUST00000096164.4/381217, intron 2 of 10)	19	23972751	24031019	58269	2	381217	ENSMUST00000096164.4	13196	ENSMUSG00000071604	Fam189a2	family with sequence similarity 189, member A2
chr14	103056659	103060010	3352	*	4927.2	-1.35095	0.0670412	-20.151	2.63879e-90	1.1083e-87	Distal Intergenic	14	103046977	103056573	9597	1	16365	ENSMUST00000022722.6	9682	ENSMUSG00000022126	Acod1	aconitate decarboxylase 1
chr8	79243273	79244287	1015	*	237.642	-3.59229	0.178339	-20.143	3.09758e-90	1.29627e-87	Intron (ENSMUST00000034109.5/67687, intron 1 of 5)	8	79223297	79248543	25247	2	67687	ENSMUST00000210889.1	4256	ENSMUSG00000031682	1700011L22Rik	RIKEN cDNA 1700011L22 gene
chr1	150197400	150198571	1172	*	251.221	-4.44973	0.221099	-20.1255	4.41142e-90	1.83939e-87	Distal Intergenic	1	150159043	150164948	5906	2	102639566	ENSMUST00000181308.1	-32452	ENSMUSG00000097754	Ptgs2os2	prostaglandin-endoperoxide synthase 2, opposite strand 2
chr10	67589697	67590653	957	*	271.492	-3.14167	0.156321	-20.0976	7.74455e-90	3.21751e-87	Distal Intergenic	10	67569216	67571959	2744	2	105245193	ENSMUST00000219796.1	-17738	NA	4930563J15Rik	RIKEN cDNA 4930563J15 gene
chr5	105797915	105799363	1449	*	742.624	-1.80676	0.0899093	-20.0954	8.09681e-90	3.35176e-87	Intron (ENSMUST00000060531.15/231549, intron 2 of 2)	5	105732230	105832436	100207	1	231549	ENSMUST00000140081.7	65685	ENSMUSG00000046079	Lrrc8d	leucine rich repeat containing 8D
chr12	84802496	84804009	1514	*	1346.86	-1.56605	0.0779511	-20.0901	9.00613e-90	3.71482e-87	Exon (ENSMUST00000002073.12/16997, exon 17 of 36)	12	84791859	84799463	7605	2	16997	ENSMUST00000165141.1	-3033	ENSMUSG00000002020	Ltbp2	latent transforming growth factor beta binding protein 2
chr8	34635783	34637154	1372	*	273.694	-2.84236	0.141726	-20.0552	1.81666e-89	7.46654e-87	Intron (ENSMUST00000211381.1/330734, intron 1 of 4)	8	34589420	34640316	50897	2	330734	ENSMUST00000211381.1	3162	ENSMUSG00000109819	B930018H19Rik	RIKEN cDNA B930018H19 gene
chr17	36001143	36001493	351	*	483.977	-2.00616	0.100094	-20.0428	2.33178e-89	9.54961e-87	Intron (ENSMUST00000173900.1/77810, intron 1 of 1)	17	35994453	36038435	43983	1	77810	ENSMUST00000173900.1	6690	NA	A930015D03Rik	RIKEN cDNA A930015D03 gene
chr14	74880753	74881601	849	*	269.839	-3.01141	0.150337	-20.031	2.95449e-89	1.20569e-86	Intron (ENSMUST00000088970.6/380916, intron 1 of 19)	14	74756127	74885255	129129	2	380916	ENSMUST00000228134.1	3654	ENSMUSG00000068015	Lrch1	leucine-rich repeats and calponin homology (CH) domain containing 1
chr4	145260761	145261958	1198	*	919.514	-1.7891	0.089421	-20.0076	4.72684e-89	1.92215e-86	Distal Intergenic	4	145225416	145246870	21455	2	21938	ENSMUST00000143055.1	-13891	ENSMUSG00000028599	Tnfrsf1b	tumor necrosis factor receptor superfamily, member 1b
chr12	73428601	73429453	853	*	230.343	-3.85933	0.192902	-20.0066	4.82286e-89	1.95429e-86	Distal Intergenic	12	73364075	73409557	45483	2	380765	ENSMUST00000221180.1	-19044	ENSMUSG00000056359	D830013O20Rik	RIKEN cDNA D830013O20 gene
chr13	16007506	16008134	629	*	259.68	-3.48516	0.174565	-19.9648	1.114e-88	4.49825e-86	Intron (ENSMUST00000220672.1/100503142, intron 1 of 3)	13	16011851	16031621	19771	1	16323	ENSMUST00000042603.13	-3717	ENSMUSG00000041324	Inhba	inhibin beta-A
chr4	116682853	116683645	793	*	1124.12	-1.56968	0.0787032	-19.9443	1.67946e-88	6.75781e-86	Promoter (1-2kb)	4	116685544	116700822	15279	1	18477	ENSMUST00000135573.7	-1899	ENSMUSG00000028691	Prdx1	peroxiredoxin 1
chr19	6299177	6300111	935	*	885.016	-1.68506	0.0845425	-19.9315	2.16892e-88	8.69691e-86	Promoter (1-2kb)	19	6297914	6298360	447	1	13660	ENSMUST00000148547.1	1263	ENSMUSG00000024772	Ehd1	EH-domain containing 1
chr1	153299422	153300909	1488	*	393.764	-2.52963	0.127005	-19.9176	2.86499e-88	1.14481e-85	Intron (ENSMUST00000027752.14/226519, intron 1 of 27)	1	153218922	153332786	113865	2	226519	ENSMUST00000027752.14	31877	ENSMUSG00000026478	Lamc1	laminin, gamma 1
chr7	3450648	3451728	1081	*	222.365	-4.36456	0.219171	-19.9139	3.08078e-88	1.22678e-85	Exon (ENSMUST00000203144.1/ENSMUST00000203144.1, exon 1 of 4)	7	3424662	3435163	10502	1	54378	ENSMUST00000108647.2	25986	ENSMUSG00000078815	Cacng6	calcium channel, voltage-dependent, gamma subunit 6
chr5	124225878	124227708	1831	*	852.734	1.57874	0.0793119	19.9055	3.64474e-88	1.44634e-85	Promoter (2-3kb)	5	124229725	124237137	7413	1	75927	ENSMUST00000161697.1	-2017	ENSMUSG00000090220	Pitpnm2os1	phosphatidylinositol transfer protein, membrane-associated 2, opposite strand 1
chr5	4234463	4235118	656	*	230.332	-4.49856	0.226226	-19.8852	5.46455e-88	2.16105e-85	Distal Intergenic	5	4192367	4197651	5285	1	208595	ENSMUST00000177258.1	42096	ENSMUSG00000053178	Mterf1b	mitochondrial transcription termination factor 1b
chr12	8386433	8387102	670	*	525.592	-4.41041	0.221907	-19.875	6.69805e-88	2.63979e-85	Distal Intergenic	12	8317611	8324033	6423	1	58240	ENSMUST00000220300.1	68822	ENSMUSG00000020605	Hs1bp3	HCLS1 binding protein 3
chr2	31445849	31446835	987	*	896.453	-1.68718	0.084899	-19.8728	6.99686e-88	2.74814e-85	Exon (ENSMUST00000142448.7/ENSMUST00000142448.7, exon 1 of 13)	2	31470207	31520672	50466	1	11898	ENSMUST00000102840.4	-23372	ENSMUSG00000076441	Ass1	argininosuccinate synthetase 1
chr1	120527147	120527917	771	*	653.58	-2.03971	0.10266	-19.8686	7.60419e-88	2.97652e-85	Distal Intergenic	1	120474538	120505024	30487	2	17167	ENSMUST00000027639.7	-22123	ENSMUSG00000026390	Marco	macrophage receptor with collagenous structure
chr2	31164563	31165911	1349	*	378.125	-2.33186	0.117776	-19.7991	3.02938e-87	1.18178e-84	Intron (ENSMUST00000056433.6/277463, intron 1 of 17)	2	31172267	31184851	12585	1	277463	ENSMUST00000151991.1	-6356	ENSMUSG00000000194	Gpr107	G protein-coupled receptor 107
chr4	135312731	135314807	2077	*	2574.97	-1.05885	0.05352	-19.7841	4.07735e-87	1.58522e-84	Distal Intergenic	4	135322033	135353136	31104	2	51796	ENSMUST00000030613.10	38329	ENSMUSG00000028809	Srrm1	serine/arginine repetitive matrix 1
chr19	34289976	34291465	1490	*	1154.02	-1.45449	0.0735192	-19.7838	4.10508e-87	1.59063e-84	Promoter (<=1kb)	19	34290659	34309350	18692	1	14102	ENSMUST00000112472.2	0	ENSMUSG00000024778	Fas	Fas (TNF receptor superfamily member 6)
chr2	102980904	102982213	1310	*	650.208	-1.92799	0.0975734	-19.7594	6.66218e-87	2.57279e-84	Distal Intergenic	2	102811141	102901665	90525	2	12505	ENSMUST00000111194.7	-79239	ENSMUSG00000005087	Cd44	CD44 antigen
chr3	7612294	7613847	1554	*	1364.25	-1.46618	0.0742215	-19.7541	7.40281e-87	2.84924e-84	Promoter (<=1kb)	3	7573127	7612893	39767	2	16196	ENSMUST00000194184.5	0	ENSMUSG00000040329	Il7	interleukin 7
chr19	4135302	4136323	1022	*	634.212	-1.72142	0.0872605	-19.7274	1.25482e-86	4.81353e-84	3' UTR	19	4135425	4139609	4185	2	73660	ENSMUST00000025761.6	3286	ENSMUSG00000024842	Cabp4	calcium binding protein 4
chr11	119682128	119683157	1030	*	260.759	-3.84719	0.195036	-19.7256	1.30065e-86	4.97278e-84	Intron (ENSMUST00000125583.7/74370, intron 3 of 12)	11	119655944	119865810	209867	1	74370	ENSMUST00000127899.7	26184	ENSMUSG00000025583	Rptor	regulatory associated protein of MTOR, complex 1
chr4	129067656	129069190	1535	*	757.674	-1.84333	0.0934617	-19.7228	1.37409e-86	5.23614e-84	Intron (ENSMUST00000168461.7/75234, intron 1 of 8)	4	129058409	129080549	22141	1	75234	ENSMUST00000152565.7	9247	ENSMUSG00000028793	Rnf19b	ring finger protein 19B
chr6	17541549	17542767	1219	*	281.014	-2.82313	0.143194	-19.7155	1.58871e-86	6.03402e-84	Intron (ENSMUST00000115443.7/17295, intron 12 of 21)	6	17546973	17553430	6458	1	17295	ENSMUST00000148903.1	-4206	ENSMUSG00000009376	Met	met proto-oncogene
chr4	58401756	58402613	858	*	247.757	-4.52661	0.229788	-19.6991	2.19556e-86	8.31142e-84	Distal Intergenic	4	58441012	58441098	87	2	100526502	ENSMUST00000175552.1	38485	ENSMUSG00000093293	Mir3095	microRNA 3095
chr14	54432797	54434573	1777	*	1178.95	-1.4219	0.0722195	-19.6885	2.70378e-86	1.02018e-83	Promoter (<=1kb)	14	54432436	54435872	3437	1	17387	ENSMUST00000196155.1	361	ENSMUSG00000000957	Mmp14	matrix metallopeptidase 14 (membrane-inserted)
chr6	115469288	115470639	1352	*	714.537	1.6553	0.0841363	19.674	3.59886e-86	1.35346e-83	Intron (ENSMUST00000171644.7/19016, intron 6 of 7)	6	115439975	115463598	23624	1	19016	ENSMUST00000203896.1	29313	ENSMUSG00000000440	Pparg	peroxisome proliferator activated receptor gamma
chr16	84603499	84604374	876	*	233.114	-5.42613	0.275899	-19.6671	4.12394e-86	1.54589e-83	Distal Intergenic	16	84703167	84715245	12079	1	100653389	ENSMUST00000185662.6	-98793	ENSMUSG00000097418	Mir155hg	Mir155 host gene (non-protein coding)
chr1	40392438	40393764	1327	*	405.987	-2.34668	0.11949	-19.6391	7.16066e-86	2.67551e-83	Distal Intergenic	1	40429570	40446723	17154	1	17082	ENSMUST00000174335.7	-35806	ENSMUSG00000026069	Il1rl1	interleukin 1 receptor-like 1
chr18	11727799	11728628	830	*	213.792	-4.66868	0.237834	-19.63	8.56913e-86	3.18111e-83	Intron (ENSMUST00000115861.8/225182, intron 14 of 18)	18	11722221	11722977	757	1	225182	ENSMUST00000234161.1	5578	ENSMUSG00000041238	Rbbp8	retinoblastoma binding protein 8, endonuclease
chr2	45089233	45090494	1262	*	1006.28	-1.7794	0.0906467	-19.6301	8.5553e-86	3.18111e-83	Intron (ENSMUST00000176438.8/24136, intron 3 of 10)	2	45105265	45110076	4812	2	24136	ENSMUST00000201298.1	19582	ENSMUSG00000026872	Zeb2	zinc finger E-box binding homeobox 2
chr17	24929260	24930045	786	*	322.946	-2.95169	0.150436	-19.6209	1.02481e-85	3.79216e-83	Intron (ENSMUST00000146923.7/30957, intron 1 of 41)	17	24915354	24924211	8858	2	30957	ENSMUST00000126280.1	-5049	ENSMUSG00000024163	Mapk8ip3	mitogen-activated protein kinase 8 interacting protein 3
chr1	120524002	120524652	651	*	787.974	-1.87724	0.0957652	-19.6025	1.47178e-85	5.42866e-83	Distal Intergenic	1	120474538	120505024	30487	2	17167	ENSMUST00000027639.7	-18978	ENSMUSG00000026390	Marco	macrophage receptor with collagenous structure
chr17	22080641	22082185	1545	*	369.153	-2.42455	0.123927	-19.5643	3.11489e-85	1.14526e-82	Distal Intergenic	17	22144359	22166190	21832	2	210853	ENSMUST00000080249.5	84005	ENSMUSG00000063383	Zfp947	zinc finger protein 947
chr13	76678477	76679445	969	*	284.665	-2.69388	0.137704	-19.5628	3.20683e-85	1.1753e-82	Intron (ENSMUST00000125209.7/78771, intron 2 of 20)	13	76723687	76828840	105154	1	78771	ENSMUST00000137052.7	-44242	ENSMUSG00000021596	Mctp1	multiple C2 domains, transmembrane 1
chr10	10740277	10741377	1101	*	378.29	-2.4539	0.125469	-19.5578	3.53681e-85	1.28977e-82	Intron (ENSMUST00000044306.12/14816, intron 6 of 8)	10	10746182	10748808	2627	2	14816	ENSMUST00000135120.1	7431	ENSMUSG00000019828	Grm1	glutamate receptor, metabotropic 1
chr5	91301330	91303524	2195	*	563.202	-1.81072	0.0925831	-19.5578	3.54156e-85	1.28977e-82	Distal Intergenic	5	91257571	91283421	25851	2	100503265	ENSMUST00000200707.1	-17909	ENSMUSG00000107198	Gm19619	predicted gene, 19619
chr9	95192895	95194826	1932	*	270.634	-2.90769	0.148888	-19.5294	6.17529e-85	2.24183e-82	Intron (ENSMUST00000033463.9/331004, intron 14 of 15)	9	95121686	95124551	2866	1	331004	ENSMUST00000162329.1	71209	ENSMUSG00000031129	Slc9a9	solute carrier family 9 (sodium/hydrogen exchanger), member 9
chr2	126302711	126303724	1014	*	194.486	-4.21	0.21563	-19.5242	6.83708e-85	2.47427e-82	Distal Intergenic	2	126154541	126165279	10739	1	69185	ENSMUST00000110437.3	148170	ENSMUSG00000023330	Dtwd1	DTW domain containing 1
chr1	84299653	84300450	798	*	229.068	-3.32757	0.170558	-19.5099	9.05033e-85	3.26496e-82	Intron (ENSMUST00000176559.7/98496, intron 1 of 2)	1	84036296	84284645	248350	2	98496	ENSMUST00000168574.8	-15008	ENSMUSG00000045658	Pid1	phosphotyrosine interaction domain containing 1
chr4	118069902	118071130	1229	*	219.275	-3.63998	0.186597	-19.5072	9.53449e-85	3.42887e-82	Intron (ENSMUST00000030263.8/20441, intron 2 of 11)	4	117940354	118031882	91529	2	20441	ENSMUST00000138274.7	-38020	ENSMUSG00000028538	St3gal3	ST3 beta-galactoside alpha-2,3-sialyltransferase 3
chr1	150532185	150533389	1205	*	224.356	-5.21249	0.267235	-19.5053	9.90138e-85	3.54972e-82	Distal Intergenic	1	150563711	150565604	1894	2	545370	ENSMUST00000151899.1	32215	ENSMUSG00000066842	Hmcn1	hemicentin 1
chr16	8810539	8811990	1452	*	400.099	-2.27051	0.11653	-19.4844	1.48867e-84	5.32043e-82	Distal Intergenic	16	8830100	8858922	28823	1	69053	ENSMUST00000023150.6	-18110	ENSMUSG00000022507	1810013L24Rik	RIKEN cDNA 1810013L24 gene
chr7	67564414	67565851	1438	*	474.688	-2.19059	0.112434	-19.4833	1.52043e-84	5.41712e-82	Intron (ENSMUST00000053950.9/67867, intron 5 of 9)	7	67514406	67579750	65345	2	67867	ENSMUST00000190115.6	13899	ENSMUSG00000030556	Lrrc28	leucine rich repeat containing 28
chr17	24389192	24390277	1086	*	271.279	-2.72565	0.139976	-19.4723	1.88782e-84	6.70532e-82	Intron (ENSMUST00000133816.7/27410, intron 17 of 19)	17	24412027	24413624	1598	2	654822	ENSMUST00000084725.5	23347	ENSMUSG00000073437	D330041H03Rik	RIKEN cDNA D330041H03 gene
chr3	146350010	146351306	1297	*	312.938	-2.71346	0.139371	-19.4694	1.99595e-84	7.06757e-82	Distal Intergenic	3	146367153	146378944	11792	2	100038607	ENSMUST00000197639.1	27638	ENSMUSG00000105602	Gm10636	predicted gene 10636
chr19	11812895	11813769	875	*	918.065	-1.77709	0.0913756	-19.4481	3.02165e-84	1.06667e-81	Intron (ENSMUST00000075304.13/20908, intron 1 of 10)	19	11781597	11818721	37125	2	20908	ENSMUST00000211047.1	4952	ENSMUSG00000041488	Stx3	syntaxin 3
chr16	55838466	55839526	1061	*	1357.64	-1.26178	0.0650219	-19.4055	6.93118e-84	2.43929e-81	Promoter (<=1kb)	16	55811378	55838854	27477	2	80859	ENSMUST00000096026.8	0	ENSMUSG00000035356	Nfkbiz	nuclear factor of kappa light polypeptide gene enhancer in B cells inhibitor, zeta
chr1	181255896	181258117	2222	*	2834.59	0.973743	0.05023	19.3857	1.01981e-83	3.57808e-81	Distal Intergenic	1	181173228	181211552	38325	2	226757	ENSMUST00000162819.7	-44344	ENSMUSG00000038733	Wdr26	WD repeat domain 26
chr3	39268673	39269964	1292	*	251.424	-3.02452	0.156055	-19.3811	1.11468e-83	3.89903e-81	Distal Intergenic	3	38890942	38952429	61488	1	329628	ENSMUST00000129182.1	377731	ENSMUSG00000046743	Fat4	FAT atypical cadherin 4
chr2	34962967	34963971	1005	*	314.04	-2.4287	0.125608	-19.3356	2.69604e-83	9.40193e-81	Promoter (1-2kb)	2	34943258	34961772	18515	2	22029	ENSMUST00000113064.7	-1195	ENSMUSG00000026875	Traf1	TNF receptor-associated factor 1
chr5	149160265	149161472	1208	*	234.858	-3.28181	0.169858	-19.3208	3.58732e-83	1.24723e-80	Intron (ENSMUST00000202133.3/15289, intron 2 of 5)	5	149155439	149156209	771	2	667410	ENSMUST00000025307.6	-4056	NA	Gm8615	glucosamine-6-phosphate deaminase 1 pseudogene
chr8	85532822	85534772	1951	*	502.077	-2.29702	0.119002	-19.3025	5.12108e-83	1.77512e-80	Downstream (2-3kb)	8	85519409	85525680	6272	1	108682	ENSMUST00000143846.1	13413	ENSMUSG00000031700	Gpt2	glutamic pyruvate transaminase (alanine aminotransferase) 2
chr15	62320728	62321775	1048	*	448.687	-2.50025	0.129546	-19.3001	5.35978e-83	1.85228e-80	Intron (ENSMUST00000181416.8/19296, intron 6 of 9)	15	62222603	62242505	19903	1	19296	ENSMUST00000182141.1	98125	ENSMUSG00000097039	Pvt1	Pvt1 oncogene
chr5	106560528	106561850	1323	*	218.064	-3.71517	0.192752	-19.2744	8.81655e-83	3.03778e-80	Intron (ENSMUST00000131029.1/ENSMUST00000131029.1, intron 1 of 2)	5	106617073	106624390	7318	2	52397	ENSMUST00000112694.5	62540	ENSMUSG00000049606	Zfp644	zinc finger protein 644
chr1	56088420	56089962	1543	*	698.874	-2.14941	0.111594	-19.261	1.14232e-82	3.92415e-80	Distal Intergenic	1	56019023	56020137	1115	1	69356	ENSMUST00000190280.1	69397	ENSMUSG00000100372	1700003I22Rik	RIKEN cDNA 1700003I22 gene
chr1	64225821	64226600	780	*	240.953	-3.3926	0.176359	-19.2369	1.81859e-82	6.22873e-80	Intron (ENSMUST00000190863.1/ENSMUST00000190863.1, intron 1 of 1)	1	64079103	64122282	43180	2	93691	ENSMUST00000135075.1	-103539	ENSMUSG00000025959	Klf7	Kruppel-like factor 7 (ubiquitous)
chr2	29621187	29621521	335	*	291.579	-2.61783	0.136179	-19.2234	2.35707e-82	8.04906e-80	Promoter (1-2kb)	2	29619910	29738327	118418	1	107746	ENSMUST00000147755.8	1277	ENSMUSG00000039844	Rapgef1	Rap guanine nucleotide exchange factor (GEF) 1
chr12	84764757	84765100	344	*	256.227	-3.00482	0.156334	-19.2205	2.49374e-82	8.49058e-80	Promoter (2-3kb)	12	84756492	84762540	6049	2	67963	ENSMUST00000223200.1	-2217	ENSMUSG00000021242	Npc2	NPC intracellular cholesterol transporter 2
chr2	59042359	59043291	933	*	194.654	-4.50226	0.234494	-19.1999	3.71054e-82	1.25962e-79	Intron (ENSMUST00000226455.1/227933, intron 1 of 14)	2	59158825	59160534	1710	2	227933	ENSMUST00000131959.1	117243	ENSMUSG00000036641	Ccdc148	coiled-coil domain containing 148
chr1	105984083	105984534	452	*	302.109	-2.81666	0.146722	-19.1972	3.90661e-82	1.32228e-79	Intron (ENSMUST00000185535.1/635504, intron 2 of 2)	1	105979350	105990282	10933	2	635504	ENSMUST00000185535.1	5748	NA	Gm7160	predicted gene 7160
chr19	4517206	4518178	973	*	364.868	-2.69393	0.140345	-19.1951	4.06605e-82	1.37221e-79	Promoter (1-2kb)	19	4515652	4602238	86587	1	18563	ENSMUST00000225189.1	1554	ENSMUSG00000024892	Pcx	pyruvate carboxylase
chr16	31165064	31166364	1301	*	462.038	-2.03216	0.105886	-19.192	4.31801e-82	1.45299e-79	Intron (ENSMUST00000230698.1/78618, intron 1 of 22)	16	31095954	31200991	105038	2	78618	ENSMUST00000229010.2	34627	ENSMUSG00000049076	Acap2	ArfGAP with coiled-coil, ankyrin repeat and PH domains 2
chr11	101143446	101144543	1098	*	906.024	-1.48101	0.0772039	-19.1831	5.12056e-82	1.71802e-79	Distal Intergenic	11	101155907	101161787	5881	1	103768	ENSMUST00000043654.9	-11364	ENSMUSG00000045007	Tubg2	tubulin, gamma 2
chr8	84235589	84236765	1177	*	1029.16	-1.4885	0.0775974	-19.1823	5.2031e-82	1.74063e-79	Promoter (<=1kb)	8	84210678	84237055	26378	2	212168	ENSMUST00000039480.6	290	ENSMUSG00000035671	Zswim4	zinc finger SWIM-type containing 4
chr10	16877695	16878966	1272	*	205.746	-4.03856	0.210542	-19.1818	5.25769e-82	1.7538e-79	Distal Intergenic	10	16951295	16963180	11886	2	100504235	ENSMUST00000208191.1	84214	ENSMUSG00000101969	Gm20125	predicted gene, 20125
chrX	139484801	139485959	1159	*	440.31	-2.18211	0.113896	-19.1588	8.1704e-82	2.71751e-79	Intron (ENSMUST00000046763.12/102871, intron 1 of 13)	20	139480371	139554582	74212	1	102871	ENSMUST00000113030.2	4430	ENSMUSG00000042498	Radx	RPA1 related single stranded DNA binding protein, X-linked
chr11	64654763	64656002	1240	*	999.304	-1.48757	0.0777827	-19.1247	1.57291e-81	5.21647e-79	Distal Intergenic	11	64435156	64436653	1498	2	654805	ENSMUST00000177999.1	-218110	NA	F930015N05Rik	RIKEN cDNA F930015N05 gene
chr3	10201388	10203272	1885	*	212.202	3.52537	0.184435	19.1144	1.9163e-81	6.33705e-79	Downstream (<1kb)	3	10193623	10197283	3661	2	21884	ENSMUST00000191678.5	-4105	ENSMUSG00000027528	Fabp9	fatty acid binding protein 9, testis
chr1	192090749	192091517	769	*	432.499	-2.24307	0.117367	-19.1116	2.02216e-81	6.66797e-79	Promoter (1-2kb)	1	191997430	192092559	95130	2	22033	ENSMUST00000085573.11	1042	ENSMUSG00000026637	Traf5	TNF receptor-associated factor 5
chr17	6824528	6825012	485	*	225.796	-3.49474	0.183069	-19.0898	3.06967e-81	1.00932e-78	Intron (ENSMUST00000181895.1/ENSMUST00000181895.1, intron 1 of 1)	17	6738041	6782784	44744	2	22350	ENSMUST00000064234.6	-41744	ENSMUSG00000052397	Ezr	ezrin
chr13	20207735	20208729	995	*	699.218	1.75489	0.0919717	19.0807	3.65166e-81	1.19726e-78	5' UTR	13	20185207	20209211	24005	1	140580	ENSMUST00000221067.1	22528	ENSMUSG00000041112	Elmo1	engulfment and cell motility 1
chr9	20825516	20826276	761	*	195.765	-4.44256	0.232915	-19.0737	4.17663e-81	1.36549e-78	3' UTR	9	20818503	20826117	7615	1	235033	ENSMUST00000066387.5	7013	ENSMUSG00000053773	Rdh8	retinol dehydrogenase 8
chr11	21013127	21013914	788	*	249.362	-3.67848	0.192871	-19.0722	4.29779e-81	1.40112e-78	Distal Intergenic	11	21091291	21143005	51715	1	67245	ENSMUST00000156122.7	-77377	ENSMUSG00000020134	Peli1	pellino 1
chr2	93458340	93459477	1138	*	1475.07	-1.30348	0.068401	-19.0564	5.81586e-81	1.89066e-78	Promoter (2-3kb)	2	93421827	93461912	40086	2	12521	ENSMUST00000150508.7	2435	ENSMUSG00000027215	Cd82	CD82 antigen
chr11	75564139	75564543	405	*	335.936	-2.73214	0.143487	-19.0411	7.79168e-81	2.52584e-78	Promoter (1-2kb)	11	75566007	75570189	4183	1	215113	ENSMUST00000145901.7	-1464	ENSMUSG00000038178	Slc43a2	solute carrier family 43, member 2
chr4	145259978	145260629	652	*	569.734	-1.96207	0.103078	-19.0348	8.79065e-81	2.84168e-78	Distal Intergenic	4	145225416	145246870	21455	2	21938	ENSMUST00000143055.1	-13108	ENSMUSG00000028599	Tnfrsf1b	tumor necrosis factor receptor superfamily, member 1b
chr18	12130442	12131106	665	*	711.661	-1.63105	0.0858188	-19.0058	1.52783e-80	4.92504e-78	Promoter (1-2kb)	18	12128780	12137338	8559	1	66878	ENSMUST00000234563.1	1662	ENSMUSG00000024404	Riok3	RIO kinase 3
chr9	100488439	100489616	1178	*	1337.73	-1.26116	0.0663977	-18.994	1.91263e-80	6.14826e-78	Promoter (1-2kb)	9	100457719	100486788	29070	2	213208	ENSMUST00000098458.3	-1651	ENSMUSG00000044244	Il20rb	interleukin 20 receptor beta
chr12	54495134	54496624	1491	*	426.113	-2.18666	0.115156	-18.9886	2.1175e-80	6.78787e-78	Distal Intergenic	12	54388042	54391318	3277	2	665239	ENSMUST00000223334.1	-103816	NA	Gm7550	predicted gene 7550
chr7	45338312	45340100	1789	*	2186.58	-1.26223	0.0664883	-18.9843	2.29978e-80	7.35171e-78	Promoter (<=1kb)	7	45339281	45340762	1482	2	76787	ENSMUST00000210844.1	662	ENSMUSG00000003863	Ppfia3	protein tyrosine phosphatase, receptor type, f polypeptide (PTPRF), interacting protein (liprin), alpha 3
chr3	50413111	50414272	1162	*	230.48	-3.18705	0.168119	-18.957	3.86269e-80	1.23136e-77	Intron (ENSMUST00000194462.5/26570, intron 6 of 11)	3	50364938	50443611	78674	2	26570	ENSMUST00000029297.5	29339	ENSMUSG00000027737	Slc7a11	solute carrier family 7 (cationic amino acid transporter, y+ system), member 11
chr6	17246501	17248395	1895	*	586.653	-4.50733	0.238004	-18.938	5.54362e-80	1.76234e-77	Intron (ENSMUST00000131334.1/ENSMUST00000131334.1, intron 1 of 4)	6	17281185	17289115	7931	1	12390	ENSMUST00000000058.6	-32790	ENSMUSG00000000058	Cav2	caveolin 2
chr2	94045264	94046228	965	*	219.968	-3.75032	0.198108	-18.9307	6.37176e-80	2.02002e-77	Exon (ENSMUST00000028619.4/56348, exon 8 of 11)	2	94032689	94066469	33781	2	56348	ENSMUST00000145967.7	20241	ENSMUSG00000027195	Hsd17b12	hydroxysteroid (17-beta) dehydrogenase 12
chr1	185375940	185376926	987	*	255.12	-2.93202	0.154919	-18.9262	6.94145e-80	2.19458e-77	Exon (ENSMUST00000193788.5/107508, exon 7 of 7)	1	185367597	185374450	6854	1	107508	ENSMUST00000192324.1	8343	ENSMUSG00000026615	Eprs	glutamyl-prolyl-tRNA synthetase
chr8	54449814	54451207	1394	*	242.794	-5.79661	0.306658	-18.9026	1.08649e-79	3.42559e-77	Distal Intergenic	8	54529580	54583637	54058	1	76294	ENSMUST00000209937.1	-78373	ENSMUSG00000031519	Asb5	ankyrin repeat and SOCs box-containing 5
chr10	122891486	122891790	305	*	181.886	-4.46994	0.236522	-18.8986	1.17034e-79	3.67989e-77	Intron (ENSMUST00000161487.7/319468, intron 6 of 8)	10	122895368	122941449	46082	1	319468	ENSMUST00000162969.1	-3578	ENSMUSG00000034613	Ppm1h	protein phosphatase 1H (PP2C domain containing)
chr7	107610615	107611254	640	*	284.989	-2.85866	0.151287	-18.8956	1.23971e-79	3.88738e-77	Intron (ENSMUST00000207852.1/19024, intron 1 of 2)	7	107606844	107748583	141740	1	19024	ENSMUST00000098134.4	3771	ENSMUSG00000036528	Ppfibp2	PTPRF interacting protein, binding protein 2 (liprin beta 2)
chr2	139840799	139841889	1091	*	549.044	-1.95328	0.103412	-18.8883	1.4234e-79	4.45126e-77	Intron (ENSMUST00000046656.8/75812, intron 13 of 13)	2	139678178	139758581	80404	1	319909	ENSMUST00000099307.3	162621	ENSMUSG00000074766	Ism1	isthmin 1, angiogenesis inhibitor
chr7	102233437	102234445	1009	*	397.722	-2.47425	0.131125	-18.8694	2.03715e-79	6.3533e-77	Promoter (1-2kb)	7	102235854	102237530	1677	1	233575	ENSMUST00000214560.1	-1409	ENSMUSG00000030990	Pgap2	post-GPI attachment to proteins 2
chr3	138494491	138496340	1850	*	717.385	-1.74903	0.0927726	-18.8528	2.78612e-79	8.66567e-77	Exon (ENSMUST00000197516.1/ENSMUST00000197516.1, exon 1 of 1)	3	138458956	138489515	30560	2	75624	ENSMUST00000029804.12	-4976	ENSMUSG00000005813	Metap1	methionyl aminopeptidase 1
chr7	35098237	35099896	1660	*	699.497	1.58496	0.084073	18.8522	2.8212e-79	8.75113e-77	Distal Intergenic	7	35119303	35121928	2626	1	12606	ENSMUST00000042985.10	-19407	ENSMUSG00000034957	Cebpa	CCAAT/enhancer binding protein (C/EBP), alpha
chr17	17883691	17884470	780	*	431.097	-2.07347	0.110005	-18.8489	3.00275e-79	9.28925e-77	Promoter (<=1kb)	17	17876471	17883940	7470	2	14293	ENSMUST00000061516.7	0	ENSMUSG00000045551	Fpr1	formyl peptide receptor 1
chr7	135773327	135774691	1365	*	1125.65	-1.38694	0.0735898	-18.8469	3.11543e-79	9.61197e-77	Intron (ENSMUST00000209956.1/ENSMUST00000209956.1, intron 1 of 3)	7	135689784	135716361	26578	2	17345	ENSMUST00000033310.8	-56966	ENSMUSG00000031004	Mki67	antigen identified by monoclonal antibody Ki 67
chr11	64703460	64704646	1187	*	309.172	-2.72588	0.144644	-18.8455	3.20192e-79	9.8524e-77	Distal Intergenic	11	64435156	64436653	1498	2	654805	ENSMUST00000177999.1	-266807	NA	F930015N05Rik	RIKEN cDNA F930015N05 gene
chr10	61107870	61108919	1050	*	243.131	-3.14289	0.166847	-18.837	3.75991e-79	1.15385e-76	Promoter (2-3kb)	10	61104195	61105477	1283	2	20397	ENSMUST00000152316.1	-2393	ENSMUSG00000020097	Sgpl1	sphingosine phosphate lyase 1
chr16	95831512	95832130	619	*	575.425	-1.93648	0.102887	-18.8215	5.03789e-79	1.54193e-76	Exon (ENSMUST00000233770.1/69776, exon 5 of 6)	16	95831117	95845770	14654	2	69776	ENSMUST00000233770.1	13640	ENSMUSG00000117232	1600002D24Rik	RIKEN cDNA 1600002D24 gene
chr19	18599610	18600071	462	*	365.951	-2.25693	0.120088	-18.794	8.45082e-79	2.57283e-76	Intron (ENSMUST00000025631.6/20409, intron 2 of 9)	19	18593601	18631718	38118	2	20409	ENSMUST00000138860.1	31647	ENSMUSG00000024725	Ostf1	osteoclast stimulating factor 1
chr5	90612037	90612694	658	*	478.301	-2.03413	0.108232	-18.7941	8.43242e-79	2.57283e-76	Promoter (2-3kb)	5	90603623	90609801	6179	2	73246	ENSMUST00000202807.1	-2236	ENSMUSG00000029370	Rassf6	Ras association (RalGDS/AF-6) domain family member 6
chr4	53303308	53304527	1220	*	177.621	-3.59436	0.191287	-18.7904	9.05408e-79	2.74922e-76	Distal Intergenic	4	53261356	53270232	8877	2	381524	ENSMUST00000123127.2	-33076	ENSMUSG00000086712	AI427809	expressed sequence AI427809
chr17	86949898	86950831	934	*	698.252	-3.12232	0.166223	-18.7839	1.02228e-78	3.09591e-76	Promoter (2-3kb)	17	86944109	86947897	3789	2	74915	ENSMUST00000235110.1	-2001	ENSMUSG00000053375	Atp6v1e2	ATPase, H+ transporting, lysosomal V1 subunit E2
chr11	4976077	4976766	690	*	211.126	-3.68663	0.196336	-18.7771	1.16222e-78	3.51047e-76	Distal Intergenic	11	4986824	5042729	55906	1	11764	ENSMUST00000109897.7	-10058	ENSMUSG00000009090	Ap1b1	adaptor protein complex AP-1, beta 1 subunit
chr4	152185122	152187351	2230	*	2238.59	-1.378	0.0734561	-18.7595	1.62034e-78	4.88142e-76	Promoter (<=1kb)	4	152186134	152271855	85722	1	70025	ENSMUST00000167926.7	0	ENSMUSG00000028937	Acot7	acyl-CoA thioesterase 7
chr1	39850909	39851857	949	*	462.693	-2.12308	0.113197	-18.7557	1.73879e-78	5.22458e-76	Distal Intergenic	1	39842428	39847334	4907	2	73426	ENSMUST00000186683.1	-3575	ENSMUSG00000101634	1700066B17Rik	RIKEN cDNA 1700066B17 gene
chr17	84073676	84074872	1197	*	606.458	1.76156	0.0939354	18.7529	1.83353e-78	5.49491e-76	Distal Intergenic	17	84078660	84089875	11216	1	74473	ENSMUST00000234076.1	-3788	ENSMUSG00000117571	4933433H22Rik	RIKEN cDNA 4933433H22 gene
chr3	133584877	133585403	527	*	491.89	-2.45283	0.130857	-18.7444	2.15075e-78	6.42885e-76	Exon (ENSMUST00000199268.1/ENSMUST00000199268.1, exon 3 of 3)	3	133488535	133545139	56605	2	214133	ENSMUST00000197118.4	-39738	ENSMUSG00000040943	Tet2	tet methylcytosine dioxygenase 2
chr17	25140028	25141270	1243	*	2139.46	-1.42125	0.0758422	-18.7395	2.3564e-78	7.02531e-76	Intron (ENSMUST00000162862.2/26373, intron 1 of 24)	17	25136622	25162098	25477	1	26373	ENSMUST00000160961.7	3406	ENSMUSG00000036636	Clcn7	chloride channel, voltage-sensitive 7
chr17	14138749	14139775	1027	*	442.354	-2.04441	0.109188	-18.7237	3.17526e-78	9.44219e-76	Distal Intergenic	17	14195052	14204094	9043	2	240025	ENSMUST00000053218.6	64319	ENSMUSG00000048826	Dact2	dishevelled-binding antagonist of beta-catenin 2
chr15	50401207	50401684	478	*	202.237	-4.35497	0.232814	-18.7058	4.44141e-78	1.31732e-75	Distal Intergenic	15	50819499	50827521	8023	2	83925	ENSMUST00000183421.1	425837	ENSMUSG00000038679	Trps1	transcriptional repressor GATA binding 1
chr7	99023906	99025486	1581	*	539.693	-1.76168	0.0941923	-18.703	4.67876e-78	1.38416e-75	Intron (ENSMUST00000037968.9/78610, intron 6 of 14)	7	98886750	99016644	129895	2	78610	ENSMUST00000209123.1	-7262	ENSMUSG00000035354	Uvrag	UV radiation resistance associated gene
chr6	17498014	17499074	1061	*	201.237	-4.06133	0.217771	-18.6495	1.27372e-77	3.7585e-75	Intron (ENSMUST00000115443.7/17295, intron 3 of 21)	6	17491241	17571823	80583	1	17295	ENSMUST00000080469.11	6773	ENSMUSG00000009376	Met	met proto-oncogene
chr13	52599949	52600705	757	*	1397.96	-1.33447	0.0715934	-18.6396	1.53386e-77	4.51453e-75	Promoter (2-3kb)	13	52596959	52624339	27381	1	20963	ENSMUST00000140339.1	2990	ENSMUSG00000021457	Syk	spleen tyrosine kinase
chr14	70796945	70797911	967	*	843.654	-1.88238	0.101022	-18.6333	1.72483e-77	5.06366e-75	Distal Intergenic	14	70776710	70777595	886	1	13449	ENSMUST00000164691.1	20235	ENSMUSG00000022102	Dok2	docking protein 2
chr9	61668237	61668659	423	*	235.461	-5.40556	0.290228	-18.6252	2.0063e-77	5.875e-75	Distal Intergenic	9	61913284	61914542	1259	2	56040	ENSMUST00000008036.8	245883	ENSMUSG00000007892	Rplp1	ribosomal protein, large, P1
chr10	12298648	12299458	811	*	325.537	-2.43593	0.130865	-18.614	2.47228e-77	7.22114e-75	Distal Intergenic	10	12401066	12403075	2010	2	22288	ENSMUST00000217938.1	103617	ENSMUSG00000019820	Utrn	utrophin
chr11	76999816	77000664	849	*	660.045	-1.71223	0.0919982	-18.6115	2.59183e-77	7.55115e-75	Promoter (1-2kb)	11	76998616	77032340	33725	1	15567	ENSMUST00000021195.10	1200	ENSMUSG00000020838	Slc6a4	solute carrier family 6 (neurotransmitter transporter, serotonin), member 4
chr7	122386567	122387368	802	*	195.099	-3.99605	0.214764	-18.6067	2.83519e-77	8.23931e-75	Intron (ENSMUST00000143692.7/18751, intron 2 of 17)	7	122416068	122457326	41259	1	18751	ENSMUST00000149583.1	-28700	ENSMUSG00000052889	Prkcb	protein kinase C, beta
chr19	53450664	53451489	826	*	577.166	1.66204	0.0894522	18.5802	4.64713e-77	1.34709e-74	Exon (ENSMUST00000180489.7/381232, exon 4 of 10)	19	53444014	53447314	3301	2	381232	ENSMUST00000180667.1	-3350	NA	Mirt1	myocardial infarction associated transcript 1
chr4	133347541	133348434	894	*	322.627	-2.79223	0.150286	-18.5795	4.70857e-77	1.36147e-74	Intron (ENSMUST00000135929.7/230796, intron 1 of 5)	4	133308792	133352878	44087	2	230796	ENSMUST00000135929.7	4444	ENSMUSG00000037622	Wdtc1	WD and tetratricopeptide repeats 1
chr5	90875875	90877421	1547	*	991.663	-1.41315	0.0761052	-18.5684	5.79237e-77	1.67065e-74	Distal Intergenic	5	90891241	90893115	1875	1	14825	ENSMUST00000031327.8	-13820	ENSMUSG00000029380	Cxcl1	chemokine (C-X-C motif) ligand 1
chr15	80025618	80026648	1031	*	383.295	-2.13991	0.115362	-18.5495	8.23852e-77	2.37024e-74	Intron (ENSMUST00000230187.1/ENSMUST00000230187.1, intron 1 of 4)	15	80002391	80014977	12587	2	18591	ENSMUST00000229168.1	-10641	ENSMUSG00000000489	Pdgfb	platelet derived growth factor, B polypeptide
chr11	54953995	54954516	522	*	591.395	-1.9033	0.102667	-18.5387	1.00654e-76	2.88861e-74	Promoter (1-2kb)	11	54934013	54956047	22035	2	57783	ENSMUST00000155316.1	1531	ENSMUSG00000020400	Tnip1	TNFAIP3 interacting protein 1
chr6	136964617	136966394	1778	*	1382.52	-1.24661	0.0672709	-18.5312	1.15646e-76	3.31062e-74	3' UTR	6	136959261	136963269	4009	1	78600	ENSMUST00000204382.1	5356	ENSMUSG00000064330	Pde6h	phosphodiesterase 6H, cGMP-specific, cone, gamma
chr6	115943541	115944662	1122	*	439.789	-2.14587	0.115815	-18.5284	1.21798e-76	3.47808e-74	Promoter (<=1kb)	6	115944938	115950231	5294	1	171506	ENSMUST00000037831.13	-276	ENSMUSG00000042279	H1foo	H1 histone family, member O, oocyte-specific
chr8	24399490	24400703	1214	*	598.455	-2.27124	0.122598	-18.5259	1.27609e-76	3.635e-74	Distal Intergenic	8	24437180	24438984	1805	2	69068	ENSMUST00000052622.5	38281	ENSMUSG00000056313	Tcim	transcriptional and immune response regulator
chr6	145745124	145747775	2652	*	1491.62	-1.19844	0.0647321	-18.5139	1.5953e-76	4.53305e-74	Promoter (<=1kb)	6	145746748	145821079	74332	1	71323	ENSMUST00000111704.7	0	ENSMUSG00000030259	Rassf8	Ras association (RalGDS/AF-6) domain family (N-terminal) member 8
chr2	167885503	167886845	1343	*	877.616	-1.56362	0.0844977	-18.5048	1.8876e-76	5.35041e-74	Distal Intergenic	2	167932057	167974737	42681	1	19246	ENSMUST00000147210.7	-45212	ENSMUSG00000027540	Ptpn1	protein tyrosine phosphatase, non-receptor type 1
chr1	192061105	192062578	1474	*	327.625	-2.27798	0.123119	-18.5023	1.97858e-76	5.59452e-74	Promoter (1-2kb)	1	192055377	192059162	3786	2	22033	ENSMUST00000193355.1	-1943	ENSMUSG00000026637	Traf5	TNF receptor-associated factor 5
chr1	62763205	62764120	916	*	284.389	-3.019	0.163365	-18.4801	2.98809e-76	8.42824e-74	Intron (ENSMUST00000075144.11/18187, intron 9 of 15)	1	62703702	62818695	114994	1	18187	ENSMUST00000114157.2	59503	ENSMUSG00000025969	Nrp2	neuropilin 2
chr13	60431183	60432344	1162	*	377.272	-2.65172	0.143534	-18.4745	3.31388e-76	9.32433e-74	Intron (ENSMUST00000225539.1/ENSMUST00000225539.1, intron 1 of 3)	13	60601947	60762802	160856	1	69635	ENSMUST00000226059.1	-169603	ENSMUSG00000021559	Dapk1	death associated protein kinase 1
chr13	43774790	43775658	869	*	770.384	-1.69529	0.0918881	-18.4495	5.26211e-76	1.477e-73	Distal Intergenic	13	43784775	43803132	18358	1	12522	ENSMUST00000015540.3	-9117	ENSMUSG00000015396	Cd83	CD83 antigen
chr7	68708559	68709917	1359	*	241.057	-2.87735	0.155976	-18.4474	5.46901e-76	1.53134e-73	Distal Intergenic	7	68741511	68749188	7678	2	66412	ENSMUST00000118110.2	39271	ENSMUSG00000042659	Arrdc4	arrestin domain containing 4
chr18	39317605	39320028	2424	*	1063.16	-1.67335	0.0908311	-18.4227	8.64179e-76	2.41385e-73	Intron (ENSMUST00000097593.8/71302, intron 20 of 22)	18	39296785	39371129	74345	1	71302	ENSMUST00000151757.7	20820	ENSMUSG00000036452	Arhgap26	Rho GTPase activating protein 26
chr19	16041884	16042609	726	*	468.4	-1.89417	0.102906	-18.4068	1.1583e-75	3.22755e-73	Distal Intergenic	19	15985090	16010912	25823	1	100502653	ENSMUST00000181731.1	56794	ENSMUSG00000097557	C130060C02Rik	RIKEN cDNA C130060C02 gene
chr10	96209896	96210968	1073	*	471.918	-2.09714	0.113942	-18.4053	1.19155e-75	3.31219e-73	Distal Intergenic	10	96226020	96248866	22847	1	74881	ENSMUST00000219638.1	-15052	ENSMUSG00000112762	4930459C07Rik	RIKEN cDNA 4930459C07 gene
chr4	133622101	133623030	930	*	196.83	-3.44435	0.187289	-18.3906	1.56319e-75	4.33478e-73	Intron (ENSMUST00000084238.4/503610, intron 2 of 7)	4	133608669	133615567	6899	2	503610	ENSMUST00000135999.7	-6534	ENSMUSG00000037553	Zdhhc18	zinc finger, DHHC domain containing 18
chr11	81453944	81455478	1535	*	2041.98	1.08377	0.0589821	18.3745	2.10222e-75	5.80962e-73	Intron (ENSMUST00000066197.6/11418, intron 1 of 9)	11	81572655	81573473	819	2	237880	ENSMUST00000117522.1	117995	ENSMUSG00000080980	1700071K01Rik	RIKEN cDNA 1700071K01 gene
chr5	108405418	108406754	1337	*	1041.48	-1.52399	0.0829409	-18.3744	2.10514e-75	5.80962e-73	Intron (ENSMUST00000031456.7/18587, intron 3 of 21)	5	108388426	108431667	43242	1	18587	ENSMUST00000134865.1	16992	ENSMUSG00000029491	Pde6b	phosphodiesterase 6B, cGMP, rod receptor, beta polypeptide
chr15	83295600	83296633	1034	*	614.126	-1.90904	0.103898	-18.3743	2.11043e-75	5.8103e-73	Distal Intergenic	15	83299740	83305341	5602	2	66251	ENSMUST00000226816.1	8708	ENSMUSG00000054277	Arfgap3	ADP-ribosylation factor GTPase activating protein 3
chr14	74750461	74753051	2591	*	749.543	-1.8586	0.101237	-18.3589	2.79993e-75	7.69018e-73	3' UTR	14	74738506	74749755	11250	1	13885	ENSMUST00000176726.1	11955	ENSMUSG00000021996	Esd	esterase D/formylglutathione hydrolase
chr10	10554897	10555640	744	*	844.64	-1.50308	0.0819068	-18.3511	3.23491e-75	8.86372e-73	Promoter (2-3kb)	10	10546195	10558181	11987	2	67844	ENSMUST00000220018.2	2541	ENSMUSG00000019832	Rab32	RAB32, member RAS oncogene family
chr15	83183437	83183816	380	*	236.956	-3.76892	0.205598	-18.3315	4.64189e-75	1.26887e-72	Distal Intergenic	15	83153494	83172592	19099	2	109754	ENSMUST00000018186.15	-10845	ENSMUSG00000018042	Cyb5r3	cytochrome b5 reductase 3
chr5	21220498	21221385	888	*	797.462	-1.54645	0.0843983	-18.3232	5.40577e-75	1.47418e-72	Exon (ENSMUST00000197522.4/212167, exon 7 of 19)	5	21251159	21258283	7125	1	212167	ENSMUST00000196035.1	-29774	ENSMUSG00000039934	Gsap	gamma-secretase activating protein
chr9	65018432	65019085	654	*	266.413	-2.92104	0.159506	-18.3131	6.50522e-75	1.7698e-72	Promoter (2-3kb)	9	64986983	65021693	34711	2	57874	ENSMUST00000036615.6	2608	ENSMUSG00000033629	Hacd3	3-hydroxyacyl-CoA dehydratase 3
chr2	94051614	94052495	882	*	404.933	-2.38956	0.130553	-18.3034	7.77405e-75	2.11001e-72	Exon (ENSMUST00000145967.7/56348, exon 3 of 6)	2	94032689	94066469	33781	2	56348	ENSMUST00000145967.7	13974	ENSMUSG00000027195	Hsd17b12	hydroxysteroid (17-beta) dehydrogenase 12
chr6	17575431	17577032	1602	*	246.386	-2.87956	0.157374	-18.2976	8.64675e-75	2.34136e-72	Distal Intergenic	6	17546973	17553430	6458	1	17295	ENSMUST00000148903.1	28458	ENSMUSG00000009376	Met	met proto-oncogene
chr16	92620509	92621778	1270	*	1379.63	-1.3467	0.0736049	-18.2963	8.85029e-75	2.38525e-72	Intron (ENSMUST00000023673.13/12394, intron 6 of 7)	16	92686758	92695495	8738	2	12394	ENSMUST00000187242.2	73717	ENSMUSG00000022952	Runx1	runt related transcription factor 1
chr7	145106178	145106986	809	*	434.441	-1.99577	0.109079	-18.2965	8.83173e-75	2.38525e-72	Distal Intergenic	7	145254058	145259055	4998	2	233979	ENSMUST00000208867.1	152069	ENSMUSG00000048677	Tpcn2	two pore segment channel 2
chr11	80042690	80043950	1261	*	856.549	-1.50958	0.0825475	-18.2874	1.04365e-74	2.80618e-72	Downstream (2-3kb)	11	80056217	80057899	1683	2	54394	ENSMUST00000147164.1	13949	ENSMUSG00000017561	Crlf3	cytokine receptor-like factor 3
chr3	50547449	50548817	1369	*	237.6	-2.71614	0.148581	-18.2804	1.18447e-74	3.17739e-72	Intron (ENSMUST00000194629.1/ENSMUST00000194629.1, intron 4 of 4)	3	50415970	50443614	27645	2	26570	ENSMUST00000142932.2	-103835	ENSMUSG00000027737	Slc7a11	solute carrier family 7 (cationic amino acid transporter, y+ system), member 11
chr11	76571019	76573336	2318	*	1029.34	-1.44776	0.0792318	-18.2725	1.36978e-74	3.66593e-72	Promoter (<=1kb)	11	76416734	76571535	154802	2	109934	ENSMUST00000072740.12	0	ENSMUSG00000017631	Abr	active BCR-related gene
chr12	32104114	32105364	1251	*	745.479	1.60449	0.0878201	18.2702	1.42987e-74	3.8179e-72	Intron (ENSMUST00000218145.1/ENSMUST00000218145.1, intron 1 of 1)	12	31958476	32061296	102821	2	19088	ENSMUST00000036497.15	-42818	ENSMUSG00000002997	Prkar2b	protein kinase, cAMP dependent regulatory, type II beta
chr1	172869988	172870684	697	*	200.666	-3.34835	0.183339	-18.2632	1.62538e-74	4.32988e-72	Distal Intergenic	1	172893961	172895041	1081	2	20219	ENSMUST00000027824.6	24357	ENSMUSG00000026542	Apcs	serum amyloid P-component
chr14	30635227	30635759	533	*	259.48	-2.51093	0.137574	-18.2515	2.01324e-74	5.3507e-72	Distal Intergenic	14	30606759	30626210	19452	2	18753	ENSMUST00000112208.8	-9017	ENSMUSG00000021948	Prkcd	protein kinase C, delta
chr4	116702010	116704216	2207	*	1985.89	-2.19543	0.120369	-18.2391	2.52574e-74	6.69735e-72	3' UTR	4	116704389	116708288	3900	2	67096	ENSMUST00000143330.1	4072	ENSMUSG00000028690	Mmachc	methylmalonic aciduria cblC type, with homocystinuria
chr16	93084173	93085165	993	*	213.698	-3.83886	0.210512	-18.2359	2.6802e-74	7.09057e-72	Distal Intergenic	16	92601466	92826149	224684	2	12394	ENSMUST00000023673.13	-258024	ENSMUSG00000022952	Runx1	runt related transcription factor 1
chr12	91710523	91712189	1667	*	924.187	-1.37699	0.0755623	-18.2232	3.37574e-74	8.91017e-72	Promoter (1-2kb)	12	91703413	91713974	10562	2	108800	ENSMUST00000111609.2	1785	ENSMUSG00000020961	Ston2	stonin 2
chr7	84240226	84241355	1130	*	478.163	-1.9383	0.106494	-18.2011	5.06243e-74	1.33316e-71	Distal Intergenic	7	84250076	84263775	13700	2	11864	ENSMUST00000208564.1	22420	ENSMUSG00000015709	Arnt2	aryl hydrocarbon receptor nuclear translocator 2
chr11	83580389	83581720	1332	*	1188.48	-1.54435	0.0848841	-18.1937	5.79046e-74	1.5214e-71	Promoter (<=1kb)	11	83582056	83623693	41638	1	100504464	ENSMUST00000125626.1	-336	ENSMUSG00000051832	E230016K23Rik	RIKEN cDNA E230016K23 gene
chr7	129527998	129528754	757	*	679.993	-1.49283	0.0820595	-18.1921	5.96285e-74	1.56312e-71	Distal Intergenic	7	129591863	129635738	43876	1	207425	ENSMUST00000084519.6	-63109	ENSMUSG00000042055	Wdr11	WD repeat domain 11
chr8	120227149	120228576	1428	*	448.835	-2.26163	0.124406	-18.1794	7.51009e-74	1.96425e-71	Promoter (<=1kb)	8	120204434	120228230	23797	2	434353	ENSMUST00000183235.1	0	ENSMUSG00000097960	A330074K22Rik	RIKEN cDNA A330074K22 gene
chr3	50397507	50398429	923	*	229.974	-2.92306	0.160792	-18.1791	7.54954e-74	1.97009e-71	Intron (ENSMUST00000194462.5/26570, intron 6 of 11)	3	50364938	50443611	78674	2	26570	ENSMUST00000029297.5	45182	ENSMUSG00000027737	Slc7a11	solute carrier family 7 (cationic amino acid transporter, y+ system), member 11
chr18	83824348	83825063	716	*	178.418	-4.00518	0.220352	-18.1763	7.95693e-74	2.0717e-71	Distal Intergenic	18	84012082	84086390	74309	2	110796	ENSMUST00000175783.1	261327	ENSMUSG00000046982	Tshz1	teashirt zinc finger family member 1
chr4	134618851	134619740	890	*	491.238	1.72729	0.0950366	18.175	8.14267e-74	2.11528e-71	Intron (ENSMUST00000038628.3/230815, intron 3 of 12)	4	134567723	134567851	129	2	102465216	ENSMUST00000185007.1	-51000	ENSMUSG00000099289	Mir6403	microRNA 6403
chr4	55733102	55733774	673	*	388.263	-2.3349	0.128493	-18.1714	8.69159e-74	2.25278e-71	Distal Intergenic	4	55527143	55532466	5324	2	16600	ENSMUST00000107619.2	-200636	ENSMUSG00000003032	Klf4	Kruppel-like factor 4 (gut)
chr13	63700315	63702383	2069	*	692.54	-1.81404	0.0998574	-18.1663	9.54516e-74	2.46846e-71	Intron (ENSMUST00000222372.1/75522, intron 4 of 4)	13	63675756	63677529	1774	2	75522	ENSMUST00000221859.1	-22786	ENSMUSG00000113825	1700024I08Rik	RIKEN cDNA 1700024I08 gene
chr3	93571843	93572862	1020	*	686.796	-1.99471	0.109805	-18.1659	9.61395e-74	2.48068e-71	Distal Intergenic	3	93560727	93564450	3724	1	20194	ENSMUST00000170612.1	11116	ENSMUSG00000041959	S100a10	S100 calcium binding protein A10 (calpactin)
chr9	123502883	123503997	1115	*	605.729	-1.63396	0.0899959	-18.1559	1.15287e-73	2.96808e-71	Intron (ENSMUST00000026269.3/29806, intron 2 of 7)	9	123510064	123519300	9237	1	29806	ENSMUST00000213278.1	-6067	ENSMUSG00000025239	Limd1	LIM domains containing 1
chr17	83580403	83581832	1430	*	720.268	-1.87619	0.103422	-18.1412	1.50827e-73	3.87441e-71	Distal Intergenic	17	83585957	83631895	45939	2	225030	ENSMUST00000051482.1	50063	ENSMUSG00000045053	Kcng3	potassium voltage-gated channel, subfamily G, member 3
chr8	34622459	34623508	1050	*	540.041	-1.99189	0.109882	-18.1275	1.93413e-73	4.95728e-71	Intron (ENSMUST00000211381.1/330734, intron 1 of 4)	8	34589420	34640316	50897	2	330734	ENSMUST00000211381.1	16808	ENSMUSG00000109819	B930018H19Rik	RIKEN cDNA B930018H19 gene
chr10	67717447	67718251	805	*	732.34	-1.62408	0.0896644	-18.1129	2.52261e-73	6.45122e-71	Exon (ENSMUST00000218164.1/ENSMUST00000218164.1, exon 1 of 3)	10	67569216	67571959	2744	2	105245193	ENSMUST00000219796.1	-145488	NA	4930563J15Rik	RIKEN cDNA 4930563J15 gene
chr19	10567499	10568540	1042	*	460.998	-2.3118	0.127765	-18.0942	3.53918e-73	9.03088e-71	Downstream (1-2kb)	19	10570478	10577362	6885	2	72982	ENSMUST00000025568.2	8822	ENSMUSG00000024666	Tmem138	transmembrane protein 138
chr9	21525059	21526803	1745	*	1526.18	1.06951	0.0591694	18.0754	4.98055e-73	1.26807e-70	Promoter (<=1kb)	9	21526176	21545333	19158	1	382062	ENSMUST00000086361.11	0	ENSMUSG00000057191	AB124611	cDNA sequence AB124611
chr14	75192421	75193370	950	*	578.8	-1.55584	0.0860803	-18.0743	5.07614e-73	1.28955e-70	Promoter (2-3kb)	14	75190329	75230816	40488	1	18826	ENSMUST00000131802.1	2092	ENSMUSG00000021998	Lcp1	lymphocyte cytosolic protein 1
chr4	132610346	132612043	1698	*	2320.1	-1.26922	0.0702715	-18.0616	6.39207e-73	1.62028e-70	Distal Intergenic	4	132638987	132694883	55897	1	14050	ENSMUST00000135299.7	-26944	ENSMUSG00000028886	Eya3	EYA transcriptional coactivator and phosphatase 3
chr10	88719460	88720245	786	*	285.835	-2.58572	0.143197	-18.057	6.94692e-73	1.75705e-70	Distal Intergenic	10	88730320	88730716	397	2	237433	ENSMUST00000092231.3	10471	ENSMUSG00000069540	Gm4925	predicted gene 4925
chr2	122655585	122656759	1175	*	230.589	-3.10566	0.172012	-18.0549	7.21563e-73	1.82101e-70	Distal Intergenic	2	122640803	122640881	79	1	387165	ENSMUST00000102354.2	14782	ENSMUSG00000076309	Mir147	microRNA 147
chr6	5233272	5234331	1060	*	366.112	-2.07268	0.114823	-18.0511	7.73701e-73	1.94832e-70	Intron (ENSMUST00000129344.7/269823, intron 5 of 8)	6	5236876	5254866	17991	2	269823	ENSMUST00000176948.2	20535	ENSMUSG00000029759	Pon3	paraoxonase 3
chr19	3847473	3848052	580	*	458.912	-1.79535	0.0994652	-18.0501	7.88084e-73	1.98021e-70	Intron (ENSMUST00000118575.1/ENSMUST00000118575.1, intron 1 of 2)	19	3851773	3894365	42593	1	12660	ENSMUST00000128694.7	-3721	ENSMUSG00000024843	Chka	choline kinase alpha
chr11	54214310	54215590	1281	*	422.896	-2.02036	0.112015	-18.0366	1.00603e-72	2.52234e-70	Promoter (1-2kb)	11	54177772	54213285	35514	2	71056	ENSMUST00000131019.1	-1025	ENSMUSG00000086209	4933405E24Rik	RIKEN cDNA 4933405E24 gene
chr5	66046318	66047193	876	*	256.574	-2.86238	0.158918	-18.0117	1.57822e-72	3.94832e-70	Intron (ENSMUST00000113726.7/245945, intron 2 of 6)	5	66026785	66054552	27768	2	245945	ENSMUST00000200852.3	7359	ENSMUSG00000070780	Rbm47	RNA binding motif protein 47
chr2	136909381	136910360	980	*	236.845	-2.77761	0.154239	-18.0084	1.67366e-72	4.17801e-70	Intron (ENSMUST00000028737.12/74243, intron 2 of 5)	2	136905543	137069778	164236	1	74243	ENSMUST00000180277.2	3838	ENSMUSG00000027281	Slx4ip	SLX4 interacting protein
chr17	79598688	79599716	1029	*	278.907	-2.40124	0.133484	-17.989	2.3759e-72	5.9182e-70	Distal Intergenic	17	79611863	79621616	9754	1	381110	ENSMUST00000223924.1	-12147	ENSMUSG00000036368	Rmdn2	regulator of microtubule dynamics 2
chr18	55272302	55272808	507	*	325.466	-2.4858	0.138186	-17.9887	2.38732e-72	5.93381e-70	Distal Intergenic	18	54888045	54990180	102136	2	269023	ENSMUST00000064763.5	-282122	ENSMUSG00000052713	Zfp608	zinc finger protein 608
chr15	39833566	39835495	1930	*	557.075	-1.89548	0.105382	-17.9868	2.47377e-72	6.13544e-70	Intron (ENSMUST00000022915.10/64705, intron 4 of 9)	15	39768487	39857467	88981	2	64705	ENSMUST00000022915.10	21972	ENSMUSG00000022304	Dpys	dihydropyrimidinase
chr2	167909218	167910853	1636	*	1373.89	-1.28688	0.0715547	-17.9846	2.57088e-72	6.36257e-70	Distal Intergenic	2	167932057	167974737	42681	1	19246	ENSMUST00000147210.7	-21204	ENSMUSG00000027540	Ptpn1	protein tyrosine phosphatase, non-receptor type 1
chr18	12610830	12611716	887	*	219.787	-3.03101	0.168632	-17.9741	3.10725e-72	7.6735e-70	Intron (ENSMUST00000234974.1/72747, intron 1 of 7)	18	12599926	12737050	137125	1	72747	ENSMUST00000169401.7	10904	ENSMUSG00000024424	Ttc39c	tetratricopeptide repeat domain 39C
chr10	12963955	12964849	895	*	507.37	-1.89824	0.105629	-17.9708	3.29958e-72	8.13103e-70	Promoter (<=1kb)	10	12941828	12964258	22431	2	74732	ENSMUST00000219727.1	0	ENSMUSG00000039232	Stx11	syntaxin 11
chr18	63880337	63881839	1503	*	505.985	-1.8524	0.103145	-17.9592	4.0668e-72	1.00002e-69	Intron (ENSMUST00000072726.5/104082, intron 21 of 27)	18	63708695	63989760	281066	1	104082	ENSMUST00000072726.5	171642	ENSMUSG00000040560	Wdr7	WD repeat domain 7
chr2	124858065	124859429	1365	*	283.449	-2.67988	0.149253	-17.9553	4.36348e-72	1.07069e-69	Distal Intergenic	2	124653635	124665309	11675	1	214968	ENSMUST00000103238.1	204430	ENSMUSG00000027200	Sema6d	sema domain, transmembrane domain (TM), and cytoplasmic domain, (semaphorin) 6D
chr11	72897343	72898346	1004	*	190.799	-4.30735	0.240095	-17.9402	5.72733e-72	1.40236e-69	Intron (ENSMUST00000069395.6/195018, intron 39 of 54)	11	72912296	72925810	13515	1	195018	ENSMUST00000152481.7	-13950	ENSMUSG00000055670	Zzef1	zinc finger, ZZ-type with EF hand domain 1
chr2	128338531	128339748	1218	*	980.395	1.52192	0.0848372	17.9393	5.8204e-72	1.42212e-69	Intron (ENSMUST00000225087.1/100043424, intron 1 of 6)	2	128372107	128428893	56787	2	100043424	ENSMUST00000125354.1	89145	NA	Morrbid	myeloid RNA regulator of BCL2L11 induced cell death
chr15	101154708	101155767	1060	*	1142.91	-1.6879	0.0941172	-17.934	6.39691e-72	1.55967e-69	Distal Intergenic	15	101137600	101142624	5025	1	11482	ENSMUST00000128525.1	17108	ENSMUSG00000000530	Acvrl1	activin A receptor, type II-like 1
chr6	39297004	39297459	456	*	154.488	-4.25214	0.237165	-17.9291	6.99523e-72	1.70194e-69	Distal Intergenic	6	39343910	39347350	3441	2	72144	ENSMUST00000201208.1	49891	ENSMUSG00000029924	Slc37a3	solute carrier family 37 (glycerol-3-phosphate transporter), member 3
chr2	38210879	38212169	1291	*	594.535	-1.75709	0.0980201	-17.9258	7.42007e-72	1.8015e-69	Intron (ENSMUST00000102787.9/227801, intron 2 of 21)	2	38159252	38243470	84219	2	227801	ENSMUST00000136116.1	31301	ENSMUSG00000035392	Dennd1a	DENN/MADD domain containing 1A
chr5	90859131	90859945	815	*	203.421	-3.35066	0.186921	-17.9256	7.44719e-72	1.80427e-69	Distal Intergenic	5	90891241	90893115	1875	1	14825	ENSMUST00000031327.8	-31296	ENSMUSG00000029380	Cxcl1	chemokine (C-X-C motif) ligand 1
chr13	110942799	110943603	805	*	621.581	-2.16138	0.120803	-17.8918	1.36625e-71	3.30314e-69	Distal Intergenic	13	110882852	110903846	20995	2	102636142	ENSMUST00000225424.1	-38953	NA	4930526H09Rik	RIKEN cDNA 4930526H09 gene
chr2	165054938	165056524	1587	*	634.073	-1.63898	0.0916511	-17.8828	1.60552e-71	3.87347e-69	Promoter (<=1kb)	2	165055627	165062723	7097	1	21939	ENSMUST00000154443.7	0	ENSMUSG00000017652	Cd40	CD40 antigen
chr14	75763418	75764456	1039	*	467.622	-2.38282	0.133257	-17.8814	1.64795e-71	3.96751e-69	Intron (ENSMUST00000022580.7/67554, intron 8 of 9)	14	75768916	75772328	3413	2	67554	ENSMUST00000227621.1	7872	ENSMUSG00000022003	Slc25a30	solute carrier family 25, member 30
chr3	146145039	146145534	496	*	345.043	-2.3333	0.130495	-17.8805	1.67432e-71	4.0226e-69	Distal Intergenic	3	146149833	146195513	45681	1	68279	ENSMUST00000011152.13	-4299	ENSMUSG00000011008	Mcoln2	mucolipin 2
chr7	90116381	90117577	1197	*	222.288	-3.27263	0.183034	-17.8799	1.69221e-71	4.05712e-69	Distal Intergenic	7	90124822	90129477	4656	2	78329	ENSMUST00000181189.2	11900	ENSMUSG00000097162	2310010J17Rik	RIKEN cDNA 2310010J17 gene
chr1	172590039	172591157	1119	*	521.771	-1.9161	0.107183	-17.8769	1.78637e-71	4.27395e-69	Promoter (<=1kb)	1	172581758	172590568	8811	2	74748	ENSMUST00000065679.7	0	ENSMUSG00000053318	Slamf8	SLAM family member 8
chr9	86624100	86625276	1177	*	206.222	-5.15981	0.288667	-17.8746	1.85945e-71	4.43958e-69	Intron (ENSMUST00000034989.14/17436, intron 6 of 13)	9	86613541	86618737	5197	2	17436	ENSMUST00000189847.1	-5363	ENSMUSG00000032418	Me1	malic enzyme 1, NADP(+)-dependent, cytosolic
chr2	31770470	31771620	1151	*	1171.84	-1.30503	0.0730443	-17.8663	2.16026e-71	5.1471e-69	Intron (ENSMUST00000075759.12/11350, intron 1 of 10)	2	31760173	31779024	18852	1	11350	ENSMUST00000124089.1	10297	ENSMUSG00000026842	Abl1	c-abl oncogene 1, non-receptor tyrosine kinase
chr9	70834252	70835258	1007	*	1280.24	1.32535	0.074194	17.8633	2.27569e-71	5.41093e-69	Intron (ENSMUST00000034731.9/15450, intron 1 of 8)	9	70776053	70778378	2326	1	11487	ENSMUST00000145377.1	58199	ENSMUSG00000054693	Adam10	a disintegrin and metallopeptidase domain 10
chr9	44733552	44735418	1867	*	1717.27	-1.28279	0.0718158	-17.8622	2.32398e-71	5.51435e-69	Promoter (<=1kb)	9	44686308	44735198	48891	2	102693	ENSMUST00000034611.14	0	ENSMUSG00000048537	Phldb1	pleckstrin homology like domain, family B, member 1
chr18	52558672	52559361	690	*	413.772	-2.03423	0.113912	-17.858	2.50675e-71	5.9358e-69	Distal Intergenic	18	52516069	52529867	13799	2	16948	ENSMUST00000171470.7	-28805	ENSMUSG00000024529	Lox	lysyl oxidase
chr14	31389672	31390268	597	*	752.896	-1.50847	0.0845184	-17.8478	3.00457e-71	7.09997e-69	Intron (ENSMUST00000140002.7/24056, intron 3 of 10)	14	31377595	31407385	29791	2	24056	ENSMUST00000147586.1	17117	ENSMUSG00000021892	Sh3bp5	SH3-domain binding protein 5 (BTK-associated)
chr18	24972305	24973825	1521	*	703.427	-1.87373	0.105	-17.845	3.15916e-71	7.44998e-69	Intron (ENSMUST00000037097.8/225288, intron 6 of 26)	18	25124361	25130694	6334	1	225288	ENSMUST00000234199.1	-150536	ENSMUSG00000034295	Fhod3	formin homology 2 domain containing 3
chr18	84709512	84710328	817	*	203.19	-3.01204	0.168817	-17.842	3.33634e-71	7.85172e-69	Distal Intergenic	18	84720019	84730447	10429	1	240479	ENSMUST00000161429.1	-9691	ENSMUSG00000047992	Dipk1c	divergent protein kinase domain 1C
chr9	61695097	61696211	1115	*	479.562	-1.88489	0.105668	-17.8379	3.58956e-71	8.43041e-69	Distal Intergenic	9	61913284	61914542	1259	2	56040	ENSMUST00000008036.8	218331	ENSMUSG00000007892	Rplp1	ribosomal protein, large, P1
chr1	40412004	40413374	1371	*	336.859	-2.48707	0.139487	-17.8301	4.1302e-71	9.6804e-69	Distal Intergenic	1	40429570	40446723	17154	1	17082	ENSMUST00000174335.7	-16196	ENSMUSG00000026069	Il1rl1	interleukin 1 receptor-like 1
chr17	56570357	56571443	1087	*	256.181	-2.91878	0.163758	-17.8237	4.62652e-71	1.08216e-68	Promoter (<=1kb)	17	56565997	56571438	5442	2	224902	ENSMUST00000131056.1	0	ENSMUSG00000042625	Safb2	scaffold attachment factor B2
chr13	48841677	48842670	994	*	767.211	1.48083	0.0831719	17.8045	6.52006e-71	1.52198e-68	Intron (ENSMUST00000035540.8/18676, intron 1 of 21)	13	48801750	48871119	69370	2	18676	ENSMUST00000035540.8	28449	ENSMUSG00000038025	Phf2	PHD finger protein 2
chr10	111619540	111620595	1056	*	383.972	-1.98931	0.111767	-17.7987	7.23621e-71	1.68573e-68	Distal Intergenic	10	111586719	111594273	7555	2	71321	ENSMUST00000181547.1	-25267	ENSMUSG00000097082	4933440J02Rik	RIKEN cDNA 4933440J02 gene
chr16	95728522	95729422	901	*	1335.42	-1.08946	0.0612776	-17.7791	1.02617e-70	2.38571e-68	Distal Intergenic	16	95715854	95719122	3269	1	23872	ENSMUST00000233550.1	12668	ENSMUSG00000022895	Ets2	E26 avian leukemia oncogene 2, 3' domain
chr12	75700852	75703012	2161	*	461.488	-1.91383	0.10769	-17.7716	1.1726e-70	2.72064e-68	Distal Intergenic	12	75630596	75669537	38942	2	72338	ENSMUST00000062370.8	-31315	ENSMUSG00000045690	Wdr89	WD repeat domain 89
chr8	46429657	46430454	798	*	165.504	-4.74348	0.267239	-17.75	1.72386e-70	3.99162e-68	Distal Intergenic	8	46471037	46536051	65015	1	14081	ENSMUST00000034046.12	-40583	ENSMUSG00000018796	Acsl1	acyl-CoA synthetase long-chain family member 1
chr5	138693877	138695179	1303	*	1433.93	-1.3886	0.0783022	-17.7339	2.2953e-70	5.30412e-68	Distal Intergenic	5	138754514	138810077	55564	1	80752	ENSMUST00000026972.7	-59335	ENSMUSG00000025854	Fam20c	family with sequence similarity 20, member C
chr2	92379694	92380201	508	*	317.382	-2.29308	0.129345	-17.7284	2.53211e-70	5.83962e-68	Promoter (2-3kb)	2	92382918	92383589	672	1	75641	ENSMUST00000191292.1	-2717	ENSMUSG00000044916	1700029I15Rik	RIKEN cDNA 1700029I15 gene
chr11	117946275	117947409	1135	*	1693.71	-1.15769	0.0653061	-17.7271	2.59041e-70	5.96213e-68	Distal Intergenic	11	117966079	117969186	3108	2	12702	ENSMUST00000054002.3	21777	ENSMUSG00000053113	Socs3	suppressor of cytokine signaling 3
chr6	67040810	67041576	767	*	609.724	-1.54833	0.0874423	-17.7069	3.70849e-70	8.51849e-68	Intron (ENSMUST00000130657.7/320172, intron 1 of 6)	6	67036897	67037457	561	2	13197	ENSMUST00000155041.1	-3353	ENSMUSG00000036390	Gadd45a	growth arrest and DNA-damage-inducible 45 alpha
chrX	159953181	159954637	1457	*	449.173	-1.81381	0.102438	-17.7065	3.73724e-70	8.56744e-68	Intron (ENSMUST00000112456.8/58194, intron 13 of 17)	20	159943018	159973190	30173	1	58194	ENSMUST00000130987.1	10163	ENSMUSG00000040990	Sh3kbp1	SH3-domain kinase binding protein 1
chr7	59027390	59028101	712	*	175.261	-3.62821	0.204949	-17.7029	3.97919e-70	9.10395e-68	Distal Intergenic	7	59228750	59289819	61070	1	22215	ENSMUST00000202945.3	-200649	ENSMUSG00000025326	Ube3a	ubiquitin protein ligase E3A
chr8	71526923	71529032	2110	*	317.34	-2.05449	0.11609	-17.6974	4.39122e-70	1.00267e-67	Distal Intergenic	8	71535805	71537331	1527	2	69550	ENSMUST00000212386.1	8299	ENSMUSG00000046718	Bst2	bone marrow stromal cell antigen 2
chr1	172565976	172566758	783	*	420.516	-2.04521	0.115622	-17.6888	5.11424e-70	1.16545e-67	Distal Intergenic	1	172559906	172563716	3811	1	240916	ENSMUST00000177086.1	6070	ENSMUSG00000049598	Vsig8	V-set and immunoglobulin domain containing 8
chr1	180312101	180314026	1926	*	950.22	-1.3453	0.0760566	-17.6881	5.17516e-70	1.177e-67	Distal Intergenic	1	180327174	180328184	1011	2	277333	ENSMUST00000192714.1	14158	NA	Gm5069	glyceraldehyde-3-phosphate dehydrogenase pseudogene
chr19	21819670	21820815	1146	*	371.79	-4.8478	0.274168	-17.6818	5.78854e-70	1.31391e-67	Intron (ENSMUST00000025663.6/83921, intron 12 of 23)	19	21778342	21858327	79986	1	83921	ENSMUST00000096194.8	41328	ENSMUSG00000024754	Cemip2	cell migration inducing hyaluronidase 2
chr2	137006380	137007132	753	*	280.259	-2.44158	0.138135	-17.6753	6.50294e-70	1.47316e-67	Intron (ENSMUST00000028737.12/74243, intron 3 of 5)	2	137082893	137085949	3057	2	16449	ENSMUST00000133640.1	78817	ENSMUSG00000027276	Jag1	jagged 1
chr8	68157016	68157800	785	*	371.356	-2.11068	0.11943	-17.6729	6.78001e-70	1.53291e-67	Intron (ENSMUST00000212960.1/234353, intron 1 of 16)	8	67696890	68206057	509168	2	234353	ENSMUST00000212960.1	48257	ENSMUSG00000030465	Psd3	pleckstrin and Sec7 domain containing 3
chr3	96087299	96088378	1080	*	200.248	-3.37437	0.19122	-17.6466	1.08153e-69	2.44046e-67	Distal Intergenic	3	96104527	96141518	36992	1	229603	ENSMUST00000132980.7	-16149	ENSMUSG00000038495	Otud7b	OTU domain containing 7B
chr3	84644774	84646822	2049	*	1060.11	1.31009	0.0743092	17.6303	1.44264e-69	3.24894e-67	Intron (ENSMUST00000154148.7/99889, intron 3 of 9)	3	84666192	84704575	38384	1	320782	ENSMUST00000107682.1	-19370	ENSMUSG00000056498	Tmem154	transmembrane protein 154
chr5	33095164	33096067	904	*	156.338	-4.21961	0.23946	-17.6213	1.68961e-69	3.79769e-67	Distal Intergenic	5	33104219	33162870	58652	1	20537	ENSMUST00000011178.4	-8152	ENSMUSG00000011034	Slc5a1	solute carrier family 5 (sodium/glucose cotransporter), member 1
chr10	88708066	88709652	1587	*	511.347	-1.95207	0.110812	-17.6161	1.85387e-69	4.15877e-67	Distal Intergenic	10	88730320	88730716	397	2	237433	ENSMUST00000092231.3	21064	ENSMUSG00000069540	Gm4925	predicted gene 4925
chr1	150472103	150472928	826	*	224.525	-3.02727	0.171878	-17.6129	1.96208e-69	4.39295e-67	Distal Intergenic	1	150458192	150466165	7974	2	96875	ENSMUST00000159035.1	-5938	ENSMUSG00000006014	Prg4	proteoglycan 4 (megakaryocyte stimulating factor, articular superficial zone protein)
chr8	79139333	79140067	735	*	390.567	-2.06326	0.117158	-17.611	2.0299e-69	4.53598e-67	Intron (ENSMUST00000098614.8/622675, intron 8 of 14)	8	79120483	79193192	72710	1	622675	ENSMUST00000145827.7	18850	ENSMUSG00000071064	Zfp827	zinc finger protein 827
chr5	105799861	105800696	836	*	361.109	-2.19434	0.124765	-17.5877	3.05958e-69	6.82364e-67	Intron (ENSMUST00000060531.15/231549, intron 2 of 2)	5	105732230	105832436	100207	1	231549	ENSMUST00000140081.7	67631	ENSMUSG00000046079	Lrrc8d	leucine rich repeat containing 8D
chr19	9928281	9928790	510	*	351.622	-2.7682	0.157462	-17.5802	3.49559e-69	7.78096e-67	Distal Intergenic	19	9872297	9899533	27237	2	16319	ENSMUST00000025562.7	-28748	ENSMUSG00000024660	Incenp	inner centromere protein
chr2	29246917	29247661	745	*	239.158	-2.99411	0.170343	-17.5769	3.70179e-69	8.22404e-67	Promoter (<=1kb)	2	29194821	29248040	53220	2	171171	ENSMUST00000048455.8	379	ENSMUSG00000035513	Ntng2	netrin G2
chr14	45040405	45041929	1525	*	1146.42	-1.28982	0.0733899	-17.5749	3.83437e-69	8.50218e-67	Distal Intergenic	14	44958607	44989699	31093	2	73895	ENSMUST00000226133.1	-50706	ENSMUSG00000075042	4930431P03Rik	RIKEN cDNA 4930431P03 gene
chr6	123287748	123288146	399	*	172.709	-3.35344	0.191007	-17.5566	5.29215e-69	1.1712e-66	Promoter (1-2kb)	6	123283694	123289866	6173	2	56619	ENSMUST00000176096.1	1720	ENSMUSG00000030142	Clec4e	C-type lectin domain family 4, member e
chr19	6297326	6298155	830	*	2028.77	-0.985775	0.0561572	-17.5539	5.55749e-69	1.22757e-66	Promoter (<=1kb)	19	6297914	6298360	447	1	13660	ENSMUST00000148547.1	0	ENSMUSG00000024772	Ehd1	EH-domain containing 1
chr9	46168588	46169484	897	*	242.068	-2.63769	0.150428	-17.5346	7.79971e-69	1.71954e-66	Intron (ENSMUST00000126865.7/70661, intron 4 of 24)	9	46155379	46224188	68810	1	70661	ENSMUST00000153152.1	13209	ENSMUSG00000034135	Sik3	SIK family kinase 3
chr7	83596711	83597476	766	*	239.117	-2.7522	0.156997	-17.5302	8.42218e-69	1.85322e-66	Promoter (<=1kb)	7	83597527	83598900	1374	1	233424	ENSMUST00000171397.1	-51	ENSMUSG00000038540	Tmc3	transmembrane channel-like gene family 3
chr19	6870583	6872013	1431	*	1374.08	-1.37807	0.0786204	-17.5281	8.73739e-69	1.91891e-66	Distal Intergenic	19	6844623	6858211	13589	2	78317	ENSMUST00000113440.1	-12372	ENSMUSG00000047810	Ccdc88b	coiled-coil domain containing 88B
chr9	120012588	120013311	724	*	794.809	-1.55617	0.0887884	-17.5267	8.95556e-69	1.96308e-66	Intron (ENSMUST00000177637.1/13051, intron 2 of 2)	9	120013755	120023598	9844	2	22437	ENSMUST00000111635.2	10287	ENSMUSG00000079243	Xirp1	xin actin-binding repeat containing 1
chr15	59530505	59531782	1278	*	998.068	-1.25906	0.0718492	-17.5237	9.4552e-69	2.06866e-66	Intron (ENSMUST00000168722.2/68501, intron 4 of 4)	15	59648350	59657099	8750	1	211770	ENSMUST00000067543.7	-116568	ENSMUSG00000032501	Trib1	tribbles pseudokinase 1
chr1	144238932	144239786	855	*	464.431	-2.00246	0.11435	-17.5116	1.16844e-68	2.55153e-66	Downstream (2-3kb)	1	144244673	144249027	4355	2	50778	ENSMUST00000167812.1	9241	ENSMUSG00000026358	Rgs1	regulator of G-protein signaling 1
chr2	29628949	29629269	321	*	273.667	-2.38946	0.136509	-17.504	1.3352e-68	2.91015e-66	Intron (ENSMUST00000095087.10/107746, intron 1 of 25)	2	29619910	29738327	118418	1	107746	ENSMUST00000147755.8	9039	ENSMUSG00000039844	Rapgef1	Rap guanine nucleotide exchange factor (GEF) 1
chr15	67138593	67139223	631	*	223.209	-3.19505	0.182552	-17.5021	1.37998e-68	3.00208e-66	Intron (ENSMUST00000229028.1/20442, intron 2 of 8)	15	67114238	67129023	14786	2	20442	ENSMUST00000230150.1	-9570	ENSMUSG00000013846	St3gal1	ST3 beta-galactoside alpha-2,3-sialyltransferase 1
chr8	34815088	34816622	1535	*	706.252	-1.61692	0.092391	-17.5009	1.41078e-68	3.06329e-66	Exon (ENSMUST00000033930.4/319520, exon 2 of 4)	8	34807297	34819894	12598	1	319520	ENSMUST00000033930.4	7791	ENSMUSG00000031530	Dusp4	dual specificity phosphatase 4
chr10	44625311	44626294	984	*	723.069	-1.60346	0.0917138	-17.4833	1.92154e-68	4.16446e-66	Intron (ENSMUST00000217008.1/ENSMUST00000217008.1, intron 2 of 3)	10	44446717	44528501	81785	2	12142	ENSMUST00000167340.1	-96810	ENSMUSG00000038151	Prdm1	PR domain containing 1, with ZNF domain
chr13	110928977	110930331	1355	*	212.971	-3.02442	0.173123	-17.4698	2.43527e-68	5.26792e-66	Distal Intergenic	13	110882852	110903846	20995	2	102636142	ENSMUST00000225424.1	-25131	NA	4930526H09Rik	RIKEN cDNA 4930526H09 gene
chr7	58822120	58823158	1039	*	333.746	-2.11297	0.121078	-17.4513	3.36463e-68	7.26464e-66	Intron (ENSMUST00000168747.2/11982, intron 16 of 20)	7	58658246	58829420	171175	1	11982	ENSMUST00000168747.2	163874	ENSMUSG00000025324	Atp10a	ATPase, class V, type 10A
chr10	42115272	42116267	996	*	278.384	2.33623	0.134147	17.4154	6.30556e-68	1.3589e-65	Distal Intergenic	10	41916807	42018442	101636	2	213402	ENSMUST00000161927.7	-96830	ENSMUSG00000071324	Armc2	armadillo repeat containing 2
chr17	43567567	43569032	1466	*	1134.63	-1.23061	0.0706742	-17.4125	6.63286e-68	1.42676e-65	Promoter (<=1kb)	17	43568098	43600591	32494	1	27226	ENSMUST00000167214.7	0	ENSMUSG00000023913	Pla2g7	phospholipase A2, group VII (platelet-activating factor acetylhydrolase, plasma)
chr16	11017648	11018741	1094	*	300.959	-2.47645	0.142265	-17.4073	7.26676e-68	1.5602e-65	Intron (ENSMUST00000162323.1/56722, intron 1 of 2)	16	11008898	11015186	6289	1	100043147	ENSMUST00000180624.1	8750	ENSMUSG00000097056	Gm4262	predicted gene 4262
chr6	17763799	17765138	1340	*	1355.63	-1.18353	0.0680648	-17.3883	1.01164e-67	2.16799e-65	Intron (ENSMUST00000129105.1/64213, intron 2 of 2)	6	17749392	17943001	193610	1	64213	ENSMUST00000140358.7	14407	ENSMUSG00000029534	St7	suppression of tumorigenicity 7
chr14	40947180	40948312	1133	*	976.881	1.23648	0.0711903	17.3687	1.42519e-67	3.04854e-65	Intron (ENSMUST00000047652.5/52588, intron 1 of 8)	14	40906447	40934321	27875	2	52588	ENSMUST00000224209.1	-12859	ENSMUSG00000037824	Tspan14	tetraspanin 14
chr8	123022516	123023217	702	*	284.43	-2.1851	0.125836	-17.3647	1.5272e-67	3.26069e-65	Intron (ENSMUST00000127664.1/108148, intron 1 of 15)	8	122883822	123042020	158199	2	77087	ENSMUST00000098334.12	18803	ENSMUSG00000035569	Ankrd11	ankyrin repeat domain 11
chr2	24294514	24295757	1244	*	208.381	-4.45384	0.256695	-17.3507	1.94872e-67	4.15297e-65	Distal Intergenic	2	24291196	24293820	2625	1	215274	ENSMUST00000058056.1	3318	ENSMUSG00000046845	Il1f10	interleukin 1 family, member 10
chr14	103014889	103015292	404	*	178.49	-3.87878	0.223655	-17.3427	2.24095e-67	4.76692e-65	Intron (ENSMUST00000230389.1/ENSMUST00000230389.1, intron 2 of 2)	14	102987412	103033803	46392	2	71264	ENSMUST00000226662.1	18511	ENSMUSG00000114980	4933432I03Rik	RIKEN cDNA 4933432I03 gene
chr18	62166882	62167360	479	*	161.748	-4.09842	0.236439	-17.3339	2.60988e-67	5.54147e-65	Distal Intergenic	18	62177817	62179959	2143	2	11555	ENSMUST00000053640.3	12599	ENSMUSG00000045730	Adrb2	adrenergic receptor, beta 2
chr15	91614950	91616109	1160	*	424.447	-2.10664	0.12156	-17.33	2.79303e-67	5.91942e-65	Distal Intergenic	15	91267696	91573261	305566	2	239606	ENSMUST00000109283.1	-41689	ENSMUSG00000036298	Slc2a13	solute carrier family 2 (facilitated glucose transporter), member 13
chr1	80641338	80642505	1168	*	768.911	-1.81958	0.10503	-17.3245	3.07373e-67	6.50235e-65	Intron (ENSMUST00000077946.11/210293, intron 2 of 55)	1	80501713	80665275	163563	2	210293	ENSMUST00000190983.6	22770	ENSMUSG00000038608	Dock10	dedicator of cytokinesis 10
chr1	105906153	105906939	787	*	478.247	-1.74727	0.100934	-17.3111	3.88263e-67	8.19848e-65	Distal Intergenic	1	105979350	105990282	10933	2	635504	ENSMUST00000185535.1	83343	NA	Gm7160	predicted gene 7160
chr4	53250075	53251124	1050	*	625.254	-1.99324	0.115184	-17.3048	4.32722e-67	9.12053e-65	Exon (ENSMUST00000155178.1/78180, exon 3 of 3)	4	53246196	53251115	4920	1	78180	ENSMUST00000155178.1	3879	ENSMUSG00000086947	4930522O17Rik	RIKEN cDNA 4930522O17 gene
chr15	67708663	67709813	1151	*	445.261	-4.6929	0.271302	-17.2977	4.89816e-67	1.0305e-64	Distal Intergenic	15	67226769	67377094	150326	1	69334	ENSMUST00000187233.1	481894	ENSMUSG00000102069	1700012I11Rik	RIKEN cDNA 1700012I11 gene
chr3	20017476	20018356	881	*	206.299	-3.19442	0.184782	-17.2875	5.84237e-67	1.22691e-64	Exon (ENSMUST00000155121.1/12807, exon 7 of 7)	3	19996164	20014124	17961	2	12807	ENSMUST00000141308.7	-3352	ENSMUSG00000027615	Hps3	HPS3, biogenesis of lysosomal organelles complex 2 subunit 1
chr7	45591693	45592590	898	*	548.701	-2.00537	0.116004	-17.2872	5.87611e-67	1.23175e-64	Distal Intergenic	7	45585421	45589706	4286	1	12036	ENSMUST00000209410.1	6272	ENSMUSG00000030826	Bcat2	branched chain aminotransferase 2, mitochondrial
chr18	5404371	5405901	1531	*	1601.02	-1.27969	0.0740455	-17.2824	6.38053e-67	1.33505e-64	Distal Intergenic	18	5210124	5334807	124684	2	240186	ENSMUST00000234241.1	-69564	ENSMUSG00000050945	Zfp438	zinc finger protein 438
chr17	44836651	44837634	984	*	261.165	-2.79384	0.161756	-17.272	7.6482e-67	1.59739e-64	Intron (ENSMUST00000050630.13/109115, intron 2 of 11)	17	44608001	44814797	206797	2	12393	ENSMUST00000113568.7	-21854	ENSMUSG00000039153	Runx2	runt related transcription factor 2
chr16	20353995	20354531	537	*	300.406	-2.58308	0.149636	-17.2624	9.0253e-67	1.8816e-64	Intron (ENSMUST00000079158.12/27416, intron 25 of 29)	16	20338929	20364006	25078	2	27416	ENSMUST00000148003.7	9475	ENSMUSG00000022822	Abcc5	ATP-binding cassette, sub-family C (CFTR/MRP), member 5
chr11	83043874	83046277	2404	*	1472.64	-1.57588	0.0913075	-17.2591	9.56094e-67	1.98966e-64	Distal Intergenic	11	83028130	83040042	11913	2	237887	ENSMUST00000100716.10	-3832	ENSMUSG00000072621	Slfn10-ps	schlafen 10, pseudogene
chr2	102827826	102828969	1144	*	272.421	-2.87306	0.16654	-17.2515	1.09108e-66	2.26647e-64	Exon (ENSMUST00000005218.14/12505, exon 16 of 19)	2	102761173	102781557	20385	1	20511	ENSMUST00000154446.1	66653	ENSMUSG00000005089	Slc1a2	solute carrier family 1 (glial high affinity glutamate transporter), member 2
chr13	5786683	5787593	911	*	251.282	-2.82839	0.163981	-17.2482	1.15352e-66	2.39185e-64	Distal Intergenic	13	5855515	5857561	2047	2	71867	ENSMUST00000223142.1	69968	ENSMUSG00000100625	1700016G22Rik	RIKEN cDNA 1700016G22 gene
chr10	19011872	19012184	313	*	377.579	-1.94001	0.112481	-17.2475	1.16847e-66	2.4185e-64	Promoter (<=1kb)	10	19000913	19011963	11051	2	21929	ENSMUST00000105527.1	0	ENSMUSG00000019850	Tnfaip3	tumor necrosis factor, alpha-induced protein 3
chr3	50427801	50428397	597	*	160.63	-3.96998	0.230573	-17.2179	1.95016e-66	4.0292e-64	Intron (ENSMUST00000194462.5/26570, intron 3 of 11)	3	50364938	50443611	78674	2	26570	ENSMUST00000029297.5	15214	ENSMUSG00000027737	Slc7a11	solute carrier family 7 (cationic amino acid transporter, y+ system), member 11
chr7	111903565	111904914	1350	*	252.305	-2.9621	0.17207	-17.2145	2.06605e-66	4.261e-64	Distal Intergenic	7	112023504	112111384	87881	1	74996	ENSMUST00000106653.3	-118590	ENSMUSG00000059263	Usp47	ubiquitin specific peptidase 47
chr11	83534373	83535266	894	*	223.824	-2.57806	0.149788	-17.2113	2.18306e-66	4.49425e-64	Distal Intergenic	11	83525778	83530518	4741	2	20304	ENSMUST00000035938.2	-3855	ENSMUSG00000035042	Ccl5	chemokine (C-C motif) ligand 5
chr19	6302391	6302937	547	*	522.96	-1.68389	0.0978802	-17.2036	2.49581e-66	5.12893e-64	Distal Intergenic	19	6306456	6325652	19197	1	240505	ENSMUST00000025681.7	-3519	ENSMUSG00000024769	Cdc42bpg	CDC42 binding protein kinase gamma (DMPK-like)
chr4	149979571	149980625	1055	*	523.92	-1.83535	0.106687	-17.2032	2.5136e-66	5.15629e-64	3' UTR	4	149995848	150001265	5418	2	100198	ENSMUST00000153394.1	20640	ENSMUSG00000028980	H6pd	hexose-6-phosphate dehydrogenase (glucose 1-dehydrogenase)
chr15	36758983	36759603	621	*	196.041	-3.21305	0.18678	-17.2024	2.54906e-66	5.21972e-64	Distal Intergenic	15	36790712	36792414	1703	2	22631	ENSMUST00000126184.1	32811	ENSMUSG00000022285	Ywhaz	tyrosine 3-monooxygenase/tryptophan 5-monooxygenase activation protein, zeta polypeptide
chr13	75793851	75794651	801	*	745.068	-1.46673	0.085274	-17.2002	2.6447e-66	5.40595e-64	Distal Intergenic	13	75761983	75770695	8713	1	192657	ENSMUST00000221979.1	31868	ENSMUSG00000001542	Ell2	elongation factor RNA polymerase II 2
chr7	100500772	100504432	3661	*	2321.9	1.28008	0.0745032	17.1816	3.64828e-66	7.44411e-64	Promoter (2-3kb)	7	100498346	100499302	957	1	22228	ENSMUST00000149808.1	2426	ENSMUSG00000033685	Ucp2	uncoupling protein 2 (mitochondrial, proton carrier)
chr1	39555693	39557040	1348	*	622.583	-1.57097	0.0914907	-17.1709	4.38861e-66	8.93885e-64	Promoter (1-2kb)	1	39555605	39558757	3153	2	67702	ENSMUST00000153381.1	1717	ENSMUSG00000048234	Rnf149	ring finger protein 149
chr2	126309793	126310771	979	*	171.131	-3.83537	0.223393	-17.1687	4.55551e-66	9.26242e-64	Distal Intergenic	2	126154541	126165279	10739	1	69185	ENSMUST00000110437.3	155252	ENSMUSG00000023330	Dtwd1	DTW domain containing 1
chr2	131478035	131479442	1408	*	982.495	-1.30636	0.07614	-17.1573	5.54117e-66	1.12466e-63	Distal Intergenic	2	131491496	131520243	28748	1	228608	ENSMUST00000129143.7	-12054	ENSMUSG00000027333	Smox	spermine oxidase
chr15	63616310	63617612	1303	*	836.993	1.39901	0.0815506	17.1551	5.7572e-66	1.16645e-63	Intron (ENSMUST00000228339.2/432958, intron 2 of 8)	15	63176838	63718289	541452	2	432958	ENSMUST00000228339.2	100677	ENSMUSG00000115520	Gm20740	predicted gene, 20740
chr1	150502634	150503536	903	*	169.007	-5.46447	0.318539	-17.1548	5.78821e-66	1.17067e-63	Distal Intergenic	1	150458192	150466165	7974	2	96875	ENSMUST00000159035.1	-36469	ENSMUSG00000006014	Prg4	proteoglycan 4 (megakaryocyte stimulating factor, articular superficial zone protein)
chr5	140868139	140870878	2740	*	312.701	2.41864	0.141007	17.1526	6.00803e-66	1.213e-63	Downstream (2-3kb)	5	140872992	140882205	9214	2	108723	ENSMUST00000196169.1	11327	ENSMUSG00000036526	Card11	caspase recruitment domain family, member 11
chr5	90881459	90882503	1045	*	873.013	-1.45377	0.084778	-17.148	6.50748e-66	1.31154e-63	Distal Intergenic	5	90891241	90893115	1875	1	14825	ENSMUST00000031327.8	-8738	ENSMUSG00000029380	Cxcl1	chemokine (C-X-C motif) ligand 1
chr18	65302194	65303038	845	*	345.564	-2.37417	0.138465	-17.1463	6.69582e-66	1.34714e-63	Intron (ENSMUST00000035548.14/225638, intron 5 of 12)	18	65274743	65349534	74792	2	225638	ENSMUST00000141250.1	46496	ENSMUSG00000032845	Alpk2	alpha-kinase 2
chr19	21105819	21106911	1093	*	798.423	-1.32937	0.0775403	-17.1442	6.9429e-66	1.39441e-63	Distal Intergenic	19	20783458	20954202	170745	2	13409	ENSMUST00000039500.3	-151617	ENSMUSG00000024749	Tmc1	transmembrane channel-like gene family 1
chr19	41773734	41774768	1035	*	621.088	1.57852	0.0920822	17.1425	7.15068e-66	1.43364e-63	Exon (ENSMUST00000026150.14/71085, exon 10 of 12)	19	41769800	41781336	11537	2	71085	ENSMUST00000176266.7	6568	ENSMUSG00000025154	Arhgap19	Rho GTPase activating protein 19
chr16	6827032	6827771	740	*	165.58	-3.19317	0.186278	-17.142	7.21616e-66	1.44425e-63	Intron (ENSMUST00000230658.1/268859, intron 4 of 11)	16	6809222	7409813	600592	1	268859	ENSMUST00000115841.9	17810	ENSMUSG00000008658	Rbfox1	RNA binding protein, fox-1 homolog (C. elegans) 1
chr15	64219944	64220816	873	*	291.842	-2.44988	0.143103	-17.1198	1.0569e-65	2.11161e-63	Intron (ENSMUST00000177371.7/13196, intron 1 of 27)	15	64158939	64208491	49553	2	13196	ENSMUST00000176358.1	-11453	ENSMUSG00000022377	Asap1	ArfGAP with SH3 domain, ankyrin repeat and PH domain1
chr1	84276526	84277648	1123	*	269.833	-2.84309	0.166173	-17.1092	1.26741e-65	2.5278e-63	Intron (ENSMUST00000168574.8/98496, intron 1 of 2)	1	84080579	84284423	203845	2	98496	ENSMUST00000176720.1	6775	ENSMUSG00000045658	Pid1	phosphotyrosine interaction domain containing 1
chr14	30943718	30944979	1262	*	1124.86	-1.23082	0.0719581	-17.1046	1.37062e-65	2.72894e-63	Promoter (<=1kb)	14	30929180	30943289	14110	2	16424	ENSMUST00000163118.1	-429	ENSMUSG00000006529	Itih1	inter-alpha trypsin inhibitor, heavy chain 1
chr3	50442766	50444525	1760	*	2070.67	-0.989005	0.057832	-17.1013	1.45024e-65	2.88246e-63	Promoter (<=1kb)	3	50364938	50443611	78674	2	26570	ENSMUST00000029297.5	0	ENSMUSG00000027737	Slc7a11	solute carrier family 7 (cationic amino acid transporter, y+ system), member 11
chr3	142619698	142621504	1807	*	1156.99	-1.29168	0.0756482	-17.0749	2.284e-65	4.53181e-63	Promoter (<=1kb)	3	142620602	142638008	17407	1	14469	ENSMUST00000165774.7	0	ENSMUSG00000028270	Gbp2	guanylate binding protein 2
chr18	68118812	68120230	1419	*	827.392	-1.29218	0.0757735	-17.0533	3.3056e-65	6.54754e-63	Intron (ENSMUST00000063775.3/52662, intron 3 of 5)	18	68260920	68260973	54	2	102465702	ENSMUST00000184508.1	140743	ENSMUSG00000098253	Mir7219	microRNA 7219
chr16	95887535	95888186	652	*	176.705	-5.52916	0.324322	-17.0484	3.59516e-65	7.10884e-63	Intron (ENSMUST00000233116.1/69776, intron 2 of 4)	16	95831122	95898713	67592	2	69776	ENSMUST00000232930.1	10527	ENSMUSG00000117232	1600002D24Rik	RIKEN cDNA 1600002D24 gene
chr5	90819487	90820492	1006	*	156.685	-4.56226	0.267658	-17.0451	3.80022e-65	7.50142e-63	Distal Intergenic	5	90794534	90803067	8534	1	20309	ENSMUST00000031322.6	24953	ENSMUSG00000029375	Cxcl15	chemokine (C-X-C motif) ligand 15
chr17	7162001	7162779	779	*	387.666	-1.97438	0.115857	-17.0416	4.03617e-65	7.95354e-63	Distal Intergenic	17	7170115	7303315	133201	1	20112	ENSMUST00000024575.7	-7336	ENSMUSG00000023809	Rps6ka2	ribosomal protein S6 kinase, polypeptide 2
chr1	87180287	87181624	1338	*	1256.98	-1.46621	0.0861012	-17.0289	5.01499e-65	9.86546e-63	Promoter (1-2kb)	1	87183313	87188405	5093	1	69453	ENSMUST00000044533.8	-1689	ENSMUSG00000036480	Prss56	protease, serine 56
chr2	170183900	170185845	1946	*	890.054	1.32536	0.0778483	17.0249	5.37125e-65	1.05483e-62	Distal Intergenic	2	170192449	170194053	1605	2	100502923	ENSMUST00000180625.1	8208	ENSMUSG00000097514	Gm17619	predicted gene, 17619
chr14	76755249	76756274	1026	*	203.784	-3.44847	0.20258	-17.0228	5.56708e-65	1.09142e-62	Distal Intergenic	14	76760131	76762217	2087	1	73883	ENSMUST00000228541.1	-3857	ENSMUSG00000115709	4930431P22Rik	RIKEN cDNA 4930431P22 gene
chr14	103166197	103167580	1384	*	196.161	-3.30145	0.193964	-17.0209	5.74903e-65	1.12518e-62	Intron (ENSMUST00000160758.7/105689, intron 55 of 82)	14	103113411	103155263	41853	2	105689	ENSMUST00000161008.7	-10934	ENSMUSG00000033004	Mycbp2	MYC binding protein 2, E3 ubiquitin protein ligase
chr16	6889054	6889769	716	*	154.258	-4.52659	0.265959	-17.0199	5.84959e-65	1.14291e-62	Intron (ENSMUST00000230658.1/268859, intron 4 of 11)	16	6809222	7409813	600592	1	268859	ENSMUST00000115841.9	79832	ENSMUSG00000008658	Rbfox1	RNA binding protein, fox-1 homolog (C. elegans) 1
chr16	95241667	95242801	1135	*	464.925	-1.78589	0.10494	-17.0181	6.02819e-65	1.17581e-62	Intron (ENSMUST00000232091.1/102633941, intron 1 of 4)	16	95257558	95298507	40950	1	16516	ENSMUST00000113861.7	-14757	ENSMUSG00000062609	Kcnj15	potassium inwardly-rectifying channel, subfamily J, member 15
chr1	120535892	120536206	315	*	196.639	-2.95167	0.173458	-17.0167	6.17931e-65	1.20325e-62	Distal Intergenic	1	120474538	120505024	30487	2	17167	ENSMUST00000027639.7	-30868	ENSMUSG00000026390	Marco	macrophage receptor with collagenous structure
chr13	33090584	33090919	336	*	194.666	-3.2212	0.189335	-17.0132	6.55156e-65	1.27358e-62	Intron (ENSMUST00000016951.7/282663, intron 4 of 6)	13	33084125	33094380	10256	1	282663	ENSMUST00000016951.7	6459	ENSMUSG00000051029	Serpinb1b	serine (or cysteine) peptidase inhibitor, clade B, member 1b
chr11	70467410	70468400	991	*	837.11	-1.39573	0.0820578	-17.0092	7.02387e-65	1.36309e-62	Distal Intergenic	11	70460565	70466090	5526	1	574428	ENSMUST00000092958.3	6845	ENSMUSG00000040829	Zmynd15	zinc finger, MYND-type containing 15
chr2	50793378	50794139	762	*	405.165	-2.2409	0.131803	-17.0019	7.9505e-65	1.54032e-62	Distal Intergenic	2	50909684	50911849	2166	1	227885	ENSMUST00000119159.1	-115545	ENSMUSG00000083270	Gm13498	heat shock protein 90 alpha (cytosolic), class B member 1 pseudogene
chr2	30887677	30889453	1777	*	227.264	-2.8508	0.167735	-16.9959	8.8141e-65	1.70476e-62	Downstream (<1kb)	2	30892488	30897469	4982	2	64292	ENSMUST00000126588.1	8016	ENSMUSG00000050737	Ptges	prostaglandin E synthase
chr5	77245524	77246775	1252	*	416.875	-1.98981	0.117081	-16.9951	8.92942e-65	1.72417e-62	Distal Intergenic	5	77265491	77286432	20942	1	19712	ENSMUST00000080359.11	-18716	ENSMUSG00000029249	Rest	RE1-silencing transcription factor
chr12	85666014	85667219	1206	*	201.419	-2.72972	0.160974	-16.9575	1.69264e-64	3.26282e-62	Distal Intergenic	12	85686669	85709087	22419	1	53314	ENSMUST00000040536.5	-19450	ENSMUSG00000034266	Batf	basic leucine zipper transcription factor, ATF-like
chr5	135478059	135479933	1875	*	1191.73	1.40443	0.082829	16.9558	1.74479e-64	3.35773e-62	Intron (ENSMUST00000060311.11/215114, intron 1 of 30)	5	135449749	135489258	39510	2	215114	ENSMUST00000201998.1	9325	ENSMUSG00000039959	Hip1	huntingtin interacting protein 1
chr15	62251325	62252478	1154	*	716.431	-1.54943	0.0914326	-16.9462	2.05331e-64	3.94485e-62	Intron (ENSMUST00000182075.7/19296, intron 4 of 4)	15	62222603	62242505	19903	1	19296	ENSMUST00000182141.1	28722	ENSMUSG00000097039	Pvt1	Pvt1 oncogene
chr12	55442947	55443884	938	*	326.739	-2.39423	0.141529	-16.9169	3.37939e-64	6.48173e-62	Distal Intergenic	12	55407383	55412287	4905	1	26443	ENSMUST00000162972.1	35564	ENSMUSG00000021024	Psma6	proteasome (prosome, macropain) subunit, alpha type 6
chr14	103015823	103016247	425	*	339.243	-2.05975	0.12178	-16.9137	3.5675e-64	6.83113e-62	Intron (ENSMUST00000230389.1/ENSMUST00000230389.1, intron 2 of 2)	14	102987412	103033803	46392	2	71264	ENSMUST00000226662.1	17556	ENSMUSG00000114980	4933432I03Rik	RIKEN cDNA 4933432I03 gene
chr6	37705532	37706156	625	*	199.969	-2.9035	0.171801	-16.9004	4.4673e-64	8.5399e-62	Distal Intergenic	6	37870811	37921505	50695	1	21848	ENSMUST00000153004.7	-164655	ENSMUSG00000029833	Trim24	tripartite motif-containing 24
chr6	89068298	89068644	347	*	172.285	-3.75073	0.222079	-16.8891	5.40786e-64	1.03208e-61	Intron (ENSMUST00000168837.6/232217, intron 1 of 2)	6	89096110	89107834	11725	1	232217	ENSMUST00000153517.7	-27466	ENSMUSG00000055403	4933427D06Rik	RIKEN cDNA 4933427D06 gene
chr7	139228478	139229331	854	*	420.127	1.81451	0.107455	16.8862	5.68528e-64	1.08323e-61	3' UTR	7	139233943	139242971	9029	1	76612	ENSMUST00000126213.7	-4612	ENSMUSG00000015980	Lrrc27	leucine rich repeat containing 27
chr17	70846197	70846577	381	*	427.913	-1.81431	0.10746	-16.8836	5.94583e-64	1.12913e-61	Promoter (<=1kb)	17	70844869	70846326	1458	2	21815	ENSMUST00000156484.1	0	ENSMUSG00000047407	Tgif1	TGFB-induced factor homeobox 1
chr2	165485916	165487650	1735	*	249.438	-2.48498	0.147183	-16.8836	5.93843e-64	1.12913e-61	Downstream (2-3kb)	2	165491178	165493116	1939	2	381406	ENSMUST00000125497.1	5466	ENSMUSG00000039725	Trp53rka	transformation related protein 53 regulating kinase A
chr15	50703398	50704520	1123	*	594.193	-1.85028	0.109617	-16.8795	6.36834e-64	1.20539e-61	Intron (ENSMUST00000165201.8/83925, intron 4 of 5)	15	50819499	50827521	8023	2	83925	ENSMUST00000183421.1	123001	ENSMUSG00000038679	Trps1	transcriptional repressor GATA binding 1
chr2	140846664	140847593	930	*	305.532	-2.45442	0.145408	-16.8795	6.36729e-64	1.20539e-61	Intron (ENSMUST00000110067.7/72899, intron 4 of 16)	2	140658198	140671469	13272	2	71436	ENSMUST00000110057.2	-175195	ENSMUSG00000051379	Flrt3	fibronectin leucine rich transmembrane protein 3
chr7	19103518	19104492	975	*	311.585	-2.31572	0.137268	-16.8701	7.46558e-64	1.41075e-61	3' UTR	7	19094594	19098549	3956	1	20475	ENSMUST00000049454.5	8924	ENSMUSG00000040841	Six5	sine oculis-related homeobox 5
chr8	125724866	125725795	930	*	857.993	1.36248	0.0807864	16.8653	8.10361e-64	1.52881e-61	Distal Intergenic	8	125729963	125745299	15337	1	66566	ENSMUST00000146055.7	-4168	ENSMUSG00000031851	Ntpcr	nucleoside-triphosphatase, cancer-related
chr10	19098701	19100195	1495	*	703.147	-1.51706	0.0899634	-16.863	8.41466e-64	1.58489e-61	Exon (ENSMUST00000217363.1/ENSMUST00000217363.1, exon 2 of 4)	10	19141751	19205629	63879	1	100504265	ENSMUST00000216041.1	-41556	NA	Gm20139	predicted gene, 20139
chr1	85985599	85986164	566	*	272.261	-2.23859	0.132814	-16.8551	9.62934e-64	1.81071e-61	Intron (ENSMUST00000186560.1/ENSMUST00000186560.1, intron 1 of 3)	1	85938318	85961007	22690	2	227326	ENSMUST00000086975.5	-24592	ENSMUSG00000049608	Gpr55	G protein-coupled receptor 55
chr13	110941539	110942272	734	*	958.506	-1.5703	0.0932261	-16.844	1.16075e-63	2.17912e-61	Distal Intergenic	13	110882852	110903846	20995	2	102636142	ENSMUST00000225424.1	-37693	NA	4930526H09Rik	RIKEN cDNA 4930526H09 gene
chr8	106149023	106149588	566	*	528.447	1.76362	0.104736	16.8387	1.2709e-63	2.38202e-61	Promoter (<=1kb)	8	106150399	106164712	14314	1	192654	ENSMUST00000212963.1	-811	ENSMUSG00000031903	Pla2g15	phospholipase A2, group XV
chr1	179862811	179863963	1153	*	190.711	-2.90604	0.172595	-16.8373	1.29986e-63	2.43235e-61	Distal Intergenic	1	179744894	179803680	58787	2	226747	ENSMUST00000027768.13	-59131	ENSMUSG00000026491	Ahctf1	AT hook containing transcription factor 1
chr1	80614689	80615194	506	*	382.569	-1.8548	0.110262	-16.8218	1.6884e-63	3.15427e-61	Intron (ENSMUST00000077946.11/210293, intron 4 of 55)	1	80501188	80592832	91645	2	210293	ENSMUST00000190595.6	-21857	ENSMUSG00000038608	Dock10	dedicator of cytokinesis 10
chr13	49362469	49363346	878	*	356.309	-2.25545	0.134089	-16.8205	1.72586e-63	3.21902e-61	Intron (ENSMUST00000048544.13/76895, intron 1 of 6)	13	49383089	49385148	2060	1	76895	ENSMUST00000220723.1	-19743	ENSMUSG00000037933	Bicd2	BICD cargo adaptor 2
chr11	83737063	83737861	799	*	626.241	-1.4715	0.0875005	-16.817	1.83134e-63	3.41023e-61	Distal Intergenic	11	83746940	83752642	5703	1	66107	ENSMUST00000070832.2	-9079	ENSMUSG00000051748	Wfdc21	WAP four-disulfide core domain 21
chr11	54236303	54237850	1548	*	480.089	-1.85165	0.110145	-16.8111	2.0248e-63	3.7644e-61	Distal Intergenic	11	54247271	54249667	2397	2	12981	ENSMUST00000019060.5	11817	ENSMUSG00000018916	Csf2	colony stimulating factor 2 (granulocyte-macrophage)
chr10	19936810	19937439	630	*	547.511	-1.52278	0.0906133	-16.8053	2.23119e-63	4.14141e-61	Promoter (1-2kb)	10	19935223	20100158	164936	1	26408	ENSMUST00000129437.1	1587	ENSMUSG00000071369	Map3k5	mitogen-activated protein kinase kinase kinase 5
chr4	35060861	35061522	662	*	387.078	-1.88625	0.112244	-16.8049	2.24751e-63	4.16498e-61	Intron (ENSMUST00000102975.9/214944, intron 2 of 3)	4	35152056	35154005	1950	1	387510	ENSMUST00000058595.6	-90534	ENSMUSG00000042993	Ifnk	interferon kappa
chr3	40528575	40529423	849	*	199.609	-3.26658	0.19439	-16.8042	2.27177e-63	4.20318e-61	Promoter (1-2kb)	3	40531286	40654616	123331	1	380614	ENSMUST00000061590.5	-1863	ENSMUSG00000060798	Intu	inturned planar cell polarity protein
chr12	84801517	84802203	687	*	609.073	-1.99789	0.118898	-16.8035	2.30235e-63	4.25292e-61	Promoter (2-3kb)	12	84791859	84799463	7605	2	16997	ENSMUST00000165141.1	-2054	ENSMUSG00000002020	Ltbp2	latent transforming growth factor beta binding protein 2
chr4	145018875	145019966	1092	*	1182	1.21056	0.0720841	16.7937	2.71513e-63	5.00738e-61	Intron (ENSMUST00000036579.13/230895, intron 66 of 69)	4	145016759	145051034	34276	2	230895	ENSMUST00000144835.1	31068	ENSMUSG00000020220	Vps13d	vacuolar protein sorting 13D
chr6	146909725	146910383	659	*	256.115	-2.33656	0.139139	-16.793	2.74383e-63	5.0522e-61	Intron (ENSMUST00000016631.13/67533, intron 1 of 26)	6	146888589	147032025	143437	1	67533	ENSMUST00000111623.8	21136	ENSMUSG00000016487	Ppfibp1	PTPRF interacting protein, binding protein 1 (liprin beta 1)
chr2	84048391	84049379	989	*	389.071	-2.27657	0.135664	-16.781	3.36285e-63	6.18212e-61	Distal Intergenic	2	83916764	83941228	24465	2	71861	ENSMUST00000152829.1	-107163	ENSMUSG00000034552	Zswim2	zinc finger SWIM-type containing 2
chr3	89685402	89686533	1132	*	427.174	-1.84002	0.109656	-16.7799	3.42633e-63	6.28876e-61	Distal Intergenic	3	89662518	89675132	12615	1	140493	ENSMUST00000124584.3	22884	ENSMUSG00000000794	Kcnn3	potassium intermediate/small conductance calcium-activated channel, subfamily N, member 3
chr8	124278071	124279798	1728	*	283.878	-2.67861	0.159721	-16.7706	4.00186e-63	7.33341e-61	Intron (ENSMUST00000127664.1/108148, intron 1 of 15)	8	124295103	124323729	28627	1	108148	ENSMUST00000142547.1	-15305	ENSMUSG00000089704	Galnt2	polypeptide N-acetylgalactosaminyltransferase 2
chr11	24400989	24402381	1393	*	212.091	-3.005	0.179186	-16.7703	4.0248e-63	7.36372e-61	Distal Intergenic	11	24481909	24569952	88044	1	71316	ENSMUST00000152726.1	-79528	ENSMUSG00000086892	4933430M04Rik	RIKEN cDNA 4933430M04 gene
chr9	121635732	121636661	930	*	886.88	1.40944	0.0840752	16.764	4.47357e-63	8.17179e-61	5' UTR	9	121578049	121641498	63450	2	69032	ENSMUST00000213757.1	4837	ENSMUSG00000032530	Lyzl4	lysozyme-like 4
chr11	67562763	67563708	946	*	493.491	-2.09	0.124691	-16.7614	4.67335e-63	8.52319e-61	Intron (ENSMUST00000108681.7/14457, intron 1 of 13)	11	67547154	67684974	137821	1	14457	ENSMUST00000041611.11	15609	ENSMUSG00000033066	Gas7	growth arrest specific 7
chr2	50963419	50964624	1206	*	287.023	-2.67337	0.159552	-16.7555	5.16067e-63	9.39707e-61	Distal Intergenic	2	50909684	50911849	2166	1	227885	ENSMUST00000119159.1	53735	ENSMUSG00000083270	Gm13498	heat shock protein 90 alpha (cytosolic), class B member 1 pseudogene
chr5	114922870	114923655	786	*	396.785	-2.05503	0.12269	-16.7498	5.6792e-63	1.03249e-60	Promoter (<=1kb)	5	114923240	114937912	14673	1	231655	ENSMUST00000031540.10	0	ENSMUSG00000041827	Oasl1	2'-5' oligoadenylate synthetase-like 1
chr9	114335999	114336862	864	*	278.283	-2.3251	0.13887	-16.743	6.36969e-63	1.1562e-60	Distal Intergenic	9	114330135	114330578	444	1	12046	ENSMUST00000066460.4	5864	ENSMUSG00000053820	Bcl2a1c	B cell leukemia/lymphoma 2 related protein A1c
chr1	192076778	192077870	1093	*	827.131	-1.4356	0.0857483	-16.742	6.47355e-63	1.1732e-60	Intron (ENSMUST00000085573.11/22033, intron 1 of 11)	1	191997430	192092559	95130	2	22033	ENSMUST00000085573.11	14689	ENSMUSG00000026637	Traf5	TNF receptor-associated factor 5
chr11	63099377	63099954	578	*	206.034	-3.01185	0.17992	-16.7399	6.70528e-63	1.21329e-60	Distal Intergenic	11	63128982	63159546	30565	1	18858	ENSMUST00000108702.7	-29028	ENSMUSG00000018217	Pmp22	peripheral myelin protein 22
chr6	17748629	17749938	1310	*	1289.58	-1.12935	0.0675644	-16.7151	1.01726e-62	1.8378e-60	Promoter (<=1kb)	6	17749170	17906506	157337	1	64213	ENSMUST00000138726.7	0	ENSMUSG00000029534	St7	suppression of tumorigenicity 7
chr14	62808293	62809512	1220	*	846.046	1.6122	0.0964687	16.7121	1.06941e-62	1.92898e-60	Intron (ENSMUST00000181344.1/71000, intron 2 of 6)	14	62837678	62961509	123832	1	268752	ENSMUST00000014691.9	-28166	ENSMUSG00000014547	Wdfy2	WD repeat and FYVE domain containing 2
chr6	121062365	121064490	2126	*	1943.83	1.01003	0.0604435	16.7103	1.10319e-62	1.98679e-60	Promoter (<=1kb)	6	121064464	121069954	5491	1	100043793	ENSMUST00000181738.1	0	NA	Gm4651	predicted gene 4651
chr7	67548524	67549549	1026	*	782.712	-1.29546	0.0775296	-16.7092	1.12359e-62	2.02037e-60	Intron (ENSMUST00000053950.9/67867, intron 6 of 9)	7	67529711	67535397	5687	2	67867	ENSMUST00000185818.1	-13127	ENSMUSG00000030556	Lrrc28	leucine rich repeat containing 28
chr1	89555047	89555986	940	*	1405.63	-1.19522	0.071542	-16.7065	1.17485e-62	2.10925e-60	Intron (ENSMUST00000027521.14/347722, intron 1 of 17)	1	89580236	89895277	315042	1	347722	ENSMUST00000074945.6	-24250	ENSMUSG00000055013	Agap1	ArfGAP with GTPase domain, ankyrin repeat and PH domain 1
chr10	19095181	19095739	559	*	257.41	-2.60776	0.156167	-16.6985	1.34345e-62	2.40819e-60	Intron (ENSMUST00000217363.1/ENSMUST00000217363.1, intron 3 of 3)	10	19141751	19205629	63879	1	100504265	ENSMUST00000216041.1	-46012	NA	Gm20139	predicted gene, 20139
chr12	85532285	85533978	1694	*	1733.45	-1.10121	0.0660651	-16.6685	2.21938e-62	3.97214e-60	Intron (ENSMUST00000220590.1/ENSMUST00000220590.1, intron 1 of 2)	12	85474911	85476063	1153	1	14281	ENSMUST00000134311.1	57374	ENSMUSG00000021250	Fos	FBJ osteosarcoma oncogene
chr3	9397394	9398876	1483	*	456.51	-2.02364	0.121425	-16.6658	2.32532e-62	4.15528e-60	Distal Intergenic	3	9403064	9436317	33254	1	320088	ENSMUST00000180874.7	-4188	ENSMUSG00000097365	C030034L19Rik	RIKEN cDNA C030034L19 gene
chr18	83817337	83818441	1105	*	1066.2	-1.64579	0.098763	-16.664	2.39483e-62	4.27287e-60	Distal Intergenic	18	84012082	84086390	74309	2	110796	ENSMUST00000175783.1	267949	ENSMUSG00000046982	Tshz1	teashirt zinc finger family member 1
chr18	50411548	50412245	698	*	137.977	-5.17799	0.310817	-16.6593	2.58972e-62	4.61343e-60	Distal Intergenic	18	50278369	50283019	4651	1	225497	ENSMUST00000039121.2	133179	ENSMUSG00000035420	Fam170a	family with sequence similarity 170, member A
chr1	186675866	186676647	782	*	195.228	-2.97773	0.178805	-16.6535	2.85422e-62	5.07676e-60	Intron (ENSMUST00000045288.13/21808, intron 1 of 6)	1	186632767	186668155	35389	2	21808	ENSMUST00000194593.1	-7711	ENSMUSG00000039239	Tgfb2	transforming growth factor, beta 2
chr7	43625587	43626607	1021	*	300.389	-2.50989	0.150756	-16.6487	3.09144e-62	5.49022e-60	Distal Intergenic	7	43634707	43649295	14589	1	72431	ENSMUST00000032663.9	-8100	ENSMUSG00000030472	Ceacam18	carcinoembryonic antigen-related cell adhesion molecule 18
chr16	6841613	6842750	1138	*	495.737	-4.55006	0.273351	-16.6455	3.26502e-62	5.78954e-60	Intron (ENSMUST00000230658.1/268859, intron 4 of 11)	16	6809222	7409813	600592	1	268859	ENSMUST00000115841.9	32391	ENSMUSG00000008658	Rbfox1	RNA binding protein, fox-1 homolog (C. elegans) 1
chr3	10017812	10018560	749	*	422.853	2.03554	0.12233	16.6397	3.5964e-62	6.36735e-60	Distal Intergenic	3	10012605	10016335	3731	1	16592	ENSMUST00000123744.1	5207	ENSMUSG00000027533	Fabp5	fatty acid binding protein 5, epidermal
chr10	89598994	89600129	1136	*	579.88	-1.7123	0.102952	-16.632	4.0892e-62	7.22871e-60	Promoter (<=1kb)	10	89576011	89599815	23805	2	216227	ENSMUST00000105295.1	0	ENSMUSG00000019935	Slc17a8	solute carrier family 17 (sodium-dependent inorganic phosphate cotransporter), member 8
chr2	180443607	180445587	1981	*	1559.32	-2.56767	0.154384	-16.6317	4.10606e-62	7.24738e-60	Distal Intergenic	2	180456245	180474867	18623	1	108115	ENSMUST00000038259.12	-10658	ENSMUSG00000038963	Slco4a1	solute carrier organic anion transporter family, member 4a1
chr3	57252514	57253507	994	*	290.796	-2.26998	0.1365	-16.6299	4.2302e-62	7.45507e-60	Distal Intergenic	3	57292819	57293703	885	2	17112	ENSMUST00000196704.1	40196	ENSMUSG00000027800	Tm4sf1	transmembrane 4 superfamily member 1
chr7	67463554	67464147	594	*	511.318	1.54902	0.09315	16.6293	4.27313e-62	7.51921e-60	Distal Intergenic	7	67529711	67535397	5687	2	67867	ENSMUST00000185818.1	71250	ENSMUSG00000030556	Lrrc28	leucine rich repeat containing 28
chr3	51183332	51185275	1944	*	674.597	1.51486	0.0911069	16.6273	4.41799e-62	7.76223e-60	Distal Intergenic	3	51224447	51251644	27198	1	12457	ENSMUST00000023849.14	-39172	ENSMUSG00000023087	Noct	nocturnin
chr12	3344147	3345648	1502	*	163.044	-3.78819	0.227848	-16.6259	4.52411e-62	7.93656e-60	Exon (ENSMUST00000180719.1/ENSMUST00000180719.1, exon 2 of 2)	12	3365132	3404064	38933	1	16570	ENSMUST00000220210.1	-19484	ENSMUSG00000020668	Kif3c	kinesin family member 3C
chr2	84336139	84336976	838	*	151.067	-4.80578	0.2892	-16.6175	5.20829e-62	9.12291e-60	Intron (ENSMUST00000074262.8/54598, intron 15 of 15)	2	84330659	84375358	44700	2	54598	ENSMUST00000099944.3	38382	ENSMUSG00000059588	Calcrl	calcitonin receptor-like
chr13	45837362	45838304	943	*	258.405	-2.33409	0.140503	-16.6124	5.66657e-62	9.91056e-60	Intron (ENSMUST00000091628.10/20238, intron 3 of 7)	13	45795543	45872288	76746	2	20238	ENSMUST00000222610.1	33984	ENSMUSG00000046876	Atxn1	ataxin 1
chr9	96399033	96399909	877	*	1144.88	-1.37619	0.0830177	-16.5771	1.02102e-61	1.783e-59	Distal Intergenic	9	96332655	96364442	31788	2	11933	ENSMUST00000034983.6	-34591	ENSMUSG00000032412	Atp1b3	ATPase, Na+/K+ transporting, beta 3 polypeptide
chr16	85148326	85149196	871	*	889.889	-1.20318	0.0726263	-16.5667	1.21313e-61	2.11527e-59	Exon (ENSMUST00000227036.1/ENSMUST00000227036.1, exon 1 of 3)	16	84994704	85173704	179001	2	11820	ENSMUST00000227990.1	24508	ENSMUSG00000022892	App	amyloid beta (A4) precursor protein
chr14	103086690	103087704	1015	*	315.526	-2.06718	0.124781	-16.5665	1.21696e-61	2.11874e-59	Promoter (2-3kb)	14	103083105	103089817	6713	2	50789	ENSMUST00000127113.1	2113	ENSMUSG00000022124	Fbxl3	F-box and leucine-rich repeat protein 3
chr3	89209934	89211127	1194	*	853.719	1.26767	0.0765621	16.5575	1.41449e-61	2.45893e-59	Promoter (<=1kb)	3	89209087	89210094	1008	2	17827	ENSMUST00000138249.7	0	ENSMUSG00000064068	Mtx1	metaxin 1
chr7	83604799	83605536	738	*	198.746	-3.0865	0.186497	-16.5498	1.60562e-61	2.78697e-59	Exon (ENSMUST00000163297.7/233424, exon 11 of 19)	7	83597527	83598900	1374	1	233424	ENSMUST00000171397.1	7272	ENSMUSG00000038540	Tmc3	transmembrane channel-like gene family 3
chr5	137072106	137073516	1411	*	1796.2	1.0219	0.0617566	16.5472	1.67814e-61	2.90847e-59	Promoter (<=1kb)	5	137061512	137072254	10743	2	18787	ENSMUST00000077523.3	0	ENSMUSG00000037411	Serpine1	serine (or cysteine) peptidase inhibitor, clade E, member 1
chr9	15301075	15302246	1172	*	573.708	1.55547	0.0940293	16.5424	1.81649e-61	3.14351e-59	Promoter (<=1kb)	9	15296401	15301514	5114	2	70984	ENSMUST00000217042.1	0	ENSMUSG00000031938	4931406C07Rik	RIKEN cDNA 4931406C07 gene
chr6	116735273	116735793	521	*	213.953	-3.20147	0.193596	-16.5369	1.99053e-61	3.43952e-59	Distal Intergenic	6	116679063	116716913	37851	2	319776	ENSMUST00000056623.12	-18360	ENSMUSG00000048108	Tmem72	transmembrane protein 72
chr13	20784112	20784662	551	*	324.671	-2.19323	0.132708	-16.5267	2.35692e-61	4.06651e-59	Distal Intergenic	13	20794113	21024252	230140	1	27052	ENSMUST00000021757.4	-9451	ENSMUSG00000021322	Aoah	acyloxyacyl hydrolase
chr4	62265282	62267559	2278	*	2184.89	-1.27816	0.0773494	-16.5245	2.44438e-61	4.2111e-59	Promoter (2-3kb)	4	62262562	62297355	34794	1	20530	ENSMUST00000107468.7	2720	ENSMUSG00000066152	Slc31a2	solute carrier family 31, member 2
chr11	50196745	50199380	2636	*	1699.87	-1.07787	0.0652708	-16.5138	2.91916e-61	5.02153e-59	3' UTR	11	50200167	50202954	2788	2	18412	ENSMUST00000136936.1	3574	ENSMUSG00000015837	Sqstm1	sequestosome 1
chr8	11579352	11580630	1279	*	176.671	-3.06876	0.185878	-16.5095	3.13543e-61	5.3855e-59	Distal Intergenic	8	11558429	11563250	4822	1	26356	ENSMUST00000209565.1	20923	ENSMUSG00000045969	Ing1	inhibitor of growth family, member 1
chr15	83293799	83294112	314	*	203.571	-2.62088	0.158762	-16.5082	3.20159e-61	5.49094e-59	Distal Intergenic	15	83299740	83305341	5602	2	66251	ENSMUST00000226816.1	11229	ENSMUSG00000054277	Arfgap3	ADP-ribosylation factor GTPase activating protein 3
chr2	128434225	128434852	628	*	166.955	-3.26936	0.198153	-16.4991	3.72247e-61	6.37479e-59	Intron (ENSMUST00000224297.1/ENSMUST00000224297.1, intron 1 of 7)	2	128178319	128429366	251048	2	100043424	ENSMUST00000225087.1	-4859	NA	Morrbid	myeloid RNA regulator of BCL2L11 induced cell death
chr7	111984249	111985786	1538	*	266.322	-2.23515	0.135498	-16.4958	3.93474e-61	6.72829e-59	Distal Intergenic	7	112023504	112111384	87881	1	74996	ENSMUST00000106653.3	-37718	ENSMUSG00000059263	Usp47	ubiquitin specific peptidase 47
chr14	61805350	61806214	865	*	163.966	-4.33551	0.26291	-16.4905	4.29454e-61	7.33264e-59	Distal Intergenic	14	61602839	61682373	79535	2	668253	ENSMUST00000182768.7	-122977	ENSMUSG00000097589	Dleu2	deleted in lymphocytic leukemia, 2
chr10	111575222	111576605	1384	*	520.619	-1.64744	0.0999087	-16.4895	4.3658e-61	7.44326e-59	Distal Intergenic	10	111586719	111594273	7555	2	71321	ENSMUST00000181547.1	17668	ENSMUSG00000097082	4933440J02Rik	RIKEN cDNA 4933440J02 gene
chr16	18411646	18412466	821	*	1314.28	1.12648	0.068317	16.489	4.39985e-61	7.49023e-59	Promoter (1-2kb)	16	18406886	18413494	6609	2	12846	ENSMUST00000165430.7	1028	ENSMUSG00000000326	Comt	catechol-O-methyltransferase
chr11	117989453	117990535	1083	*	1587.06	-1.1455	0.0694991	-16.4822	4.92207e-61	8.36687e-59	Promoter (2-3kb)	11	117986885	118024011	37127	1	74451	ENSMUST00000017859.9	2568	ENSMUSG00000017715	Pgs1	phosphatidylglycerophosphate synthase 1
chr6	100802400	100803005	606	*	144.808	-4.40867	0.267567	-16.4769	5.38103e-61	9.13354e-59	Intron (ENSMUST00000032157.8/232313, intron 6 of 6)	6	100833622	100869934	36313	1	232314	ENSMUST00000063854.6	-30617	ENSMUSG00000052144	Ppp4r2	protein phosphatase 4, regulatory subunit 2
chr3	50372962	50373766	805	*	152.585	-3.46699	0.21046	-16.4733	5.70269e-61	9.66526e-59	Intron (ENSMUST00000194462.5/26570, intron 11 of 11)	3	50364938	50443611	78674	2	26570	ENSMUST00000029297.5	69845	ENSMUSG00000027737	Slc7a11	solute carrier family 7 (cationic amino acid transporter, y+ system), member 11
chr12	31957722	31958919	1198	*	431.525	-1.79833	0.109259	-16.4593	7.18781e-61	1.21644e-58	3' UTR	12	31926254	31950535	24282	2	73389	ENSMUST00000172314.8	-7187	ENSMUSG00000002996	Hbp1	high mobility group box transcription factor 1
chr15	83565150	83565899	750	*	485.572	-1.76918	0.107521	-16.4543	7.80605e-61	1.31913e-58	Promoter (1-2kb)	15	83563875	83572325	8451	1	12257	ENSMUST00000208463.1	1275	ENSMUSG00000041736	Tspo	translocator protein
chr11	116376867	116378075	1209	*	330.138	-2.02186	0.122897	-16.4517	8.15399e-61	1.37591e-58	Intron (ENSMUST00000100202.9/217340, intron 2 of 18)	11	116359889	116387405	27517	2	217340	ENSMUST00000142758.1	9330	ENSMUSG00000052949	Rnf157	ring finger protein 157
chr16	4639739	4641093	1355	*	1128.22	-1.24853	0.0758969	-16.4503	8.34238e-61	1.40564e-58	Promoter (<=1kb)	16	4639941	4650802	10862	1	246154	ENSMUST00000038770.3	0	ENSMUSG00000039646	Vasn	vasorin
chr14	76951339	76952190	852	*	146.117	-3.95046	0.240176	-16.4482	8.63831e-61	1.45337e-58	Distal Intergenic	14	77034950	77036081	1132	2	210808	ENSMUST00000142300.1	83891	ENSMUSG00000044350	Lacc1	laccase domain containing 1
chr9	65550632	65551779	1148	*	1731.24	-0.997969	0.0606856	-16.4449	9.12273e-61	1.53263e-58	Downstream (<1kb)	9	65557002	65562164	5163	2	102595	ENSMUST00000213652.1	10385	ENSMUSG00000050721	Plekho2	pleckstrin homology domain containing, family O member 2
chr2	127983113	127983942	830	*	253.868	-2.55873	0.155604	-16.4439	9.27197e-61	1.55543e-58	Intron (ENSMUST00000028859.7/74121, intron 11 of 17)	2	127909058	128123508	214451	1	74121	ENSMUST00000110344.1	74055	ENSMUSG00000027380	Acoxl	acyl-Coenzyme A oxidase-like
chr1	170912018	170913543	1526	*	1115.06	-1.19214	0.0725156	-16.4398	9.93121e-61	1.6636e-58	Promoter (<=1kb)	1	170907273	170912941	5669	2	435653	ENSMUST00000094337.1	0	ENSMUSG00000070524	Fcrlb	Fc receptor-like B
chr12	32745178	32746451	1274	*	599.858	-1.46871	0.0894173	-16.4253	1.26065e-60	2.10868e-58	Distal Intergenic	12	32819545	32839207	19663	1	59027	ENSMUST00000220200.1	-73094	ENSMUSG00000020572	Nampt	nicotinamide phosphoribosyltransferase
chr7	35126777	35128133	1357	*	975.46	-1.13134	0.0688981	-16.4205	1.36434e-60	2.2788e-58	Distal Intergenic	7	35119303	35121928	2626	1	12606	ENSMUST00000042985.10	7474	ENSMUSG00000034957	Cebpa	CCAAT/enhancer binding protein (C/EBP), alpha
chr18	25680688	25682228	1541	*	1366.59	1.23835	0.0754398	16.4151	1.49133e-60	2.4873e-58	Intron (ENSMUST00000115816.2/108013, intron 1 of 12)	18	25504220	25752692	248473	2	108013	ENSMUST00000225927.1	70464	ENSMUSG00000024268	Celf4	CUGBP, Elav-like family member 4
chr12	111741209	111741893	685	*	265.287	-2.1818	0.132939	-16.412	1.56825e-60	2.6118e-58	Intron (ENSMUST00000163220.9/68020, intron 4 of 5)	12	111758849	111806775	47927	1	16593	ENSMUST00000084941.11	-16956	ENSMUSG00000021288	Klc1	kinesin light chain 1
chr6	89413272	89414432	1161	*	838.325	-1.3794	0.0840766	-16.4065	1.71905e-60	2.85881e-58	Intron (ENSMUST00000113550.5/66098, intron 5 of 6)	6	89316314	89362620	46307	2	18844	ENSMUST00000163139.7	-50652	ENSMUSG00000030084	Plxna1	plexin A1
chr12	26439216	26440130	915	*	213.151	-2.86248	0.174529	-16.4011	1.87696e-60	3.11692e-58	Downstream (2-3kb)	12	26450626	26454842	4217	2	58185	ENSMUST00000142732.1	14712	ENSMUSG00000020641	Rsad2	radical S-adenosyl methionine domain containing 2
chr14	13550854	13551846	993	*	263.074	-2.80286	0.170946	-16.3961	2.03775e-60	3.37905e-58	Intron (ENSMUST00000070323.11/72003, intron 3 of 5)	14	13454029	13615459	161431	1	72003	ENSMUST00000112656.3	96825	ENSMUSG00000056296	Synpr	synaptoporin
chr2	50687159	50688398	1240	*	1186.35	-1.11313	0.0678976	-16.3943	2.10117e-60	3.4792e-58	Distal Intergenic	2	50909684	50911849	2166	1	227885	ENSMUST00000119159.1	-221286	ENSMUSG00000083270	Gm13498	heat shock protein 90 alpha (cytosolic), class B member 1 pseudogene
chr2	122783560	122784283	724	*	222.049	-2.7876	0.170037	-16.3941	2.10803e-60	3.48554e-58	Promoter (<=1kb)	2	122784944	122788018	3075	1	59010	ENSMUST00000147310.1	-661	ENSMUSG00000005803	Sqor	sulfide quinone oxidoreductase
chr4	129032167	129033905	1739	*	2357.48	-0.981776	0.0599112	-16.3872	2.36179e-60	3.89952e-58	Distal Intergenic	4	129058271	129084526	26256	1	75234	ENSMUST00000168461.7	-24366	ENSMUSG00000028793	Rnf19b	ring finger protein 19B
chr9	45231375	45232203	829	*	158.458	-3.59446	0.219415	-16.382	2.56958e-60	4.23653e-58	Intron (ENSMUST00000164650.7/408059, intron 1 of 4)	9	45172726	45204092	31367	2	214523	ENSMUST00000034599.14	-27283	ENSMUSG00000032091	Tmprss4	transmembrane protease, serine 4
chr9	116138500	116139918	1419	*	792.972	1.41836	0.0865879	16.3805	2.63396e-60	4.33646e-58	Intron (ENSMUST00000061101.11/21813, intron 2 of 7)	9	116084293	116175265	90973	2	21813	ENSMUST00000061101.11	35347	ENSMUSG00000032440	Tgfbr2	transforming growth factor, beta receptor II
chr19	4212821	4215727	2907	*	1748.3	-1.07709	0.0657655	-16.3777	2.75865e-60	4.53527e-58	Promoter (<=1kb)	19	4214238	4223490	9253	1	56708	ENSMUST00000046506.6	0	ENSMUSG00000040663	Clcf1	cardiotrophin-like cytokine factor 1
chr9	52288716	52289769	1054	*	525.715	-1.66996	0.101977	-16.3757	2.85015e-60	4.67901e-58	Distal Intergenic	9	52111985	52168111	56127	2	244871	ENSMUST00000165519.1	-120605	ENSMUSG00000035164	Zc3h12c	zinc finger CCCH type containing 12C
chr16	6825324	6825993	670	*	153.156	-3.61562	0.220921	-16.3661	3.33709e-60	5.47059e-58	Intron (ENSMUST00000230658.1/268859, intron 4 of 11)	16	6809222	7409813	600592	1	268859	ENSMUST00000115841.9	16102	ENSMUSG00000008658	Rbfox1	RNA binding protein, fox-1 homolog (C. elegans) 1
chr1	153835021	153836524	1504	*	217.63	-2.68499	0.164075	-16.3644	3.43345e-60	5.62056e-58	Intron (ENSMUST00000124558.9/240816, intron 4 of 20)	1	153785143	153844134	58992	2	240816	ENSMUST00000185164.6	7610	ENSMUSG00000042641	Rgsl1	regulator of G-protein signaling like 1
chr4	89350884	89352082	1199	*	548.917	-1.67794	0.102594	-16.3552	3.99511e-60	6.5307e-58	Distal Intergenic	4	89381957	89399880	17924	1	102633081	ENSMUST00000129908.1	-29875	NA	Gm12610	predicted gene 12610
chr11	50237817	50239698	1882	*	3156.84	1.01053	0.0617868	16.3551	4.00352e-60	6.53516e-58	Promoter (<=1kb)	11	50236469	50238471	2003	2	17001	ENSMUST00000101265.8	0	ENSMUSG00000020377	Ltc4s	leukotriene C4 synthase
chr1	160371475	160372476	1002	*	278.77	-2.69504	0.164787	-16.3547	4.02819e-60	6.56612e-58	Intron (ENSMUST00000194105.1/ENSMUST00000194105.1, intron 4 of 4)	1	160219174	160351571	132398	2	29809	ENSMUST00000028052.11	-19904	ENSMUSG00000026721	Rabgap1l	RAB GTPase activating protein 1-like
chr2	33359007	33360208	1202	*	533.856	-1.79561	0.109816	-16.351	4.27825e-60	6.96386e-58	Intron (ENSMUST00000131298.6/241308, intron 1 of 17)	2	33133417	33371429	238013	2	241308	ENSMUST00000131298.6	11221	ENSMUSG00000038831	Ralgps1	Ral GEF with PH domain and SH3 binding motif 1
chr2	35451354	35452994	1641	*	2101.96	1.10387	0.0675514	16.3412	5.0245e-60	8.16702e-58	Intron (ENSMUST00000113002.8/14594, intron 1 of 7)	2	35423329	35445833	22505	2	14594	ENSMUST00000130913.7	-5521	ENSMUSG00000035778	Ggta1	glycoprotein galactosyltransferase alpha 1, 3
chr1	194745729	194747203	1475	*	630.2	-1.40805	0.0862147	-16.3319	5.85742e-60	9.50745e-58	Exon (ENSMUST00000027952.11/18845, exon 5 of 32)	1	194764567	194786628	22062	1	18845	ENSMUST00000135664.1	-17364	ENSMUSG00000026640	Plxna2	plexin A2
chr3	50408118	50408647	530	*	188.433	-2.99364	0.183343	-16.3281	6.2342e-60	1.01048e-57	Intron (ENSMUST00000194462.5/26570, intron 6 of 11)	3	50364938	50443611	78674	2	26570	ENSMUST00000029297.5	34964	ENSMUSG00000027737	Slc7a11	solute carrier family 7 (cationic amino acid transporter, y+ system), member 11
chr5	122303085	122304984	1900	*	455.145	-1.82631	0.111933	-16.3162	7.57542e-60	1.22614e-57	Intron (ENSMUST00000053426.14/320717, intron 1 of 5)	5	122295772	122322340	26569	1	320717	ENSMUST00000119015.1	7313	ENSMUSG00000038582	Pptc7	PTC7 protein phosphatase homolog
chr8	79150375	79151150	776	*	354.388	-2.17408	0.13328	-16.3122	8.08682e-60	1.30708e-57	Intron (ENSMUST00000098614.8/622675, intron 8 of 14)	8	79175810	79190854	15045	1	622675	ENSMUST00000155960.7	-24660	ENSMUSG00000071064	Zfp827	zinc finger protein 827
chr6	91585272	91586677	1406	*	1427.53	1.17714	0.0721739	16.3097	8.41388e-60	1.35803e-57	Distal Intergenic	6	91516048	91522620	6573	1	67678	ENSMUST00000206947.1	69224	ENSMUSG00000034192	Lsm3	LSM3 homolog, U6 small nuclear RNA and mRNA degradation associated
chr8	26722683	26723571	889	*	266.405	-2.66321	0.163303	-16.3084	8.6068e-60	1.38723e-57	Distal Intergenic	8	26814593	26824423	9831	2	72316	ENSMUST00000189978.1	100852	ENSMUSG00000100335	2310008N11Rik	RIKEN cDNA 2310008N11 gene
chr2	157447026	157448255	1230	*	726.569	-1.27806	0.078393	-16.3033	9.34833e-60	1.50464e-57	Intron (ENSMUST00000109533.7/20779, intron 2 of 13)	2	157455671	157471838	16168	1	20779	ENSMUST00000109531.7	-7416	ENSMUSG00000027646	Src	Rous sarcoma oncogene
chr3	21805631	21806844	1214	*	462.027	1.58513	0.097243	16.3007	9.76266e-60	1.56913e-57	Distal Intergenic	3	22076652	22216594	139943	1	81004	ENSMUST00000193734.5	-269808	ENSMUSG00000027630	Tbl1xr1	transducin (beta)-like 1X-linked receptor 1
chr16	87724531	87725563	1033	*	317.584	-2.02241	0.124113	-16.2949	1.07221e-59	1.72093e-57	Intron (ENSMUST00000026703.5/12013, intron 4 of 4)	16	87699004	87722920	23917	1	12013	ENSMUST00000156958.1	25527	ENSMUSG00000025612	Bach1	BTB and CNC homology 1, basic leucine zipper transcription factor 1
chr16	84606030	84606895	866	*	139.647	-3.66207	0.224773	-16.2923	1.119e-59	1.79353e-57	Distal Intergenic	16	84703167	84715245	12079	1	100653389	ENSMUST00000185662.6	-96272	ENSMUSG00000097418	Mir155hg	Mir155 host gene (non-protein coding)
chr19	38004489	38006179	1691	*	543.668	-1.75219	0.10762	-16.2812	1.34147e-59	2.14712e-57	Intron (ENSMUST00000172095.2/226101, intron 3 of 52)	19	37899310	38043351	144042	2	226101	ENSMUST00000226068.1	37172	ENSMUSG00000048612	Myof	myoferlin
chr5	139734682	139735341	660	*	326.788	-2.33515	0.14348	-16.2751	1.48395e-59	2.37187e-57	Promoter (<=1kb)	5	139706696	139736336	29641	2	231830	ENSMUST00000044642.13	995	ENSMUSG00000036718	Micall2	MICAL-like 2
chr7	129525804	129526524	721	*	433.317	-2.07907	0.127863	-16.2602	1.89141e-59	3.01894e-57	Distal Intergenic	7	129591863	129635738	43876	1	207425	ENSMUST00000084519.6	-65339	ENSMUSG00000042055	Wdr11	WD repeat domain 11
chr10	18998757	19000341	1585	*	543.961	-2.01857	0.124295	-16.2401	2.62415e-59	4.18269e-57	Downstream (<1kb)	10	19007267	19008845	1579	2	21929	ENSMUST00000154749.1	8504	ENSMUSG00000019850	Tnfaip3	tumor necrosis factor, alpha-induced protein 3
chr1	40444516	40445465	950	*	319.277	-2.229	0.137336	-16.2303	3.07895e-59	4.90081e-57	Intron (ENSMUST00000174335.7/17082, intron 6 of 7)	1	40440628	40465396	24769	1	17082	ENSMUST00000053043.7	3888	ENSMUSG00000026069	Il1rl1	interleukin 1 receptor-like 1
chr9	70998111	70999160	1050	*	337.773	-1.9673	0.121386	-16.207	4.49852e-59	7.15047e-57	Distal Intergenic	9	70798172	70952226	154055	2	15450	ENSMUST00000216798.1	-45885	ENSMUSG00000032207	Lipc	lipase, hepatic
chr8	26806204	26806842	639	*	155.048	-5.06679	0.312653	-16.2058	4.58771e-59	7.28218e-57	Distal Intergenic	8	26814593	26824423	9831	2	72316	ENSMUST00000189978.1	17581	ENSMUSG00000100335	2310008N11Rik	RIKEN cDNA 2310008N11 gene
chr1	194677594	194678937	1344	*	426.892	1.8035	0.11137	16.1938	5.57603e-59	8.83877e-57	Exon (ENSMUST00000194586.1/ENSMUST00000194586.1, exon 1 of 1)	1	194644856	194660012	15157	1	18845	ENSMUST00000125381.1	32738	ENSMUSG00000026640	Plxna2	plexin A2
chr16	84626835	84627639	805	*	131.764	-3.61121	0.22317	-16.1814	6.82099e-59	1.07973e-56	Distal Intergenic	16	84703167	84715245	12079	1	100653389	ENSMUST00000185662.6	-75528	ENSMUSG00000097418	Mir155hg	Mir155 host gene (non-protein coding)
chr4	59250806	59251749	944	*	686.566	-1.50579	0.0930911	-16.1755	7.51239e-59	1.18755e-56	Distal Intergenic	4	59260051	59263269	3219	1	101055769	ENSMUST00000124589.1	-8302	NA	Gm12596	predicted gene 12596
chr6	17171335	17172789	1455	*	361.02	-2.01056	0.124311	-16.1737	7.73439e-59	1.22096e-56	Promoter (<=1kb)	6	17097941	17171465	73525	2	232599	ENSMUST00000136503.1	0	NA	Gm4876	predicted gene 4876
chr7	92698421	92699212	792	*	477.155	-1.65005	0.102026	-16.1728	7.8459e-59	1.23687e-56	Distal Intergenic	7	92643543	92669934	26392	2	74737	ENSMUST00000119954.8	-28487	ENSMUSG00000041328	Pcf11	PCF11 cleavage and polyadenylation factor subunit
chr10	82962218	82963284	1067	*	514.772	-1.68234	0.104045	-16.1694	8.29125e-59	1.30529e-56	Distal Intergenic	10	82985498	83195900	210403	1	58250	ENSMUST00000040110.7	-22214	ENSMUSG00000034612	Chst11	carbohydrate sulfotransferase 11
chr16	49969888	49971653	1766	*	1150.41	-1.34713	0.0833473	-16.1629	9.21702e-59	1.44905e-56	Distal Intergenic	16	49866833	49911091	44259	1	16423	ENSMUST00000229104.1	103055	ENSMUSG00000055447	Cd47	CD47 antigen (Rh-related antigen, integrin-associated signal transducer)
chr7	19843674	19845381	1708	*	1913.75	-0.977846	0.0605109	-16.1598	9.68128e-59	1.51996e-56	Distal Intergenic	7	19852003	19858350	6348	1	100502736	ENSMUST00000172815.3	-6622	ENSMUSG00000092216	Gm19345	predicted gene, 19345
chr12	86786859	86787929	1071	*	463.614	-1.9356	0.119931	-16.1393	1.35119e-58	2.11848e-56	Distal Intergenic	12	86741007	86754394	13388	1	627607	ENSMUST00000223197.1	45852	ENSMUSG00000059114	Lrrc74a	leucine rich repeat containing 74A
chr11	117343724	117345601	1878	*	1798.11	0.951441	0.0589541	16.1387	1.36417e-58	2.13592e-56	Intron (ENSMUST00000093907.10/53860, intron 3 of 11)	11	117353180	117356999	3820	1	53860	ENSMUST00000134852.1	-7579	ENSMUSG00000059248	2009-09-01	septin 9
chr10	96093336	96094784	1449	*	338.553	-2.12578	0.13172	-16.1386	1.36667e-58	2.13693e-56	Intron (ENSMUST00000233655.1/ENSMUST00000233655.1, intron 2 of 13)	10	96226020	96248866	22847	1	74881	ENSMUST00000219638.1	-131236	ENSMUSG00000112762	4930459C07Rik	RIKEN cDNA 4930459C07 gene
chr14	61447753	61448769	1017	*	173.375	-2.92711	0.181497	-16.1276	1.63304e-58	2.54995e-56	Distal Intergenic	14	61365211	61439874	74664	2	16648	ENSMUST00000022496.8	-7879	ENSMUSG00000021929	Kpna3	karyopherin (importin) alpha 3
chr12	86790261	86791079	819	*	332.336	-2.52842	0.156968	-16.1079	2.24387e-58	3.499e-56	Distal Intergenic	12	86741007	86754394	13388	1	627607	ENSMUST00000223197.1	49254	ENSMUSG00000059114	Lrrc74a	leucine rich repeat containing 74A
chr16	95835965	95836369	405	*	183.228	-3.30982	0.205522	-16.1044	2.37539e-58	3.69908e-56	Intron (ENSMUST00000233116.1/69776, intron 2 of 4)	16	95831117	95845770	14654	2	69776	ENSMUST00000233770.1	9401	ENSMUSG00000117232	1600002D24Rik	RIKEN cDNA 1600002D24 gene
chr7	80548398	80549066	669	*	228.387	-2.3734	0.147393	-16.1025	2.45021e-58	3.81044e-56	Distal Intergenic	7	80454993	80535119	80127	2	12144	ENSMUST00000081314.10	-13279	ENSMUSG00000030528	Blm	Bloom syndrome, RecQ like helicase
chr11	105989244	105991176	1933	*	718.502	1.38762	0.0861843	16.1007	2.52374e-58	3.9195e-56	3' UTR	11	105994675	106005443	10769	1	217246	ENSMUST00000190995.1	-3499	ENSMUSG00000101605	Ace3	angiotensin I converting enzyme (peptidyl-dipeptidase A) 3
chr16	15983828	15985553	1726	*	451.062	-3.21356	0.199622	-16.0982	2.62667e-58	4.06836e-56	Intron (ENSMUST00000040248.8/224008, intron 8 of 19)	16	15887286	15891031	3746	1	12609	ENSMUST00000096232.5	96542	ENSMUSG00000071637	Cebpd	CCAAT/enhancer binding protein (C/EBP), delta
chr8	40922501	40924828	2328	*	807.026	-2.57014	0.159654	-16.0982	2.62656e-58	4.06836e-56	Promoter (1-2kb)	8	40926212	40939944	13733	1	68797	ENSMUST00000143216.1	-1384	ENSMUSG00000031595	Pdgfrl	platelet-derived growth factor receptor-like
chr10	10556617	10558462	1846	*	2260.03	-0.86759	0.0539264	-16.0884	3.07642e-58	4.75858e-56	Promoter (<=1kb)	10	10546195	10558181	11987	2	67844	ENSMUST00000220018.2	0	ENSMUSG00000019832	Rab32	RAB32, member RAS oncogene family
chr1	72508606	72509963	1358	*	746.127	1.27757	0.079483	16.0735	3.91465e-58	6.047e-56	Intron (ENSMUST00000047786.5/381270, intron 1 of 3)	1	72427112	72536930	109819	2	381270	ENSMUST00000047786.5	26967	ENSMUSG00000039372	2004-03-01	membrane-associated ring finger (C3HC4) 4
chr4	102617164	102618056	893	*	204.738	-2.48633	0.154721	-16.0698	4.15706e-58	6.41285e-56	Distal Intergenic	4	102589843	102603441	13599	1	18578	ENSMUST00000106901.1	27321	ENSMUSG00000028525	Pde4b	phosphodiesterase 4B, cAMP specific
chr11	79207170	79208251	1082	*	479.769	-1.64419	0.102373	-16.0607	4.81034e-58	7.4107e-56	Distal Intergenic	11	79240307	79242949	2643	2	78889	ENSMUST00000153585.1	34698	ENSMUSG00000017677	Wsb1	WD repeat and SOCS box-containing 1
chr6	50334543	50335697	1155	*	152.328	-5.08299	0.316684	-16.0506	5.65805e-58	8.705e-56	Intron (ENSMUST00000114468.8/71720, intron 10 of 21)	6	50327375	50351957	24583	2	71720	ENSMUST00000203907.2	16260	ENSMUSG00000029822	Osbpl3	oxysterol binding protein-like 3
chr6	52938495	52939849	1355	*	152.892	-3.12342	0.194611	-16.0496	5.75608e-58	8.83221e-56	Intron (ENSMUST00000074541.5/231986, intron 1 of 4)	6	52768797	52909620	140824	2	231986	ENSMUST00000136250.5	-28875	ENSMUSG00000063568	Jazf1	JAZF zinc finger 1
chr8	8142780	8143711	932	*	447.494	-1.93809	0.120757	-16.0496	5.7556e-58	8.83221e-56	Intron (ENSMUST00000208946.1/ENSMUST00000208946.1, intron 2 of 5)	8	8620597	8639363	18767	2	13642	ENSMUST00000152698.1	495652	ENSMUSG00000001300	Efnb2	ephrin B2
chr15	5148578	5150052	1475	*	589.807	1.45694	0.0908025	16.0452	6.17876e-58	9.46815e-56	Intron (ENSMUST00000051186.8/105787, intron 1 of 8)	15	5143891	5181892	38002	1	105787	ENSMUST00000228218.1	4687	ENSMUSG00000050697	Prkaa1	protein kinase, AMP-activated, alpha 1 catalytic subunit
chr7	135775748	135776330	583	*	350.537	-2.37636	0.148106	-16.045	6.1931e-58	9.4775e-56	Intron (ENSMUST00000209956.1/ENSMUST00000209956.1, intron 1 of 3)	7	135689784	135716361	26578	2	17345	ENSMUST00000033310.8	-59387	ENSMUSG00000031004	Mki67	antigen identified by monoclonal antibody Ki 67
chr10	81612606	81613191	586	*	178.78	-3.2377	0.201811	-16.0432	6.37479e-58	9.7426e-56	Intron (ENSMUST00000126940.1/268319, intron 1 of 2)	10	81606883	81609545	2663	1	268319	ENSMUST00000119753.7	5723	ENSMUSG00000074862	BC025920	zinc finger protein pseudogene
chr19	5178127	5179261	1135	*	866.682	-1.27398	0.0794201	-16.041	6.6113e-58	1.00906e-55	Intron (ENSMUST00000025786.7/107975, intron 1 of 23)	19	5107746	5118560	10815	2	16594	ENSMUST00000116563.7	-59567	ENSMUSG00000024862	Klc2	kinesin light chain 2
chr16	6828299	6828731	433	*	130.803	-4.83714	0.301634	-16.0364	7.11111e-58	1.08391e-55	Intron (ENSMUST00000230658.1/268859, intron 4 of 11)	16	6809222	7409813	600592	1	268859	ENSMUST00000115841.9	19077	ENSMUSG00000008658	Rbfox1	RNA binding protein, fox-1 homolog (C. elegans) 1
chr6	7732951	7734406	1456	*	869.188	-1.54366	0.0962619	-16.036	7.157e-58	1.08946e-55	Distal Intergenic	6	7675169	7693254	18086	2	27053	ENSMUST00000031766.11	-39697	ENSMUSG00000029752	Asns	asparagine synthetase
chr12	86818783	86819640	858	*	935.191	-1.20408	0.0751199	-16.0288	8.04794e-58	1.22347e-55	Distal Intergenic	12	86880701	86884798	4098	2	238330	ENSMUST00000038422.7	65158	ENSMUSG00000034168	Irf2bpl	interferon regulatory factor 2 binding protein-like
chr14	64637448	64638785	1338	*	800.74	1.31233	0.0818996	16.0237	8.732e-58	1.32571e-55	Distal Intergenic	14	64647265	64724760	77496	1	16554	ENSMUST00000224126.1	-8480	ENSMUSG00000060012	Kif13b	kinesin family member 13B
chr9	50476694	50477156	463	*	402.107	-1.92979	0.120437	-16.0232	8.80217e-58	1.3346e-55	Distal Intergenic	9	50494525	50505482	10958	1	76509	ENSMUST00000114474.7	-17369	ENSMUSG00000032068	Plet1	placenta expressed transcript 1
chr15	6491647	6493048	1402	*	196.446	-2.80904	0.17543	-16.0123	1.04905e-57	1.5885e-55	Intron (ENSMUST00000022749.15/12279, intron 9 of 10)	15	6445327	6498751	53425	1	12279	ENSMUST00000022749.15	46320	ENSMUSG00000022149	C9	complement component 9
chr8	33759897	33760906	1010	*	127.386	-4.30402	0.26887	-16.0078	1.12666e-57	1.70377e-55	Intron (ENSMUST00000170705.7/68153, intron 5 of 7)	8	33765002	33776778	11777	1	68153	ENSMUST00000186200.1	-4096	ENSMUSG00000031585	Gtf2e2	general transcription factor II E, polypeptide 2 (beta subunit)
chr2	52929866	52930851	986	*	605.116	-1.46453	0.0914994	-16.0059	1.16279e-57	1.75611e-55	Intron (ENSMUST00000155586.8/71409, intron 1 of 26)	2	52857868	53131878	274011	1	71409	ENSMUST00000050719.12	71998	ENSMUSG00000036053	Fmnl2	formin-like 2
chr15	83037734	83038444	711	*	563.123	-1.55566	0.097387	-15.974	1.93917e-57	2.92479e-55	Distal Intergenic	15	82992973	83033306	40334	2	74039	ENSMUST00000231165.1	-4428	ENSMUSG00000058099	Nfam1	Nfat activating molecule with ITAM motif 1
chr7	110803048	110804762	1715	*	426.281	-1.96314	0.122908	-15.9724	1.99098e-57	2.999e-55	Exon (ENSMUST00000170374.7/11717, exon 9 of 15)	7	110816456	110821283	4828	2	67150	ENSMUST00000175648.1	16521	ENSMUSG00000030788	Rnf141	ring finger protein 141
chr7	3597712	3598786	1075	*	475.601	1.50996	0.0945498	15.97	2.06625e-57	3.10831e-55	Intron (ENSMUST00000206503.1/ENSMUST00000206503.1, intron 1 of 3)	7	3611171	3616085	4915	2	232790	ENSMUST00000148645.1	17299	ENSMUSG00000054594	Oscar	osteoclast associated receptor
chr9	104376988	104377492	505	*	145.852	-5.69033	0.356348	-15.9685	2.11985e-57	3.18479e-55	Intron (ENSMUST00000191599.1/ENSMUST00000191599.1, intron 1 of 2)	9	104319974	104337748	17775	2	56318	ENSMUST00000215852.1	-39240	ENSMUSG00000032561	Acpp	acid phosphatase, prostate
chr10	59884881	59885523	643	*	197.37	-2.62362	0.164447	-15.9542	2.66399e-57	3.99706e-55	Intron (ENSMUST00000147914.7/56709, intron 1 of 8)	10	59879626	59898521	18896	1	56709	ENSMUST00000020309.6	5255	ENSMUSG00000020109	Dnajb12	DnaJ heat shock protein family (Hsp40) member B12
chr11	54018958	54019908	951	*	488.776	-1.70267	0.106766	-15.9477	2.95597e-57	4.42938e-55	Intron (ENSMUST00000020586.6/30805, intron 1 of 9)	11	54014260	54027952	13693	2	30805	ENSMUST00000154369.1	8044	ENSMUSG00000020334	Slc22a4	solute carrier family 22 (organic cation transporter), member 4
chr3	51182256	51182874	619	*	403.035	1.64808	0.103494	15.9244	4.29309e-57	6.42461e-55	Distal Intergenic	3	51224447	51251644	27198	1	12457	ENSMUST00000023849.14	-41573	ENSMUSG00000023087	Noct	nocturnin
chr2	166739042	166740083	1042	*	268.166	-2.59566	0.163048	-15.9196	4.63037e-57	6.92036e-55	Distal Intergenic	2	166566342	166713832	147491	2	277360	ENSMUST00000036719.11	-25210	ENSMUSG00000039621	Prex1	phosphatidylinositol-3,4,5-trisphosphate-dependent Rac exchange factor 1
chr4	63366178	63366915	738	*	181.12	-3.1107	0.195438	-15.9166	4.86269e-57	7.25814e-55	Downstream (<1kb)	4	63362449	63365878	3430	1	18406	ENSMUST00000075341.3	3729	ENSMUSG00000061540	Orm2	orosomucoid 2
chr7	142397655	142398590	936	*	1628.55	0.958805	0.0602562	15.9121	5.21902e-57	7.77993e-55	Distal Intergenic	7	142375911	142388038	12128	2	13033	ENSMUST00000151120.8	-9617	ENSMUSG00000007891	Ctsd	cathepsin D
chr3	109050855	109052610	1756	*	449.267	-1.54872	0.0973437	-15.9098	5.41778e-57	8.06577e-55	Distal Intergenic	3	108970997	109027607	56611	2	329739	ENSMUST00000171143.1	-23248	ENSMUSG00000040339	Fam102b	family with sequence similarity 102, member B
chr3	96069504	96070621	1118	*	207.819	-2.88868	0.18166	-15.9016	6.17921e-57	9.18747e-55	Distal Intergenic	3	95999832	96058466	58635	2	22365	ENSMUST00000015891.5	-11038	ENSMUSG00000015747	Vps45	vacuolar protein sorting 45
chr14	120422410	120423435	1026	*	218.064	-3.05858	0.192384	-15.8983	6.50775e-57	9.66346e-55	Intron (ENSMUST00000088419.12/105559, intron 8 of 8)	14	120396487	120431697	35211	1	105559	ENSMUST00000227153.1	25923	ENSMUSG00000022139	Mbnl2	muscleblind like splicing factor 2
chr18	12584574	12585853	1280	*	381.029	-1.84499	0.116095	-15.8921	7.18569e-57	1.06564e-54	Distal Intergenic	18	12599896	12725017	125122	1	72747	ENSMUST00000234974.1	-14043	ENSMUSG00000024424	Ttc39c	tetratricopeptide repeat domain 39C
chr6	17309252	17309590	339	*	160.356	-3.62719	0.22824	-15.892	7.19628e-57	1.06584e-54	Promoter (1-2kb)	6	17307723	17327259	19537	1	12389	ENSMUST00000133065.1	1529	ENSMUSG00000007655	Cav1	caveolin 1, caveolae protein
chr1	58722125	58722896	772	*	901.61	-1.20858	0.0760649	-15.8888	7.57931e-57	1.12112e-54	Exon (ENSMUST00000123553.1/12633, exon 2 of 2)	1	58730552	58752453	21902	1	12633	ENSMUST00000123032.1	-7656	ENSMUSG00000026031	Cflar	CASP8 and FADD-like apoptosis regulator
chr2	116801287	116802266	980	*	180.57	-2.9384	0.185015	-15.882	8.44309e-57	1.24729e-54	Distal Intergenic	2	116878691	116892181	13491	1	67356	ENSMUST00000123598.7	-76425	ENSMUSG00000027355	Tmco5	transmembrane and coiled-coil domains 5
chr7	30007385	30009124	1740	*	440.753	-1.70782	0.107566	-15.8769	9.15519e-57	1.35075e-54	Intron (ENSMUST00000148442.7/243905, intron 6 of 9)	7	29987773	30023647	35875	1	243905	ENSMUST00000177931.1	19612	ENSMUSG00000074221	Zfp568	zinc finger protein 568
chr1	119925207	119926078	872	*	222.597	-2.60904	0.164456	-15.8646	1.11351e-56	1.64077e-54	Exon (ENSMUST00000174370.7/226356, exon 23 of 24)	1	119907890	119913208	5319	2	66343	ENSMUST00000037906.5	-11999	ENSMUSG00000036975	Tmem177	transmembrane protein 177
chr16	14352177	14353273	1097	*	671.137	-1.79685	0.113278	-15.8622	1.15688e-56	1.7025e-54	Distal Intergenic	16	14361558	14473902	112345	1	17250	ENSMUST00000130671.7	-8285	ENSMUSG00000023088	Abcc1	ATP-binding cassette, sub-family C (CFTR/MRP), member 1
chr10	67651456	67651918	463	*	158.564	-3.57615	0.225462	-15.8614	1.17216e-56	1.72278e-54	Distal Intergenic	10	67569216	67571959	2744	2	105245193	ENSMUST00000219796.1	-79497	NA	4930563J15Rik	RIKEN cDNA 4930563J15 gene
chr4	143304649	143305932	1284	*	212.433	-2.74077	0.17286	-15.8554	1.28943e-56	1.89272e-54	Distal Intergenic	4	143267431	143299564	32134	2	14726	ENSMUST00000030317.13	-5085	ENSMUSG00000028583	Pdpn	podoplanin
chr11	78886772	78888039	1268	*	276.898	-2.11652	0.133506	-15.8534	1.33126e-56	1.95163e-54	Distal Intergenic	11	78920787	78960254	39468	1	18126	ENSMUST00000018610.6	-32748	ENSMUSG00000020826	Nos2	nitric oxide synthase 2, inducible
chr3	27790966	27792332	1367	*	616.438	-1.35122	0.0852771	-15.8451	1.52018e-56	2.22575e-54	Distal Intergenic	3	27494432	27711307	216876	2	72007	ENSMUST00000191684.1	-79659	ENSMUSG00000039286	Fndc3b	fibronectin type III domain containing 3B
chr7	99674187	99675392	1206	*	675.065	1.37825	0.0869975	15.8424	1.58582e-56	2.31891e-54	Intron (ENSMUST00000032985.10/101488, intron 7 of 13)	7	99659857	99664932	5076	2	101488	ENSMUST00000154295.1	-9255	ENSMUSG00000030737	Slco2b1	solute carrier organic anion transporter family, member 2b1
chr1	150760822	150761981	1160	*	508.02	-1.6449	0.103894	-15.8324	1.85913e-56	2.71511e-54	Intron (ENSMUST00000177268.1/ENSMUST00000177268.1, intron 1 of 1)	1	150563684	150583212	19529	2	545370	ENSMUST00000177036.1	-177610	ENSMUSG00000066842	Hmcn1	hemicentin 1
chr12	33174998	33176596	1599	*	902.926	-1.33075	0.0841032	-15.8228	2.16726e-56	3.16109e-54	Intron (ENSMUST00000077456.12/380753, intron 1 of 2)	12	33147805	33328849	181045	1	380753	ENSMUST00000136644.7	27193	ENSMUSG00000020564	Atxn7l1	ataxin 7-like 1
chr2	32387592	32388537	946	*	187.637	-3.35285	0.212153	-15.8039	2.92353e-56	4.25878e-54	Promoter (<=1kb)	2	32384633	32387722	3090	2	16819	ENSMUST00000147219.1	0	ENSMUSG00000026822	Lcn2	lipocalin 2
chr9	62359521	62360108	588	*	140.835	-3.74572	0.237014	-15.8038	2.93104e-56	4.26432e-54	Intron (ENSMUST00000138226.7/11737, intron 1 of 6)	9	62366938	62373676	6739	1	11737	ENSMUST00000136603.7	-6830	ENSMUSG00000032249	Anp32a	acidic (leucine-rich) nuclear phosphoprotein 32 family, member A
chr6	66848469	66849382	914	*	148.356	-3.86396	0.244563	-15.7994	3.1396e-56	4.56197e-54	Distal Intergenic	6	66804415	66805332	918	2	546903	ENSMUST00000226783.1	-43137	ENSMUSG00000093755	Vmn1r39	vomeronasal 1 receptor 39
chr2	152907627	152907898	272	*	182.708	-2.90357	0.183899	-15.7889	3.70783e-56	5.38084e-54	Distal Intergenic	2	152911352	152923068	11717	1	228785	ENSMUST00000028970.7	-3454	ENSMUSG00000027470	Mylk2	myosin, light polypeptide kinase 2, skeletal muscle
chr3	126831320	126832092	773	*	1347.32	-0.998043	0.0632305	-15.7842	3.9966e-56	5.7926e-54	Intron (ENSMUST00000106402.7/108058, intron 16 of 19)	3	126805862	126842893	37032	1	108058	ENSMUST00000170149.1	25458	ENSMUSG00000053819	Camk2d	calcium/calmodulin-dependent protein kinase II, delta
chr12	55486837	55489389	2553	*	2759.98	-0.897588	0.0569058	-15.7732	4.75601e-56	6.88461e-54	Promoter (2-3kb)	12	55490407	55491810	1404	2	18035	ENSMUST00000219869.1	2421	ENSMUSG00000021025	Nfkbia	nuclear factor of kappa light polypeptide gene enhancer in B cells inhibitor, alpha
chr6	140561051	140562662	1612	*	207.95	-2.36024	0.149687	-15.7679	5.17564e-56	7.48263e-54	Promoter (<=1kb)	6	140563568	140597110	33543	1	109135	ENSMUST00000213444.1	-906	ENSMUSG00000030231	Plekha5	pleckstrin homology domain containing, family A member 5
chr4	144928444	144931107	2664	*	495.891	1.63546	0.103759	15.7621	5.67356e-56	8.19221e-54	Distal Intergenic	4	144918879	144919972	1094	1	20148	ENSMUST00000133265.1	9565	ENSMUSG00000066026	Dhrs3	dehydrogenase/reductase (SDR family) member 3
chr14	33287551	33288754	1204	*	398.237	-4.70056	0.298258	-15.76	5.86123e-56	8.45258e-54	Intron (ENSMUST00000111956.8/239027, intron 3 of 10)	14	33306118	33369932	63815	1	239027	ENSMUST00000137590.7	-17364	ENSMUSG00000063506	Arhgap22	Rho GTPase activating protein 22
chr1	143916350	143918020	1671	*	1066.35	1.04418	0.0662575	15.7595	5.914e-56	8.51802e-54	Distal Intergenic	1	144001883	144004032	2150	2	19735	ENSMUST00000153527.2	86012	ENSMUSG00000026360	Rgs2	regulator of G-protein signaling 2
chr11	105408771	105409725	955	*	152.191	-3.44511	0.218689	-15.7535	6.49915e-56	9.34911e-54	Promoter (<=1kb)	11	105396695	105408707	12013	2	632687	ENSMUST00000151305.1	-64	ENSMUSG00000078627	2010-03-01	membrane-associated ring finger (C3HC4) 10
chr2	30086952	30087853	902	*	297.722	-2.20328	0.139865	-15.753	6.55486e-56	9.41748e-54	Promoter (2-3kb)	2	30084653	30087036	2384	1	263803	ENSMUST00000156197.1	2299	ENSMUSG00000026785	Pkn3	protein kinase N3
chr16	10607242	10608277	1036	*	378.806	-1.84715	0.117267	-15.7517	6.68788e-56	9.59661e-54	Promoter (2-3kb)	16	10610829	10631589	20761	1	74374	ENSMUST00000122856.7	-2552	ENSMUSG00000068663	Clec16a	C-type lectin domain family 16, member A
chr12	116181250	116182049	800	*	180.365	-2.85773	0.181441	-15.7502	6.85123e-56	9.81875e-54	Distal Intergenic	12	116206262	116213870	7609	2	217935	ENSMUST00000221748.1	31821	ENSMUSG00000042050	Wdr60	WD repeat domain 60
chr8	94733204	94735985	2782	*	598.394	1.42982	0.0908171	15.744	7.55528e-56	1.08143e-53	Distal Intergenic	8	94745590	94751699	6110	1	20299	ENSMUST00000034231.3	-9605	ENSMUSG00000031779	Ccl22	chemokine (C-C motif) ligand 22
chr16	23999303	24000179	877	*	221.3	-2.27963	0.144826	-15.7405	7.98073e-56	1.14091e-53	Distal Intergenic	16	23965052	23988852	23801	2	12053	ENSMUST00000023151.5	-10451	ENSMUSG00000022508	Bcl6	B cell leukemia/lymphoma 6
chr5	115542428	115545314	2887	*	3377.17	-0.979212	0.0622155	-15.7391	8.16599e-56	1.16594e-53	Promoter (<=1kb)	5	115542914	115546880	3967	1	19303	ENSMUST00000137716.7	0	ENSMUSG00000029528	Pxn	paxillin
chrX	163364295	163365442	1148	*	141.087	-4.17002	0.264982	-15.737	8.43522e-56	1.20289e-53	Distal Intergenic	20	163513904	163549677	35774	2	14829	ENSMUST00000033730.2	184235	ENSMUSG00000031364	Grpr	gastrin releasing peptide receptor
chr8	26807410	26808695	1286	*	250.444	-2.41608	0.15353	-15.7368	8.45651e-56	1.20443e-53	Distal Intergenic	8	26814593	26824423	9831	2	72316	ENSMUST00000189978.1	15728	ENSMUSG00000100335	2310008N11Rik	RIKEN cDNA 2310008N11 gene
chr3	65187697	65188743	1047	*	440.151	-1.52966	0.0972184	-15.7343	8.80276e-56	1.2522e-53	Promoter (<=1kb)	3	65188103	65378223	190121	1	16497	ENSMUST00000161404.7	0	ENSMUSG00000027827	Kcnab1	potassium voltage-gated channel, shaker-related subfamily, beta member 1
chr3	133626299	133627395	1097	*	230.167	-2.60017	0.16537	-15.7234	1.04541e-55	1.48527e-53	Intron (ENSMUST00000193574.1/ENSMUST00000193574.1, intron 1 of 2)	3	133488535	133545139	56605	2	214133	ENSMUST00000197118.4	-81160	ENSMUSG00000040943	Tet2	tet methylcytosine dioxygenase 2
chr8	114390162	114391383	1222	*	319.379	1.81431	0.115459	15.7138	1.21695e-55	1.72686e-53	Distal Intergenic	8	114368116	114374070	5955	1	270097	ENSMUST00000124143.1	22046	ENSMUSG00000046844	Vat1l	vesicle amine transport protein 1 like
chr12	98282780	98284389	1610	*	1409.37	-1.09279	0.0695674	-15.7083	1.32591e-55	1.87916e-53	Distal Intergenic	12	98268635	98276644	8010	1	14744	ENSMUST00000075072.5	14145	ENSMUSG00000021886	Gpr65	G-protein coupled receptor 65
chr15	103370220	103371038	819	*	1391.04	-1.06431	0.0678033	-15.6971	1.58438e-55	2.24271e-53	Distal Intergenic	15	103344286	103366763	22478	2	16402	ENSMUST00000023128.7	-3457	ENSMUSG00000000555	Itga5	integrin alpha 5 (fibronectin receptor alpha)
chr4	99335960	99336630	671	*	332.214	-1.90212	0.121296	-15.6816	2.02027e-55	2.8562e-53	Distal Intergenic	4	99218091	99221695	3605	1	242557	ENSMUST00000152121.1	117869	ENSMUSG00000028550	Atg4c	autophagy related 4C, cysteine peptidase
chr4	139235592	139235894	303	*	195.662	-2.53386	0.161625	-15.6774	2.16008e-55	3.05012e-53	Promoter (2-3kb)	4	139233383	139291783	58401	1	12345	ENSMUST00000042675.8	2209	ENSMUSG00000028745	Capzb	capping protein (actin filament) muscle Z-line, beta
chr3	61343815	61345038	1224	*	1039.46	-1.19185	0.0760272	-15.6767	2.18409e-55	3.08024e-53	Distal Intergenic	3	61361638	61368430	6793	1	74012	ENSMUST00000049064.3	-16600	ENSMUSG00000036894	Rap2b	RAP2B, member of RAS oncogene family
chr13	15853053	15853649	597	*	1071.75	-1.40619	0.0897193	-15.6732	2.30644e-55	3.2488e-53	Intron (ENSMUST00000220672.1/100503142, intron 3 of 3)	13	15807243	15827537	20295	1	328190	ENSMUST00000221778.1	45810	ENSMUSG00000113338	A530046M15Rik	RIKEN cDNA A530046M15 gene
chr14	31597477	31597992	516	*	418.946	-2.18702	0.139577	-15.6689	2.46697e-55	3.47068e-53	Intron (ENSMUST00000167175.7/56794, intron 14 of 15)	14	31552909	31591343	38435	2	382864	ENSMUST00000124014.7	-6134	ENSMUSG00000057606	Colq	collagen-like tail subunit (single strand of homotrimer) of asymmetric acetylcholinesterase
chr6	115989028	115990022	995	*	1050.46	-2.60121	0.166049	-15.6653	2.6111e-55	3.66896e-53	Intron (ENSMUST00000015511.14/67784, intron 1 of 35)	6	115954811	115995005	40195	2	67784	ENSMUST00000015511.14	4983	ENSMUSG00000030123	Plxnd1	plexin D1
chr13	15992405	15992984	580	*	134.722	-3.77099	0.240758	-15.663	2.70773e-55	3.80009e-53	Intron (ENSMUST00000220672.1/100503142, intron 1 of 3)	13	16011851	16031621	19771	1	16323	ENSMUST00000042603.13	-18867	ENSMUSG00000041324	Inhba	inhibin beta-A
chr1	155121275	155122996	1722	*	586.251	-1.47359	0.0941519	-15.6512	3.26237e-55	4.57291e-53	Distal Intergenic	1	155127874	155134022	6149	2	15064	ENSMUST00000191773.5	11026	ENSMUSG00000026471	Mr1	major histocompatibility complex, class I-related
chr12	111470314	111472113	1800	*	385.593	-1.63769	0.104648	-15.6495	3.34666e-55	4.68537e-53	Intron (ENSMUST00000221429.1/ENSMUST00000221429.1, intron 2 of 2)	12	111484609	111485823	1215	2	212539	ENSMUST00000010673.6	13710	ENSMUSG00000010529	Gm266	predicted gene 266
chr14	63422180	63423312	1133	*	130.918	-3.53292	0.22581	-15.6455	3.56541e-55	4.98556e-53	Distal Intergenic	14	63372836	63417037	44202	2	12143	ENSMUST00000014597.4	-5143	ENSMUSG00000014453	Blk	B lymphoid kinase
chr6	17466164	17466869	706	*	293.495	-1.98425	0.126839	-15.6438	3.66017e-55	5.11185e-53	Promoter (2-3kb)	6	17464107	17541412	77306	1	17295	ENSMUST00000145473.1	2057	ENSMUSG00000009376	Met	met proto-oncogene
chr6	50384194	50384980	787	*	870.872	-1.10771	0.0708151	-15.6424	3.74625e-55	5.22572e-53	Promoter (1-2kb)	6	50300214	50382837	82624	2	71720	ENSMUST00000133141.5	-1357	ENSMUSG00000029822	Osbpl3	oxysterol binding protein-like 3
chr2	153512012	153513203	1192	*	1208.86	1.15102	0.073599	15.6391	3.93986e-55	5.48914e-53	Intron (ENSMUST00000035346.13/329540, intron 1 of 10)	2	153407462	153529971	122510	2	329540	ENSMUST00000035346.13	16768	ENSMUSG00000061411	Nol4l	nucleolar protein 4-like
chr10	37319926	37320592	667	*	193.855	-2.50384	0.160133	-15.636	4.14218e-55	5.76404e-53	Distal Intergenic	10	37133375	37138920	5546	2	17118	ENSMUST00000092584.5	-181006	ENSMUSG00000069662	Marcks	myristoylated alanine rich protein kinase C substrate
chr3	146153827	146154501	675	*	307.941	-2.13389	0.136532	-15.6292	4.60376e-55	6.39862e-53	Intron (ENSMUST00000011152.13/68279, intron 1 of 13)	3	146150174	146195512	45339	1	68279	ENSMUST00000098524.4	3653	ENSMUSG00000011008	Mcoln2	mucolipin 2
chr13	20386526	20387575	1050	*	519.274	-1.45812	0.0933379	-15.622	5.15561e-55	7.15697e-53	Intron (ENSMUST00000072519.6/140580, intron 15 of 21)	13	20472726	20592444	119719	1	140580	ENSMUST00000180767.1	-85151	ENSMUSG00000041112	Elmo1	engulfment and cell motility 1
chr10	96655802	96657199	1398	*	1306.95	-1.09952	0.0703929	-15.6198	5.33533e-55	7.39753e-53	Distal Intergenic	10	96617554	96618668	1115	1	12226	ENSMUST00000218953.1	38248	ENSMUSG00000036478	Btg1	B cell translocation gene 1, anti-proliferative
chr2	126231534	126232268	735	*	133.006	-4.60606	0.29501	-15.6132	5.91817e-55	8.19578e-53	Distal Intergenic	2	126154541	126165279	10739	1	69185	ENSMUST00000110437.3	76993	ENSMUSG00000023330	Dtwd1	DTW domain containing 1
chr7	80715057	80716003	947	*	1265.99	-1.19611	0.0766114	-15.6128	5.96036e-55	8.24428e-53	Intron (ENSMUST00000167377.2/29875, intron 37 of 37)	7	80726779	80730248	3470	2	29875	ENSMUST00000205606.1	14245	ENSMUSG00000030536	Iqgap1	IQ motif containing GTPase activating protein 1
chr12	32579000	32579762	763	*	237.568	-4.78305	0.306394	-15.6108	6.14732e-55	8.49268e-53	Distal Intergenic	12	32378704	32382943	4240	1	72123	ENSMUST00000172332.3	200296	ENSMUSG00000090946	Ccdc71l	coiled-coil domain containing 71 like
chr17	48355652	48356526	875	*	543.561	-1.40934	0.0903251	-15.603	6.94696e-55	9.58589e-53	Distal Intergenic	17	48359916	48367146	7231	1	71326	ENSMUST00000224001.1	-3390	ENSMUSG00000023993	Treml1	triggering receptor expressed on myeloid cells-like 1
chr12	35737761	35738451	691	*	142.424	-4.26564	0.273418	-15.6012	7.14507e-55	9.84745e-53	Distal Intergenic	12	35672380	35695118	22739	2	71581	ENSMUST00000222153.1	-42643	ENSMUSG00000113985	9130015A21Rik	RIKEN cDNA 9130015A21 gene
chr11	86623711	86624888	1178	*	1048.81	-1.26739	0.0812756	-15.5937	8.02859e-55	1.10519e-52	Intron (ENSMUST00000018315.9/75909, intron 7 of 11)	11	86585272	86602295	17024	2	75909	ENSMUST00000153971.1	-21416	ENSMUSG00000018171	Vmp1	vacuole membrane protein 1
chr18	61481478	61482567	1090	*	221.745	-2.65714	0.170404	-15.5932	8.09793e-55	1.1134e-52	Distal Intergenic	18	61493794	61536536	42743	2	328967	ENSMUST00000171629.1	53969	ENSMUSG00000045094	Arhgef37	Rho guanine nucleotide exchange factor (GEF) 37
chr6	65589985	65590834	850	*	673.49	-1.43086	0.0918192	-15.5834	9.43494e-55	1.29568e-52	Promoter (<=1kb)	6	65590398	65634040	43643	1	414084	ENSMUST00000114236.1	0	ENSMUSG00000044162	Tnip3	TNFAIP3 interacting protein 3
chr7	68692007	68693266	1260	*	355.427	-1.85683	0.119209	-15.5762	1.05614e-54	1.44865e-52	Distal Intergenic	7	68741511	68749188	7678	2	66412	ENSMUST00000118110.2	55922	ENSMUSG00000042659	Arrdc4	arrestin domain containing 4
chr8	69895754	69896848	1095	*	200.94	-2.88517	0.185316	-15.5689	1.18339e-54	1.62126e-52	Promoter (1-2kb)	8	69887788	69893975	6188	2	234365	ENSMUST00000152938.8	-1779	ENSMUSG00000048967	Yjefn3	YjeF N-terminal domain containing 3
chr11	54491805	54492933	1129	*	2009.73	-0.876352	0.0562993	-15.566	1.24013e-54	1.69698e-52	Intron (ENSMUST00000046835.13/216742, intron 9 of 17)	11	54464560	54502705	38146	1	216742	ENSMUST00000143650.1	27245	ENSMUSG00000035992	Fnip1	folliculin interacting protein 1
chr1	163382099	163382899	801	*	523.693	-1.72084	0.110595	-15.5599	1.36415e-54	1.86447e-52	Downstream (2-3kb)	1	163394416	163403611	9196	2	98376	ENSMUST00000185299.1	20712	ENSMUSG00000040124	Gorab	golgin, RAB6-interacting
chr8	27172087	27172837	751	*	661.316	-1.59314	0.102476	-15.5465	1.6798e-54	2.29316e-52	Promoter (1-2kb)	8	27161898	27174627	12730	2	75767	ENSMUST00000210919.1	1790	ENSMUSG00000031488	Rab11fip1	RAB11 family interacting protein 1 (class I)
chr11	82066996	82067598	603	*	259.659	-2.29816	0.147826	-15.5464	1.6828e-54	2.29453e-52	Distal Intergenic	11	82057823	82062955	5133	1	20292	ENSMUST00000000342.2	9173	ENSMUSG00000020676	Ccl11	chemokine (C-C motif) ligand 11
chr10	67589004	67589533	530	*	150.144	-3.17012	0.203931	-15.5451	1.71821e-54	2.34004e-52	Distal Intergenic	10	67569216	67571959	2744	2	105245193	ENSMUST00000219796.1	-17045	NA	4930563J15Rik	RIKEN cDNA 4930563J15 gene
chr6	87744993	87745870	878	*	487.036	-1.79078	0.115233	-15.5405	1.84437e-54	2.50888e-52	Intron (ENSMUST00000159570.8/58229, intron 2 of 7)	6	87753522	87754762	1241	1	58229	ENSMUST00000159681.1	-7652	ENSMUSG00000068263	Efcc1	EF hand and coiled-coil domain containing 1
chr14	54442307	54443475	1169	*	1136.52	-1.33927	0.0861906	-15.5385	1.90496e-54	2.58824e-52	Intron (ENSMUST00000225641.1/17387, intron 9 of 9)	14	54438592	54440479	1888	1	17387	ENSMUST00000226710.1	3715	ENSMUSG00000000957	Mmp14	matrix metallopeptidase 14 (membrane-inserted)
chr5	99254676	99255312	637	*	266.278	-2.26852	0.14601	-15.5367	1.95791e-54	2.65705e-52	Promoter (1-2kb)	5	99217426	99252927	35502	2	320292	ENSMUST00000168092.7	-1749	ENSMUSG00000089809	Rasgef1b	RasGEF domain family, member 1B
chr5	99522091	99523676	1586	*	147.095	-3.70938	0.238925	-15.5253	2.33926e-54	3.17084e-52	Intron (ENSMUST00000209346.1/320292, intron 3 of 16)	5	99217426	99728812	511387	2	320292	ENSMUST00000209346.1	205136	ENSMUSG00000089809	Rasgef1b	RasGEF domain family, member 1B
chr17	32809587	32811621	2035	*	226.176	-2.38974	0.153956	-15.5222	2.45582e-54	3.32492e-52	Promoter (<=1kb)	17	32795676	32809931	14256	2	240063	ENSMUST00000200914.4	0	ENSMUSG00000055202	Zfp811	zinc finger protein 811
chr19	5431816	5432408	593	*	211.844	-2.69575	0.173785	-15.512	2.87846e-54	3.89255e-52	Distal Intergenic	19	5425157	5427313	2157	1	107242	ENSMUST00000159759.1	6659	ENSMUSG00000047423	AI837181	expressed sequence AI837181
chr13	30657728	30658686	959	*	302.972	-2.58042	0.166436	-15.5039	3.26228e-54	4.40642e-52	Promoter (1-2kb)	13	30659999	30711231	51233	1	105352	ENSMUST00000091672.12	-1313	ENSMUSG00000069255	Dusp22	dual specificity phosphatase 22
chr4	58470126	58470769	644	*	185.544	-2.9197	0.188352	-15.5013	3.40199e-54	4.58973e-52	Intron (ENSMUST00000107570.1/14745, intron 2 of 2)	4	58435255	58499403	64149	2	14745	ENSMUST00000107570.1	28634	ENSMUSG00000038668	Lpar1	lysophosphatidic acid receptor 1
chr9	107278415	107278920	506	*	362.612	-1.91947	0.123921	-15.4895	4.08524e-54	5.50507e-52	Promoter (1-2kb)	9	107263702	107280915	17214	2	102626	ENSMUST00000134682.2	1995	ENSMUSG00000032577	Mapkapk3	mitogen-activated protein kinase-activated protein kinase 3
chr8	122144564	122145698	1135	*	1891.41	-1.19653	0.0772768	-15.4837	4.46751e-54	6.01316e-52	Intron (ENSMUST00000127664.1/108148, intron 1 of 15)	8	122282141	122337251	55111	1	22761	ENSMUST00000054052.14	-136443	ENSMUSG00000049577	Zfpm1	zinc finger protein, multitype 1
chr5	17556005	17556572	568	*	207.206	-2.48071	0.160218	-15.4834	4.49256e-54	6.03981e-52	Distal Intergenic	5	17574281	17730268	155988	1	20348	ENSMUST00000030568.13	-17709	ENSMUSG00000028780	Sema3c	sema domain, immunoglobulin domain (Ig), short basic domain, secreted, (semaphorin) 3C
chr8	34287284	34288215	932	*	135.208	-3.49808	0.226091	-15.472	5.36129e-54	7.19932e-52	Distal Intergenic	8	34166622	34166712	91	2	102465211	ENSMUST00000183885.1	-120572	ENSMUSG00000098785	Mir6395	microRNA 6395
chr1	180221917	180222855	939	*	335.693	-1.93426	0.125053	-15.4676	5.74484e-54	7.70539e-52	Distal Intergenic	1	180227006	180229568	2563	2	19165	ENSMUST00000193897.1	6713	ENSMUSG00000010609	Psen2	presenilin 2
chr10	93441787	93442981	1195	*	421.943	-1.75458	0.113439	-15.4671	5.7813e-54	7.74526e-52	Distal Intergenic	10	93433107	93433162	56	1	102465791	ENSMUST00000183565.1	8680	ENSMUSG00000098679	Mir7688	microRNA 7688
chr16	11285491	11286418	928	*	181.532	-2.66955	0.172681	-15.4594	6.51694e-54	8.72065e-52	Distal Intergenic	16	11313812	11320074	6263	1	21935	ENSMUST00000023140.5	-27394	ENSMUSG00000022496	Tnfrsf17	tumor necrosis factor receptor superfamily, member 17
chr5	113591793	113592294	502	*	175.388	-2.84156	0.183965	-15.4462	8.00325e-54	1.06971e-51	Distal Intergenic	5	113570919	113589718	18800	1	320916	ENSMUST00000181294.1	20874	ENSMUSG00000063430	Wscd2	WSC domain containing 2
chr8	72145245	72146472	1228	*	697.771	-1.36698	0.088508	-15.4447	8.1903e-54	1.09344e-51	Exon (ENSMUST00000003575.9/326618, exon 5 of 8)	8	72135259	72153142	17884	1	326618	ENSMUST00000003575.9	9986	ENSMUSG00000031799	Tpm4	tropomyosin 4
chr7	129621000	129621854	855	*	216.88	-2.24735	0.145521	-15.4435	8.34547e-54	1.11287e-51	Intron (ENSMUST00000084519.6/207425, intron 16 of 28)	7	129625056	129635734	10679	1	207425	ENSMUST00000140877.7	-3202	ENSMUSG00000042055	Wdr11	WD repeat domain 11
chr11	54223735	54224927	1193	*	354.551	-2.03102	0.131533	-15.4411	8.65601e-54	1.1524e-51	Distal Intergenic	11	54177772	54213285	35514	2	71056	ENSMUST00000131019.1	-10450	ENSMUSG00000086209	4933405E24Rik	RIKEN cDNA 4933405E24 gene
chr11	117086274	117086572	299	*	170.875	2.7825	0.180201	15.4411	8.66193e-54	1.1524e-51	Distal Intergenic	11	117077348	117077457	110	1	102465258	ENSMUST00000196236.1	8926	ENSMUSG00000104740	Mir6516	microRNA 6516
chr4	118149051	118149537	487	*	112.729	-4.15635	0.269471	-15.4241	1.12665e-53	1.49719e-51	Promoter (2-3kb)	4	118145785	118146759	975	2	230674	ENSMUST00000152808.1	-2292	ENSMUSG00000033326	Kdm4a	lysine (K)-specific demethylase 4A
chr14	51841529	51842713	1185	*	894.15	-1.24107	0.0804881	-15.4193	1.21366e-53	1.61095e-51	Distal Intergenic	14	51853699	51854591	893	1	53873	ENSMUST00000169070.1	-10986	NA	Ear7	eosinophil-associated, ribonuclease A family, member 7
chr10	96211192	96211584	393	*	224.662	-2.53082	0.164157	-15.4171	1.25617e-53	1.66545e-51	Distal Intergenic	10	96226020	96248866	22847	1	74881	ENSMUST00000219638.1	-14436	ENSMUSG00000112762	4930459C07Rik	RIKEN cDNA 4930459C07 gene
chr2	66169968	66171030	1063	*	373.943	-1.91695	0.124374	-15.4128	1.34291e-53	1.7784e-51	Intron (ENSMUST00000188152.1/ENSMUST00000188152.1, intron 1 of 1)	2	66082766	66124994	42229	2	14425	ENSMUST00000028378.3	-44974	ENSMUSG00000026994	Galnt3	polypeptide N-acetylgalactosaminyltransferase 3
chr14	20782603	20784069	1467	*	1366.47	1.00305	0.0650911	15.4099	1.40355e-53	1.85657e-51	Intron (ENSMUST00000100837.10/12325, intron 2 of 18)	14	20765944	20791158	25215	2	12325	ENSMUST00000224566.1	7089	ENSMUSG00000021820	Camk2g	calcium/calmodulin-dependent protein kinase II gamma
chr19	3846981	3847336	356	*	272.386	-1.98244	0.128705	-15.4029	1.56435e-53	2.06689e-51	Intron (ENSMUST00000118575.1/ENSMUST00000118575.1, intron 1 of 2)	19	3851773	3894365	42593	1	12660	ENSMUST00000128694.7	-4437	ENSMUSG00000024843	Chka	choline kinase alpha
chr6	17291353	17292035	683	*	177.48	-3.08832	0.200512	-15.4022	1.58277e-53	2.08884e-51	Intron (ENSMUST00000131334.1/ENSMUST00000131334.1, intron 1 of 4)	6	17281359	17287438	6080	1	12390	ENSMUST00000115462.1	9994	ENSMUSG00000000058	Cav2	caveolin 2
chr19	53464149	53465312	1164	*	670.927	1.34216	0.0872261	15.3871	1.99856e-53	2.63456e-51	Promoter (<=1kb)	19	53441212	53464796	23585	2	381232	ENSMUST00000180489.7	0	NA	Mirt1	myocardial infarction associated transcript 1
chr17	86507177	86508383	1207	*	141.45	-3.11828	0.202701	-15.3836	2.10818e-53	2.77587e-51	Intron (ENSMUST00000097275.8/18754, intron 10 of 14)	17	86493327	86496457	3131	1	18754	ENSMUST00000136986.1	13850	ENSMUSG00000045038	Prkce	protein kinase C, epsilon
chr7	139272125	139274028	1904	*	738.984	1.36152	0.0885071	15.3831	2.12364e-53	2.79303e-51	Distal Intergenic	7	139248487	139267161	18675	1	101631	ENSMUST00000172136.8	23638	ENSMUSG00000060260	Pwwp2b	PWWP domain containing 2B
chr7	110814117	110815408	1292	*	140.065	-3.24936	0.211231	-15.383	2.12965e-53	2.79775e-51	3' UTR	7	110816456	110821283	4828	2	67150	ENSMUST00000175648.1	5875	ENSMUSG00000030788	Rnf141	ring finger protein 141
chr6	146685483	146687150	1668	*	1555.9	-1.10447	0.0718449	-15.3729	2.48592e-53	3.26205e-51	Distal Intergenic	6	146657218	146665403	8186	1	74925	ENSMUST00000146754.1	28265	ENSMUSG00000085238	4930479D17Rik	RIKEN cDNA 4930479D17 gene
chr3	50369913	50370794	882	*	166.325	-2.86282	0.186255	-15.3704	2.58368e-53	3.38648e-51	3' UTR	3	50364938	50443611	78674	2	26570	ENSMUST00000029297.5	72817	ENSMUSG00000027737	Slc7a11	solute carrier family 7 (cationic amino acid transporter, y+ system), member 11
chr19	42118279	42119099	821	*	183.288	-3.1372	0.204203	-15.3631	2.89237e-53	3.78677e-51	Intron (ENSMUST00000066778.4/84095, intron 8 of 8)	19	42124779	42128989	4211	2	69534	ENSMUST00000161873.1	9890	ENSMUSG00000018821	Avpi1	arginine vasopressin-induced 1
chr3	98027151	98027772	622	*	503.745	-1.49904	0.0975889	-15.3608	2.99805e-53	3.92066e-51	Intron (ENSMUST00000198324.1/18129, intron 1 of 7)	3	98013538	98150361	136824	1	18129	ENSMUST00000079812.7	13613	ENSMUSG00000027878	Notch2	notch 2
chr16	59468660	59469369	710	*	295.521	-2.43417	0.158502	-15.3573	3.16399e-53	4.13298e-51	Promoter (<=1kb)	16	59462909	59469204	6296	2	75636	ENSMUST00000185295.1	0	ENSMUSG00000099983	1700022E09Rik	RIKEN cDNA 1700022E09 gene
chr2	24352748	24353743	996	*	275.881	-2.29642	0.149541	-15.3565	3.20518e-53	4.18204e-51	Distal Intergenic	2	24345348	24346354	1007	1	16181	ENSMUST00000143423.1	7400	ENSMUSG00000026981	Il1rn	interleukin 1 receptor antagonist
chr11	63052703	63053474	772	*	311.911	-2.1823	0.142124	-15.3549	3.28535e-53	4.28178e-51	Distal Intergenic	11	63061654	63094964	33311	1	71062	ENSMUST00000035732.4	-8180	ENSMUSG00000042189	Tekt3	tektin 3
chr5	92767342	92768603	1262	*	224.187	2.27978	0.148557	15.3462	3.75469e-53	4.88794e-51	Intron (ENSMUST00000113055.8/27428, intron 1 of 10)	5	92788451	92788562	112	2	100316841	ENSMUST00000158643.1	19959	ENSMUSG00000089268	Mir1961	microRNA 1961
chr1	62750291	62753100	2810	*	2205.08	-0.855816	0.0557694	-15.3456	3.78881e-53	4.92677e-51	Intron (ENSMUST00000075144.11/18187, intron 7 of 15)	1	62703702	62818695	114994	1	18187	ENSMUST00000114157.2	46589	ENSMUSG00000025969	Nrp2	neuropilin 2
chr14	103477269	103478411	1143	*	555.014	1.34856	0.0878929	15.3433	3.92871e-53	5.10293e-51	Intron (ENSMUST00000227693.1/ENSMUST00000227693.1, intron 1 of 2)	14	103513342	103612797	99456	1	64929	ENSMUST00000227322.1	-34931	ENSMUSG00000022123	Scel	sciellin
chr11	119639974	119641014	1041	*	190.268	-2.34894	0.153194	-15.3331	4.59436e-53	5.96081e-51	Intron (ENSMUST00000125583.7/74370, intron 1 of 12)	11	119655944	119865810	209867	1	74370	ENSMUST00000127899.7	-14930	ENSMUSG00000025583	Rptor	regulatory associated protein of MTOR, complex 1
chr11	31822524	31823133	610	*	234.443	-2.54884	0.166281	-15.3285	4.93123e-53	6.38348e-51	Promoter (1-2kb)	11	31790113	31824473	34361	2	414116	ENSMUST00000129425.7	1340	ENSMUSG00000085772	D630024D03Rik	RIKEN cDNA D630024D03 gene
chr2	90611932	90613450	1519	*	599.651	-1.50072	0.0979038	-15.3286	4.9281e-53	6.38348e-51	Distal Intergenic	2	90432889	90580647	147759	2	19271	ENSMUST00000168621.2	-31285	ENSMUSG00000025314	Ptprj	protein tyrosine phosphatase, receptor type, J
chr4	144892020	144893127	1108	*	1496.14	1.07286	0.0699937	15.328	4.96977e-53	6.42613e-51	Promoter (<=1kb)	4	144892827	144927642	34816	1	20148	ENSMUST00000105744.7	0	ENSMUSG00000066026	Dhrs3	dehydrogenase/reductase (SDR family) member 3
chr4	116694647	116695518	872	*	216.044	-2.42401	0.158231	-15.3194	5.67486e-53	7.32962e-51	Intron (ENSMUST00000135573.7/18477, intron 5 of 5)	4	116687312	116699186	11875	1	18477	ENSMUST00000030454.5	7335	ENSMUSG00000028691	Prdx1	peroxiredoxin 1
chr2	52997691	52998517	827	*	147.649	-3.42929	0.2241	-15.3025	7.36144e-53	9.49733e-51	Intron (ENSMUST00000155586.8/71409, intron 1 of 26)	2	52857868	53131878	274011	1	71409	ENSMUST00000050719.12	139823	ENSMUSG00000036053	Fmnl2	formin-like 2
chr10	17011823	17012953	1131	*	129.644	-4.13168	0.270073	-15.2984	7.83646e-53	1.00989e-50	Intron (ENSMUST00000207720.1/100504235, intron 1 of 12)	10	16976120	16996319	20200	2	100504235	ENSMUST00000208415.1	-15504	ENSMUSG00000101969	Gm20125	predicted gene, 20125
chr5	35755162	35755780	619	*	974.315	-1.2621	0.0825064	-15.297	8.01134e-53	1.03127e-50	Promoter (2-3kb)	5	35757880	35884466	126587	1	231148	ENSMUST00000101280.9	-2100	ENSMUSG00000029095	Ablim2	actin-binding LIM protein 2
chr13	63071940	63072793	854	*	134.223	-3.29284	0.215332	-15.2919	8.65324e-53	1.11265e-50	Intron (ENSMUST00000091560.10/72061, intron 4 of 14)	13	63068115	63240311	172197	1	72061	ENSMUST00000221676.1	3825	ENSMUSG00000021458	Aopep	aminopeptidase O
chr1	120519320	120519903	584	*	337.339	-2.07512	0.135737	-15.2878	9.22383e-53	1.1847e-50	Distal Intergenic	1	120474538	120505024	30487	2	17167	ENSMUST00000027639.7	-14296	ENSMUSG00000026390	Marco	macrophage receptor with collagenous structure
chr14	75235554	75235835	282	*	126.611	-4.11223	0.269096	-15.2817	1.01332e-52	1.30005e-50	Distal Intergenic	14	75242287	75283555	41269	1	56373	ENSMUST00000022576.9	-6452	ENSMUSG00000021999	Cpb2	carboxypeptidase B2 (plasma)
chr13	20787878	20788470	593	*	671.288	-1.41538	0.0926312	-15.2798	1.04326e-52	1.33696e-50	Distal Intergenic	13	20794113	21024252	230140	1	27052	ENSMUST00000021757.4	-5643	ENSMUSG00000021322	Aoah	acyloxyacyl hydrolase
chr3	122943203	122944540	1338	*	149.119	-3.47205	0.227258	-15.278	1.07211e-52	1.37241e-50	Intron (ENSMUST00000090379.6/99526, intron 14 of 15)	3	122947197	122949627	2431	2	99526	ENSMUST00000198814.1	5087	ENSMUSG00000039701	Usp53	ubiquitin specific peptidase 53
chr12	32146388	32147312	925	*	359.746	-1.74879	0.114488	-15.2749	1.12462e-52	1.43803e-50	Distal Intergenic	12	32200551	32201009	459	2	30955	ENSMUST00000126814.1	53697	ENSMUSG00000020573	Pik3cg	phosphatidylinositol-4,5-bisphosphate 3-kinase catalytic subunit gamma
chr17	65629903	65630913	1011	*	523.649	-1.61627	0.10585	-15.2694	1.2222e-52	1.56107e-50	Distal Intergenic	17	65637514	65639826	2313	2	213272	ENSMUST00000233702.1	8913	ENSMUSG00000050612	Txndc2	thioredoxin domain containing 2 (spermatozoa)
chr6	100799131	100799635	505	*	124.517	-4.26382	0.279296	-15.2663	1.28204e-52	1.63568e-50	Intron (ENSMUST00000032157.8/232313, intron 6 of 6)	6	100833622	100869934	36313	1	232314	ENSMUST00000063854.6	-33987	ENSMUSG00000052144	Ppp4r2	protein phosphatase 4, regulatory subunit 2
chr7	98670523	98673062	2540	*	1405.7	0.991895	0.0649735	15.2661	1.28549e-52	1.63826e-50	Distal Intergenic	7	98643057	98656783	13727	2	233545	ENSMUST00000206565.1	-13740	ENSMUSG00000035401	Emsy	EMSY, BRCA2-interacting transcriptional repressor
chr11	4296763	4297285	523	*	348.241	-1.7239	0.112944	-15.2633	1.34258e-52	1.70913e-50	Distal Intergenic	11	4267095	4272514	5420	1	16878	ENSMUST00000040750.3	29668	ENSMUSG00000034394	Lif	leukemia inhibitory factor
chr6	4898188	4899077	890	*	174.791	-2.83257	0.185605	-15.2613	1.38424e-52	1.75948e-50	Distal Intergenic	6	4902917	5159590	256674	1	243725	ENSMUST00000175889.7	-3840	ENSMUSG00000032827	Ppp1r9a	protein phosphatase 1, regulatory subunit 9A
chr7	98542719	98543231	513	*	210.308	-2.83408	0.185704	-15.2613	1.38519e-52	1.75948e-50	Distal Intergenic	7	98494222	98501831	7610	1	434215	ENSMUST00000165205.1	48497	ENSMUSG00000090958	Lrrc32	leucine rich repeat containing 32
chr2	117080196	117081253	1058	*	136.17	-4.31128	0.282624	-15.2545	1.53693e-52	1.95007e-50	Distal Intergenic	2	117121374	117182279	60906	1	114715	ENSMUST00000028829.12	-40121	ENSMUSG00000027351	Spred1	sprouty protein with EVH-1 domain 1, related sequence
chr11	118018790	118019320	531	*	131.98	-3.86858	0.253617	-15.2536	1.55694e-52	1.97328e-50	Intron (ENSMUST00000132676.7/74451, intron 8 of 9)	11	118012343	118024011	11669	1	74451	ENSMUST00000155507.1	6447	ENSMUSG00000017715	Pgs1	phosphatidylglycerophosphate synthase 1
chr11	79018596	79019773	1178	*	378.391	-1.56918	0.102925	-15.2458	1.75595e-52	2.22307e-50	Promoter (<=1kb)	11	79017036	79020410	3375	2	16706	ENSMUST00000209031.1	637	ENSMUSG00000018334	Ksr1	kinase suppressor of ras 1
chr14	118109714	118110520	807	*	136.077	-3.91297	0.256665	-15.2455	1.76491e-52	2.23196e-50	Intron (ENSMUST00000180772.1/ENSMUST00000180772.1, intron 1 of 2)	14	118111911	118132744	20834	2	76355	ENSMUST00000227350.1	22224	ENSMUSG00000022130	Tgds	TDP-glucose 4,6-dehydratase
chr2	31442203	31443004	802	*	624.437	-1.23225	0.0808337	-15.2443	1.79629e-52	2.26914e-50	Intron (ENSMUST00000113532.8/ENSMUST00000113532.8, intron 85 of 97)	2	31470207	31520672	50466	1	11898	ENSMUST00000102840.4	-27203	ENSMUSG00000076441	Ass1	argininosuccinate synthetase 1
chr4	58915229	58915831	603	*	301.086	-1.94295	0.127513	-15.2373	2.00016e-52	2.52391e-50	Promoter (2-3kb)	4	58860796	58912749	51954	2	230249	ENSMUST00000055822.14	-2480	ENSMUSG00000050812	Ecpas	Ecm29 proteasome adaptor and scaffold
chr15	76780564	76781939	1376	*	1145.04	1.11817	0.0733848	15.237	2.00801e-52	2.53104e-50	Intron (ENSMUST00000036176.14/223666, intron 1 of 11)	15	76751677	76794825	43149	2	223666	ENSMUST00000176855.7	12886	ENSMUSG00000033697	Arhgap39	Rho GTPase activating protein 39
chr6	17564882	17566676	1795	*	250.574	-2.25689	0.148139	-15.235	2.0714e-52	2.60809e-50	Intron (ENSMUST00000115443.7/17295, intron 20 of 21)	6	17546973	17553430	6458	1	17295	ENSMUST00000148903.1	17909	ENSMUSG00000009376	Met	met proto-oncogene
chr2	36216493	36217490	998	*	770.467	1.51606	0.0996296	15.217	2.72828e-52	3.43141e-50	Exon (ENSMUST00000147012.1/ENSMUST00000147012.1, exon 1 of 2)	2	36230426	36252272	21847	1	19224	ENSMUST00000062069.5	-12936	ENSMUSG00000047250	Ptgs1	prostaglandin-endoperoxide synthase 1
chr7	99680303	99681317	1015	*	937.408	1.28219	0.0843249	15.2054	3.25631e-52	4.09105e-50	Intron (ENSMUST00000032985.10/101488, intron 7 of 13)	7	99688517	99691769	3253	2	101488	ENSMUST00000208713.1	10452	ENSMUSG00000030737	Slco2b1	solute carrier organic anion transporter family, member 2b1
chr9	52189580	52191509	1930	*	465.193	-1.79708	0.1182	-15.2038	3.33772e-52	4.18874e-50	Distal Intergenic	9	52111985	52168111	56127	2	244871	ENSMUST00000165519.1	-21469	ENSMUSG00000035164	Zc3h12c	zinc finger CCCH type containing 12C
chr8	94564098	94564951	854	*	116.807	-4.4629	0.293552	-15.2031	3.37269e-52	4.22803e-50	Promoter (1-2kb)	8	94562650	94570114	7465	1	234577	ENSMUST00000156377.1	1448	ENSMUSG00000034361	Cpne2	copine II
chr12	71767714	71768911	1198	*	246.142	-2.07216	0.136329	-15.1997	3.55124e-52	4.44702e-50	Exon (ENSMUST00000221469.1/ENSMUST00000221469.1, exon 1 of 2)	12	71831078	71992333	161256	1	208846	ENSMUST00000223272.1	-62167	ENSMUSG00000034574	Daam1	dishevelled associated activator of morphogenesis 1
chr10	94545200	94546173	974	*	414.069	-1.52764	0.100536	-15.195	3.81621e-52	4.77362e-50	Promoter (<=1kb)	10	94545431	94578922	33492	1	319880	ENSMUST00000148823.2	0	ENSMUSG00000020023	Tmcc3	transmembrane and coiled coil domains 3
chr2	156455130	156456914	1785	*	778.799	-1.34683	0.0886832	-15.187	4.31018e-52	5.38567e-50	Exon (ENSMUST00000147187.1/ENSMUST00000147187.1, exon 1 of 2)	2	156475534	156543212	67679	1	13821	ENSMUST00000029155.15	-18620	ENSMUSG00000027624	Epb41l1	erythrocyte membrane protein band 4.1 like 1
chr6	116737620	116738521	902	*	341.672	-2.31883	0.1527	-15.1855	4.41327e-52	5.5085e-50	Distal Intergenic	6	116679063	116716913	37851	2	319776	ENSMUST00000056623.12	-20707	ENSMUSG00000048108	Tmem72	transmembrane protein 72
chr7	100946455	100946841	387	*	182.052	-3.06788	0.202058	-15.1832	4.5728e-52	5.70144e-50	Intron (ENSMUST00000060174.5/233571, intron 1 of 2)	7	100869752	100932107	62356	2	207212	ENSMUST00000107032.2	-14348	ENSMUSG00000032875	Arhgef17	Rho guanine nucleotide exchange factor (GEF) 17
chr4	47273425	47273732	308	*	198.602	-2.4667	0.162614	-15.1691	5.6664e-52	7.0573e-50	Intron (ENSMUST00000082303.12/12819, intron 14 of 38)	4	47288057	47293222	5166	1	12819	ENSMUST00000140413.7	-14325	ENSMUSG00000028339	Col15a1	collagen, type XV, alpha 1
chr16	20414058	20415686	1629	*	1814.19	-1.07287	0.0707305	-15.1684	5.7227e-52	7.11972e-50	Intron (ENSMUST00000079158.12/27416, intron 2 of 29)	16	20392675	20425986	33312	2	27416	ENSMUST00000077867.9	10300	ENSMUSG00000022822	Abcc5	ATP-binding cassette, sub-family C (CFTR/MRP), member 5
chr8	77504011	77504718	708	*	150.875	-3.14336	0.207419	-15.1547	7.056e-52	8.76902e-50	Intron (ENSMUST00000076316.5/78514, intron 1 of 22)	8	77517056	77518579	1524	1	70345	ENSMUST00000184762.1	-12338	ENSMUSG00000097882	0610038B21Rik	RIKEN cDNA 0610038B21 gene
chr5	139726078	139727068	991	*	268.471	-2.20802	0.145708	-15.1537	7.16034e-52	8.8891e-50	Intron (ENSMUST00000170773.5/231830, intron 1 of 16)	5	139706696	139732834	26139	2	231830	ENSMUST00000170773.5	5766	ENSMUSG00000036718	Micall2	MICAL-like 2
chr12	52782409	52783590	1182	*	708.529	-1.22405	0.0807947	-15.1501	7.56142e-52	9.37689e-50	Intron (ENSMUST00000095737.4/238161, intron 1 of 13)	12	52795836	53148763	352928	1	238161	ENSMUST00000219786.1	-12246	ENSMUSG00000061603	Akap6	A kinase (PRKA) anchor protein 6
chr9	122135653	122136545	893	*	419.557	1.81326	0.119724	15.1454	8.12444e-52	1.00642e-49	Intron (ENSMUST00000119215.8/20623, intron 3 of 4)	9	122117752	122136976	19225	1	20623	ENSMUST00000142784.1	17901	ENSMUSG00000038145	Snrk	SNF related kinase
chr4	141427096	141427304	209	*	135.726	-4.64608	0.306808	-15.1433	8.39005e-52	1.03821e-49	Distal Intergenic	4	141420779	141425311	4533	1	29818	ENSMUST00000102486.4	6317	ENSMUSG00000006221	Hspb7	heat shock protein family, member 7 (cardiovascular)
chr10	25297612	25299041	1430	*	632.692	1.42545	0.0941785	15.1356	9.42679e-52	1.16525e-49	Promoter (<=1kb)	10	25279329	25299107	19779	2	432442	ENSMUST00000095779.10	66	ENSMUSG00000039166	Akap7	A kinase (PRKA) anchor protein 7
chr6	129235828	129237286	1459	*	1619.47	-0.921889	0.0609494	-15.1255	1.09994e-51	1.35818e-49	Promoter (<=1kb)	6	129208412	129237948	29537	2	76432	ENSMUST00000181238.1	662	ENSMUSG00000097354	2310001H17Rik	RIKEN cDNA 2310001H17 gene
chr8	125105117	125106358	1242	*	509.266	-1.5021	0.0993342	-15.1217	1.16547e-51	1.43755e-49	Intron (ENSMUST00000074562.10/244667, intron 3 of 12)	8	125087987	125102878	14892	1	244667	ENSMUST00000126111.1	17130	ENSMUSG00000043051	Disc1	disrupted in schizophrenia 1
chr5	3494185	3495064	880	*	1055.41	-1.0288	0.0680691	-15.1141	1.30791e-51	1.61151e-49	Intron (ENSMUST00000165117.7/12571, intron 5 of 7)	5	3543833	3570238	26406	1	68152	ENSMUST00000197082.4	-48769	ENSMUSG00000058503	Fam133b	family with sequence similarity 133, member B
chr16	24766013	24766990	978	*	194.122	-2.55909	0.169372	-15.1092	1.40764e-51	1.73254e-49	Intron (ENSMUST00000038053.13/210126, intron 8 of 12)	16	24721855	24979530	257676	1	210126	ENSMUST00000115314.3	44158	ENSMUSG00000033306	Lpp	LIM domain containing preferred translocation partner in lipoma
chr1	86217592	86218674	1083	*	515.652	1.44957	0.0959474	15.108	1.43467e-51	1.76393e-49	Intron (ENSMUST00000123618.7/78795, intron 19 of 19)	1	86202496	86252489	49994	1	78795	ENSMUST00000156675.7	15096	ENSMUSG00000062590	Armc9	armadillo repeat containing 9
chr13	102705694	102706399	706	*	137.888	-3.00031	0.198709	-15.099	1.64421e-51	2.0194e-49	Exon (ENSMUST00000022124.9/17079, exon 3 of 3)	13	102693611	102739504	45894	1	17079	ENSMUST00000172138.1	12083	ENSMUSG00000021624	Cd180	CD180 antigen
chr3	133659323	133660601	1279	*	290.988	-1.92655	0.127631	-15.0947	1.75441e-51	2.15245e-49	Intron (ENSMUST00000197904.1/ENSMUST00000197904.1, intron 1 of 1)	3	133488535	133545139	56605	2	214133	ENSMUST00000197118.4	-114184	ENSMUSG00000040943	Tet2	tet methylcytosine dioxygenase 2
chr16	14350388	14351264	877	*	1088.2	-1.19123	0.078926	-15.093	1.79937e-51	2.20525e-49	Distal Intergenic	16	14361558	14473902	112345	1	17250	ENSMUST00000130671.7	-10294	ENSMUSG00000023088	Abcc1	ATP-binding cassette, sub-family C (CFTR/MRP), member 1
chr1	149949379	149949741	363	*	148.725	-3.30359	0.218924	-15.0901	1.88156e-51	2.30353e-49	Intron (ENSMUST00000070200.14/18783, intron 1 of 17)	1	149932575	149961255	28681	2	18783	ENSMUST00000134676.1	11514	ENSMUSG00000056220	Pla2g4a	phospholipase A2, group IVA (cytosolic, calcium-dependent)
chr8	40858684	40859155	472	*	146.206	-5.80894	0.385003	-15.088	1.94143e-51	2.3743e-49	Distal Intergenic	8	40862396	40918056	55661	1	11988	ENSMUST00000098816.9	-3241	ENSMUSG00000031596	Slc7a2	solute carrier family 7 (cationic amino acid transporter, y+ system), member 2
chr9	120836988	120838273	1286	*	632.553	-1.63843	0.108615	-15.0848	2.03915e-51	2.49116e-49	Intron (ENSMUST00000215662.1/ENSMUST00000215662.1, intron 1 of 2)	9	120913774	120915252	1479	2	76402	ENSMUST00000188320.1	76979	ENSMUSG00000100146	1700020M21Rik	RIKEN cDNA 1700020M21 gene
chr14	31572225	31573479	1255	*	648.606	-1.38334	0.0917365	-15.0794	2.21139e-51	2.69871e-49	Intron (ENSMUST00000112027.8/382864, intron 1 of 16)	14	31523082	31577383	54302	2	382864	ENSMUST00000112027.8	3904	ENSMUSG00000057606	Colq	collagen-like tail subunit (single strand of homotrimer) of asymmetric acetylcholinesterase
chr7	118481212	118482034	823	*	442.397	-1.62803	0.108008	-15.0733	2.42771e-51	2.95957e-49	Exon (ENSMUST00000208648.1/ENSMUST00000208648.1, exon 1 of 1)	7	118485111	118491975	6865	2	319622	ENSMUST00000178344.2	9941	ENSMUSG00000095115	Itpripl2	inositol 1,4,5-triphosphate receptor interacting protein-like 2
chr5	101997010	101998122	1113	*	890.381	-1.28896	0.0855586	-15.0652	2.74181e-51	3.33894e-49	Intron (ENSMUST00000053177.13/72145, intron 3 of 66)	5	101836158	101981558	145401	2	72145	ENSMUST00000212024.1	-15452	ENSMUSG00000043940	Wdfy3	WD repeat and FYVE domain containing 3
chr16	87387311	87388324	1014	*	230.629	-2.70986	0.179905	-15.0627	2.84728e-51	3.46372e-49	Intron (ENSMUST00000039449.8/78913, intron 25 of 29)	16	87354245	87367685	13441	1	67768	ENSMUST00000118115.1	33066	ENSMUSG00000044442	N6amt1	N-6 adenine-specific DNA methyltransferase 1 (putative)
chr4	55734102	55734756	655	*	288.774	-2.13628	0.141922	-15.0525	3.32629e-51	4.04217e-49	Distal Intergenic	4	55527143	55532466	5324	2	16600	ENSMUST00000107619.2	-201636	ENSMUSG00000003032	Klf4	Kruppel-like factor 4 (gut)
chr6	113209823	113210692	870	*	139.435	-3.15557	0.209677	-15.0497	3.46806e-51	4.20999e-49	Distal Intergenic	6	113168090	113195384	27295	2	269788	ENSMUST00000162280.1	-14439	ENSMUSG00000042873	Lhfpl4	lipoma HMGIC fusion partner-like protein 4
chr6	140874669	140875642	974	*	581.148	-1.52214	0.101153	-15.0479	3.56156e-51	4.31895e-49	Distal Intergenic	6	140646817	140648390	1574	1	11569	ENSMUST00000160772.1	227852	ENSMUSG00000030232	Aebp2	AE binding protein 2
chr11	97658758	97661078	2321	*	5092.41	-0.786017	0.0522522	-15.0427	3.85309e-51	4.66755e-49	Promoter (2-3kb)	11	97663414	97685463	22050	1	246198	ENSMUST00000044730.11	-2336	ENSMUSG00000038437	Mllt6	myeloid/lymphoid or mixed-lineage leukemia; translocated to, 6
chr4	139441707	139442684	978	*	151.29	-3.27409	0.217725	-15.0378	4.15238e-51	5.02481e-49	Intron (ENSMUST00000147999.7/69116, intron 1 of 27)	4	139435010	139438142	3133	1	69116	ENSMUST00000129779.1	6697	ENSMUSG00000066036	Ubr4	ubiquitin protein ligase E3 component n-recognin 4
chr19	5953210	5953866	657	*	182.782	-2.565	0.170581	-15.0369	4.21006e-51	5.08927e-49	Exon (ENSMUST00000025752.13/18969, exon 6 of 18)	19	5940543	5964206	23664	2	18969	ENSMUST00000025752.13	10340	ENSMUSG00000024833	Pola2	polymerase (DNA directed), alpha 2
chr1	91673779	91674832	1054	*	216.94	-2.24472	0.149298	-15.0351	4.32487e-51	5.22257e-49	Distal Intergenic	1	91801461	91848028	46568	1	13345	ENSMUST00000007949.3	-126629	ENSMUSG00000007805	Twist2	twist basic helix-loop-helix transcription factor 2
chr2	34938163	34939584	1422	*	285.526	-1.99738	0.132855	-15.0343	4.37611e-51	5.2789e-49	Downstream (2-3kb)	2	34956073	34958136	2064	2	22029	ENSMUST00000201690.1	18552	ENSMUSG00000026875	Traf1	TNF receptor-associated factor 1
chr7	107722158	107723008	851	*	244.872	-4.54784	0.302586	-15.0299	4.67661e-51	5.63548e-49	Exon (ENSMUST00000040056.14/19024, exon 13 of 25)	7	107742906	107747886	4981	1	19024	ENSMUST00000208159.1	-19898	ENSMUSG00000036528	Ppfibp2	PTPRF interacting protein, binding protein 2 (liprin beta 2)
chr3	122348364	122349754	1391	*	2059.61	0.842424	0.0560506	15.0297	4.69049e-51	5.6463e-49	Intron (ENSMUST00000196134.1/29815, intron 6 of 6)	3	122294136	122427148	133013	1	29815	ENSMUST00000196134.1	54228	ENSMUSG00000028121	Bcar3	breast cancer anti-estrogen resistance 3
chr5	130264260	130265197	938	*	165.754	-2.75903	0.183628	-15.0251	5.03014e-51	6.04883e-49	Intron (ENSMUST00000044204.11/100929, intron 3 of 8)	5	130258930	130269391	10462	1	100929	ENSMUST00000147619.1	5330	ENSMUSG00000056310	Tyw1	tRNA-yW synthesizing protein 1 homolog (S. cerevisiae)
chr1	34043363	34045023	1661	*	634.078	-1.42159	0.0946174	-15.0246	5.06937e-51	6.08965e-49	Intron (ENSMUST00000183034.4/13518, intron 4 of 102)	1	34011825	34308661	296837	1	13518	ENSMUST00000097785.9	31538	ENSMUSG00000026131	Dst	dystonin
chr2	90683677	90684395	719	*	119.136	-4.13801	0.27544	-15.0233	5.16747e-51	6.20102e-49	Promoter (<=1kb)	2	90685171	90692520	7350	1	59015	ENSMUST00000154036.1	-776	ENSMUSG00000051329	Nup160	nucleoporin 160
chr15	59480630	59482206	1577	*	2076.62	-1.12221	0.0747328	-15.0163	5.73969e-51	6.88052e-49	Intron (ENSMUST00000168722.2/68501, intron 4 of 4)	15	59374287	59601684	227398	1	68501	ENSMUST00000079703.10	106343	ENSMUSG00000059586	Nsmce2	NSE2/MMS21 homolog, SMC5-SMC6 complex SUMO ligase
chr15	25563205	25564281	1077	*	116.577	-3.83465	0.255721	-14.9954	7.86727e-51	9.42116e-49	Intron (ENSMUST00000228618.1/ENSMUST00000228618.1, intron 3 of 5)	15	25622525	25813673	191149	1	17909	ENSMUST00000110457.7	-58244	ENSMUSG00000022272	Myo10	myosin X
chr6	17418098	17418733	636	*	124.935	-4.44258	0.296494	-14.9837	9.38725e-51	1.12297e-48	Distal Intergenic	6	17463800	17573980	110181	1	17295	ENSMUST00000115443.7	-45067	ENSMUSG00000009376	Met	met proto-oncogene
chr11	76856548	76857663	1116	*	1219.45	-0.941141	0.0628281	-14.9796	9.97751e-51	1.19234e-48	Distal Intergenic	11	76778424	76847018	68595	2	12874	ENSMUST00000021201.5	-9530	ENSMUSG00000020841	Cpd	carboxypeptidase D
chr17	56477901	56478812	912	*	1112.62	-1.1171	0.0746207	-14.9703	1.14783e-50	1.37027e-48	Promoter (1-2kb)	17	56412433	56476483	64051	2	19280	ENSMUST00000067538.5	-1418	ENSMUSG00000013236	Ptprs	protein tyrosine phosphatase, receptor type, S
chr7	142403592	142404916	1325	*	1901.99	1.00782	0.0673223	14.9701	1.15148e-50	1.3732e-48	Distal Intergenic	7	142375911	142388038	12128	2	13033	ENSMUST00000151120.8	-15554	ENSMUSG00000007891	Ctsd	cathepsin D
chr1	53741773	53742859	1087	*	790.207	-1.17981	0.0788921	-14.9547	1.45093e-50	1.72851e-48	Distal Intergenic	1	53698030	53706784	8755	2	627872	ENSMUST00000189677.1	-34989	ENSMUSG00000096141	Dnah7a	dynein, axonemal, heavy chain 7A
chr6	17052773	17053610	838	*	136.687	-3.49916	0.234032	-14.9516	1.52048e-50	1.8095e-48	Distal Intergenic	6	17065149	17105823	40675	1	21753	ENSMUST00000115467.10	-11539	ENSMUSG00000029552	Tes	testis derived transcript
chr13	16014162	16014553	392	*	147.11	-3.57597	0.23918	-14.951	1.53496e-50	1.82484e-48	Promoter (<=1kb)	13	16014475	16027211	12737	1	16323	ENSMUST00000164993.1	0	ENSMUSG00000041324	Inhba	inhibin beta-A
chr14	103036169	103036439	271	*	155.619	-2.9388	0.196713	-14.9395	1.82208e-50	2.16395e-48	Promoter (2-3kb)	14	102987412	103033803	46392	2	71264	ENSMUST00000226662.1	-2366	ENSMUSG00000114980	4933432I03Rik	RIKEN cDNA 4933432I03 gene
chr9	90201237	90202058	822	*	121.053	-4.52056	0.30262	-14.938	1.8635e-50	2.21086e-48	3' UTR	9	90195128	90200097	4970	1	108153	ENSMUST00000124441.1	6109	ENSMUSG00000032363	Adamts7	a disintegrin-like and metallopeptidase (reprolysin type) with thrombospondin type 1 motif, 7
chr6	39225866	39226983	1118	*	411.876	-1.56635	0.104907	-14.9308	2.07683e-50	2.46142e-48	Distal Intergenic	6	39136623	39206789	70167	2	338523	ENSMUST00000002305.8	-19077	ENSMUSG00000042599	Kdm7a	lysine (K)-specific demethylase 7A
chr2	94287793	94288839	1047	*	120.383	-4.03191	0.27017	-14.9236	2.31383e-50	2.73948e-48	Distal Intergenic	2	94261300	94261399	100	2	735259	ENSMUST00000102380.1	-26394	ENSMUSG00000076335	Mir670	microRNA 670
chr11	76990695	76991226	532	*	272.654	-1.96465	0.131666	-14.9215	2.38832e-50	2.82477e-48	Distal Intergenic	11	76998603	77032339	33737	1	15567	ENSMUST00000108402.8	-7377	ENSMUSG00000020838	Slc6a4	solute carrier family 6 (neurotransmitter transporter, serotonin), member 4
chr9	61664016	61664593	578	*	210.747	-2.46316	0.165154	-14.9143	2.66037e-50	3.1433e-48	Distal Intergenic	9	61913284	61914542	1259	2	56040	ENSMUST00000008036.8	249949	ENSMUSG00000007892	Rplp1	ribosomal protein, large, P1
chr6	87183214	87184655	1442	*	191.697	-2.47989	0.166281	-14.9138	2.67901e-50	3.16209e-48	Intron (ENSMUST00000042025.11/69538, intron 16 of 17)	6	87104813	87111399	6587	1	52372	ENSMUST00000205257.1	78401	ENSMUSG00000090891	D6Ertd527e	DNA segment, Chr 6, ERATO Doi 527, expressed
chr8	25465344	25466461	1118	*	258.674	-2.2597	0.151541	-14.9114	2.77747e-50	3.27494e-48	Intron (ENSMUST00000211266.1/ENSMUST00000211266.1, intron 1 of 2)	8	25513654	25555568	41915	1	14182	ENSMUST00000155564.7	-47193	ENSMUSG00000031565	Fgfr1	fibroblast growth factor receptor 1
chr10	81145746	81147416	1671	*	1379.73	-1.27455	0.0855249	-14.9027	3.16718e-50	3.73062e-48	Intron (ENSMUST00000048128.14/16969, intron 2 of 2)	10	81137953	81148458	10506	1	16969	ENSMUST00000117956.1	7793	ENSMUSG00000035011	Zbtb7a	zinc finger and BTB domain containing 7a
chr16	20354707	20355125	419	*	268.305	-2.36662	0.158835	-14.8999	3.30024e-50	3.88338e-48	Intron (ENSMUST00000079158.12/27416, intron 25 of 29)	16	20338929	20364006	25078	2	27416	ENSMUST00000148003.7	8881	ENSMUSG00000022822	Abcc5	ATP-binding cassette, sub-family C (CFTR/MRP), member 5
chr3	126847741	126849192	1452	*	386.066	-2.02895	0.136211	-14.8956	3.51944e-50	4.13709e-48	Distal Intergenic	3	126805862	126842893	37032	1	108058	ENSMUST00000170149.1	41879	ENSMUSG00000053819	Camk2d	calcium/calmodulin-dependent protein kinase II, delta
chr15	27674875	27675942	1068	*	977.126	1.16877	0.0784691	14.8946	3.57058e-50	4.19292e-48	Intron (ENSMUST00000226170.1/223433, intron 1 of 8)	15	27655071	27681512	26442	2	223433	ENSMUST00000226145.1	5570	ENSMUSG00000056069	Otulinl	OTU deubiquitinase with linear linkage specificity like
chr5	146675342	146677131	1790	*	1308.19	-0.951578	0.0639175	-14.8876	3.96726e-50	4.65398e-48	Distal Intergenic	5	146734839	146758448	23610	2	22217	ENSMUST00000138202.7	81317	ENSMUSG00000029640	Usp12	ubiquitin specific peptidase 12
chr15	67692013	67693272	1260	*	145.77	-2.98142	0.200312	-14.8839	4.19561e-50	4.91686e-48	Distal Intergenic	15	67226769	67377094	150326	1	69334	ENSMUST00000187233.1	465244	ENSMUSG00000102069	1700012I11Rik	RIKEN cDNA 1700012I11 gene
chr6	89368478	89369638	1161	*	1033.55	-1.13939	0.0766122	-14.8721	4.99843e-50	5.85172e-48	Distal Intergenic	6	89316314	89362620	46307	2	18844	ENSMUST00000163139.7	-5858	ENSMUSG00000030084	Plxna1	plexin A1
chr11	76901345	76902020	676	*	548.112	-1.32111	0.0888367	-14.8712	5.0724e-50	5.93169e-48	Promoter (<=1kb)	11	76902159	76916587	14429	1	66601	ENSMUST00000102495.7	-139	ENSMUSG00000020839	Tmigd1	transmembrane and immunoglobulin domain containing 1
chr6	17577498	17578367	870	*	126.002	-3.47524	0.233691	-14.8711	5.07704e-50	5.93169e-48	Distal Intergenic	6	17546973	17553430	6458	1	17295	ENSMUST00000148903.1	30525	ENSMUSG00000009376	Met	met proto-oncogene
chr9	123500532	123500914	383	*	204.563	-2.44007	0.164105	-14.8689	5.24427e-50	6.12085e-48	Intron (ENSMUST00000026269.3/29806, intron 2 of 7)	9	123510064	123519300	9237	1	29806	ENSMUST00000213278.1	-9150	ENSMUSG00000025239	Limd1	LIM domains containing 1
chr2	170312696	170313371	676	*	242.065	-2.01867	0.135774	-14.8679	5.32609e-50	6.21005e-48	Distal Intergenic	2	170347931	170349740	1810	2	76960	ENSMUST00000156657.7	36369	ENSMUSG00000013523	Bcas1	breast carcinoma amplified sequence 1
chr2	13416797	13417569	773	*	757.252	-1.52718	0.102776	-14.8592	6.06392e-50	7.06318e-48	Intron (ENSMUST00000091436.6/65969, intron 27 of 66)	2	13422029	13455627	33599	2	65969	ENSMUST00000195447.1	38058	ENSMUSG00000026726	Cubn	cubilin (intrinsic factor-cobalamin receptor)
chr11	68091831	68092922	1092	*	377.416	-2.09705	0.141201	-14.8515	6.80235e-50	7.91528e-48	Intron (ENSMUST00000021285.13/55943, intron 6 of 7)	11	67966506	67973641	7136	1	55943	ENSMUST00000142649.1	125325	ENSMUSG00000020903	Stx8	syntaxin 8
chr7	35348744	35350109	1366	*	134.725	-3.15031	0.21213	-14.8508	6.87046e-50	7.98646e-48	Intron (ENSMUST00000032705.12/52428, intron 1 of 14)	7	35334330	35392285	57956	1	52428	ENSMUST00000085556.3	14414	ENSMUSG00000030494	Rhpn2	rhophilin, Rho GTPase binding protein 2
chr10	75898718	75899509	792	*	176.24	-2.85795	0.192486	-14.8476	7.21514e-50	8.37866e-48	Intron (ENSMUST00000000925.9/20587, intron 7 of 8)	10	75894574	75895294	721	1	70377	ENSMUST00000220190.1	4144	ENSMUSG00000009092	Derl3	Der1-like domain family, member 3
chr11	94252952	94254423	1472	*	361.491	-1.65146	0.111279	-14.8408	7.98547e-50	9.26387e-48	Distal Intergenic	11	94235956	94242707	6752	2	278507	ENSMUST00000061469.3	-10245	ENSMUSG00000044177	Wfikkn2	WAP, follistatin/kazal, immunoglobulin, kunitz and netrin domain containing 2
chr10	5085479	5086632	1154	*	167.888	-2.63007	0.177238	-14.8392	8.17264e-50	9.47146e-48	Intron (ENSMUST00000215295.1/64009, intron 126 of 145)	10	5021579	5069063	47485	2	64009	ENSMUST00000095899.4	-16416	ENSMUSG00000096054	Syne1	spectrin repeat containing, nuclear envelope 1
chr6	17342160	17343485	1326	*	144.343	-3.16463	0.21335	-14.833	8.96218e-50	1.0376e-47	Intron (ENSMUST00000131334.1/ENSMUST00000131334.1, intron 1 of 4)	6	17307723	17327259	19537	1	12389	ENSMUST00000133065.1	34437	ENSMUSG00000007655	Cav1	caveolin 1, caveolae protein
chr13	110601381	110602464	1084	*	603.304	-1.21462	0.0819075	-14.8292	9.48895e-50	1.09749e-47	Distal Intergenic	13	110397797	110399035	1239	1	20620	ENSMUST00000225156.1	203584	ENSMUSG00000021701	Plk2	polo like kinase 2
chr7	30412446	30414131	1686	*	3233.41	0.801147	0.0540303	14.8277	9.69556e-50	1.12026e-47	Promoter (<=1kb)	7	30413760	30417582	3823	1	22177	ENSMUST00000207982.1	0	ENSMUSG00000030579	Tyrobp	TYRO protein tyrosine kinase binding protein
chr4	135309854	135310066	213	*	124.011	-3.27493	0.220891	-14.826	9.94562e-50	1.148e-47	Distal Intergenic	4	135223464	135272814	49351	2	29876	ENSMUST00000143370.1	-37040	ENSMUSG00000037242	Clic4	chloride intracellular channel 4 (mitochondrial)
chr11	16987462	16988579	1118	*	931.473	-1.14678	0.0773543	-14.8251	1.00861e-49	1.16305e-47	Exon (ENSMUST00000102881.9/56193, exon 6 of 10)	11	16994820	17002999	8180	2	56193	ENSMUST00000156101.1	14420	ENSMUSG00000020120	Plek	pleckstrin
chr2	164438733	164439285	553	*	148.213	-2.78147	0.187674	-14.8208	1.07515e-49	1.23853e-47	Intron (ENSMUST00000017153.3/20971, intron 1 of 4)	2	164424247	164443186	18940	2	20971	ENSMUST00000017153.3	3901	ENSMUSG00000017009	Sdc4	syndecan 4
chr11	11762063	11762564	502	*	216.929	-2.24999	0.151835	-14.8187	1.10961e-49	1.27695e-47	Intron (ENSMUST00000065433.11/22778, intron 8 of 8)	11	11787431	11808925	21495	2	60530	ENSMUST00000152345.7	46361	ENSMUSG00000035455	Fignl1	fidgetin-like 1
chr1	131747134	131748204	1071	*	178.057	-2.73032	0.184532	-14.7959	1.55677e-49	1.78975e-47	Promoter (2-3kb)	1	131750383	131751087	705	1	320718	ENSMUST00000130544.1	-2179	ENSMUSG00000042268	Slc26a9	solute carrier family 26, member 9
chr11	68032183	68033233	1051	*	186.646	-2.44455	0.165267	-14.7916	1.66047e-49	1.90707e-47	Intron (ENSMUST00000021285.13/55943, intron 6 of 7)	11	67966506	67973641	7136	1	55943	ENSMUST00000142649.1	65677	ENSMUSG00000020903	Stx8	syntaxin 8
chr14	74733326	74733954	629	*	791.85	-1.37429	0.092973	-14.7815	1.92683e-49	2.21078e-47	Promoter (<=1kb)	14	74732384	74749848	17465	1	13885	ENSMUST00000176957.7	942	ENSMUSG00000021996	Esd	esterase D/formylglutathione hydrolase
chr9	44088764	44089668	905	*	1446.57	0.907598	0.0614081	14.7798	1.97854e-49	2.26785e-47	Promoter (1-2kb)	9	44087190	44092500	5311	1	53376	ENSMUST00000175816.1	1574	ENSMUSG00000032010	Usp2	ubiquitin specific peptidase 2
chr13	24094419	24095426	1008	*	1093.16	-1.09895	0.0743589	-14.7789	2.00319e-49	2.29383e-47	Exon (ENSMUST00000125901.7/68732, exon 7 of 26)	13	24063546	24099635	36090	2	68732	ENSMUST00000142171.1	4209	ENSMUSG00000021338	Carmil1	capping protein regulator and myosin 1 linker 1
chr4	63344148	63344823	676	*	129.241	-3.52419	0.238544	-14.7738	2.16314e-49	2.47451e-47	Promoter (<=1kb)	4	63344560	63348163	3604	1	18405	ENSMUST00000030044.2	0	ENSMUSG00000039196	Orm1	orosomucoid 1
chr14	104005153	104005930	778	*	156.48	-3.60683	0.244329	-14.7622	2.56844e-49	2.93524e-47	Intron (ENSMUST00000228770.1/73877, intron 1 of 2)	14	103979636	103998284	18649	2	73877	ENSMUST00000227414.1	-6869	ENSMUSG00000115727	4930432J09Rik	RIKEN cDNA 4930432J09 gene
chr5	105619925	105621055	1131	*	276.27	-2.03206	0.137658	-14.7617	2.58717e-49	2.95371e-47	Distal Intergenic	5	105558858	105606872	48015	1	100604	ENSMUST00000153754.1	61067	ENSMUSG00000054720	Lrrc8c	leucine rich repeat containing 8 family, member C
chr7	63913832	63914614	783	*	828.071	1.13866	0.0771394	14.7611	2.60893e-49	2.97561e-47	Promoter (2-3kb)	7	63916857	63920539	3683	1	381994	ENSMUST00000177638.1	-2243	ENSMUSG00000095061	E030018B13Rik	RIKEN cDNA E030018B13 gene
chr9	65525381	65526539	1159	*	905.819	-1.33166	0.0902161	-14.7607	2.62401e-49	2.98984e-47	Intron (ENSMUST00000216282.1/ENSMUST00000216282.1, intron 1 of 1)	9	65557002	65562164	5163	2	102595	ENSMUST00000213652.1	35625	ENSMUSG00000050721	Plekho2	pleckstrin homology domain containing, family O member 2
chr8	34600688	34601340	653	*	151.103	-3.02483	0.204964	-14.7579	2.73808e-49	3.11673e-47	Intron (ENSMUST00000211381.1/330734, intron 2 of 4)	8	34589420	34640316	50897	2	330734	ENSMUST00000211381.1	38976	ENSMUSG00000109819	B930018H19Rik	RIKEN cDNA B930018H19 gene
chr2	72837866	72838770	905	*	165.124	-2.58971	0.1755	-14.7562	2.80687e-49	3.19187e-47	Distal Intergenic	2	72784674	72813717	29044	2	76218	ENSMUST00000148327.7	-24149	ENSMUSG00000085427	6430710C18Rik	RIKEN cDNA 6430710C18 gene
chr2	116971750	116972913	1164	*	1216.63	-1.06175	0.071984	-14.7498	3.08411e-49	3.50368e-47	Exon (ENSMUST00000188763.1/ENSMUST00000188763.1, exon 1 of 1)	2	116900194	116904557	4364	1	320975	ENSMUST00000155323.1	71556	ENSMUSG00000085316	D330050G23Rik	RIKEN cDNA D330050G23 gene
chr2	11012402	11013040	639	*	151.69	-2.66067	0.180397	-14.7489	3.12622e-49	3.54802e-47	Distal Intergenic	2	11172108	11301222	129115	1	18761	ENSMUST00000028118.8	-159068	ENSMUSG00000026778	Prkcq	protein kinase C, theta
chr7	25119859	25120942	1084	*	726.869	-1.37362	0.093135	-14.7487	3.13751e-49	3.55732e-47	Promoter (<=1kb)	7	25100021	25120858	20838	2	18987	ENSMUST00000147146.1	0	ENSMUSG00000008496	Pou2f2	POU domain, class 2, transcription factor 2
chr11	29808043	29809703	1661	*	776.754	1.37786	0.0934312	14.7473	3.20077e-49	3.62547e-47	3' UTR	11	29801989	29803099	1111	2	237711	ENSMUST00000169980.1	-4944	ENSMUSG00000044072	Eml6	echinoderm microtubule associated protein like 6
chr7	105620627	105622141	1515	*	397.963	-1.97247	0.133759	-14.7465	3.24187e-49	3.66841e-47	Promoter (2-3kb)	7	105617031	105618026	996	2	55992	ENSMUST00000150363.1	-2601	ENSMUSG00000036989	Trim3	tripartite motif-containing 3
chr3	10096658	10097984	1327	*	244.83	1.99271	0.135321	14.7259	4.39848e-49	4.97231e-47	Distal Intergenic	3	10088110	10092565	4456	1	100041480	ENSMUST00000061419.8	8548	ENSMUSG00000049230	Gm9833	myelin basic protein expression factor 2, repressor pseudogene
chr7	128320066	128321820	1755	*	215.006	-2.1814	0.148166	-14.7226	4.61249e-49	5.20912e-47	Intron (ENSMUST00000205277.1/ENSMUST00000205277.1, intron 1 of 1)	7	128271379	128298170	26792	2	233913	ENSMUST00000033044.15	-21896	ENSMUSG00000030780	BC017158	cDNA sequence BC017158
chr5	147910944	147912259	1316	*	829.893	1.20059	0.0815492	14.7223	4.63463e-49	5.22899e-47	Distal Intergenic	5	147893881	147894815	935	2	71706	ENSMUST00000138244.1	-16129	ENSMUSG00000029650	Slc46a3	solute carrier family 46, member 3
chr15	58988635	58990375	1741	*	1680.6	-0.89395	0.060733	-14.7193	4.84349e-49	5.45929e-47	Exon (ENSMUST00000226216.1/ENSMUST00000226216.1, exon 2 of 2)	15	58947457	58972539	25083	2	211401	ENSMUST00000227290.1	-16096	ENSMUSG00000022353	Mtss1	MTSS I-BAR domain containing 1
chr1	172313724	172314770	1047	*	1392.82	-0.992695	0.0674435	-14.7189	4.87422e-49	5.48856e-47	Promoter (1-2kb)	1	172312367	172319841	7475	1	140559	ENSMUST00000039506.14	1357	ENSMUSG00000038034	Igsf8	immunoglobulin superfamily, member 8
chr2	132575171	132576110	940	*	387.162	1.55862	0.105902	14.7176	4.97289e-49	5.59418e-47	Promoter (2-3kb)	2	132532726	132578133	45408	2	74182	ENSMUST00000028822.13	2023	ENSMUSG00000027346	Gpcpd1	glycerophosphocholine phosphodiesterase 1
chr5	103774415	103775297	883	*	594.471	-1.22917	0.0835224	-14.7166	5.04311e-49	5.66763e-47	Intron (ENSMUST00000126335.1/17355, intron 2 of 6)	5	103784359	103811595	27237	1	17355	ENSMUST00000152145.1	-9062	ENSMUSG00000029313	Aff1	AF4/FMR2 family, member 1
chr11	59543969	59544368	400	*	393.36	-1.69569	0.115246	-14.7136	5.27093e-49	5.91789e-47	Promoter (1-2kb)	11	59542756	59548118	5363	1	216799	ENSMUST00000149126.1	1213	ENSMUSG00000032691	Nlrp3	NLR family, pyrin domain containing 3
chr14	60764802	60766034	1233	*	220.132	-2.42697	0.164979	-14.7108	5.49263e-49	6.16079e-47	Promoter (2-3kb)	14	60768134	60780869	12736	1	239126	ENSMUST00000025940.6	-2100	ENSMUSG00000071347	C1qtnf9	C1q and tumor necrosis factor related protein 9
chr4	63359870	63360693	824	*	335.667	-1.99285	0.135535	-14.7036	6.11536e-49	6.8526e-47	Promoter (1-2kb)	4	63362449	63365878	3430	1	18406	ENSMUST00000075341.3	-1756	ENSMUSG00000061540	Orm2	orosomucoid 2
chr3	50435847	50436801	955	*	828.626	-1.12089	0.0762334	-14.7033	6.13502e-49	6.86794e-47	Intron (ENSMUST00000194462.5/26570, intron 2 of 11)	3	50364938	50443611	78674	2	26570	ENSMUST00000029297.5	6810	ENSMUSG00000027737	Slc7a11	solute carrier family 7 (cationic amino acid transporter, y+ system), member 11
chr8	35716488	35717099	612	*	188.813	-2.64609	0.179971	-14.7029	6.17637e-49	6.90751e-47	Intron (ENSMUST00000209585.1/ENSMUST00000209585.1, intron 1 of 2)	8	35607277	35677020	69744	1	52065	ENSMUST00000154989.1	109211	ENSMUSG00000070056	Mfhas1	malignant fibrous histiocytoma amplified sequence 1
chr18	23856173	23857259	1087	*	155.268	-3.0474	0.207316	-14.6993	6.50981e-49	7.27335e-47	Intron (ENSMUST00000170802.7/212307, intron 4 of 7)	18	23804103	23890931	86829	1	212307	ENSMUST00000165387.1	52070	ENSMUSG00000024277	Mapre2	microtubule-associated protein, RP/EB family, member 2
chr10	87639225	87640341	1117	*	280.563	-2.17073	0.147685	-14.6984	6.60195e-49	7.36914e-47	Distal Intergenic	10	87546673	87570332	23660	1	18478	ENSMUST00000217864.1	92552	ENSMUSG00000020051	Pah	phenylalanine hydroxylase
chr17	84101359	84102372	1014	*	675.922	1.41698	0.0964309	14.6942	7.01753e-49	7.82543e-47	Distal Intergenic	17	84078660	84089875	11216	1	74473	ENSMUST00000234076.1	22699	ENSMUSG00000117571	4933433H22Rik	RIKEN cDNA 4933433H22 gene
chr2	164866726	164868795	2070	*	1891.69	0.81071	0.0551857	14.6906	7.40943e-49	8.25445e-47	Distal Intergenic	2	164839518	164857711	18194	2	18830	ENSMUST00000059954.13	-9015	ENSMUSG00000017754	Pltp	phospholipid transfer protein
chr11	31807446	31808692	1247	*	506.737	-1.52786	0.104029	-14.6869	7.81607e-49	8.69904e-47	Intron (ENSMUST00000129425.7/414116, intron 1 of 3)	11	31790113	31824473	34361	2	414116	ENSMUST00000129425.7	15781	ENSMUSG00000085772	D630024D03Rik	RIKEN cDNA D630024D03 gene
chr4	145208811	145212321	3511	*	1695.18	-1.13182	0.0770745	-14.6848	8.07007e-49	8.97306e-47	Downstream (1-2kb)	4	144972622	145195005	222384	2	230895	ENSMUST00000036579.13	-13806	ENSMUSG00000020220	Vps13d	vacuolar protein sorting 13D
chr11	117941453	117942269	817	*	454.413	-2.83097	0.192796	-14.6837	8.19439e-49	9.10249e-47	Distal Intergenic	11	117966079	117969186	3108	2	12702	ENSMUST00000054002.3	26917	ENSMUSG00000053113	Socs3	suppressor of cytokine signaling 3
chr1	172876370	172877113	744	*	224.338	-2.45292	0.167132	-14.6765	9.11625e-49	1.01168e-46	Distal Intergenic	1	172893961	172895041	1081	2	20219	ENSMUST00000027824.6	17928	ENSMUSG00000026542	Apcs	serum amyloid P-component
chr13	112784895	112786691	1797	*	641.036	-1.56963	0.106981	-14.6721	9.73275e-49	1.07905e-46	Distal Intergenic	13	112800792	112867894	67103	1	19012	ENSMUST00000016144.11	-14101	ENSMUSG00000021759	Plpp1	phospholipid phosphatase 1
chr7	66185015	66186030	1016	*	223.184	-2.38252	0.162399	-14.6708	9.9208e-49	1.09884e-46	Distal Intergenic	7	66109515	66173798	64284	1	269941	ENSMUST00000036372.7	75500	ENSMUSG00000032640	Chsy1	chondroitin sulfate synthase 1
chr3	52929854	52930836	983	*	183.725	-2.57004	0.175191	-14.6699	1.00516e-48	1.11226e-46	Promoter (2-3kb)	3	52906756	52927666	20911	2	622124	ENSMUST00000194274.1	-2188	ENSMUSG00000104401	Gm20750	predicted gene, 20750
chr19	12557700	12558887	1188	*	333.936	1.72183	0.117385	14.6682	1.03055e-48	1.13926e-46	Intron (ENSMUST00000139270.7/107373, intron 1 of 4)	19	12568198	12589760	21563	1	107373	ENSMUST00000151307.7	-9311	ENSMUSG00000024691	Fam111a	family with sequence similarity 111, member A
chr18	65793948	65795142	1195	*	216.683	-2.42481	0.165361	-14.6637	1.10057e-48	1.2155e-46	Distal Intergenic	18	65800549	65817665	17117	1	66286	ENSMUST00000025394.12	-5407	ENSMUSG00000024516	Sec11c	SEC11 homolog C, signal peptidase complex subunit
chr12	32182325	32183539	1215	*	689.594	-1.21215	0.0827435	-14.6495	1.35709e-48	1.49736e-46	Intron (ENSMUST00000156904.7/30955, intron 10 of 11)	12	32200551	32201009	459	2	30955	ENSMUST00000126814.1	17470	ENSMUSG00000020573	Pik3cg	phosphatidylinositol-4,5-bisphosphate 3-kinase catalytic subunit gamma
chr11	63459644	63461007	1364	*	472.899	-1.50029	0.102415	-14.6491	1.36436e-48	1.50395e-46	Distal Intergenic	11	63133068	63158566	25499	1	18858	ENSMUST00000108700.1	326576	ENSMUSG00000018217	Pmp22	peripheral myelin protein 22
chr13	119712878	119714018	1141	*	1272.17	1.09742	0.074921	14.6477	1.39256e-48	1.53356e-46	Intron (ENSMUST00000178142.1/245269, intron 3 of 3)	13	119690464	119708260	17797	1	208715	ENSMUST00000224188.1	22414	ENSMUSG00000093930	Hmgcs1	3-hydroxy-3-methylglutaryl-Coenzyme A synthase 1
chr3	95117389	95118428	1040	*	147.242	-3.50802	0.239664	-14.6373	1.62438e-48	1.78714e-46	Promoter (<=1kb)	3	95116526	95119302	2777	1	21427	ENSMUST00000152333.1	863	ENSMUSG00000008958	Vps72	vacuolar protein sorting 72
chr4	63345266	63346026	761	*	123.251	-3.8758	0.264867	-14.633	1.73034e-48	1.90191e-46	Promoter (<=1kb)	4	63344560	63348163	3604	1	18405	ENSMUST00000030044.2	706	ENSMUSG00000039196	Orm1	orosomucoid 1
chr16	95833167	95834073	907	*	512.628	-1.52664	0.104346	-14.6305	1.79475e-48	1.97082e-46	Intron (ENSMUST00000233116.1/69776, intron 2 of 4)	16	95831117	95845770	14654	2	69776	ENSMUST00000233770.1	11697	ENSMUSG00000117232	1600002D24Rik	RIKEN cDNA 1600002D24 gene
chr10	13683902	13685156	1255	*	227.981	-2.39065	0.163412	-14.6296	1.81815e-48	1.99461e-46	Intron (ENSMUST00000162610.7/66253, intron 4 of 5)	10	13523842	13553142	29301	2	56535	ENSMUST00000170376.7	-130760	ENSMUSG00000019809	Pex3	peroxisomal biogenesis factor 3
chr4	89486663	89488168	1506	*	516.763	-1.47376	0.100771	-14.6248	1.95045e-48	2.13771e-46	Distal Intergenic	4	89421848	89463487	41640	1	102633081	ENSMUST00000139272.1	64815	NA	Gm12610	predicted gene 12610
chr3	35687672	35689085	1414	*	772.495	1.17012	0.0800274	14.6215	2.04866e-48	2.24322e-46	Distal Intergenic	3	35597152	35666163	69012	2	625963	ENSMUST00000198751.4	-21509	ENSMUSG00000105662	Gm6639	predicted gene 6639
chr7	132284795	132286229	1435	*	141.16	-2.93188	0.200799	-14.6011	2.76361e-48	3.02319e-46	Intron (ENSMUST00000124096.7/14183, intron 2 of 6)	7	132270819	132278625	7807	2	77590	ENSMUST00000132508.1	-6170	ENSMUSG00000030930	Chst15	carbohydrate sulfotransferase 15
chr14	61970986	61972083	1098	*	1100.68	1.06491	0.0729517	14.5975	2.9141e-48	3.18478e-46	Distal Intergenic	14	61602839	61682373	79535	2	668253	ENSMUST00000182768.7	-288613	ENSMUSG00000097589	Dleu2	deleted in lymphocytic leukemia, 2
chr2	145593559	145594428	870	*	175.376	-2.49265	0.170798	-14.5942	3.05749e-48	3.33832e-46	Intron (ENSMUST00000110007.7/94249, intron 8 of 16)	2	145606818	145614160	7343	1	94249	ENSMUST00000131123.1	-12390	ENSMUSG00000063873	Slc24a3	solute carrier family 24 (sodium/potassium/calcium exchanger), member 3
chr11	86581229	86583161	1933	*	3597.26	-0.807132	0.0553111	-14.5926	3.13152e-48	3.41268e-46	Promoter (<=1kb)	11	86584067	86584158	92	2	387140	ENSMUST00000083521.1	997	ENSMUSG00000065455	Mir21a	microRNA 21a
chr2	119513614	119514807	1194	*	556.013	-1.52607	0.104578	-14.5926	3.13012e-48	3.41268e-46	Downstream (1-2kb)	2	119516511	119541513	25003	2	241624	ENSMUST00000171024.7	26706	ENSMUSG00000048647	Exd1	exonuclease 3'-5' domain containing 1
chr19	32304013	32305506	1494	*	511.508	-1.81859	0.124625	-14.5925	3.13452e-48	3.41272e-46	Intron (ENSMUST00000099514.9/208449, intron 2 of 9)	19	32220587	32289579	68993	2	208449	ENSMUST00000124483.1	-14434	ENSMUSG00000040451	Sgms1	sphingomyelin synthase 1
chr14	24854779	24856226	1448	*	164.714	-2.58293	0.177016	-14.5915	3.18188e-48	3.461e-46	Distal Intergenic	14	25109384	25112926	3543	1	102634576	ENSMUST00000225462.1	-253158	NA	Gm32123	predicted gene, 32123
chr10	19964889	19965460	572	*	168.024	-2.62065	0.179615	-14.5904	3.23349e-48	3.51382e-46	Intron (ENSMUST00000095806.9/26408, intron 1 of 29)	10	19951055	20023699	72645	1	26408	ENSMUST00000152533.1	13834	ENSMUSG00000071369	Map3k5	mitogen-activated protein kinase kinase kinase 5
chr10	95278816	95279942	1127	*	686.519	1.15773	0.0793502	14.5901	3.2469e-48	3.52506e-46	Intron (ENSMUST00000220279.1/12905, intron 1 of 1)	10	95174746	95322965	148220	2	12905	ENSMUST00000220279.1	43023	ENSMUSG00000045867	Cradd	CASP2 and RIPK1 domain containing adaptor with death domain
chr13	15777253	15778212	960	*	224.879	-2.43093	0.166634	-14.5884	3.32811e-48	3.60982e-46	Distal Intergenic	13	15781664	15802630	20967	2	71071	ENSMUST00000222681.1	24418	ENSMUSG00000113960	4933412O06Rik	RIKEN cDNA 4933412O06 gene
chr13	43297692	43298180	489	*	175.16	-2.88362	0.197676	-14.5876	3.36983e-48	3.65163e-46	Intron (ENSMUST00000055341.6/328232, intron 1 of 1)	13	43265425	43303405	37981	2	328232	ENSMUST00000222779.1	5225	ENSMUSG00000051335	Gfod1	glucose-fructose oxidoreductase domain containing 1
chr13	58458365	58459440	1076	*	610.615	-1.40115	0.096068	-14.585	3.50026e-48	3.7894e-46	Distal Intergenic	13	58405066	58410096	5031	1	74386	ENSMUST00000224479.1	53299	ENSMUSG00000035367	Rmi1	RecQ mediated genome instability 1
chr15	78449135	78450709	1575	*	904.458	-1.17725	0.0807272	-14.5831	3.60059e-48	3.89436e-46	Intron (ENSMUST00000017086.4/71753, intron 10 of 17)	15	78443783	78444379	597	2	71753	ENSMUST00000230473.1	-4756	ENSMUSG00000016942	Tmprss6	transmembrane serine protease 6
chr3	142559647	142561993	2347	*	990.685	-0.983604	0.0674583	-14.5809	3.71571e-48	4.0151e-46	Promoter (<=1kb)	3	142560026	142561935	1910	1	55932	ENSMUST00000199325.4	0	ENSMUSG00000028268	Gbp3	guanylate binding protein 3
chr18	52527429	52530160	2732	*	442.972	-1.65702	0.113673	-14.5771	3.92956e-48	4.24219e-46	Promoter (<=1kb)	18	52517238	52529708	12471	2	16948	ENSMUST00000025409.7	0	ENSMUSG00000024529	Lox	lysyl oxidase
chr1	84321083	84321794	712	*	407.305	-1.72393	0.118279	-14.5751	4.04616e-48	4.36022e-46	Intron (ENSMUST00000176559.7/98496, intron 1 of 2)	1	84037231	84336173	298943	2	98496	ENSMUST00000176559.7	14379	ENSMUSG00000045658	Pid1	phosphotyrosine interaction domain containing 1
chr17	7208934	7209729	796	*	221.598	-2.17967	0.149548	-14.5751	4.04647e-48	4.36022e-46	Intron (ENSMUST00000024575.7/20112, intron 1 of 20)	17	7227916	7259389	31474	1	20112	ENSMUST00000232527.1	-18187	ENSMUSG00000023809	Rps6ka2	ribosomal protein S6 kinase, polypeptide 2
chr5	30945050	30945922	873	*	523.11	-1.4014	0.0961741	-14.5715	4.26417e-48	4.5905e-46	Promoter (<=1kb)	5	30935238	30945406	10169	2	68567	ENSMUST00000202627.1	0	ENSMUSG00000029161	Cgref1	cell growth regulator with EF hand domain 1
chr2	128123937	128124924	988	*	1104.98	-1.01567	0.0697106	-14.5699	4.36682e-48	4.69662e-46	Promoter (1-2kb)	2	128126038	128130015	3978	1	12125	ENSMUST00000146023.7	-1114	ENSMUSG00000027381	Bcl2l11	BCL2-like 11 (apoptosis facilitator)
chr3	10213121	10214241	1121	*	593.818	1.52643	0.104774	14.5687	4.43977e-48	4.77061e-46	Distal Intergenic	3	10204088	10208576	4489	2	11770	ENSMUST00000029041.5	-4545	ENSMUSG00000062515	Fabp4	fatty acid binding protein 4, adipocyte
chr1	120517494	120519086	1593	*	1239.4	-1.00377	0.0689016	-14.5681	4.48009e-48	4.80945e-46	Distal Intergenic	1	120474538	120505024	30487	2	17167	ENSMUST00000027639.7	-12470	ENSMUSG00000026390	Marco	macrophage receptor with collagenous structure
chr1	58359014	58360119	1106	*	272.424	-1.99319	0.136833	-14.5665	4.58618e-48	4.91875e-46	Exon (ENSMUST00000114366.2/213043, exon 34 of 36)	1	58392898	58407353	14456	1	66882	ENSMUST00000050552.14	-32779	ENSMUSG00000051223	Bzw1	basic leucine zipper and W2 domains 1
chr6	17496786	17497828	1043	*	170.463	-2.65324	0.182259	-14.5575	5.23659e-48	5.6111e-46	Intron (ENSMUST00000115443.7/17295, intron 3 of 21)	6	17491241	17571823	80583	1	17295	ENSMUST00000080469.11	5545	ENSMUSG00000009376	Met	met proto-oncogene
chr18	63888388	63889309	922	*	142.352	-3.48197	0.239234	-14.5547	5.45452e-48	5.83918e-46	Intron (ENSMUST00000072726.5/104082, intron 21 of 27)	18	63708695	63989760	281066	1	104082	ENSMUST00000072726.5	179693	ENSMUSG00000040560	Wdr7	WD repeat domain 7
chr2	160090859	160092054	1196	*	255.192	-2.07179	0.14245	-14.544	6.37883e-48	6.82233e-46	Distal Intergenic	2	160016653	160040619	23967	1	71613	ENSMUST00000140319.1	74206	ENSMUSG00000086653	9130015L21Rik	RIKEN cDNA 9130015L21 gene
chr2	127760074	127761269	1196	*	328.847	-2.32746	0.160054	-14.5418	6.58586e-48	7.03721e-46	Exon (ENSMUST00000028857.13/53885, exon 12 of 20)	2	127745622	127754070	8449	2	53885	ENSMUST00000148033.1	-6004	ENSMUSG00000027378	Nphp1	nephronophthisis 1 (juvenile) homolog (human)
chr15	51254983	51255751	769	*	205.359	-2.69352	0.185231	-14.5414	6.62104e-48	7.06824e-46	Intron (ENSMUST00000226948.1/100502643, intron 4 of 5)	15	51231640	51395610	163971	2	100502643	ENSMUST00000226948.1	139859	ENSMUSG00000115654	Gm19303	predicted gene, 19303
chr18	50068818	50069345	528	*	124.591	-3.77807	0.259828	-14.5407	6.69456e-48	7.1401e-46	Intron (ENSMUST00000148989.2/106869, intron 1 of 1)	18	50052299	50053844	1546	2	102635912	ENSMUST00000153361.1	-14974	NA	C030005K06Rik	RIKEN cDNA C030005K06 gene
chr6	17208007	17208829	823	*	167.568	-2.8781	0.197998	-14.536	7.16802e-48	7.63799e-46	Exon (ENSMUST00000131334.1/ENSMUST00000131334.1, exon 5 of 5)	6	17198122	17210152	12031	1	319682	ENSMUST00000124434.1	9885	ENSMUSG00000085171	D830026I12Rik	RIKEN cDNA D830026I12 gene
chr2	5588779	5589654	876	*	225.001	-2.3101	0.159001	-14.5288	7.95647e-48	8.4703e-46	Intron (ENSMUST00000044009.13/227541, intron 1 of 10)	2	5298887	5676046	377160	2	227541	ENSMUST00000114987.3	86392	ENSMUSG00000039145	Camk1d	calcium/calmodulin-dependent protein kinase ID
chr15	62078823	62079966	1144	*	617.414	-1.28348	0.0883453	-14.528	8.05296e-48	8.56509e-46	Intron (ENSMUST00000182956.7/19296, intron 1 of 6)	15	62099029	62107672	8644	1	19296	ENSMUST00000183028.1	-19063	ENSMUSG00000097039	Pvt1	Pvt1 oncogene
chr15	64067406	64068041	636	*	174.568	-2.51664	0.173252	-14.5259	8.30828e-48	8.82848e-46	Distal Intergenic	15	63939706	64060478	120773	2	223601	ENSMUST00000228908.1	-6928	ENSMUSG00000022378	Fam49b	family with sequence similarity 49, member B
chr3	7636971	7638955	1985	*	103.7	-3.9198	0.269899	-14.5232	8.63881e-48	9.17125e-46	Intron (ENSMUST00000181286.1/ENSMUST00000181286.1, intron 1 of 2)	3	7573182	7613760	40579	2	16196	ENSMUST00000192202.5	-23211	ENSMUSG00000040329	Il7	interleukin 7
chr5	43081606	43082863	1258	*	888.378	-1.07493	0.0740316	-14.5199	9.06152e-48	9.61114e-46	Distal Intergenic	5	43233170	43289724	56555	1	231207	ENSMUST00000169035.7	-150307	ENSMUSG00000039782	Cpeb2	cytoplasmic polyadenylation element binding protein 2
chr6	100162898	100164001	1104	*	424.101	1.42175	0.0979366	14.517	9.45271e-48	1.00168e-45	Distal Intergenic	6	100232011	100233131	1121	2	56353	ENSMUST00000203410.1	69130	ENSMUSG00000072872	Rybp	RING1 and YY1 binding protein
chr6	124078004	124079349	1346	*	230.193	-4.41569	0.304289	-14.5115	1.02499e-47	1.08516e-45	Distal Intergenic	6	124024568	124065806	41239	1	56552	ENSMUST00000233955.1	53436	ENSMUSG00000096630	Vmn2r26	vomeronasal 2, receptor 26
chr11	55452770	55454129	1360	*	1472.78	-0.991261	0.0683251	-14.508	1.07807e-47	1.14031e-45	Intron (ENSMUST00000108857.1/11927, intron 2 of 3)	11	55446644	55461197	14554	2	11927	ENSMUST00000138412.1	7068	ENSMUSG00000018585	Atox1	antioxidant 1 copper chaperone
chr1	161300981	161302094	1114	*	373.817	-2.01756	0.139116	-14.5027	1.16557e-47	1.23172e-45	Distal Intergenic	1	161240112	161251219	11108	2	11758	ENSMUST00000071718.11	-49762	ENSMUSG00000026701	Prdx6	peroxiredoxin 6
chr17	57098346	57098972	627	*	341.12	-1.65691	0.114323	-14.4932	1.33691e-47	1.41149e-45	Intron (ENSMUST00000233454.1/100169874, intron 2 of 2)	17	57105325	57107757	2433	1	21950	ENSMUST00000039490.8	-6353	ENSMUSG00000035678	Tnfsf9	tumor necrosis factor (ligand) superfamily, member 9
chr15	66845248	66846335	1088	*	1506.78	-0.865852	0.0597521	-14.4907	1.38653e-47	1.46203e-45	Intron (ENSMUST00000065916.13/21819, intron 45 of 47)	15	66782542	66831829	49288	2	20491	ENSMUST00000168522.1	-13419	ENSMUSG00000022372	Sla	src-like adaptor
chr7	132799483	132800387	905	*	838.757	1.35971	0.0938336	14.4907	1.38732e-47	1.46203e-45	Promoter (2-3kb)	7	132779306	132802750	23445	2	77938	ENSMUST00000148303.1	2363	ENSMUSG00000030956	Fam53b	family with sequence similarity 53, member B
chr6	49586246	49587237	992	*	117.589	-3.44925	0.238107	-14.4861	1.48265e-47	1.56107e-45	Distal Intergenic	6	49438564	49469500	30937	1	77485	ENSMUST00000167846.1	147682	ENSMUSG00000023403	Stk31	serine threonine kinase 31
chr12	3349034	3350360	1327	*	175.133	-2.36345	0.16321	-14.481	1.59653e-47	1.67943e-45	Intron (ENSMUST00000180719.1/ENSMUST00000180719.1, intron 1 of 1)	12	3365132	3404064	38933	1	16570	ENSMUST00000220210.1	-14772	ENSMUSG00000020668	Kif3c	kinesin family member 3C
chr13	41446271	41447297	1027	*	692.144	-1.25509	0.0866862	-14.4786	1.65495e-47	1.7393e-45	Intron (ENSMUST00000021794.13/18003, intron 1 of 7)	13	41337816	41487242	149427	2	18003	ENSMUST00000225053.1	39945	ENSMUSG00000021365	Nedd9	neural precursor cell expressed, developmentally down-regulated gene 9
chr16	95827204	95828160	957	*	750.33	-1.14896	0.0793733	-14.4754	1.73221e-47	1.81883e-45	Intron (ENSMUST00000233116.1/69776, intron 2 of 4)	16	95831117	95845770	14654	2	69776	ENSMUST00000233770.1	17610	ENSMUSG00000117232	1600002D24Rik	RIKEN cDNA 1600002D24 gene
chr1	62724362	62725687	1326	*	2699.96	-0.782706	0.0540769	-14.4739	1.77031e-47	1.85715e-45	Intron (ENSMUST00000126344.1/18187, intron 2 of 2)	1	62703702	62818695	114994	1	18187	ENSMUST00000114157.2	20660	ENSMUSG00000025969	Nrp2	neuropilin 2
chr2	129261039	129261748	710	*	408.379	-1.49122	0.103045	-14.4716	1.83107e-47	1.91914e-45	Intron (ENSMUST00000141964.1/ENSMUST00000141964.1, intron 2 of 2)	2	129228022	129231971	3950	1	329513	ENSMUST00000148548.1	33017	ENSMUSG00000056738	A730036I17Rik	RIKEN cDNA A730036I17 gene
chr1	150496640	150497582	943	*	380.261	-1.70632	0.117968	-14.4643	2.03799e-47	2.13407e-45	Distal Intergenic	1	150458192	150466165	7974	2	96875	ENSMUST00000159035.1	-30475	ENSMUSG00000006014	Prg4	proteoglycan 4 (megakaryocyte stimulating factor, articular superficial zone protein)
chr4	63408725	63410938	2214	*	4347.77	-0.727148	0.0502805	-14.4618	2.11101e-47	2.20852e-45	Distal Intergenic	4	63367125	63403354	36230	2	100182	ENSMUST00000035724.4	-5371	ENSMUSG00000039158	Akna	AT-hook transcription factor
chr11	76845091	76847315	2225	*	2171.17	-1.06312	0.0735239	-14.4595	2.184e-47	2.2828e-45	Promoter (<=1kb)	11	76778424	76847018	68595	2	12874	ENSMUST00000021201.5	0	ENSMUSG00000020841	Cpd	carboxypeptidase D
chr3	135298230	135299258	1029	*	419.6	-1.54664	0.106965	-14.4593	2.18908e-47	2.28604e-45	Intron (ENSMUST00000120397.7/69772, intron 7 of 9)	3	135307700	135342535	34836	1	97086	ENSMUST00000145195.7	-8442	ENSMUSG00000037994	Slc9b2	solute carrier family 9, subfamily B (NHA2, cation proton antiporter 2), member 2
chr6	88736769	88737736	968	*	228.017	-2.44607	0.169174	-14.4589	2.20172e-47	2.29715e-45	Intron (ENSMUST00000113585.8/23945, intron 2 of 7)	6	88725077	88825874	100798	1	23945	ENSMUST00000203824.1	11692	ENSMUSG00000033174	Mgll	monoglyceride lipase
chr2	155750486	155752165	1680	*	1039.57	-1.28393	0.0887992	-14.4588	2.20682e-47	2.30039e-45	Promoter (<=1kb)	2	155751117	155755471	4355	1	19124	ENSMUST00000029140.11	0	ENSMUSG00000027611	Procr	protein C receptor, endothelial
chr17	66514359	66514888	530	*	287.662	-1.75714	0.121574	-14.4532	2.39189e-47	2.49105e-45	Intron (ENSMUST00000167962.1/19328, intron 1 of 5)	17	66500349	66519377	19029	2	19328	ENSMUST00000135620.1	4489	ENSMUSG00000023460	Rab12	RAB12, member RAS oncogene family
chr11	116132471	116133074	604	*	172.344	-2.62672	0.181745	-14.4528	2.40665e-47	2.50416e-45	Promoter (1-2kb)	11	116124708	116131128	6421	2	338364	ENSMUST00000154061.1	-1343	ENSMUSG00000054517	Trim65	tripartite motif-containing 65
chr1	92712086	92712998	913	*	105.579	-4.09383	0.283334	-14.4488	2.55068e-47	2.65163e-45	Distal Intergenic	1	92644218	92648841	4624	2	260301	ENSMUST00000053144.3	-63245	ENSMUSG00000044055	Otos	otospiralin
chr5	123858430	123859273	844	*	218.191	-2.24949	0.155722	-14.4455	2.67496e-47	2.77831e-45	Distal Intergenic	5	123863570	123865499	1930	2	80885	ENSMUST00000057145.6	6226	ENSMUSG00000045502	Hcar2	hydroxycarboxylic acid receptor 2
chr13	44564538	44565860	1323	*	322.528	-1.89361	0.131234	-14.4293	3.38419e-47	3.51177e-45	Intron (ENSMUST00000222558.1/ENSMUST00000222558.1, intron 1 of 3)	13	44439736	44469030	29295	1	69491	ENSMUST00000220639.1	124802	ENSMUSG00000098144	1700029N11Rik	RIKEN cDNA 1700029N11 gene
chr19	5929587	5930584	998	*	2482.77	-0.751204	0.0520632	-14.4287	3.4149e-47	3.54045e-45	Distal Intergenic	19	5917556	5924816	7261	2	104252	ENSMUST00000055458.4	-4771	ENSMUSG00000045664	Cdc42ep2	CDC42 effector protein (Rho GTPase binding) 2
chr2	29623131	29625224	2094	*	3063.74	-0.718294	0.0498282	-14.4154	4.14054e-47	4.28891e-45	Intron (ENSMUST00000095087.10/107746, intron 1 of 25)	2	29619910	29738327	118418	1	107746	ENSMUST00000147755.8	3221	ENSMUSG00000039844	Rapgef1	Rap guanine nucleotide exchange factor (GEF) 1
chr6	89362668	89363894	1227	*	823.643	-1.50666	0.104531	-14.4135	4.25414e-47	4.40261e-45	Promoter (<=1kb)	6	89316314	89362620	46307	2	18844	ENSMUST00000163139.7	-48	ENSMUSG00000030084	Plxna1	plexin A1
chr9	61959907	61961314	1408	*	557.876	1.25395	0.0870241	14.4092	4.5305e-47	4.6844e-45	Intron (ENSMUST00000135050.1/74090, intron 4 of 4)	9	61917280	61946774	29495	2	71819	ENSMUST00000034815.8	-13133	ENSMUSG00000032254	Kif23	kinesin family member 23
chr12	100871476	100872353	878	*	259.534	-1.94143	0.13474	-14.4087	4.56515e-47	4.716e-45	3' UTR	12	100867189	100875399	8211	1	217830	ENSMUST00000124957.1	4287	ENSMUSG00000021185	Dglucy	D-glutamate cyclase
chr5	88766659	88767992	1334	*	656.411	-1.22744	0.0852095	-14.405	4.81633e-47	4.97101e-45	Promoter (1-2kb)	5	88764996	88783281	18286	1	13178	ENSMUST00000031311.9	1663	ENSMUSG00000029366	Dck	deoxycytidine kinase
chr2	164512923	164514080	1158	*	231.508	-2.05359	0.142608	-14.4003	5.15476e-47	5.31554e-45	Distal Intergenic	2	164499916	164501639	1724	1	78928	ENSMUST00000131976.1	13007	ENSMUSG00000017721	Pigt	phosphatidylinositol glycan anchor biosynthesis, class T
chr6	54655440	54656605	1166	*	1224	-1.07118	0.0744167	-14.3943	5.61911e-47	5.7892e-45	Distal Intergenic	6	54681624	54703851	22228	1	68235	ENSMUST00000190641.6	-25019	ENSMUSG00000038065	Mturn	maturin, neural progenitor differentiation regulator homolog (Xenopus)
chr18	12636899	12638109	1211	*	1034.65	-1.02973	0.0715535	-14.391	5.8935e-47	6.06646e-45	Intron (ENSMUST00000234974.1/72747, intron 1 of 7)	18	12643344	12689445	46102	1	72747	ENSMUST00000141060.1	-5235	ENSMUSG00000024424	Ttc39c	tetratricopeptide repeat domain 39C
chr7	43554343	43555140	798	*	120.781	-3.93097	0.273204	-14.3884	6.11869e-47	6.29263e-45	Distal Intergenic	7	43562256	43575461	13206	1	210104	ENSMUST00000107972.7	-7116	ENSMUSG00000056592	Zfp658	zinc finger protein 658
chr4	33281748	33282843	1096	*	703.736	-1.13993	0.0792299	-14.3876	6.19236e-47	6.3627e-45	Intron (ENSMUST00000137589.1/108767, intron 1 of 1)	4	33246012	33290163	44152	2	108767	ENSMUST00000137589.1	7320	ENSMUSG00000040128	Pnrc1	proline-rich nuclear receptor coactivator 1
chr7	132719193	132720165	973	*	361.896	-1.89276	0.131732	-14.3682	8.19183e-47	8.40967e-45	Intron (ENSMUST00000124096.7/14183, intron 2 of 6)	7	132713365	132776916	63552	2	77938	ENSMUST00000106168.1	56751	ENSMUSG00000030956	Fam53b	family with sequence similarity 53, member B
chr9	20814714	20815303	590	*	116.593	-3.31597	0.230806	-14.3669	8.34867e-47	8.56304e-45	Promoter (<=1kb)	9	20770050	20815067	45018	2	53867	ENSMUST00000004201.7	0	ENSMUSG00000004098	Col5a3	collagen, type V, alpha 3
chr3	9357008	9357641	634	*	132.398	-3.31587	0.230867	-14.3627	8.87306e-47	9.0928e-45	Distal Intergenic	3	9403064	9436317	33254	1	320088	ENSMUST00000180874.7	-45423	ENSMUSG00000097365	C030034L19Rik	RIKEN cDNA C030034L19 gene
chr3	7650207	7652752	2546	*	244.412	-5.23937	0.364834	-14.361	9.09567e-47	9.31262e-45	Intron (ENSMUST00000181286.1/ENSMUST00000181286.1, intron 1 of 2)	3	7573182	7613760	40579	2	16196	ENSMUST00000192202.5	-36447	ENSMUSG00000040329	Il7	interleukin 7
chr11	117978885	117980040	1156	*	509.962	-1.29804	0.0903983	-14.3591	9.34577e-47	9.56019e-45	Distal Intergenic	11	117986292	118024011	37720	1	74451	ENSMUST00000132676.7	-6252	ENSMUSG00000017715	Pgs1	phosphatidylglycerophosphate synthase 1
chr8	35777278	35778320	1043	*	122.046	-3.59036	0.250056	-14.3582	9.46247e-47	9.67097e-45	Exon (ENSMUST00000207505.1/ENSMUST00000207505.1, exon 7 of 33)	8	35824712	35826559	1848	2	71908	ENSMUST00000060128.6	48239	ENSMUSG00000055976	Cldn23	claudin 23
chr13	5866173	5866545	373	*	580.289	-1.32654	0.092418	-14.3536	1.01085e-46	1.03129e-44	Promoter (1-2kb)	13	5864678	5866770	2093	1	23849	ENSMUST00000221734.1	1495	ENSMUSG00000000078	Klf6	Kruppel-like factor 6
chr3	144137369	144139286	1918	*	1750.22	-1.00487	0.070008	-14.3536	1.01076e-46	1.03129e-44	Distal Intergenic	3	144189062	144194818	5757	2	16911	ENSMUST00000148128.1	55532	ENSMUSG00000028266	Lmo4	LIM domain only 4
chr1	183162355	183163409	1055	*	513.481	-1.45962	0.101701	-14.352	1.0349e-46	1.05489e-44	Intron (ENSMUST00000003035.11/68897, intron 3 of 9)	1	183096193	183147531	51339	2	68897	ENSMUST00000192915.1	-14824	ENSMUSG00000030768	Disp1	dispatched RND transporter family member 1
chr10	40099134	40099718	585	*	322.849	-2.11351	0.147285	-14.3498	1.06872e-46	1.0884e-44	Intron (ENSMUST00000092566.7/72472, intron 1 of 5)	10	40037299	40076605	39307	2	72472	ENSMUST00000213827.1	-22529	ENSMUSG00000019838	Slc16a10	solute carrier family 16 (monocarboxylic acid transporters), member 10
chr14	70816755	70817670	916	*	273.769	-2.02639	0.141225	-14.3487	1.08614e-46	1.10517e-44	Distal Intergenic	14	70852933	70873954	21022	1	73648	ENSMUST00000190896.1	-35263	ENSMUSG00000099528	2410012E07Rik	RIKEN cDNA 2410012E07 gene
chr6	129406909	129407851	943	*	468.682	1.54301	0.107541	14.3482	1.09395e-46	1.11213e-44	Promoter (1-2kb)	6	129408862	129424763	15902	1	232414	ENSMUST00000058352.14	-1011	ENSMUSG00000046080	Clec9a	C-type lectin domain family 9, member a
chr19	11601881	11602426	546	*	322.273	-1.67112	0.116547	-14.3386	1.25573e-46	1.27547e-44	Promoter (2-3kb)	19	11586604	11604849	18246	2	68774	ENSMUST00000025582.10	2423	ENSMUSG00000024679	Ms4a6d	membrane-spanning 4-domains, subfamily A, member 6D
chr6	84042946	84044338	1393	*	494.526	1.4518	0.101289	14.3332	1.35767e-46	1.3778e-44	Intron (ENSMUST00000113821.7/26903, intron 3 of 54)	6	84019389	84211059	191671	1	26903	ENSMUST00000081904.6	23557	ENSMUSG00000033788	Dysf	dysferlin
chr3	65296967	65297574	608	*	166.347	-2.77591	0.193681	-14.3324	1.37255e-46	1.39167e-44	Promoter (<=1kb)	3	65297414	65357085	59672	1	16497	ENSMUST00000160136.2	0	ENSMUSG00000027827	Kcnab1	potassium voltage-gated channel, shaker-related subfamily, beta member 1
chr15	36755623	36756697	1075	*	206.25	-2.69854	0.188305	-14.3307	1.40652e-46	1.42486e-44	Distal Intergenic	15	36790712	36792414	1703	2	22631	ENSMUST00000126184.1	35717	ENSMUSG00000022285	Ywhaz	tyrosine 3-monooxygenase/tryptophan 5-monooxygenase activation protein, zeta polypeptide
chr4	11088294	11089730	1437	*	938.229	-1.15777	0.0808046	-14.328	1.4627e-46	1.48046e-44	Distal Intergenic	4	11070254	11076205	5952	2	76947	ENSMUST00000148127.1	-12089	ENSMUSG00000050323	Ndufaf6	NADH:ubiquinone oxidoreductase complex assembly factor 6
chr7	135597008	135598867	1860	*	608.774	-1.33047	0.0929037	-14.3209	1.61941e-46	1.63764e-44	Intron (ENSMUST00000211140.1/19267, intron 1 of 20)	7	135593388	135683355	89968	1	19267	ENSMUST00000211788.1	3620	ENSMUSG00000041836	Ptpre	protein tyrosine phosphatase, receptor type, E
chr14	60711485	60713054	1570	*	581.04	-1.32874	0.0927857	-14.3205	1.62918e-46	1.64607e-44	Intron (ENSMUST00000160973.7/219140, intron 4 of 12)	14	60706733	60750016	43284	1	219140	ENSMUST00000162131.7	4752	ENSMUSG00000021990	Spata13	spermatogenesis associated 13
chr4	102607620	102608948	1329	*	745.943	-1.14308	0.0798252	-14.3198	1.64591e-46	1.66152e-44	Distal Intergenic	4	102589843	102603441	13599	1	18578	ENSMUST00000106901.1	17777	ENSMUSG00000028525	Pde4b	phosphodiesterase 4B, cAMP specific
chr10	34507187	34508342	1156	*	470.664	-1.8233	0.127381	-14.3137	1.79594e-46	1.81138e-44	Intron (ENSMUST00000019913.14/14302, intron 2 of 8)	10	34483532	34606280	122749	1	14302	ENSMUST00000215594.1	23655	ENSMUSG00000019779	Frk	fyn-related kinase
chr19	29185160	29186229	1070	*	311.213	-1.68935	0.118074	-14.3075	1.96385e-46	1.979e-44	Distal Intergenic	19	29135279	29135375	97	1	724062	ENSMUST00000083622.1	49881	ENSMUSG00000065556	Mir101b	microRNA 101b
chr5	34531570	34531987	418	*	520.789	1.30956	0.0915669	14.3017	2.13668e-46	2.15128e-44	Intron (ENSMUST00000125817.7/24055, intron 2 of 2)	5	34525846	34563641	37796	1	24055	ENSMUST00000067638.13	5724	ENSMUSG00000054520	Sh3bp2	SH3-domain binding protein 2
chr19	6293256	6293654	399	*	415.558	-1.66417	0.11639	-14.2982	2.24521e-46	2.25857e-44	Promoter (<=1kb)	19	6294181	6297877	3697	1	13660	ENSMUST00000171203.1	-527	ENSMUSG00000024772	Ehd1	EH-domain containing 1
chr7	130839089	130840260	1172	*	1434.24	-0.943723	0.066065	-14.2848	2.72275e-46	2.73656e-44	Intron (ENSMUST00000124096.7/14183, intron 2 of 6)	7	130865756	130913312	47557	1	101476	ENSMUST00000120441.7	-25496	ENSMUSG00000040268	Plekha1	pleckstrin homology domain containing, family A (phosphoinositide binding specific) member 1
chr2	103569573	103570133	561	*	279.249	-2.05833	0.144235	-14.2706	3.33577e-46	3.34977e-44	Intron (ENSMUST00000076212.3/99382, intron 1 of 16)	2	103566310	103718423	152114	1	99382	ENSMUST00000076212.3	3263	ENSMUSG00000032724	Abtb2	ankyrin repeat and BTB (POZ) domain containing 2
chr16	14363931	14364500	570	*	443.666	-1.46954	0.102983	-14.2697	3.38195e-46	3.39318e-44	Promoter (1-2kb)	16	14365762	14391443	25682	1	17250	ENSMUST00000144676.2	-1262	ENSMUSG00000023088	Abcc1	ATP-binding cassette, sub-family C (CFTR/MRP), member 1
chr7	98541012	98541490	479	*	138.282	-3.18026	0.222944	-14.2648	3.62656e-46	3.63543e-44	Distal Intergenic	7	98494222	98501831	7610	1	434215	ENSMUST00000165205.1	46790	ENSMUSG00000090958	Lrrc32	leucine rich repeat containing 32
chr17	45584069	45585741	1673	*	1636.13	0.912751	0.0640491	14.2508	4.43191e-46	4.43889e-44	Promoter (2-3kb)	17	45586218	45588741	2524	2	63959	ENSMUST00000171978.1	3000	ENSMUSG00000023942	Slc29a1	solute carrier family 29 (nucleoside transporters), member 1
chr7	121061956	121064873	2918	*	384.021	-1.62502	0.114092	-14.243	4.95408e-46	4.95757e-44	3' UTR	7	121064067	121074572	10506	2	80719	ENSMUST00000047194.3	9699	ENSMUSG00000035004	Igsf6	immunoglobulin superfamily, member 6
chr3	109248743	109249792	1050	*	809.483	-1.17636	0.0826025	-14.2413	5.08054e-46	5.0797e-44	Distal Intergenic	3	109340653	109685698	345046	1	57257	ENSMUST00000046864.13	-90861	ENSMUSG00000033721	Vav3	vav 3 oncogene
chr10	93138296	93139177	882	*	135.303	-3.07364	0.21587	-14.2384	5.295e-46	5.28953e-44	Distal Intergenic	10	93160875	93225368	64494	1	237459	ENSMUST00000215495.1	-21698	ENSMUSG00000020015	Cdk17	cyclin-dependent kinase 17
chr10	18943212	18944003	792	*	1104.78	-1.18145	0.0829825	-14.2373	5.37598e-46	5.36577e-44	Distal Intergenic	10	19007267	19008845	1579	2	21929	ENSMUST00000154749.1	64842	ENSMUSG00000019850	Tnfaip3	tumor necrosis factor, alpha-induced protein 3
chr11	32666416	32666833	418	*	286.868	-1.93323	0.135788	-14.2371	5.39076e-46	5.37586e-44	Intron (ENSMUST00000109366.7/103583, intron 1 of 12)	11	32642904	32720574	77671	1	103583	ENSMUST00000143290.1	23512	ENSMUSG00000020271	Fbxw11	F-box and WD-40 domain protein 11
chr12	69537239	69539163	1925	*	1864.95	-0.852311	0.0598843	-14.2326	5.74846e-46	5.72761e-44	Distal Intergenic	12	69577628	69583028	5401	2	207965	ENSMUST00000058639.9	43865	ENSMUSG00000049882	Vcpkmt	valosin containing protein lysine (K) methyltransferase
chr13	15441690	15442663	974	*	185.053	-2.48438	0.174589	-14.2299	5.98009e-46	5.95324e-44	Intron (ENSMUST00000181118.1/ENSMUST00000181118.1, intron 1 of 2)	13	15463235	15715091	251857	1	14634	ENSMUST00000130065.7	-20572	ENSMUSG00000021318	Gli3	GLI-Kruppel family member GLI3
chr18	50415982	50416658	677	*	116.225	-3.68691	0.259099	-14.2297	5.98975e-46	5.95771e-44	Distal Intergenic	18	50278369	50283019	4651	1	225497	ENSMUST00000039121.2	137613	ENSMUSG00000035420	Fam170a	family with sequence similarity 170, member A
chr16	92782368	92784405	2038	*	740.951	1.2313	0.0865541	14.2257	6.34258e-46	6.3032e-44	Intron (ENSMUST00000023673.13/12394, intron 2 of 7)	16	92695592	92825778	130187	2	12394	ENSMUST00000186296.1	41373	ENSMUSG00000022952	Runx1	runt related transcription factor 1
chr6	100071821	100073394	1574	*	126.51	-2.98511	0.210022	-14.2133	7.57793e-46	7.52438e-44	Distal Intergenic	6	100232011	100233131	1121	2	56353	ENSMUST00000203410.1	159737	ENSMUSG00000072872	Rybp	RING1 and YY1 binding protein
chr5	90705997	90706853	857	*	383.36	-5.1538	0.362621	-14.2126	7.65014e-46	7.58953e-44	Distal Intergenic	5	90759360	90761624	2265	1	20311	ENSMUST00000202380.1	-52507	ENSMUSG00000029371	Cxcl5	chemokine (C-X-C motif) ligand 5
chr17	27546764	27547638	875	*	514.561	-1.54432	0.108662	-14.2121	7.70456e-46	7.63693e-44	Exon (ENSMUST00000231483.1/ENSMUST00000231483.1, exon 1 of 1)	17	27556497	27562846	6350	1	15361	ENSMUST00000118599.8	-8859	ENSMUSG00000046711	Hmga1	high mobility group AT-hook 1
chr13	75798372	75798883	512	*	437.673	-1.4679	0.103301	-14.2099	7.95587e-46	7.87926e-44	Distal Intergenic	13	75761983	75770695	8713	1	192657	ENSMUST00000221979.1	36389	ENSMUSG00000001542	Ell2	elongation factor RNA polymerase II 2
chr6	39507328	39508563	1236	*	585.606	1.26864	0.0892794	14.2097	7.97266e-46	7.88909e-44	Exon (ENSMUST00000036877.9/209773, exon 3 of 19)	6	39463253	39489166	25914	2	209773	ENSMUST00000149162.1	-18162	ENSMUSG00000038456	Dennd2a	DENN/MADD domain containing 2A
chr1	167231010	167232775	1766	*	191.552	-2.63057	0.185198	-14.2041	8.64137e-46	8.54345e-44	Intron (ENSMUST00000053686.8/80914, intron 4 of 6)	1	167226227	167236835	10609	2	80914	ENSMUST00000195443.5	4060	ENSMUSG00000026558	Uck2	uridine-cytidine kinase 2
chr6	71223140	71224932	1793	*	799.893	-1.1387	0.0801707	-14.2035	8.71805e-46	8.61186e-44	Intron (ENSMUST00000074301.9/12180, intron 6 of 9)	6	71215500	71216874	1375	2	12180	ENSMUST00000173730.1	-6266	ENSMUSG00000055027	Smyd1	SET and MYND domain containing 1
chr11	113766148	113767803	1656	*	931.66	-1.41671	0.0997527	-14.2022	8.87265e-46	8.75706e-44	Distal Intergenic	11	113726852	113751881	25030	2	56699	ENSMUST00000053536.4	-14267	ENSMUSG00000041598	Cdc42ep4	CDC42 effector protein (Rho GTPase binding) 4
chr7	35251928	35252652	725	*	224.178	-2.3788	0.167526	-14.1995	9.22031e-46	9.0924e-44	Distal Intergenic	7	35283652	35285319	1668	2	67471	ENSMUST00000206758.1	32667	ENSMUSG00000063808	Gpatch1	G patch domain containing 1
chr3	79551845	79553163	1319	*	1107.55	-0.962385	0.0677967	-14.1952	9.81671e-46	9.67223e-44	Exon (ENSMUST00000161319.1/ENSMUST00000161319.1, exon 1 of 2)	3	79505943	79567679	61737	2	329679	ENSMUST00000139171.1	14516	ENSMUSG00000061175	Fnip2	folliculin interacting protein 2
chr12	80325920	80327546	1627	*	616.091	1.25442	0.0883769	14.194	9.97686e-46	9.82162e-44	Distal Intergenic	12	80366592	80376692	10101	2	320808	ENSMUST00000218728.1	49146	ENSMUSG00000049106	Dcaf5	DDB1 and CUL4 associated factor 5
chr11	51578354	51578992	639	*	182.713	-2.36748	0.166888	-14.186	1.11828e-45	1.09994e-43	Exon (ENSMUST00000151098.1/237759, exon 4 of 6)	11	51574432	51580299	5868	1	237759	ENSMUST00000151098.1	3922	ENSMUSG00000063564	Col23a1	collagen, type XXIII, alpha 1
chr15	39778113	39779478	1366	*	2071.88	-1.0029	0.0707115	-14.183	1.16796e-45	1.14782e-43	Intron (ENSMUST00000022915.10/64705, intron 9 of 9)	15	39782705	39793251	10547	2	64705	ENSMUST00000155859.1	13773	ENSMUSG00000022304	Dpys	dihydropyrimidinase
chr3	14641158	14642261	1104	*	885.293	-1.14029	0.0804166	-14.1797	1.22289e-45	1.20078e-43	Promoter (<=1kb)	3	14641727	14663002	21276	1	71934	ENSMUST00000029071.8	0	ENSMUSG00000027555	Car13	carbonic anhydrase 13
chr17	84182784	84183191	408	*	284.107	1.84365	0.130045	14.1771	1.27062e-45	1.24659e-43	Downstream (<1kb)	17	84183931	84187947	4017	2	12193	ENSMUST00000060366.6	4756	ENSMUSG00000045817	Zfp36l2	zinc finger protein 36, C3H type-like 2
chr15	50416894	50418117	1224	*	99.9913	-4.51345	0.318493	-14.1713	1.38012e-45	1.35286e-43	Distal Intergenic	15	50819499	50827521	8023	2	83925	ENSMUST00000183421.1	409404	ENSMUSG00000038679	Trps1	transcriptional repressor GATA binding 1
chr6	116724130	116726469	2340	*	1041.54	-1.15451	0.0815119	-14.1637	1.53619e-45	1.50457e-43	Distal Intergenic	6	116679063	116716913	37851	2	319776	ENSMUST00000056623.12	-7217	ENSMUSG00000048108	Tmem72	transmembrane protein 72
chr5	24404542	24405817	1276	*	319.693	-2.18071	0.154098	-14.1515	1.82923e-45	1.79005e-43	Promoter (<=1kb)	5	24405815	24409946	4132	1	74610	ENSMUST00000136459.1	0	ENSMUSG00000028973	Abcb8	ATP-binding cassette, sub-family B (MDR/TAP), member 8
chr4	118651465	118652681	1217	*	135.776	-4.12568	0.291542	-14.1512	1.83476e-45	1.79394e-43	Distal Intergenic	4	118665519	118666467	949	1	18363	ENSMUST00000102666.4	-12838	ENSMUSG00000043698	Olfr62	olfactory receptor 62
chr2	164442399	164443862	1464	*	363.236	-1.66408	0.117593	-14.1511	1.83838e-45	1.79595e-43	Promoter (<=1kb)	2	164424247	164443186	18940	2	20971	ENSMUST00000017153.3	0	ENSMUSG00000017009	Sdc4	syndecan 4
chr18	65327063	65327537	475	*	151.84	-2.74639	0.19415	-14.1457	1.9851e-45	1.93764e-43	Intron (ENSMUST00000035548.14/225638, intron 4 of 12)	18	65274743	65349534	74792	2	225638	ENSMUST00000141250.1	21997	ENSMUSG00000032845	Alpk2	alpha-kinase 2
chr12	55466107	55467460	1354	*	2475.62	-0.895592	0.0633138	-14.1453	1.99729e-45	1.94623e-43	Distal Intergenic	12	55490407	55491810	1404	2	18035	ENSMUST00000219869.1	24350	ENSMUSG00000021025	Nfkbia	nuclear factor of kappa light polypeptide gene enhancer in B cells inhibitor, alpha
chr16	84712780	84713555	776	*	105.505	-5.21081	0.368377	-14.1453	1.99592e-45	1.94623e-43	Promoter (<=1kb)	16	84713023	84715245	2223	1	100653389	ENSMUST00000180991.2	0	ENSMUSG00000097418	Mir155hg	Mir155 host gene (non-protein coding)
chr16	36920059	36921179	1121	*	305.589	-1.71401	0.121185	-14.1437	2.04245e-45	1.98856e-43	Intron (ENSMUST00000114812.8/224139, intron 14 of 21)	16	36924457	36928371	3915	1	224139	ENSMUST00000152864.1	-3278	ENSMUSG00000034243	Golgb1	golgi autoantigen, golgin subfamily b, macrogolgin 1
chr4	40844076	40845931	1856	*	1252.8	-0.947839	0.067021	-14.1424	2.08052e-45	2.02391e-43	Intron (ENSMUST00000030121.12/14595, intron 1 of 5)	4	40850056	40850138	83	2	100628614	ENSMUST00000177794.1	4207	ENSMUSG00000096377	Mir5123	microRNA 5123
chr15	50399914	50400760	847	*	256.132	-1.88785	0.13349	-14.1423	2.08367e-45	2.02526e-43	Distal Intergenic	15	50819499	50827521	8023	2	83925	ENSMUST00000183421.1	426761	ENSMUSG00000038679	Trps1	transcriptional repressor GATA binding 1
chr3	152114201	152115242	1042	*	393.829	-1.65715	0.117197	-14.1399	2.156e-45	2.0938e-43	Intron (ENSMUST00000046614.9/54120, intron 3 of 5)	3	152093533	152108522	14990	2	54120	ENSMUST00000152283.7	-5679	ENSMUSG00000039131	Gipc2	GIPC PDZ domain containing family, member 2
chr8	95672670	95674013	1344	*	266.959	-1.97912	0.140052	-14.1313	2.43489e-45	2.36264e-43	Promoter (2-3kb)	8	95676980	95709144	32165	1	234593	ENSMUST00000160964.7	-2967	ENSMUSG00000036564	Ndrg4	N-myc downstream regulated gene 4
chr9	106229980	106232258	2279	*	2076.81	-0.93236	0.0659847	-14.13	2.48302e-45	2.40732e-43	Downstream (1-2kb)	9	106235389	106237084	1696	2	11655	ENSMUST00000123115.1	4826	ENSMUSG00000032786	Alas1	aminolevulinic acid synthase 1
chr6	17508953	17509529	577	*	199.772	-2.25023	0.159281	-14.1274	2.57467e-45	2.49408e-43	Intron (ENSMUST00000115443.7/17295, intron 3 of 21)	6	17491241	17571823	80583	1	17295	ENSMUST00000080469.11	17712	ENSMUSG00000009376	Met	met proto-oncogene
chr4	35164213	35166375	2163	*	2099.77	-0.933429	0.0660961	-14.1223	2.76809e-45	2.67918e-43	Distal Intergenic	4	35083600	35157484	73885	2	214944	ENSMUST00000155725.1	-6729	ENSMUSG00000073910	Mob3b	MOB kinase activator 3B
chr7	48887755	48888614	860	*	275.698	-1.85992	0.131751	-14.117	2.98612e-45	2.88778e-43	Intron (ENSMUST00000210463.1/ENSMUST00000210463.1, intron 1 of 8)	7	48866429	48881596	15168	2	108961	ENSMUST00000119223.1	-6159	ENSMUSG00000046179	E2f8	E2F transcription factor 8
chr5	65972804	65973930	1127	*	698.428	-1.20713	0.0856	-14.1019	3.69511e-45	3.57042e-43	Promoter (1-2kb)	5	65975896	65977140	1245	1	231252	ENSMUST00000201664.1	-1966	ENSMUSG00000029205	Chrna9	cholinergic receptor, nicotinic, alpha polypeptide 9
chr12	3282330	3283498	1169	*	855.802	-1.0784	0.0764948	-14.0977	3.92201e-45	3.78649e-43	Intron (ENSMUST00000021001.9/19325, intron 1 of 5)	12	3247428	3309969	62542	2	19325	ENSMUST00000021001.9	26471	ENSMUSG00000020671	Rab10	RAB10, member RAS oncogene family
chr15	36761734	36762961	1228	*	312.91	-2.01084	0.142642	-14.0972	3.95346e-45	3.81365e-43	Distal Intergenic	15	36790712	36792414	1703	2	22631	ENSMUST00000126184.1	29453	ENSMUSG00000022285	Ywhaz	tyrosine 3-monooxygenase/tryptophan 5-monooxygenase activation protein, zeta polypeptide
chr4	125124152	125125222	1071	*	2213.2	-0.917161	0.0650639	-14.0963	4.00092e-45	3.85619e-43	Promoter (1-2kb)	4	125120094	125122520	2427	2	230738	ENSMUST00000131685.1	-1632	ENSMUSG00000042677	Zc3h12a	zinc finger CCCH type containing 12A
chr5	77372418	77373435	1018	*	645.131	-1.22357	0.0868234	-14.0926	4.21668e-45	4.06076e-43	Intron (ENSMUST00000046746.9/29817, intron 1 of 4)	5	77340368	77342936	2569	1	231329	ENSMUST00000150191.1	32050	ENSMUSG00000029250	Polr2b	polymerase (RNA) II (DNA directed) polypeptide B
chr4	145283309	145283927	619	*	157.222	-3.03169	0.215165	-14.0901	4.36933e-45	4.20424e-43	Intron (ENSMUST00000030339.12/21941, intron 10 of 12)	4	145267137	145315147	48011	2	21941	ENSMUST00000030339.12	31220	ENSMUSG00000028602	Tnfrsf8	tumor necrosis factor receptor superfamily, member 8
chr2	136920541	136921527	987	*	445.082	-1.47916	0.104984	-14.0894	4.41251e-45	4.24224e-43	Intron (ENSMUST00000028737.12/74243, intron 2 of 5)	2	136905543	137069778	164236	1	74243	ENSMUST00000180277.2	14998	ENSMUSG00000027281	Slx4ip	SLX4 interacting protein
chr18	50397877	50398677	801	*	101.59	-4.18369	0.296967	-14.0881	4.49497e-45	4.31791e-43	Distal Intergenic	18	50278369	50283019	4651	1	225497	ENSMUST00000039121.2	119508	ENSMUSG00000035420	Fam170a	family with sequence similarity 170, member A
chr17	25162150	25165016	2867	*	675.791	-1.3645	0.0968656	-14.0866	4.59465e-45	4.40999e-43	Promoter (<=1kb)	17	25162461	25171913	9453	1	207209	ENSMUST00000073277.11	0	ENSMUSG00000059562	Ccdc154	coiled-coil domain containing 154
chr13	99286928	99288383	1456	*	902.123	1.13913	0.0808742	14.0852	4.68294e-45	4.49098e-43	Distal Intergenic	13	99319647	99344705	25059	2	68927	ENSMUST00000022153.7	56322	ENSMUSG00000021650	Ptcd2	pentatricopeptide repeat domain 2
chr6	89297254	89297908	655	*	935.343	1.22442	0.0869305	14.0851	4.69297e-45	4.49685e-43	Distal Intergenic	6	89269511	89285725	16215	2	75131	ENSMUST00000203704.1	-11529	ENSMUSG00000107622	4930512J16Rik	RIKEN cDNA 4930512J16 gene
chr12	84846223	84847857	1635	*	2079.23	-1.0038	0.0712765	-14.0831	4.82371e-45	4.61828e-43	Intron (ENSMUST00000002073.12/16997, intron 3 of 35)	12	84875769	84878132	2364	1	100303738	ENSMUST00000171853.1	-27912	ENSMUSG00000092130	D030025P21Rik	RIKEN cDNA D030025P21 gene
chr18	13006908	13008546	1639	*	471.836	1.41277	0.100326	14.0817	4.92013e-45	4.70668e-43	Promoter (<=1kb)	18	13006990	13022882	15893	1	225192	ENSMUST00000041676.2	0	ENSMUSG00000037346	Hrh4	histamine receptor H4
chr14	75190922	75191605	684	*	415.988	-1.49587	0.106231	-14.0813	4.94948e-45	4.73083e-43	Promoter (<=1kb)	14	75190329	75230816	40488	1	18826	ENSMUST00000131802.1	593	ENSMUSG00000021998	Lcp1	lymphocyte cytosolic protein 1
chr12	16582826	16584544	1719	*	1115.34	1.04553	0.074259	14.0795	5.07329e-45	4.84514e-43	5' UTR	12	16577069	16589720	12652	2	14245	ENSMUST00000221146.1	5176	ENSMUSG00000020593	Lpin1	lipin 1
chr1	150150931	150151914	984	*	456.006	-1.59356	0.113239	-14.0725	5.60479e-45	5.3483e-43	Distal Intergenic	1	150159043	150164948	5906	2	102639566	ENSMUST00000181308.1	13034	ENSMUSG00000097754	Ptgs2os2	prostaglandin-endoperoxide synthase 2, opposite strand 2
chrX	19205992	19206815	824	*	193.94	-2.29212	0.162891	-14.0715	5.684e-45	5.41939e-43	Distal Intergenic	20	19146893	19146971	79	2	723828	ENSMUST00000083537.1	-59021	ENSMUSG00000065471	Mir222	microRNA 222
chr17	47658347	47659221	875	*	383.466	1.49859	0.1065	14.0712	5.70607e-45	5.43592e-43	Intron (ENSMUST00000132397.1/112694759, intron 3 of 8)	17	47649621	47672184	22564	1	224836	ENSMUST00000145314.1	8726	ENSMUSG00000090115	Usp49	ubiquitin specific peptidase 49
chr4	132757687	132758143	457	*	197.651	-2.16452	0.153839	-14.07	5.80629e-45	5.52683e-43	Promoter (<=1kb)	4	132732966	132757252	24287	2	100340	ENSMUST00000030709.8	-435	ENSMUSG00000028885	Smpdl3b	sphingomyelin phosphodiesterase, acid-like 3B
chr8	75100617	75102625	2009	*	407.926	-1.88462	0.133953	-14.0693	5.86804e-45	5.58099e-43	Distal Intergenic	8	75096844	75099041	2198	1	15368	ENSMUST00000159631.2	3773	ENSMUSG00000005413	Hmox1	heme oxygenase 1
chr18	84807140	84808057	918	*	746.012	1.15521	0.0821104	14.069	5.88642e-45	5.59385e-43	Distal Intergenic	18	84851338	84880401	29064	1	109672	ENSMUST00000160180.7	-43281	ENSMUSG00000024646	Cyb5a	cytochrome b5 type A (microsomal)
chr14	76329838	76330704	867	*	378.263	1.481	0.10527	14.0687	5.91696e-45	5.61823e-43	Distal Intergenic	14	76251457	76252327	871	1	72893	ENSMUST00000227933.1	78381	ENSMUSG00000115625	2900040C04Rik	RIKEN cDNA 2900040C04 gene
chr2	156221941	156222683	743	*	189.044	-2.36274	0.167971	-14.0663	6.11899e-45	5.80528e-43	Promoter (<=1kb)	2	156222880	156251810	28931	1	228829	ENSMUST00000153822.1	-197	ENSMUSG00000038116	Phf20	PHD finger protein 20
chr13	6255115	6256155	1041	*	267.543	-1.87213	0.133107	-14.0649	6.24353e-45	5.91855e-43	Distal Intergenic	13	6548149	6580042	31894	1	69617	ENSMUST00000021611.9	-291994	ENSMUSG00000021193	Pitrm1	pitrilysin metallepetidase 1
chr5	90881006	90881291	286	*	118.034	-3.49628	0.248676	-14.0596	6.72854e-45	6.37306e-43	Distal Intergenic	5	90891241	90893115	1875	1	14825	ENSMUST00000031327.8	-9950	ENSMUSG00000029380	Cxcl1	chemokine (C-X-C motif) ligand 1
chr19	29384987	29385365	379	*	361.292	-1.5592	0.110922	-14.0568	7.00101e-45	6.62569e-43	Intron (ENSMUST00000016640.7/60533, intron 6 of 6)	19	29367455	29388095	20641	1	60533	ENSMUST00000016640.7	17532	ENSMUSG00000016496	Cd274	CD274 antigen
chr3	50376807	50377868	1062	*	172.675	-2.95031	0.209983	-14.0502	7.67943e-45	7.26176e-43	Exon (ENSMUST00000194462.5/26570, exon 11 of 12)	3	50364938	50443611	78674	2	26570	ENSMUST00000029297.5	65743	ENSMUSG00000027737	Slc7a11	solute carrier family 7 (cationic amino acid transporter, y+ system), member 11
chrX	9434130	9436070	1941	*	276.636	-2.17502	0.154812	-14.0494	7.77196e-45	7.34323e-43	3' UTR	20	9449381	9451533	2153	2	13058	ENSMUST00000154503.1	15463	ENSMUSG00000015340	Cybb	cytochrome b-245, beta polypeptide
chr13	30669092	30669988	897	*	506.601	-1.33209	0.0948188	-14.0488	7.83997e-45	7.40141e-43	Intron (ENSMUST00000091672.12/105352, intron 2 of 7)	13	30660101	30711231	51131	1	105352	ENSMUST00000095914.6	8991	ENSMUSG00000069255	Dusp22	dual specificity phosphatase 22
chr7	66586138	66587393	1256	*	164.918	-2.6378	0.187791	-14.0464	8.10097e-45	7.64154e-43	Distal Intergenic	7	66647590	66655024	7435	2	117589	ENSMUST00000207785.1	67631	ENSMUSG00000030509	Asb7	ankyrin repeat and SOCS box-containing 7
chr7	63816154	63817656	1503	*	164.357	-2.46329	0.175425	-14.0418	8.64318e-45	8.14632e-43	Distal Intergenic	7	63754712	63757925	3214	1	170711	ENSMUST00000177511.1	61442	ENSMUSG00000033510	Otud7a	OTU domain containing 7A
chr3	131618340	131619558	1219	*	141.312	-3.02164	0.215224	-14.0396	8.92659e-45	8.40656e-43	3' UTR	3	131564935	131583200	18266	1	23971	ENSMUST00000196638.1	53405	ENSMUSG00000028032	Papss1	3'-phosphoadenosine 5'-phosphosulfate synthase 1
chr2	52731873	52732539	667	*	148.808	-2.5951	0.184879	-14.0368	9.28721e-45	8.73901e-43	Intron (ENSMUST00000102759.7/56324, intron 1 of 13)	2	52719714	52742156	22443	2	56324	ENSMUST00000138290.1	9617	ENSMUSG00000055371	Stam2	signal transducing adaptor molecule (SH3 domain and ITAM motif) 2
chr13	94131994	94133109	1116	*	261.872	-1.9878	0.141617	-14.0365	9.31907e-45	8.76182e-43	Promoter (1-2kb)	13	94134740	94174326	39587	1	218454	ENSMUST00000120051.1	-1631	ENSMUSG00000045312	Lhfpl2	lipoma HMGIC fusion partner-like 2
chr1	186260984	186262178	1195	*	392.101	1.60167	0.114111	14.036	9.38416e-45	8.81583e-43	Distal Intergenic	1	186087731	186117310	29580	2	226791	ENSMUST00000045388.7	-143674	ENSMUSG00000039246	Lyplal1	lysophospholipase-like 1
chr2	38544778	38545537	760	*	284.159	1.69393	0.120706	14.0336	9.71128e-45	9.1157e-43	Intron (ENSMUST00000054234.9/59126, intron 1 of 9)	2	38514626	38560910	46285	1	59126	ENSMUST00000156726.1	30152	ENSMUSG00000026749	Nek6	NIMA (never in mitosis gene a)-related expressed kinase 6
chr18	55302809	55303951	1143	*	303.452	-1.66897	0.118929	-14.0334	9.74014e-45	9.13533e-43	Distal Intergenic	18	54888045	54990180	102136	2	269023	ENSMUST00000064763.5	-312629	ENSMUSG00000052713	Zfp608	zinc finger protein 608
chr2	102764633	102765553	921	*	116.649	-3.2441	0.231305	-14.0252	1.09323e-44	1.02451e-42	Intron (ENSMUST00000080210.9/20511, intron 8 of 10)	2	102761173	102781557	20385	1	20511	ENSMUST00000154446.1	3460	ENSMUSG00000005089	Slc1a2	solute carrier family 1 (glial high affinity glutamate transporter), member 2
chr12	44918762	44920039	1278	*	212.528	2.08298	0.148521	14.0248	1.09932e-44	1.02854e-42	Intron (ENSMUST00000053768.13/217517, intron 2 of 5)	12	44861365	45012964	151600	2	217517	ENSMUST00000130202.1	92925	ENSMUSG00000046314	Stxbp6	syntaxin binding protein 6 (amisyn)
chr4	58917022	58917589	568	*	258.138	-2.02425	0.144334	-14.0248	1.09922e-44	1.02854e-42	Distal Intergenic	4	58860796	58912749	51954	2	230249	ENSMUST00000055822.14	-4273	ENSMUSG00000050812	Ecpas	Ecm29 proteasome adaptor and scaffold
chr12	73449093	73449742	650	*	771.008	-1.17182	0.0835559	-14.0244	1.10502e-44	1.03304e-42	Exon (ENSMUST00000221762.1/ENSMUST00000221762.1, exon 3 of 3)	12	73364075	73409557	45483	2	380765	ENSMUST00000221180.1	-39536	ENSMUSG00000056359	D830013O20Rik	RIKEN cDNA D830013O20 gene
chr14	31401798	31403030	1233	*	614.757	-1.42039	0.101319	-14.0189	1.19425e-44	1.11464e-42	Intron (ENSMUST00000140002.7/24056, intron 3 of 10)	14	31377595	31407385	29791	2	24056	ENSMUST00000147586.1	4355	ENSMUSG00000021892	Sh3bp5	SH3-domain binding protein 5 (BTK-associated)
chr17	13009879	13010604	726	*	549.176	-1.32444	0.0944751	-14.0189	1.19424e-44	1.11464e-42	Promoter (<=1kb)	17	13010340	13013469	3130	1	20656	ENSMUST00000233278.1	0	ENSMUSG00000006818	Sod2	superoxide dismutase 2, mitochondrial
chr4	63348559	63349230	672	*	113.872	-3.2213	0.229944	-14.009	1.3725e-44	1.27997e-42	Distal Intergenic	4	63344560	63348163	3604	1	18405	ENSMUST00000030044.2	3999	ENSMUSG00000039196	Orm1	orosomucoid 1
chr1	135593355	135594798	1444	*	854.316	-1.14089	0.0814429	-14.0085	1.38372e-44	1.28939e-42	Intron (ENSMUST00000067468.5/215714, intron 2 of 5)	1	135434580	135585705	151126	2	215690	ENSMUST00000067414.12	-7650	ENSMUSG00000009418	Nav1	neuron navigator 1
chr6	39551707	39552847	1141	*	221.371	-2.67747	0.191155	-14.0068	1.41663e-44	1.31899e-42	Intron (ENSMUST00000036877.9/209773, intron 1 of 18)	6	39462378	39557867	95490	2	209773	ENSMUST00000036877.9	5020	ENSMUSG00000038456	Dennd2a	DENN/MADD domain containing 2A
chr1	171016772	171018146	1375	*	1996.19	0.891187	0.063671	13.9968	1.63161e-44	1.51793e-42	Promoter (<=1kb)	1	171018920	171029761	10842	1	246256	ENSMUST00000078825.4	-774	ENSMUSG00000059089	Fcgr4	Fc receptor, IgG, low affinity IV
chr12	8853702	8854988	1287	*	546.086	-1.44039	0.102949	-13.9912	1.76333e-44	1.63914e-42	Distal Intergenic	12	8921664	8938742	17079	1	17775	ENSMUST00000020909.3	-66676	ENSMUSG00000020585	Laptm4a	lysosomal-associated protein transmembrane 4A
chr16	10498134	10498841	708	*	169.862	-2.60981	0.186584	-13.9874	1.86205e-44	1.72951e-42	Intron (ENSMUST00000230395.1/12265, intron 1 of 18)	16	10489783	10492234	2452	1	12265	ENSMUST00000230392.1	8351	ENSMUSG00000022504	Ciita	class II transactivator
chr8	115397768	115398787	1020	*	212.441	-2.26687	0.162091	-13.9852	1.91986e-44	1.78177e-42	Distal Intergenic	8	115701435	115707794	6360	2	17132	ENSMUST00000109104.1	309007	ENSMUSG00000055435	Maf	avian musculoaponeurotic fibrosarcoma oncogene homolog
chr10	82796354	82797489	1136	*	344.496	-1.70793	0.122154	-13.9818	2.0145e-44	1.8681e-42	Distal Intergenic	10	82812123	82824242	12120	1	70003	ENSMUST00000076984.7	-14634	ENSMUSG00000056821	1700028I16Rik	RIKEN cDNA 1700028I16 gene
chr6	120478221	120479898	1678	*	2114.11	-0.952218	0.0681096	-13.9807	2.04563e-44	1.89544e-42	Exon (ENSMUST00000204239.2/16172, exon 9 of 11)	6	120473603	120480038	6436	1	16172	ENSMUST00000204078.1	4618	ENSMUSG00000002897	Il17ra	interleukin 17 receptor A
chr18	82504243	82505647	1405	*	1006.87	-1.16764	0.0835551	-13.9744	2.23314e-44	2.06751e-42	Intron (ENSMUST00000091789.10/17196, intron 2 of 3)	18	82475370	82584217	108848	1	17196	ENSMUST00000143506.7	28873	ENSMUSG00000041607	Mbp	myelin basic protein
chr1	191416585	191417549	965	*	231.753	-1.9294	0.138088	-13.9723	2.30129e-44	2.1289e-42	Distal Intergenic	1	191372571	191399299	26729	2	226849	ENSMUST00000195859.1	-17286	ENSMUSG00000026626	Ppp2r5a	protein phosphatase 2, regulatory subunit B', alpha
chr19	9930301	9932457	2157	*	3012.87	-0.777652	0.0556618	-13.971	2.34269e-44	2.16545e-42	Distal Intergenic	19	9872297	9899533	27237	2	16319	ENSMUST00000025562.7	-30768	ENSMUSG00000024660	Incenp	inner centromere protein
chr18	75246656	75247562	907	*	146.28	-3.03046	0.216986	-13.9662	2.50765e-44	2.31421e-42	Intron (ENSMUST00000039608.7/69190, intron 16 of 16)	18	75288655	75297317	8663	2	100503117	ENSMUST00000190465.1	49755	ENSMUSG00000102047	2010010A06Rik	RIKEN cDNA 2010010A06 gene
chr2	152102023	152102523	501	*	217.862	-2.07764	0.148762	-13.9662	2.50715e-44	2.31421e-42	Promoter (2-3kb)	2	152105516	152109211	3696	1	76650	ENSMUST00000137751.1	-2993	ENSMUSG00000032802	Srxn1	sulfiredoxin 1 homolog (S. cerevisiae)
chr16	84615334	84615677	344	*	104.242	-3.6678	0.262639	-13.9652	2.54172e-44	2.34378e-42	Distal Intergenic	16	84703167	84715245	12079	1	100653389	ENSMUST00000185662.6	-87490	ENSMUSG00000097418	Mir155hg	Mir155 host gene (non-protein coding)
chrX	19160309	19160885	577	*	201.976	-2.41411	0.172884	-13.9638	2.5921e-44	2.38832e-42	Intron (ENSMUST00000143129.1/ENSMUST00000143129.1, intron 2 of 2)	20	19146893	19146971	79	2	723828	ENSMUST00000083537.1	-13338	ENSMUSG00000065471	Mir222	microRNA 222
chr14	31780894	31782092	1199	*	996.988	-1.05526	0.0755834	-13.9616	2.67494e-44	2.46268e-42	Promoter (<=1kb)	14	31701846	31781915	80070	2	105522	ENSMUST00000227089.1	0	ENSMUSG00000014496	Ankrd28	ankyrin repeat domain 28
chr14	54767533	54767826	294	*	167.589	-2.67063	0.19137	-13.9553	2.91972e-44	2.68589e-42	Intron (ENSMUST00000022787.7/50934, intron 1 of 10)	14	54722209	54781930	59722	2	50934	ENSMUST00000022787.7	14104	ENSMUSG00000022180	Slc7a8	solute carrier family 7 (cationic amino acid transporter, y+ system), member 8
chr10	51416572	51417075	504	*	128.622	-2.93987	0.21068	-13.9542	2.96509e-44	2.72545e-42	Distal Intergenic	10	51480612	51496481	15870	1	14728	ENSMUST00000218123.1	-63537	ENSMUSG00000062593	Lilrb4a	leukocyte immunoglobulin-like receptor, subfamily B, member 4A
chr17	34092204	34093818	1615	*	660.918	-1.21007	0.0867625	-13.9469	3.28585e-44	3.01787e-42	Promoter (<=1kb)	17	34092340	34095234	2895	1	15001	ENSMUST00000025192.7	0	ENSMUSG00000024334	H2-Oa	histocompatibility 2, O region alpha locus
chr7	19276627	19277537	911	*	331.342	-1.69191	0.121313	-13.9467	3.29731e-44	3.02598e-42	Promoter (<=1kb)	7	19277821	19278155	335	2	232941	ENSMUST00000205792.1	618	ENSMUSG00000030402	Ppm1n	protein phosphatase, Mg2+/Mn2+ dependent, 1N (putative)
chr11	79071015	79072082	1068	*	291.824	-1.69508	0.121552	-13.9454	3.35627e-44	3.07763e-42	Promoter (2-3kb)	11	79030625	79074486	43862	2	16706	ENSMUST00000208969.1	2404	ENSMUSG00000018334	Ksr1	kinase suppressor of ras 1
chr7	125565471	125566169	699	*	187.001	-2.42473	0.173885	-13.9444	3.40108e-44	3.11624e-42	5' UTR	7	125552287	125577967	25681	1	16190	ENSMUST00000206846.1	13184	ENSMUSG00000030748	Il4ra	interleukin 4 receptor, alpha
chr15	66997656	66999051	1396	*	450.871	-1.63968	0.117605	-13.9422	3.51031e-44	3.21377e-42	Intron (ENSMUST00000171591.1/ENSMUST00000171591.1, intron 1 of 1)	15	66946537	66969640	23104	2	17988	ENSMUST00000164070.1	-28016	ENSMUSG00000005125	Ndrg1	N-myc downstream regulated gene 1
chr6	115953854	115954735	882	*	264.378	-2.0662	0.148203	-13.9417	3.5336e-44	3.23252e-42	Promoter (1-2kb)	6	115955800	115956364	565	2	67784	ENSMUST00000123165.1	1629	ENSMUSG00000030123	Plxnd1	plexin D1
chr1	56171022	56172025	1004	*	252.309	-1.925	0.138136	-13.9356	3.84962e-44	3.51881e-42	Distal Intergenic	1	56019023	56020137	1115	1	69356	ENSMUST00000190280.1	151999	ENSMUSG00000100372	1700003I22Rik	RIKEN cDNA 1700003I22 gene
chr5	30910425	30910818	394	*	188.007	-2.5878	0.185704	-13.9351	3.87773e-44	3.54169e-42	Promoter (2-3kb)	5	30913402	30921277	7876	1	100952	ENSMUST00000031055.7	-2584	ENSMUSG00000029163	Emilin1	elastin microfibril interfacer 1
chr12	25368799	25369858	1060	*	120.922	-3.04686	0.218731	-13.9297	4.17941e-44	3.8142e-42	Intron (ENSMUST00000220620.1/ENSMUST00000220620.1, intron 2 of 2)	12	25129174	25134931	5758	1	432641	ENSMUST00000223429.1	239625	NA	Gm17746	predicted gene, 17746
chr1	131037970	131038625	656	*	264.836	-1.80687	0.129719	-13.9291	4.21491e-44	3.84355e-42	Distal Intergenic	1	131019845	131024974	5130	1	16153	ENSMUST00000016673.5	18125	ENSMUSG00000016529	Il10	interleukin 10
chr6	17478854	17479489	636	*	129.184	-3.29114	0.236342	-13.9253	4.44541e-44	4.05054e-42	Intron (ENSMUST00000115443.7/17295, intron 1 of 21)	6	17491241	17571823	80583	1	17295	ENSMUST00000080469.11	-11752	ENSMUSG00000009376	Met	met proto-oncogene
chr15	25792444	25793154	711	*	87.9809	-3.53956	0.254282	-13.9198	4.79989e-44	4.37007e-42	Exon (ENSMUST00000110457.7/17909, exon 28 of 41)	15	25780190	25781368	1179	1	17909	ENSMUST00000145587.1	12254	ENSMUSG00000022272	Myo10	myosin X
chr1	62799831	62801190	1360	*	119.583	-2.86236	0.205673	-13.9171	4.99027e-44	4.5398e-42	Intron (ENSMUST00000075144.11/18187, intron 15 of 15)	1	62703702	62818695	114994	1	18187	ENSMUST00000114157.2	96129	ENSMUSG00000025969	Nrp2	neuropilin 2
chr19	40964958	40965853	896	*	456.262	-3.86052	0.2774	-13.9168	5.00695e-44	4.55139e-42	Exon (ENSMUST00000134568.1/17060, exon 3 of 3)	19	40928927	40994148	65222	2	17060	ENSMUST00000117695.7	28295	ENSMUSG00000061132	Blnk	B cell linker
chr12	32343534	32344438	905	*	400.434	-1.43929	0.103429	-13.9157	5.08461e-44	4.61833e-42	Distal Intergenic	12	32378704	32382943	4240	1	72123	ENSMUST00000172332.3	-34266	ENSMUSG00000090946	Ccdc71l	coiled-coil domain containing 71 like
chr14	70333431	70334753	1323	*	1382.97	-0.843416	0.0606264	-13.9117	5.37902e-44	4.88189e-42	Promoter (<=1kb)	14	70315793	70334198	18406	2	213053	ENSMUST00000152442.7	0	ENSMUSG00000022094	Slc39a14	solute carrier family 39 (zinc transporter), member 14
chr7	45082267	45083514	1248	*	1481.47	0.977	0.07025	13.9075	5.70545e-44	5.17407e-42	Promoter (<=1kb)	7	45083088	45083878	791	2	52377	ENSMUST00000210615.1	364	ENSMUSG00000019539	Rcn3	reticulocalbin 3, EF-hand calcium binding domain
chr13	60623788	60625404	1617	*	2061.67	-0.776298	0.0558293	-13.9049	5.91855e-44	5.36309e-42	Exon (ENSMUST00000225376.1/ENSMUST00000225376.1, exon 1 of 1)	13	60602232	60696515	94284	1	69635	ENSMUST00000225632.1	21556	ENSMUSG00000021559	Dapk1	death associated protein kinase 1
chr6	31265426	31267768	2343	*	1333.97	-1.32486	0.0953152	-13.8998	6.3555e-44	5.75451e-42	Intron (ENSMUST00000144612.7/73652, intron 1 of 5)	6	31277848	31293220	15373	1	73652	ENSMUST00000133510.1	-10080	ENSMUSG00000087380	2210408F21Rik	RIKEN cDNA 2210408F21 gene
chr17	35200070	35202723	2654	*	3933.1	-0.7321	0.0526729	-13.899	6.4258e-44	5.81358e-42	Promoter (<=1kb)	17	35199381	35202007	2627	2	21926	ENSMUST00000025263.14	0	ENSMUSG00000024401	Tnf	tumor necrosis factor
chr8	22693102	22693753	652	*	424.318	-1.69678	0.122096	-13.8972	6.58842e-44	5.95603e-42	Promoter (<=1kb)	8	22682757	22694065	11309	2	16150	ENSMUST00000131767.1	312	ENSMUSG00000031537	Ikbkb	inhibitor of kappaB kinase beta
chr5	3501066	3503027	1962	*	2052.08	-0.809806	0.0582723	-13.8969	6.61215e-44	5.97279e-42	Intron (ENSMUST00000165117.7/12571, intron 5 of 7)	5	3543833	3570238	26406	1	68152	ENSMUST00000197082.4	-40806	ENSMUSG00000058503	Fam133b	family with sequence similarity 133, member B
chr15	79326245	79326564	320	*	273.795	2.01538	0.145036	13.8957	6.72402e-44	6.06908e-42	Promoter (1-2kb)	15	79286228	79327964	41737	2	53357	ENSMUST00000174021.7	1400	ENSMUSG00000042632	Pla2g6	phospholipase A2, group VI
chr11	115653179	115654709	1531	*	889.426	1.20966	0.0870622	13.8942	6.87048e-44	6.19641e-42	Intron (ENSMUST00000106499.7/14784, intron 2 of 3)	11	115614184	115628295	14112	2	67283	ENSMUST00000178003.7	-24884	ENSMUSG00000020744	Slc25a19	solute carrier family 25 (mitochondrial thiamine pyrophosphate carrier), member 19
chr14	54431367	54431699	333	*	195.364	-2.23074	0.160588	-13.8911	7.16944e-44	6.46097e-42	Promoter (<=1kb)	14	54431612	54441265	9654	1	17387	ENSMUST00000089688.5	0	ENSMUSG00000000957	Mmp14	matrix metallopeptidase 14 (membrane-inserted)
chr10	96457279	96457843	565	*	117.394	-3.9544	0.284732	-13.8881	7.47481e-44	6.7309e-42	Distal Intergenic	10	96617006	96622809	5804	1	12226	ENSMUST00000038377.8	-159163	ENSMUSG00000036478	Btg1	B cell translocation gene 1, anti-proliferative
chr18	5802366	5803373	1008	*	537.575	-1.31222	0.0944943	-13.8868	7.61746e-44	6.85399e-42	Distal Intergenic	18	5731081	5772804	41724	1	21417	ENSMUST00000177030.1	71285	ENSMUSG00000024238	Zeb1	zinc finger E-box binding homeobox 1
chr10	67657091	67659404	2314	*	807.838	-1.46865	0.105785	-13.8834	7.99125e-44	7.1847e-42	Distal Intergenic	10	67569216	67571959	2744	2	105245193	ENSMUST00000219796.1	-85132	NA	4930563J15Rik	RIKEN cDNA 4930563J15 gene
chr11	117968287	117970212	1926	*	2333.58	-0.807769	0.0581913	-13.8813	8.22806e-44	7.39183e-42	Promoter (<=1kb)	11	117966079	117969186	3108	2	12702	ENSMUST00000054002.3	0	ENSMUSG00000053113	Socs3	suppressor of cytokine signaling 3
chr15	58999108	58999869	762	*	293.501	-1.65864	0.119513	-13.8783	8.57669e-44	7.69902e-42	Intron (ENSMUST00000080371.7/211401, intron 3 of 14)	15	58947457	58972539	25083	2	211401	ENSMUST00000227290.1	-26569	ENSMUSG00000022353	Mtss1	MTSS I-BAR domain containing 1
chr13	49357615	49358133	519	*	212	-2.02458	0.145948	-13.8719	9.37224e-44	8.4066e-42	Intron (ENSMUST00000048544.13/76895, intron 1 of 6)	13	49341596	49387026	45431	1	76895	ENSMUST00000110085.10	16019	ENSMUSG00000037933	Bicd2	BICD cargo adaptor 2
chr9	89869361	89869954	594	*	123.719	-3.47199	0.250396	-13.866	1.01826e-43	9.12639e-42	Distal Intergenic	9	89909908	89915847	5940	1	19417	ENSMUST00000189545.1	-39954	ENSMUSG00000032356	Rasgrf1	RAS protein-specific guanine nucleotide-releasing factor 1
chr16	49943408	49944378	971	*	357.762	-1.53933	0.111109	-13.8542	1.2006e-43	1.07522e-41	Distal Intergenic	16	49866833	49911091	44259	1	16423	ENSMUST00000229104.1	76575	ENSMUSG00000055447	Cd47	CD47 antigen (Rh-related antigen, integrin-associated signal transducer)
chr4	62738035	62739218	1184	*	159.474	-2.61424	0.188703	-13.8537	1.2086e-43	1.08155e-41	Distal Intergenic	4	62700695	62704001	3307	1	50780	ENSMUST00000153875.2	37340	ENSMUSG00000059810	Rgs3	regulator of G-protein signaling 3
chr16	94647043	94648378	1336	*	722.61	-1.27599	0.0921106	-13.8528	1.22373e-43	1.09424e-41	Intron (ENSMUST00000119878.7/13548, intron 2 of 11)	16	94668896	94679521	10626	1	13548	ENSMUST00000134383.1	-20518	ENSMUSG00000022897	Dyrk1a	dual-specificity tyrosine-(Y)-phosphorylation regulated kinase 1a
chr6	17450010	17451207	1198	*	446.838	-1.71881	0.124082	-13.8522	1.23361e-43	1.10221e-41	Distal Intergenic	6	17463800	17573980	110181	1	17295	ENSMUST00000115443.7	-12593	ENSMUSG00000009376	Met	met proto-oncogene
chr6	17490664	17491378	715	*	119.823	-3.17266	0.229253	-13.8391	1.48007e-43	1.3214e-41	Promoter (<=1kb)	6	17491241	17571823	80583	1	17295	ENSMUST00000080469.11	0	ENSMUSG00000009376	Met	met proto-oncogene
chr4	11479836	11480624	789	*	389.609	1.45512	0.105203	13.8315	1.64592e-43	1.46833e-41	Distal Intergenic	4	11485958	11527621	41664	1	66185	ENSMUST00000055372.13	-5334	ENSMUSG00000040720	Virma	vir like m6A methyltransferase associated
chr2	117328347	117329321	975	*	106.391	-3.6211	0.261804	-13.8314	1.64886e-43	1.46981e-41	Intron (ENSMUST00000102534.10/19419, intron 2 of 16)	2	117282542	117342709	60168	2	19419	ENSMUST00000172901.7	13388	ENSMUSG00000027347	Rasgrp1	RAS guanyl releasing protein 1
chr5	24263708	24264556	849	*	382.199	-1.69936	0.122916	-13.8253	1.79289e-43	1.59696e-41	Distal Intergenic	5	24320083	24322254	2172	2	16511	ENSMUST00000129246.1	57698	ENSMUSG00000038319	Kcnh2	potassium voltage-gated channel, subfamily H (eag-related), member 2
chr17	80925397	80926556	1160	*	125.91	-3.1577	0.228485	-13.8202	1.92655e-43	1.71469e-41	Intron (ENSMUST00000220322.1/320784, intron 3 of 5)	17	80944632	81001816	57185	1	68027	ENSMUST00000025092.4	-18076	ENSMUSG00000024245	Tmem178	transmembrane protein 178
chr8	40921211	40921784	574	*	146.725	-2.85221	0.20645	-13.8155	2.05453e-43	1.82718e-41	3' UTR	8	40926212	40939944	13733	1	68797	ENSMUST00000143216.1	-4428	ENSMUSG00000031595	Pdgfrl	platelet-derived growth factor receptor-like
chr14	72834975	72835978	1004	*	106.825	-3.91843	0.283689	-13.8124	2.14496e-43	1.90613e-41	Intron (ENSMUST00000227565.1/ENSMUST00000227565.1, intron 2 of 5)	14	72537946	72710003	172058	2	319448	ENSMUST00000089017.11	-124972	ENSMUSG00000033487	Fndc3a	fibronectin type III domain containing 3A
chr1	191879954	191880694	741	*	364.169	-1.9303	0.139753	-13.8122	2.15169e-43	1.91064e-41	Distal Intergenic	1	191890233	191899256	9024	2	98736	ENSMUST00000140401.1	18562	ENSMUSG00000055833	1700034H15Rik	RIKEN cDNA 1700034H15 gene
chr1	40847552	40848268	717	*	137.707	-2.9587	0.21432	-13.8051	2.37427e-43	2.10666e-41	Intron (ENSMUST00000114765.3/381339, intron 4 of 4)	1	40805601	40856887	51287	1	381339	ENSMUST00000114765.3	41951	ENSMUSG00000079588	Tmem182	transmembrane protein 182
chr17	47918726	47919575	850	*	100.53	-3.35096	0.242769	-13.8031	2.4425e-43	2.16553e-41	Intron (ENSMUST00000113265.7/74123, intron 1 of 16)	17	47867764	47924400	56637	2	74123	ENSMUST00000113263.7	4825	ENSMUSG00000023991	Foxp4	forkhead box P4
chr3	32402732	32403720	989	*	527.171	-1.58219	0.114636	-13.8019	2.48327e-43	2.19998e-41	Intron (ENSMUST00000108243.7/18706, intron 1 of 20)	3	32397671	32466107	68437	1	18706	ENSMUST00000108243.7	5061	ENSMUSG00000027665	Pik3ca	phosphatidylinositol-4,5-bisphosphate 3-kinase catalytic subunit alpha
chr11	69762757	69763039	283	*	259.075	-1.82861	0.132494	-13.8015	2.49683e-43	2.21029e-41	Promoter (<=1kb)	11	69759890	69761968	2079	2	56293	ENSMUST00000102586.4	-789	ENSMUSG00000018776	Slc35g3	solute carrier family 35, member G3
chr3	87518414	87518759	346	*	113.632	-3.25584	0.235951	-13.7988	2.59247e-43	2.29319e-41	Distal Intergenic	3	87525407	87540156	14750	1	27049	ENSMUST00000119109.7	-6648	ENSMUSG00000003382	Etv3	ets variant 3
chr7	118494458	118494799	342	*	496.731	1.29693	0.0939934	13.7981	2.61675e-43	2.31289e-41	Promoter (2-3kb)	7	118485111	118491975	6865	2	319622	ENSMUST00000178344.2	-2483	ENSMUSG00000095115	Itpripl2	inositol 1,4,5-triphosphate receptor interacting protein-like 2
chr6	125252075	125253067	993	*	452.501	1.29909	0.0941533	13.7976	2.6337e-43	2.32609e-41	Distal Intergenic	6	125265476	125287286	21811	1	73870	ENSMUST00000204911.2	-12409	ENSMUSG00000108129	4930417O13Rik	RIKEN cDNA 4930417O13 gene
chr5	90611342	90611930	589	*	207.765	-2.18201	0.15817	-13.7954	2.71702e-43	2.39783e-41	Promoter (1-2kb)	5	90603623	90609801	6179	2	73246	ENSMUST00000202807.1	-1541	ENSMUSG00000029370	Rassf6	Ras association (RalGDS/AF-6) domain family member 6
chr10	67204529	67205643	1115	*	590.501	1.37794	0.099891	13.7945	2.7524e-43	2.42719e-41	Intron (ENSMUST00000174317.7/108829, intron 3 of 9)	10	67217740	67218356	617	1	108829	ENSMUST00000173187.1	-12097	ENSMUSG00000037876	Jmjd1c	jumonji domain containing 1C
chr3	95655555	95656150	596	*	581.148	-1.4547	0.105464	-13.7934	2.7937e-43	2.46173e-41	Promoter (2-3kb)	3	95658788	95663176	4389	1	17210	ENSMUST00000037947.14	-2638	ENSMUSG00000038612	Mcl1	myeloid cell leukemia sequence 1
chr3	87007793	87008916	1124	*	595.338	-1.24629	0.0903571	-13.7929	2.81065e-43	2.47477e-41	Distal Intergenic	3	86995834	86999441	3608	2	12479	ENSMUST00000029717.3	-8352	ENSMUSG00000028076	Cd1d1	CD1d1 antigen
chr10	44574108	44575190	1083	*	195.677	-2.26685	0.164392	-13.7892	2.95869e-43	2.60313e-41	Distal Intergenic	10	44446717	44528501	81785	2	12142	ENSMUST00000167340.1	-45607	ENSMUSG00000038151	Prdm1	PR domain containing 1, with ZNF domain
chr17	12363593	12364630	1038	*	179.112	-2.35484	0.170807	-13.7866	3.07086e-43	2.69975e-41	Distal Intergenic	17	12378608	12419385	40778	1	18815	ENSMUST00000014578.6	-13978	ENSMUSG00000059481	Plg	plasminogen
chr11	113729932	113730344	413	*	209.885	-2.72586	0.197754	-13.7841	3.17674e-43	2.7907e-41	Intron (ENSMUST00000106616.1/56699, intron 1 of 1)	11	113728983	113739322	10340	2	56699	ENSMUST00000131488.1	8978	ENSMUSG00000041598	Cdc42ep4	CDC42 effector protein (Rho GTPase binding) 4
chr19	29156492	29158328	1837	*	149.105	-2.75644	0.200064	-13.7778	3.46858e-43	3.04475e-41	Distal Intergenic	19	29135279	29135375	97	1	724062	ENSMUST00000083622.1	21213	ENSMUSG00000065556	Mir101b	microRNA 101b
chr11	94158730	94159850	1121	*	1387.45	0.92941	0.0674786	13.7734	3.68423e-43	3.23159e-41	Distal Intergenic	11	94211454	94215495	4042	1	22057	ENSMUST00000041589.5	-51604	ENSMUSG00000037573	Tob1	transducer of ErbB-2.1
chr3	84747774	84749570	1797	*	804.283	1.08217	0.0785724	13.7729	3.71063e-43	3.25227e-41	Intron (ENSMUST00000154148.7/99889, intron 3 of 9)	3	84690223	84692544	2322	1	320782	ENSMUST00000128344.1	57551	ENSMUSG00000056498	Tmem154	transmembrane protein 154
chr4	150801767	150802161	395	*	151.424	-2.61832	0.19014	-13.7705	3.83479e-43	3.35854e-41	Distal Intergenic	4	150853919	150868892	14974	1	74155	ENSMUST00000073600.8	-51758	ENSMUSG00000028967	Errfi1	ERBB receptor feedback inhibitor 1
chr10	96632800	96633442	643	*	566.513	-1.43819	0.104457	-13.7682	3.95816e-43	3.46395e-41	Distal Intergenic	10	96617554	96618668	1115	1	12226	ENSMUST00000218953.1	15246	ENSMUSG00000036478	Btg1	B cell translocation gene 1, anti-proliferative
chr5	120954028	120955588	1561	*	379.442	-1.80171	0.130881	-13.7659	4.08508e-43	3.57231e-41	Exon (ENSMUST00000079204.8/19894, exon 12 of 22)	5	120914536	120921652	7117	1	100535	ENSMUST00000044224.4	39492	ENSMUSG00000032623	Oas1d	2'-5' oligoadenylate synthetase 1D
chr2	164355921	164357165	1245	*	890.124	-1.10508	0.0802921	-13.7632	4.24259e-43	3.70723e-41	Promoter (<=1kb)	2	164354162	164356067	1906	2	20568	ENSMUST00000165980.1	0	ENSMUSG00000017002	Slpi	secretory leukocyte peptidase inhibitor
chr6	115510786	115512251	1466	*	1542.17	0.857173	0.0622925	13.7605	4.40714e-43	3.84809e-41	Distal Intergenic	6	115544664	115554272	9609	1	381802	ENSMUST00000130425.7	-32413	ENSMUSG00000042389	Tsen2	tRNA splicing endonuclease subunit 2
chr9	63245068	63245926	859	*	304.52	1.75601	0.127697	13.7514	4.99821e-43	4.36087e-41	Intron (ENSMUST00000034920.10/23938, intron 16 of 21)	9	63216271	63303143	86873	2	23938	ENSMUST00000213604.1	57217	ENSMUSG00000058444	Map2k5	mitogen-activated protein kinase kinase 5
chr6	116648875	116650569	1695	*	983.829	-2.18238	0.158731	-13.7489	5.16891e-43	4.50639e-41	Promoter (<=1kb)	6	116650609	116652794	2186	1	213393	ENSMUST00000067354.9	-40	ENSMUSG00000048489	Depp1	DEPP1 autophagy regulator
chr2	45126048	45127075	1028	*	676.128	-1.21863	0.0886406	-13.748	5.23345e-43	4.55921e-41	Distal Intergenic	2	44983632	45117395	133764	2	24136	ENSMUST00000176438.8	-8653	ENSMUSG00000026872	Zeb2	zinc finger E-box binding homeobox 2
chr5	139363846	139365707	1862	*	1804.37	0.80301	0.0584133	13.747	5.30521e-43	4.61822e-41	Exon (ENSMUST00000066052.11/73212, exon 3 of 5)	5	139369650	139369745	96	2	723898	ENSMUST00000083659.1	4038	ENSMUSG00000065593	Mir339	microRNA 339
chr3	87512359	87512864	506	*	418.62	-1.41245	0.102746	-13.747	5.31047e-43	4.61931e-41	Distal Intergenic	3	87525407	87540156	14750	1	27049	ENSMUST00000119109.7	-12543	ENSMUSG00000003382	Etv3	ets variant 3
chr16	30524398	30524923	526	*	140.531	-2.78287	0.202453	-13.7457	5.4012e-43	4.69468e-41	Intron (ENSMUST00000144491.7/224090, intron 9 of 9)	16	30513970	30540909	26940	2	224090	ENSMUST00000149110.2	15986	ENSMUSG00000022537	Tmem44	transmembrane protein 44
chr15	84312019	84312868	850	*	204.062	-2.23145	0.162371	-13.7429	5.61965e-43	4.88086e-41	Exon (ENSMUST00000023072.6/170736, exon 12 of 13)	15	84324026	84327050	3025	1	64099	ENSMUST00000127551.1	-11158	ENSMUSG00000022439	Parvg	parvin, gamma
chr9	66989300	66991420	2121	*	833.966	-2.17728	0.158458	-13.7404	5.81471e-43	5.04647e-41	Distal Intergenic	9	66955393	66975484	20092	2	80907	ENSMUST00000034929.6	-13816	ENSMUSG00000032370	Lactb	lactamase, beta
chr11	79213442	79214615	1174	*	992.116	-1.0176	0.0741328	-13.7267	7.02155e-43	6.08469e-41	Distal Intergenic	11	79240307	79242949	2643	2	78889	ENSMUST00000153585.1	28334	ENSMUSG00000017677	Wsb1	WD repeat and SOCS box-containing 1
chr12	73818747	73819838	1092	*	144.126	-2.57388	0.187508	-13.7268	7.02062e-43	6.08469e-41	Distal Intergenic	12	73901375	73947530	46156	1	15251	ENSMUST00000110461.7	-81537	ENSMUSG00000021109	Hif1a	hypoxia inducible factor 1, alpha subunit
chr19	16107523	16108385	863	*	187.908	-2.42554	0.176755	-13.7226	7.43339e-43	6.43674e-41	Distal Intergenic	19	16132831	16387463	254633	1	14682	ENSMUST00000025541.5	-24446	ENSMUSG00000024639	Gnaq	guanine nucleotide binding protein, alpha q polypeptide
chr19	11329233	11330072	840	*	370.016	-1.48219	0.108025	-13.7208	7.62189e-43	6.595e-41	Intron (ENSMUST00000025574.10/109225, intron 2 of 6)	19	11321409	11324628	3220	2	109225	ENSMUST00000159269.1	-4605	ENSMUSG00000024672	Ms4a7	membrane-spanning 4-domains, subfamily A, member 7
chr8	46422209	46423365	1157	*	151.389	-2.37036	0.172792	-13.718	7.92187e-43	6.84941e-41	Distal Intergenic	8	46471037	46536051	65015	1	14081	ENSMUST00000034046.12	-47672	ENSMUSG00000018796	Acsl1	acyl-CoA synthetase long-chain family member 1
chr7	19831663	19832491	829	*	851.043	-1.08262	0.0789218	-13.7177	7.95561e-43	6.87342e-41	Distal Intergenic	7	19808462	19822770	14309	2	12051	ENSMUST00000120537.7	-8893	ENSMUSG00000053175	Bcl3	B cell leukemia/lymphoma 3
chr12	33172867	33173188	322	*	350.583	-1.51147	0.110199	-13.7159	8.15936e-43	7.04416e-41	Intron (ENSMUST00000077456.12/380753, intron 1 of 2)	12	33147805	33328849	181045	1	380753	ENSMUST00000136644.7	25062	ENSMUSG00000020564	Atxn7l1	ataxin 7-like 1
chr13	49321233	49322565	1333	*	705.83	-1.2184	0.0888517	-13.7127	8.51783e-43	7.34813e-41	Promoter (<=1kb)	13	49273382	49320311	46930	2	30938	ENSMUST00000110086.1	-922	ENSMUSG00000037946	Fgd3	FYVE, RhoGEF and PH domain containing 3
chr2	132152599	132153157	559	*	215.78	-2.55193	0.186124	-13.7109	8.73884e-43	7.53314e-41	Intron (ENSMUST00000131603.1/ENSMUST00000131603.1, intron 1 of 2)	2	132074834	132145108	70275	2	54338	ENSMUST00000127724.7	-7491	ENSMUSG00000027340	Slc23a2	solute carrier family 23 (nucleobase transporters), member 2
chr1	191266577	191267165	589	*	695.719	1.18784	0.08664	13.7101	8.83429e-43	7.60973e-41	Distal Intergenic	1	191224454	191225835	1382	1	100504360	ENSMUST00000139056.2	42123	NA	D730003I15Rik	RIKEN cDNA D730003I15 gene
chr9	70251616	70252458	843	*	448.551	-1.36911	0.0999259	-13.7012	9.98406e-43	8.59368e-41	Intron (ENSMUST00000213863.1/71602, intron 1 of 3)	9	70207368	70399766	192399	1	71602	ENSMUST00000034745.8	44248	ENSMUSG00000032220	Myo1e	myosin IE
chr7	19817096	19818071	976	*	1187.08	-0.98123	0.0716304	-13.6985	1.0362e-42	8.91232e-41	Promoter (1-2kb)	7	19811495	19815996	4502	2	12051	ENSMUST00000141996.1	-1100	ENSMUSG00000053175	Bcl3	B cell leukemia/lymphoma 3
chr2	31977095	31977612	518	*	114.269	-3.24802	0.237108	-13.6985	1.03702e-42	8.9127e-41	Promoter (2-3kb)	2	31979772	31991361	11590	1	227720	ENSMUST00000129496.1	-2160	ENSMUSG00000001855	Nup214	nucleoporin 214
chr6	34784493	34784938	446	*	120.056	-3.2796	0.239473	-13.6951	1.08673e-42	9.33299e-41	Intron (ENSMUST00000202017.3/76223, intron 3 of 17)	6	34780890	34785683	4794	1	76223	ENSMUST00000115009.1	3603	ENSMUSG00000038836	Agbl3	ATP/GTP binding protein-like 3
chr6	91488486	91489441	956	*	744.147	-1.08822	0.0794719	-13.6931	1.11569e-42	9.57456e-41	3' UTR	6	91476600	91478257	1658	1	74122	ENSMUST00000144246.1	11886	ENSMUSG00000030095	Tmem43	transmembrane protein 43
chr2	32927256	32928896	1641	*	1070.07	-0.96538	0.0705082	-13.6917	1.13767e-42	9.75587e-41	Exon (ENSMUST00000028132.13/227738, exon 23 of 25)	2	32921642	32923639	1998	1	227737	ENSMUST00000151607.1	5614	ENSMUSG00000026796	Fam129b	family with sequence similarity 129, member B
chr5	113975389	113976413	1025	*	672.199	-1.26221	0.0921984	-13.6902	1.16203e-42	9.95739e-41	Intron (ENSMUST00000159592.7/231637, intron 2 of 14)	5	113965602	113966756	1155	2	231637	ENSMUST00000162396.1	-8633	ENSMUSG00000042121	Ssh1	slingshot protein phosphatase 1
chr15	50360551	50361119	569	*	152.684	-2.45499	0.179334	-13.6895	1.17348e-42	1.0048e-40	Distal Intergenic	15	50819499	50827521	8023	2	83925	ENSMUST00000183421.1	466402	ENSMUSG00000038679	Trps1	transcriptional repressor GATA binding 1
chr14	70367499	70367950	452	*	113.799	-3.28483	0.239962	-13.6889	1.18207e-42	1.01141e-40	Distal Intergenic	14	70331077	70351425	20349	2	213053	ENSMUST00000142598.1	-16074	ENSMUSG00000022094	Slc39a14	solute carrier family 39 (zinc transporter), member 14
chr9	62624497	62625332	836	*	121.246	-4.0103	0.292974	-13.6882	1.19389e-42	1.02076e-40	Distal Intergenic	9	62677826	62783982	106157	1	319480	ENSMUST00000034774.8	-52494	ENSMUSG00000032243	Itga11	integrin alpha 11
chr6	87068053	87069890	1838	*	734.205	1.1608	0.0848049	13.6879	1.19909e-42	1.02444e-40	Intron (ENSMUST00000113658.7/14583, intron 11 of 18)	6	87076808	87086356	9549	1	14583	ENSMUST00000146410.1	-6918	ENSMUSG00000029992	Gfpt1	glutamine fructose-6-phosphate transaminase 1
chr4	119125238	119126326	1089	*	2052.75	-0.820529	0.0599541	-13.6859	1.23201e-42	1.05178e-40	Intron (ENSMUST00000030398.9/20525, intron 2 of 9)	4	119108914	119137330	28417	1	20525	ENSMUST00000174372.2	16324	ENSMUSG00000028645	Slc2a1	solute carrier family 2 (facilitated glucose transporter), member 1
chr19	29149633	29150928	1296	*	132.342	-3.06701	0.224162	-13.6821	1.29861e-42	1.10782e-40	Distal Intergenic	19	29135279	29135375	97	1	724062	ENSMUST00000083622.1	14354	ENSMUSG00000065556	Mir101b	microRNA 101b
chr4	125290553	125291376	824	*	200.666	-2.14199	0.156584	-13.6795	1.34632e-42	1.14768e-40	Distal Intergenic	4	125118423	125127840	9418	2	230738	ENSMUST00000036188.7	-162713	ENSMUSG00000042677	Zc3h12a	zinc finger CCCH type containing 12A
chr2	157451446	157451978	533	*	169.093	-2.64099	0.1931	-13.6768	1.39723e-42	1.19019e-40	Intron (ENSMUST00000109533.7/20779, intron 2 of 13)	2	157455671	157471838	16168	1	20779	ENSMUST00000109531.7	-3693	ENSMUSG00000027646	Src	Rous sarcoma oncogene
chr14	31664307	31665198	892	*	601.404	-1.41047	0.10313	-13.6767	1.39953e-42	1.19127e-40	Intron (ENSMUST00000128014.1/26363, intron 1 of 2)	14	31635648	31641286	5639	2	56794	ENSMUST00000135751.1	-23021	ENSMUSG00000021884	Hacl1	2-hydroxyacyl-CoA lyase 1
chr16	45377198	45377871	674	*	445.097	-1.49269	0.109161	-13.6741	1.44949e-42	1.23288e-40	Distal Intergenic	16	45392245	45400312	8068	2	17470	ENSMUST00000167355.7	22441	ENSMUSG00000022661	Cd200	CD200 antigen
chr16	62729565	62730628	1064	*	276.949	-1.99989	0.146272	-13.6724	1.48383e-42	1.26115e-40	Downstream (1-2kb)	16	62735161	62767123	31963	2	106338	ENSMUST00000156676.1	36495	ENSMUSG00000050312	Nsun3	NOL1/NOP2/Sun domain family member 3
chr10	8875190	8875613	424	*	301.761	-1.51061	0.110494	-13.6715	1.50357e-42	1.27605e-40	Intron (ENSMUST00000015449.5/70097, intron 1 of 19)	10	8813722	8886052	72331	2	70097	ENSMUST00000213032.1	10439	ENSMUSG00000015305	Sash1	SAM and SH3 domain containing 1
chr11	118458922	118460025	1104	*	701.987	1.1095	0.0811539	13.6715	1.5025e-42	1.27605e-40	Distal Intergenic	11	118444200	118454995	10796	2	100126224	ENSMUST00000142751.1	-3927	ENSMUSG00000086514	Gm11747	predicted gene 11747
chr4	63383362	63383881	520	*	254.603	-1.8554	0.135882	-13.6545	1.89868e-42	1.61019e-40	Promoter (2-3kb)	4	63379924	63381203	1280	2	100182	ENSMUST00000140586.1	-2159	ENSMUSG00000039158	Akna	AT-hook transcription factor
chr10	19204053	19204370	318	*	96.3803	-4.28513	0.313871	-13.6525	1.95016e-42	1.65262e-40	Exon (ENSMUST00000216041.1/100504265, exon 4 of 4)	10	19167238	19206702	39465	1	100504265	ENSMUST00000216683.1	36815	NA	Gm20139	predicted gene, 20139
chr1	39611930	39612267	338	*	116.771	-3.29535	0.241429	-13.6494	2.03583e-42	1.72395e-40	Distal Intergenic	1	39551296	39577405	26110	2	67702	ENSMUST00000062525.10	-34525	ENSMUSG00000048234	Rnf149	ring finger protein 149
chr3	93476260	93477434	1175	*	296.64	-1.78347	0.130704	-13.6451	2.15809e-42	1.82614e-40	Distal Intergenic	3	93468754	93471980	3227	1	71325	ENSMUST00000029516.2	7506	ENSMUSG00000027908	Tchhl1	trichohyalin-like 1
chr12	32773827	32775133	1307	*	619.795	-1.17718	0.0862882	-13.6424	2.24007e-42	1.89412e-40	Distal Intergenic	12	32819545	32839207	19663	1	59027	ENSMUST00000220200.1	-44412	ENSMUSG00000020572	Nampt	nicotinamide phosphoribosyltransferase
chr17	73033794	73035647	1854	*	569.993	1.31706	0.0965544	13.6406	2.29541e-42	1.93949e-40	Distal Intergenic	17	73107985	73161991	54007	1	225010	ENSMUST00000130574.3	-72338	ENSMUSG00000054469	Lclat1	lysocardiolipin acyltransferase 1
chr6	125501009	125501644	636	*	283.648	1.75769	0.128864	13.6399	2.31728e-42	1.95652e-40	Intron (ENSMUST00000203423.1/ENSMUST00000203423.1, intron 1 of 2)	6	125460266	125494791	34526	2	12527	ENSMUST00000032492.8	-6218	ENSMUSG00000030342	Cd9	CD9 antigen
chr9	88276937	88277957	1021	*	567.156	-1.19759	0.0878022	-13.6396	2.32842e-42	1.9645e-40	Distal Intergenic	9	88327197	88372092	44896	1	23959	ENSMUST00000034992.7	-49240	ENSMUSG00000032420	Nt5e	5' nucleotidase, ecto
chr12	3220839	3221817	979	*	753.689	-1.15037	0.0843434	-13.6391	2.34365e-42	1.97589e-40	Intron (ENSMUST00000218269.1/ENSMUST00000218269.1, intron 2 of 3)	12	3235504	3241410	5907	1	74173	ENSMUST00000178074.7	-13687	ENSMUSG00000079179	Rab10os	RAB10, member RAS oncogene family, opposite strand
chr2	129504094	129505026	933	*	283.202	-3.50473	0.256964	-13.639	2.34847e-42	1.97851e-40	Intron (ENSMUST00000050309.5/228592, intron 1 of 6)	2	129458359	129536602	78244	2	228592	ENSMUST00000050309.5	31576	ENSMUSG00000043727	F830045P16Rik	RIKEN cDNA F830045P16 gene
chr7	110777191	110777786	596	*	610.389	-1.25352	0.0919715	-13.6294	2.67677e-42	2.25344e-40	Promoter (<=1kb)	7	110777690	110791314	13625	1	11717	ENSMUST00000148292.1	0	ENSMUSG00000005686	Ampd3	adenosine monophosphate deaminase 3
chr1	55112938	55114137	1200	*	107.679	-3.27527	0.240317	-13.6289	2.69559e-42	2.26763e-40	Distal Intergenic	1	55131231	55153938	22708	1	19070	ENSMUST00000159311.7	-17094	ENSMUSG00000025979	Mob4	MOB family member 4, phocein
chr4	55811541	55812516	976	*	504.795	1.54475	0.113379	13.6246	2.8604e-42	2.40452e-40	Distal Intergenic	4	55527143	55532466	5324	2	16600	ENSMUST00000107619.2	-279075	ENSMUSG00000003032	Klf4	Kruppel-like factor 4 (gut)
chr4	19949905	19950967	1063	*	823.298	1.16627	0.0856111	13.6228	2.9299e-42	2.46114e-40	Distal Intergenic	4	19876841	19922605	45765	2	242341	ENSMUST00000029900.5	-27300	ENSMUSG00000028238	Atp6v0d2	ATPase, H+ transporting, lysosomal V0 subunit D2
chr17	28236364	28237058	695	*	706.773	-1.24792	0.0916769	-13.6121	3.39247e-42	2.84762e-40	5' UTR	17	28232807	28299939	67133	1	19015	ENSMUST00000142226.1	3557	ENSMUSG00000002250	Ppard	peroxisome proliferator activator receptor delta
chr5	3514681	3515972	1292	*	419.251	-1.71082	0.125687	-13.6117	3.41242e-42	2.86228e-40	Exon (ENSMUST00000165117.7/12571, exon 6 of 8)	5	3543833	3570238	26406	1	68152	ENSMUST00000197082.4	-27861	ENSMUSG00000058503	Fam133b	family with sequence similarity 133, member B
chr10	19077378	19078656	1279	*	524.253	-2.51944	0.185192	-13.6045	3.76611e-42	3.15665e-40	Distal Intergenic	10	19008266	19015657	7392	2	21929	ENSMUST00000122863.1	-61721	ENSMUSG00000019850	Tnfaip3	tumor necrosis factor, alpha-induced protein 3
chr1	131072187	131073473	1287	*	557.515	-1.2403	0.0911754	-13.6034	3.82205e-42	3.2012e-40	Promoter (<=1kb)	1	131056889	131072526	15638	2	17164	ENSMUST00000188459.3	0	ENSMUSG00000016528	Mapkapk2	MAP kinase-activated protein kinase 2
chr1	72412786	72414030	1245	*	351.492	1.51838	0.111627	13.6023	3.88285e-42	3.24976e-40	Distal Intergenic	1	72307421	72394952	87532	1	22596	ENSMUST00000027379.8	105365	ENSMUSG00000026187	Xrcc5	X-ray repair complementing defective repair in Chinese hamster cells 5
chr1	171915381	171916212	832	*	728.051	-2.18984	0.161059	-13.5965	4.20246e-42	3.5147e-40	Promoter (1-2kb)	1	171917515	171953170	35656	1	30925	ENSMUST00000195656.5	-1303	ENSMUSG00000015314	Slamf6	SLAM family member 6
chr5	108446440	108448197	1758	*	2928.63	-0.713427	0.0524764	-13.5952	4.27595e-42	3.57357e-40	Promoter (<=1kb)	5	108441054	108448891	7838	2	243197	ENSMUST00000031455.3	694	ENSMUSG00000029490	Mfsd7a	major facilitator superfamily domain containing 7A
chr6	99056452	99057737	1286	*	176.066	-2.28363	0.167993	-13.5936	4.36976e-42	3.64932e-40	Intron (ENSMUST00000113326.8/108655, intron 4 of 17)	6	99003393	99044459	41067	2	108655	ENSMUST00000123992.7	-11993	ENSMUSG00000030067	Foxp1	forkhead box P1
chr4	139013855	139014815	961	*	107.723	-3.7301	0.274437	-13.5918	4.47845e-42	3.73737e-40	Intron (ENSMUST00000043042.9/77056, intron 7 of 15)	4	138972909	139036634	63726	1	77056	ENSMUST00000124835.2	40946	ENSMUSG00000041143	Tmco4	transmembrane and coiled-coil domains 4
chr4	53313802	53315033	1232	*	114.971	-3.17329	0.233545	-13.5875	4.75162e-42	3.96247e-40	Distal Intergenic	4	53261356	53270232	8877	2	381524	ENSMUST00000123127.2	-43570	ENSMUSG00000086712	AI427809	expressed sequence AI427809
chr12	84763600	84764188	589	*	512.365	-1.36117	0.100202	-13.5841	4.97276e-42	4.14388e-40	Promoter (1-2kb)	12	84756492	84762540	6049	2	67963	ENSMUST00000223200.1	-1060	ENSMUSG00000021242	Npc2	NPC intracellular cholesterol transporter 2
chr4	141423405	141423636	232	*	161.752	-2.3038	0.169599	-13.5838	4.99502e-42	4.15942e-40	Promoter (2-3kb)	4	141420779	141425311	4533	1	29818	ENSMUST00000102486.4	2626	ENSMUSG00000006221	Hspb7	heat shock protein family, member 7 (cardiovascular)
chr13	35208281	35208835	555	*	110.133	-3.20696	0.236118	-13.582	5.11972e-42	4.26018e-40	Intron (ENSMUST00000221688.1/75543, intron 2 of 5)	13	35184370	35211931	27562	2	75543	ENSMUST00000221688.1	3096	ENSMUSG00000113770	1700019C18Rik	RIKEN cDNA 1700019C18 gene
chr2	5613528	5615326	1799	*	1071.59	-2.10403	0.154926	-13.5808	5.20372e-42	4.32694e-40	Intron (ENSMUST00000044009.13/227541, intron 1 of 10)	2	5298887	5676046	377160	2	227541	ENSMUST00000114987.3	60720	ENSMUSG00000039145	Camk1d	calcium/calmodulin-dependent protein kinase ID
chr13	51907921	51909357	1437	*	1475.31	0.888178	0.065401	13.5805	5.22609e-42	4.34241e-40	Distal Intergenic	13	51846744	51848224	1481	1	23882	ENSMUST00000132480.1	61177	ENSMUSG00000021453	Gadd45g	growth arrest and DNA-damage-inducible 45 gamma
chr1	153980665	153981928	1264	*	892.06	-1.13063	0.083263	-13.579	5.3349e-42	4.42962e-40	Distal Intergenic	1	153906043	153907116	1074	1	14645	ENSMUST00000154576.1	74622	ENSMUSG00000026473	Glul	glutamate-ammonia ligase (glutamine synthetase)
chr4	119942866	119943758	893	*	195.225	-2.23729	0.164827	-13.5736	5.74372e-42	4.76563e-40	Intron (ENSMUST00000143837.1/16656, intron 1 of 1)	4	120032766	120065063	32298	1	16656	ENSMUST00000227491.1	-89008	ENSMUSG00000028634	Hivep3	human immunodeficiency virus type I enhancer binding protein 3
chr12	25239824	25240881	1058	*	179.658	-2.41498	0.177949	-13.5712	5.93267e-42	4.91886e-40	Distal Intergenic	12	25129174	25134931	5758	1	432641	ENSMUST00000223429.1	110650	NA	Gm17746	predicted gene, 17746
chr2	116974983	116976300	1318	*	866.421	-1.03655	0.0764141	-13.5649	6.46936e-42	5.35998e-40	Exon (ENSMUST00000188763.1/ENSMUST00000188763.1, exon 1 of 1)	2	116900194	116904557	4364	1	320975	ENSMUST00000155323.1	74789	ENSMUSG00000085316	D330050G23Rik	RIKEN cDNA D330050G23 gene
chr19	4521058	4521915	858	*	142.964	-2.70497	0.199411	-13.5648	6.47448e-42	5.36036e-40	Intron (ENSMUST00000068004.12/18563, intron 2 of 20)	19	4515652	4602238	86587	1	18563	ENSMUST00000225189.1	5406	ENSMUSG00000024892	Pcx	pyruvate carboxylase
chr2	128468838	128469283	446	*	203.119	-1.97138	0.145344	-13.5635	6.59044e-42	5.45244e-40	Intron (ENSMUST00000223654.1/100043424, intron 2 of 2)	2	128372115	128502765	130651	2	100043424	ENSMUST00000223654.1	33482	NA	Morrbid	myeloid RNA regulator of BCL2L11 induced cell death
chr2	157036060	157037769	1710	*	1162.08	-0.969639	0.0715074	-13.56	6.91439e-42	5.71634e-40	Promoter (2-3kb)	2	157037050	157040239	3190	2	320706	ENSMUST00000133571.1	2470	ENSMUSG00000055485	Soga1	suppressor of glucose, autophagy associated 1
chr13	49177590	49178399	810	*	120.21	-3.31716	0.244665	-13.558	7.10663e-42	5.87105e-40	Distal Intergenic	13	49187485	49196244	8760	1	18081	ENSMUST00000049022.14	-9086	ENSMUSG00000037966	Ninj1	ninjurin 1
chr16	30467401	30467681	281	*	97.1081	-3.67635	0.271235	-13.5541	7.48988e-42	6.18324e-40	Distal Intergenic	16	30362579	30405975	43397	2	224088	ENSMUST00000229616.1	-61426	ENSMUSG00000022533	Atp13a3	ATPase type 13A3
chr15	27702114	27703929	1816	*	1148.35	0.935834	0.0690796	13.5472	8.23376e-42	6.79246e-40	Distal Intergenic	15	27655071	27681579	26509	2	223433	ENSMUST00000100739.4	-20535	ENSMUSG00000056069	Otulinl	OTU deubiquitinase with linear linkage specificity like
chr9	106260481	106261757	1277	*	1953.08	-0.861686	0.0636083	-13.5467	8.28288e-42	6.8281e-40	Distal Intergenic	9	106233458	106248654	15197	2	11655	ENSMUST00000141118.8	-11827	ENSMUSG00000032786	Alas1	aminolevulinic acid synthase 1
chr11	4826025	4826925	901	*	210.487	-1.98052	0.146208	-13.5459	8.37925e-42	6.90259e-40	Promoter (1-2kb)	11	4818505	4824921	6417	2	18016	ENSMUST00000167480.1	-1104	ENSMUSG00000009073	Nf2	neurofibromin 2
chr1	72389941	72391178	1238	*	421.22	1.33537	0.098617	13.541	8.95312e-42	7.37006e-40	Intron (ENSMUST00000027379.8/22596, intron 19 of 20)	1	72307421	72394952	87532	1	22596	ENSMUST00000027379.8	82520	ENSMUSG00000026187	Xrcc5	X-ray repair complementing defective repair in Chinese hamster cells 5
chr2	31776136	31777081	946	*	201.027	-2.36021	0.174414	-13.5322	1.00909e-41	8.3007e-40	Intron (ENSMUST00000075759.12/11350, intron 1 of 10)	2	31790171	31794570	4400	1	11350	ENSMUST00000127714.1	-13090	ENSMUSG00000026842	Abl1	c-abl oncogene 1, non-receptor tyrosine kinase
chr10	78134488	78136314	1827	*	2958.78	-0.765037	0.0565456	-13.5296	1.04641e-41	8.59951e-40	Intron (ENSMUST00000218616.1/ENSMUST00000218616.1, intron 1 of 3)	10	78162075	78167442	5368	2	28295	ENSMUST00000220359.1	31128	ENSMUSG00000053329	Gatd3a	glutamine amidotransferase like class 1 domain containing 3A
chr9	7871211	7873337	2127	*	2877.83	-0.779747	0.0576329	-13.5295	1.04691e-41	8.59951e-40	Promoter (<=1kb)	9	7866193	7872857	6665	2	11796	ENSMUST00000161099.1	0	ENSMUSG00000032000	Birc3	baculoviral IAP repeat-containing 3
chr8	79751859	79753527	1669	*	131.554	-3.03299	0.224252	-13.5249	1.1147e-41	9.14982e-40	Exon (ENSMUST00000211147.1/ENSMUST00000211147.1, exon 1 of 2)	8	79765212	79775342	10131	1	68999	ENSMUST00000210485.1	-11685	ENSMUSG00000036977	Anapc10	anaphase promoting complex subunit 10
chr2	145824834	145825855	1022	*	1218.94	0.994095	0.0735152	13.5223	1.15482e-41	9.47239e-40	Promoter (2-3kb)	2	145822289	145845087	22799	1	74030	ENSMUST00000149269.1	2545	ENSMUSG00000001768	Rin2	Ras and Rab interactor 2
chr4	58422769	58423828	1060	*	118.392	-3.41681	0.252699	-13.5213	1.1716e-41	9.60322e-40	Distal Intergenic	4	58441012	58441098	87	2	100526502	ENSMUST00000175552.1	17270	ENSMUSG00000093293	Mir3095	microRNA 3095
chr8	77481818	77482554	737	*	304.535	-1.74016	0.128786	-13.512	1.32833e-41	1.08801e-39	Intron (ENSMUST00000076316.5/78514, intron 1 of 22)	8	77517056	77518579	1524	1	70345	ENSMUST00000184762.1	-34502	ENSMUSG00000097882	0610038B21Rik	RIKEN cDNA 0610038B21 gene
chr4	62349039	62350031	993	*	654.214	-1.28834	0.0953574	-13.5106	1.35381e-41	1.1081e-39	Intron (ENSMUST00000084527.9/338355, intron 2 of 27)	4	62344137	62360469	16333	2	338355	ENSMUST00000131977.1	10438	ENSMUSG00000066151	Fkbp15	FK506 binding protein 15
chr14	44102538	44104934	2397	*	809.45	1.20012	0.088834	13.5097	1.37031e-41	1.1208e-39	Promoter (<=1kb)	14	44102654	44103534	881	1	13587	ENSMUST00000074839.6	0	ENSMUSG00000072596	Ear2	eosinophil-associated, ribonuclease A family, member 2
chr12	85991802	85993236	1435	*	638.69	1.18659	0.0878488	13.5072	1.41799e-41	1.15898e-39	Intron (ENSMUST00000040179.13/320244, intron 29 of 33)	12	85962001	86053522	91522	1	320244	ENSMUST00000220906.1	29801	ENSMUSG00000012609	Ttll5	tubulin tyrosine ligase-like family, member 5
chr17	64766509	64767657	1149	*	98.8072	-3.67831	0.272338	-13.5064	1.433e-41	1.17041e-39	Promoter (<=1kb)	17	64767111	64767931	821	1	101202683	ENSMUST00000233348.1	0	ENSMUSG00000117105	Dreh	down-regulated in hepatocellular carcinoma
chr11	49810700	49812233	1534	*	432.519	-1.58671	0.117491	-13.5049	1.46276e-41	1.19387e-39	Exon (ENSMUST00000020629.4/14584, exon 5 of 19)	11	49794187	49838613	44427	1	14584	ENSMUST00000020629.4	16513	ENSMUSG00000020363	Gfpt2	glutamine fructose-6-phosphate transaminase 2
chr4	62348116	62348768	653	*	240.825	-2.086	0.154472	-13.5041	1.47914e-41	1.20638e-39	Intron (ENSMUST00000084527.9/338355, intron 2 of 27)	4	62344137	62360469	16333	2	338355	ENSMUST00000131977.1	11701	ENSMUSG00000066151	Fkbp15	FK506 binding protein 15
chr9	67002964	67004017	1054	*	169.785	-2.66482	0.19737	-13.5017	1.52884e-41	1.24604e-39	Distal Intergenic	9	66955393	66975484	20092	2	80907	ENSMUST00000034929.6	-27480	ENSMUSG00000032370	Lactb	lactamase, beta
chr5	66058839	66059383	545	*	137.925	-2.74676	0.203518	-13.4964	1.64291e-41	1.33806e-39	Intron (ENSMUST00000113726.7/245945, intron 2 of 6)	5	66026785	66054552	27768	2	245945	ENSMUST00000200852.3	-4287	ENSMUSG00000070780	Rbm47	RNA binding motif protein 47
chr12	17770538	17770977	440	*	520.887	1.28331	0.0950871	13.4961	1.64828e-41	1.34148e-39	Intron (ENSMUST00000071858.4/53602, intron 1 of 3)	12	17728226	17791126	62901	1	53602	ENSMUST00000222944.1	42312	ENSMUSG00000071379	Hpcal1	hippocalcin-like 1
chr19	16034438	16035480	1043	*	246.321	-1.81915	0.134797	-13.4955	1.66318e-41	1.35265e-39	Distal Intergenic	19	15985090	16010912	25823	1	100502653	ENSMUST00000181731.1	49348	ENSMUSG00000097557	C130060C02Rik	RIKEN cDNA C130060C02 gene
chr3	116236683	116238008	1326	*	165.054	-2.55608	0.189503	-13.4883	1.83303e-41	1.48974e-39	Distal Intergenic	3	116252563	116253089	527	2	64378	ENSMUST00000197759.1	15081	ENSMUSG00000068696	Gpr88	G-protein coupled receptor 88
chr8	70728808	70729668	861	*	173.74	-2.60302	0.193026	-13.4853	1.90779e-41	1.5494e-39	Promoter (<=1kb)	8	70730112	70745893	15782	1	110385	ENSMUST00000134693.7	-444	ENSMUSG00000031842	Pde4c	phosphodiesterase 4C, cAMP specific
chr15	100251235	100251770	536	*	232.249	-2.14506	0.159158	-13.4776	2.12015e-41	1.72066e-39	Promoter (2-3kb)	15	100254215	100259912	5698	1	11908	ENSMUST00000166435.1	-2445	ENSMUSG00000023027	Atf1	activating transcription factor 1
chr14	67889791	67890531	741	*	818.27	-1.23916	0.0919661	-13.4741	2.2232e-41	1.80301e-39	Intron (ENSMUST00000039135.5/68813, intron 1 of 51)	14	67859636	67859745	110	2	102465310	ENSMUST00000183732.1	-30046	ENSMUSG00000098866	Mir6539	microRNA 6539
chr13	15929339	15930506	1168	*	635.085	-1.22414	0.090874	-13.4708	2.32487e-41	1.88414e-39	Promoter (2-3kb)	13	15915502	15926667	11166	2	100503142	ENSMUST00000221744.1	-2672	NA	B230303A05Rik	U1 small nuclear ribonucleoprotein 1C pseudogene
chr15	67905073	67905673	601	*	393.85	-1.40295	0.104237	-13.4592	2.71804e-41	2.20123e-39	Distal Intergenic	15	68084321	68258787	174467	2	380993	ENSMUST00000162173.7	353114	ENSMUSG00000022335	Zfat	zinc finger and AT hook domain containing
chr18	61451595	61452467	873	*	520.278	-1.23816	0.0920185	-13.4556	2.85409e-41	2.30979e-39	Distal Intergenic	18	61298136	61400431	102296	2	170826	ENSMUST00000075299.12	-51164	ENSMUSG00000033871	Ppargc1b	peroxisome proliferative activated receptor, gamma, coactivator 1 beta
chr16	24595519	24596195	677	*	119.163	-2.99985	0.222991	-13.4528	2.96344e-41	2.3966e-39	Intron (ENSMUST00000231352.1/210126, intron 4 of 6)	16	24529394	24530362	969	1	624582	ENSMUST00000231737.1	66125	NA	Morf4l1-ps1	mortality factor 4 like 1, pseudogene 1
chr13	113138163	113139871	1709	*	424.513	1.35614	0.100817	13.4516	3.01465e-41	2.4363e-39	Promoter (2-3kb)	13	113136083	113144012	7930	1	76720	ENSMUST00000226043.1	2080	ENSMUSG00000114333	1700084D21Rik	RIKEN cDNA 1700084D21 gene
chr2	70118274	70119744	1471	*	555.08	-2.51575	0.187052	-13.4495	3.10082e-41	2.50418e-39	Intron (ENSMUST00000060208.10/329421, intron 7 of 34)	2	70096298	70183267	86970	1	329421	ENSMUST00000112241.1	21976	ENSMUSG00000042064	Myo3b	myosin IIIB
chr10	118866349	118867531	1183	*	281.055	-1.85882	0.138209	-13.4493	3.10592e-41	2.50654e-39	Promoter (<=1kb)	10	118861023	118868299	7277	2	69181	ENSMUST00000218692.1	768	ENSMUSG00000028630	Dyrk2	dual-specificity tyrosine-(Y)-phosphorylation regulated kinase 2
chr7	142394917	142395238	322	*	479.781	1.30355	0.0969266	13.4489	3.12552e-41	2.52059e-39	Distal Intergenic	7	142375911	142388038	12128	2	13033	ENSMUST00000151120.8	-6879	ENSMUSG00000007891	Ctsd	cathepsin D
chr16	24669274	24670676	1403	*	501.549	-1.4884	0.110733	-13.4413	3.46088e-41	2.78909e-39	Intron (ENSMUST00000231352.1/210126, intron 6 of 6)	16	24721855	24979530	257676	1	210126	ENSMUST00000115314.3	-51179	ENSMUSG00000033306	Lpp	LIM domain containing preferred translocation partner in lipoma
chr4	120879263	120879848	586	*	183.267	-2.15134	0.160055	-13.4413	3.46369e-41	2.7894e-39	Promoter (1-2kb)	4	120877869	120891560	13692	1	242662	ENSMUST00000171363.1	1394	ENSMUSG00000032890	Rims3	regulating synaptic membrane exocytosis 3
chr13	56601103	56602058	956	*	1157.23	-0.938575	0.0698314	-13.4406	3.49601e-41	2.81346e-39	Distal Intergenic	13	56609523	56639562	30040	1	21810	ENSMUST00000225600.1	-7465	ENSMUSG00000035493	Tgfbi	transforming growth factor, beta induced
chr15	68401355	68402392	1038	*	224.738	-2.35776	0.175443	-13.4389	3.57534e-41	2.87328e-39	Distal Intergenic	15	68341208	68341289	82	2	387228	ENSMUST00000083503.1	-60066	ENSMUSG00000065437	Mir30d	microRNA 30d
chr7	135645752	135646245	494	*	376.578	-1.54475	0.114946	-13.439	3.57408e-41	2.87328e-39	Intron (ENSMUST00000211140.1/19267, intron 3 of 20)	7	135651937	135686293	34357	1	19267	ENSMUST00000209979.1	-5692	ENSMUSG00000041836	Ptpre	protein tyrosine phosphatase, receptor type, E
chr15	58997811	58998267	457	*	111.664	-3.18192	0.236772	-13.4388	3.58272e-41	2.8772e-39	Intron (ENSMUST00000080371.7/211401, intron 3 of 14)	15	58947457	58972539	25083	2	211401	ENSMUST00000227290.1	-25272	ENSMUSG00000022353	Mtss1	MTSS I-BAR domain containing 1
chr18	65426471	65426894	424	*	197.766	-2.00938	0.149531	-13.4378	3.6302e-41	2.9133e-39	Distal Intergenic	18	65430962	65460006	29045	1	240354	ENSMUST00000224265.1	-4068	ENSMUSG00000032688	Malt1	MALT1 paracaspase
chr2	43555021	43556207	1187	*	378.631	1.49485	0.111254	13.4364	3.70031e-41	2.9675e-39	Promoter (<=1kb)	2	43555329	43563496	8168	1	70789	ENSMUST00000138540.1	0	ENSMUSG00000026866	Kynu	kynureninase
chr12	85973408	85974536	1129	*	647.66	1.13236	0.0842847	13.4349	3.77595e-41	3.02604e-39	Intron (ENSMUST00000040179.13/320244, intron 29 of 33)	12	85962001	86053522	91522	1	320244	ENSMUST00000220906.1	11407	ENSMUSG00000012609	Ttll5	tubulin tyrosine ligase-like family, member 5
chr12	85770857	85772349	1493	*	1097.96	1.02367	0.0762049	13.4332	3.86477e-41	3.09507e-39	Promoter (2-3kb)	12	85774830	85804374	29545	1	217721	ENSMUST00000221585.1	-2481	ENSMUSG00000034258	Flvcr2	feline leukemia virus subgroup C cellular receptor 2
chr3	135640004	135640694	691	*	107.703	-3.58446	0.266925	-13.4287	4.10538e-41	3.28548e-39	Intron (ENSMUST00000029812.13/18033, intron 6 of 24)	3	135585278	135667799	82522	2	18033	ENSMUST00000164430.6	27105	ENSMUSG00000028163	Nfkb1	nuclear factor of kappa light polypeptide gene enhancer in B cells 1, p105
chr8	92881233	92882208	976	*	189.468	-2.24596	0.167287	-13.4258	4.27033e-41	3.41511e-39	Intron (ENSMUST00000046290.2/270084, intron 8 of 13)	8	92901407	92902411	1005	1	69543	ENSMUST00000104947.4	-19199	ENSMUSG00000078144	Capns2	calpain, small subunit 2
chr16	77602214	77603110	897	*	130.468	-2.92832	0.218143	-13.4238	4.38539e-41	3.50469e-39	Promoter (2-3kb)	16	77599657	77599750	94	1	387246	ENSMUST00000083623.3	2557	ENSMUSG00000065557	Mirlet7c-1	microRNA let7c-1
chr8	84284607	84286118	1512	*	789.107	1.14204	0.0850891	13.4217	4.51063e-41	3.60227e-39	Distal Intergenic	8	84257795	84270380	12586	2	67736	ENSMUST00000098578.9	-14227	ENSMUSG00000004994	Ccdc130	coiled-coil domain containing 130
chr14	61690161	61690734	574	*	156.201	-2.3735	0.176891	-13.4179	4.74942e-41	3.79035e-39	Distal Intergenic	14	61602839	61682373	79535	2	668253	ENSMUST00000182768.7	-7788	ENSMUSG00000097589	Dleu2	deleted in lymphocytic leukemia, 2
chr16	22124264	22124974	711	*	276.736	-3.48411	0.25968	-13.4169	4.81372e-41	3.839e-39	Promoter (2-3kb)	16	22059074	22121274	62201	2	319765	ENSMUST00000231926.1	-2990	ENSMUSG00000033581	Igf2bp2	insulin-like growth factor 2 mRNA binding protein 2
chr5	136641803	136642710	908	*	311.909	-1.72347	0.128466	-13.4157	4.89048e-41	3.89752e-39	Distal Intergenic	5	136693146	136701094	7949	1	59310	ENSMUST00000196068.4	-50436	ENSMUSG00000005474	Myl10	myosin, light chain 10, regulatory
chr1	134818266	134819454	1189	*	335.086	-1.9082	0.14224	-13.4154	4.91264e-41	3.91247e-39	Intron (ENSMUST00000045665.12/ENSMUST00000045665.12, intron 18 of 23)	1	134779110	134803851	24742	2	329251	ENSMUST00000141419.1	-14415	ENSMUSG00000073557	Ppp1r12b	protein phosphatase 1, regulatory subunit 12B
chr9	111056851	111058246	1396	*	1523.77	-0.923871	0.0688982	-13.4092	5.33961e-41	4.24957e-39	Promoter (<=1kb)	9	111056030	111057246	1217	2	54199	ENSMUST00000195968.1	0	ENSMUSG00000043953	Ccrl2	chemokine (C-C motif) receptor-like 2
chr9	123514669	123515980	1312	*	718.359	-1.22737	0.0915514	-13.4064	5.54811e-41	4.41246e-39	Promoter (1-2kb)	9	123517739	123519259	1521	1	29806	ENSMUST00000214309.1	-1759	ENSMUSG00000025239	Limd1	LIM domains containing 1
chr5	148647397	148648362	966	*	297.471	-1.67592	0.125023	-13.4049	5.6591e-41	4.49761e-39	Distal Intergenic	5	148741840	148743139	1300	1	70138	ENSMUST00000150265.1	-93478	ENSMUSG00000086494	2210417A02Rik	RIKEN cDNA 2210417A02 gene
chr13	24105076	24105871	796	*	550.866	-1.39995	0.104451	-13.403	5.80866e-41	4.61329e-39	Promoter (2-3kb)	13	24012344	24108584	96241	2	68732	ENSMUST00000125901.7	2713	ENSMUSG00000021338	Carmil1	capping protein regulator and myosin 1 linker 1
chr19	55244596	55245621	1026	*	304.117	-3.32525	0.248108	-13.4024	5.85456e-41	4.64655e-39	Distal Intergenic	19	55198297	55241236	42940	2	73707	ENSMUST00000069183.6	-3360	ENSMUSG00000055523	Gucy2g	guanylate cyclase 2g
chr3	50618178	50618639	462	*	307.909	-1.75755	0.131226	-13.3933	6.61532e-41	5.24671e-39	Distal Intergenic	3	50415970	50443614	27645	2	26570	ENSMUST00000142932.2	-174564	ENSMUSG00000027737	Slc7a11	solute carrier family 7 (cationic amino acid transporter, y+ system), member 11
chr2	153198168	153199693	1526	*	2090.97	-0.748852	0.0559144	-13.3928	6.66094e-41	5.27925e-39	Promoter (<=1kb)	2	153200248	153210466	10219	1	99237	ENSMUST00000152807.7	-555	ENSMUSG00000068040	Tm9sf4	transmembrane 9 superfamily protein member 4
chr10	19165572	19165933	362	*	132.688	-2.93827	0.219394	-13.3927	6.67384e-41	5.28584e-39	Promoter (1-2kb)	10	19167238	19206702	39465	1	100504265	ENSMUST00000216683.1	-1305	NA	Gm20139	predicted gene, 20139
chr6	131298193	131299121	929	*	287.228	-3.5304	0.263657	-13.3901	6.90663e-41	5.46645e-39	Downstream (<1kb)	6	131284388	131293244	8857	2	66441	ENSMUST00000032307.11	-4949	ENSMUSG00000030188	Magohb	mago homolog B, exon junction complex core component
chr17	5983216	5983652	437	*	103.859	-3.92266	0.293053	-13.3855	7.35102e-41	5.81418e-39	Intron (ENSMUST00000115791.9/20975, intron 2 of 26)	17	5987986	6039341	51356	1	20975	ENSMUST00000115789.7	-4334	ENSMUSG00000023805	Synj2	synaptojanin 2
chr4	120039709	120040619	911	*	187.081	-2.19314	0.163849	-13.3851	7.38724e-41	5.83881e-39	Intron (ENSMUST00000106307.8/16656, intron 2 of 8)	4	120032766	120065063	32298	1	16656	ENSMUST00000227491.1	6943	ENSMUSG00000028634	Hivep3	human immunodeficiency virus type I enhancer binding protein 3
chr2	71597989	71599170	1182	*	1115.55	0.949071	0.0709401	13.3785	8.07696e-41	6.37958e-39	Distal Intergenic	2	71543408	71546754	3347	2	13392	ENSMUST00000024159.7	-51235	ENSMUSG00000023391	Dlx2	distal-less homeobox 2
chr15	66807196	66807745	550	*	488.684	-1.34512	0.100562	-13.376	8.34811e-41	6.58922e-39	Intron (ENSMUST00000065916.13/21819, intron 41 of 47)	15	66785720	66803749	18030	2	20491	ENSMUST00000164939.1	-3447	ENSMUSG00000022372	Sla	src-like adaptor
chr6	51987867	51988637	771	*	123.117	-3.07999	0.230391	-13.3686	9.23017e-41	7.28045e-39	Intron (ENSMUST00000204778.2/54353, intron 4 of 12)	6	51859166	52012515	153350	2	54353	ENSMUST00000078214.7	23878	ENSMUSG00000059182	Skap2	src family associated phosphoprotein 2
chr19	29468683	29469518	836	*	1513.69	-0.868014	0.0649313	-13.3682	9.27704e-41	7.3124e-39	Intron (ENSMUST00000112576.2/58205, intron 5 of 5)	19	29503663	29521989	18327	2	77779	ENSMUST00000180737.1	52471	ENSMUSG00000097855	A930007I19Rik	RIKEN cDNA A930007I19 gene
chr3	144043162	144043823	662	*	260.419	-1.8327	0.137099	-13.3677	9.33716e-41	7.35475e-39	Distal Intergenic	3	144189062	144194818	5757	2	16911	ENSMUST00000148128.1	150995	ENSMUSG00000028266	Lmo4	LIM domain only 4
chr3	50440669	50440943	275	*	200.22	-1.97106	0.147509	-13.3622	1.00482e-40	7.90942e-39	Promoter (2-3kb)	3	50364938	50443611	78674	2	26570	ENSMUST00000029297.5	2668	ENSMUSG00000027737	Slc7a11	solute carrier family 7 (cationic amino acid transporter, y+ system), member 11
chr3	9558730	9559208	479	*	175.912	-2.06715	0.15475	-13.358	1.06391e-40	8.36883e-39	Intron (ENSMUST00000041124.12/170753, intron 2 of 8)	3	9438292	9565299	127008	2	170753	ENSMUST00000193947.1	6091	ENSMUSG00000040209	Zfp704	zinc finger protein 704
chr6	100778960	100779691	732	*	92.7732	-4.34774	0.325556	-13.3548	1.11076e-40	8.73136e-39	Intron (ENSMUST00000032157.8/232313, intron 3 of 6)	6	100833622	100869934	36313	1	232314	ENSMUST00000063854.6	-53931	ENSMUSG00000052144	Ppp4r2	protein phosphatase 4, regulatory subunit 2
chr4	126109639	126111390	1752	*	2469.81	-0.782503	0.058594	-13.3547	1.11241e-40	8.73838e-39	Intron (ENSMUST00000116286.8/74178, intron 1 of 12)	4	126104035	126117698	13664	1	74178	ENSMUST00000127092.1	5604	ENSMUSG00000042608	Stk40	serine/threonine kinase 40
chr4	57930289	57931468	1180	*	847.298	1.22687	0.0919049	13.3494	1.19435e-40	9.37562e-39	Distal Intergenic	4	57908483	57916297	7815	2	242484	ENSMUST00000063816.5	-13992	ENSMUSG00000052117	D630039A03Rik	RIKEN cDNA D630039A03 gene
chr2	84510884	84512990	2107	*	400.615	-1.7607	0.131928	-13.3459	1.25131e-40	9.81608e-39	Intron (ENSMUST00000139492.1/672763, intron 1 of 2)	2	84500760	84506873	6114	2	672763	ENSMUST00000126679.7	-4011	ENSMUSG00000087362	Gm13710	predicted gene 13710
chr3	57501427	57502219	793	*	116.066	-2.81648	0.211042	-13.3456	1.25672e-40	9.85184e-39	Exon (ENSMUST00000029380.13/97064, exon 3 of 7)	3	57455649	57575828	120180	2	97064	ENSMUST00000029380.13	73609	ENSMUSG00000027803	Wwtr1	WW domain containing transcription regulator 1
chr4	141641144	141642651	1508	*	1715.5	0.825852	0.0618899	13.3439	1.28589e-40	1.00736e-38	Promoter (<=1kb)	4	141632467	141642195	9729	2	69582	ENSMUST00000140223.1	0	ENSMUSG00000028917	Plekhm2	pleckstrin homology domain containing, family M (with RUN domain) member 2
chr6	72395849	72396731	883	*	206.847	-2.23385	0.167441	-13.3411	1.33468e-40	1.04487e-38	Distal Intergenic	6	72385223	72390703	5481	2	22320	ENSMUST00000059983.9	-5146	ENSMUSG00000050732	Vamp8	vesicle-associated membrane protein 8
chr2	18875659	18876824	1166	*	204.428	-2.04393	0.153231	-13.3389	1.3755e-40	1.07609e-38	Intron (ENSMUST00000006912.11/18718, intron 4 of 9)	2	18844371	18866120	21750	2	18718	ENSMUST00000148583.7	-9539	ENSMUSG00000026737	Pip4k2a	phosphatidylinositol-5-phosphate 4-kinase, type II, alpha
chr2	142695564	142696312	749	*	134.079	-3.16588	0.237379	-13.3368	1.4138e-40	1.10531e-38	Intron (ENSMUST00000230763.1/16558, intron 23 of 26)	2	142699218	142702671	3454	2	16558	ENSMUST00000212106.1	6359	ENSMUSG00000038844	Kif16b	kinesin family member 16B
chr5	74896839	74897875	1037	*	162.33	-2.65178	0.198833	-13.3367	1.41524e-40	1.10569e-38	Distal Intergenic	5	74949190	74966368	17179	1	619945	ENSMUST00000101121.2	-51315	ENSMUSG00000072874	Gm6116	predicted gene 6116
chr2	33206797	33207422	626	*	125.846	-2.94001	0.220465	-13.3355	1.43892e-40	1.12342e-38	Intron (ENSMUST00000131298.6/241308, intron 8 of 17)	2	33216069	33247717	31649	1	26360	ENSMUST00000004208.6	-8647	ENSMUSG00000004105	Angptl2	angiopoietin-like 2
chr9	124145643	124147237	1595	*	916.485	-0.97792	0.0733469	-13.3328	1.49189e-40	1.16399e-38	Intron (ENSMUST00000097855.3/ENSMUST00000097855.3, intron 2 of 2)	9	124121581	124124731	3151	1	12774	ENSMUST00000171499.2	24062	ENSMUSG00000079227	Ccr5	chemokine (C-C motif) receptor 5
chr10	80538210	80539868	1659	*	468.107	-1.28532	0.0964169	-13.3309	1.53128e-40	1.19391e-38	Promoter (<=1kb)	10	80535533	80539090	3558	2	67331	ENSMUST00000219648.1	0	ENSMUSG00000003341	Atp8b3	ATPase, class I, type 8B, member 3
chr7	111976142	111977640	1499	*	207.768	-1.97118	0.147884	-13.3292	1.5661e-40	1.22023e-38	Distal Intergenic	7	112023504	112111384	87881	1	74996	ENSMUST00000106653.3	-45864	ENSMUSG00000059263	Usp47	ubiquitin specific peptidase 47
chr5	34500811	34502014	1204	*	284.322	-2.04917	0.153758	-13.3273	1.60645e-40	1.25082e-38	Promoter (<=1kb)	5	34499605	34501618	2014	2	231130	ENSMUST00000143072.1	0	ENSMUSG00000059866	Tnip2	TNFAIP3 interacting protein 2
chr2	129570157	129571809	1653	*	1179.05	-0.894981	0.0671588	-13.3263	1.62675e-40	1.26577e-38	Distal Intergenic	2	129592835	129608992	16158	1	19261	ENSMUST00000127751.7	-21026	ENSMUSG00000037902	Sirpa	signal-regulatory protein alpha
chr10	75221928	75223207	1280	*	1633.32	-0.794966	0.0596694	-13.3228	1.7048e-40	1.32561e-38	5' UTR	10	75229855	75312399	82545	1	74392	ENSMUST00000040105.7	-6648	ENSMUSG00000033444	Specc1l	sperm antigen with calponin homology and coiled-coil domains 1-like
chr3	83862750	83863555	806	*	1497.03	-0.810972	0.0608717	-13.3226	1.70939e-40	1.32828e-38	Distal Intergenic	3	83836272	83841767	5496	2	24088	ENSMUST00000029623.10	-20983	ENSMUSG00000027995	Tlr2	toll-like receptor 2
chr1	172455257	172456625	1369	*	1315.48	1.02954	0.0772933	13.3199	1.77352e-40	1.37718e-38	Distal Intergenic	1	172475358	172478575	3218	1	98365	ENSMUST00000027830.4	-18733	ENSMUSG00000026548	Slamf9	SLAM family member 9
chr2	18496378	18497180	803	*	153.156	-2.70587	0.203148	-13.3197	1.77804e-40	1.37976e-38	Distal Intergenic	2	18316792	18392830	76039	2	13418	ENSMUST00000165793.1	-103548	ENSMUSG00000026740	Dnajc1	DnaJ heat shock protein family (Hsp40) member C1
chr12	40713607	40714378	772	*	144.512	-2.65091	0.199076	-13.3161	1.86653e-40	1.44745e-38	Intron (ENSMUST00000037488.7/238130, intron 16 of 52)	12	40787592	40811341	23750	1	238130	ENSMUST00000220783.1	-73214	ENSMUSG00000035954	Dock4	dedicator of cytokinesis 4
chr10	37337893	37338844	952	*	545.652	-1.25052	0.0939262	-13.3138	1.92333e-40	1.4905e-38	Exon (ENSMUST00000181602.1/ENSMUST00000181602.1, exon 2 of 3)	10	37133375	37138920	5546	2	17118	ENSMUST00000092584.5	-198973	ENSMUSG00000069662	Marcks	myristoylated alanine rich protein kinase C substrate
chr15	53112511	53113423	913	*	257.457	-1.90353	0.142976	-13.3136	1.92912e-40	1.49398e-38	Intron (ENSMUST00000077273.8/14042, intron 1 of 10)	15	53089931	53107868	17938	2	14042	ENSMUST00000140798.1	-4643	ENSMUSG00000061731	Ext1	exostoses (multiple) 1
chr11	118404279	118405181	903	*	727.196	-1.23383	0.0926797	-13.3128	1.95017e-40	1.50926e-38	Promoter (2-3kb)	11	118392751	118402092	9342	2	19039	ENSMUST00000043722.9	-2187	ENSMUSG00000033880	Lgals3bp	lectin, galactoside-binding, soluble, 3 binding protein
chr15	83181946	83183300	1355	*	1087.93	-1.0127	0.0760906	-13.3091	2.04923e-40	1.58486e-38	Distal Intergenic	15	83153494	83172592	19099	2	109754	ENSMUST00000018186.15	-9354	ENSMUSG00000018042	Cyb5r3	cytochrome b5 reductase 3
chr15	53222259	53223519	1261	*	266.608	-2.07622	0.15601	-13.3083	2.07244e-40	1.60173e-38	Intron (ENSMUST00000077273.8/14042, intron 1 of 10)	15	53083146	53196255	113110	2	14042	ENSMUST00000110244.1	-26004	ENSMUSG00000061731	Ext1	exostoses (multiple) 1
chr7	139971243	139972134	892	*	651.183	-1.37119	0.103079	-13.3024	2.24221e-40	1.73179e-38	Intron (ENSMUST00000139218.1/ENSMUST00000139218.1, intron 2 of 4)	7	139972442	139978719	6278	2	381933	ENSMUST00000209335.1	6585	ENSMUSG00000073795	6430531B16Rik	RIKEN cDNA 6430531B16 gene
chr6	114659123	114660848	1726	*	1535.98	0.855504	0.0643256	13.2996	2.32741e-40	1.79638e-38	Promoter (1-2kb)	6	114658064	114673702	15639	1	74244	ENSMUST00000182771.3	1059	ENSMUSG00000030314	Atg7	autophagy related 7
chr16	10600082	10601066	985	*	102.055	-4.01814	0.302148	-13.2986	2.3588e-40	1.81939e-38	Promoter (<=1kb)	16	10600551	10742465	141915	1	74374	ENSMUST00000115823.1	0	ENSMUSG00000068663	Clec16a	C-type lectin domain family 16, member A
chr10	111153100	111154419	1320	*	155.432	-2.64779	0.199135	-13.2964	2.42831e-40	1.87175e-38	Distal Intergenic	10	111164752	111297249	132498	1	237542	ENSMUST00000105275.8	-10333	ENSMUSG00000020189	Osbpl8	oxysterol binding protein-like 8
chr3	50401879	50402190	312	*	116.31	-3.75298	0.282264	-13.296	2.44185e-40	1.88093e-38	Exon (ENSMUST00000193524.1/ENSMUST00000193524.1, exon 1 of 1)	3	50364938	50443611	78674	2	26570	ENSMUST00000029297.5	41421	ENSMUSG00000027737	Slc7a11	solute carrier family 7 (cationic amino acid transporter, y+ system), member 11
chr12	8826808	8827592	785	*	358.882	-3.7475	0.281873	-13.295	2.47545e-40	1.90553e-38	Distal Intergenic	12	8771803	8790448	18646	1	20969	ENSMUST00000160348.1	55005	ENSMUSG00000020592	Sdc1	syndecan 1
chr16	33936885	33938812	1928	*	1261.88	0.885874	0.066639	13.2936	2.52027e-40	1.93874e-38	Intron (ENSMUST00000115028.10/16419, intron 10 of 14)	16	33946524	33949145	2622	1	16419	ENSMUST00000231409.1	-7712	ENSMUSG00000022817	Itgb5	integrin beta 5
chr13	44659788	44660806	1019	*	205.181	-2.14463	0.161351	-13.2917	2.5848e-40	1.98705e-38	Distal Intergenic	13	44729535	44848340	118806	1	16468	ENSMUST00000174068.7	-68729	ENSMUSG00000038518	Jarid2	jumonji, AT rich interactive domain 2
chr1	51465352	51467673	2322	*	419.786	1.58574	0.119314	13.2905	2.62811e-40	2.01899e-38	3' UTR	1	51471339	51473396	2058	2	109019	ENSMUST00000185961.1	5723	ENSMUSG00000026107	Nabp1	nucleic acid binding protein 1
chr7	142380031	142380528	498	*	430.949	1.60091	0.120465	13.2894	2.66546e-40	2.04633e-38	Promoter (<=1kb)	7	142371096	142380864	9769	2	13033	ENSMUST00000209263.1	336	ENSMUSG00000007891	Ctsd	cathepsin D
chr2	116899545	116900818	1274	*	271.838	-1.79814	0.135365	-13.2836	2.88356e-40	2.21229e-38	Promoter (<=1kb)	2	116900152	116912791	12640	1	320975	ENSMUST00000126467.1	0	ENSMUSG00000085316	D330050G23Rik	RIKEN cDNA D330050G23 gene
chr5	140794793	140795671	879	*	462.38	1.33608	0.100588	13.2827	2.91561e-40	2.23538e-38	Intron (ENSMUST00000000153.8/14673, intron 1 of 3)	5	140760193	140830157	69965	2	14673	ENSMUST00000198447.1	34486	ENSMUSG00000000149	Gna12	guanine nucleotide binding protein, alpha 12
chr2	93456216	93456469	254	*	142.725	-2.31005	0.173941	-13.2807	2.99668e-40	2.29601e-38	Exon (ENSMUST00000162565.7/100038525, exon 3 of 3)	2	93452821	93466400	13580	1	100038525	ENSMUST00000163052.1	3395	ENSMUSG00000075025	Gm10804	predicted gene 10804
chr1	86214064	86214828	765	*	976.403	1.07398	0.0808817	13.2785	3.08678e-40	2.36347e-38	Intron (ENSMUST00000123618.7/78795, intron 19 of 19)	1	86202496	86252489	49994	1	78795	ENSMUST00000156675.7	11568	ENSMUSG00000062590	Armc9	armadillo repeat containing 9
chr10	61201405	61202302	898	*	630.705	-1.10861	0.0834904	-13.2783	3.09248e-40	2.36626e-38	Intron (ENSMUST00000092486.10/237360, intron 19 of 21)	10	61175942	61188839	12898	1	65971	ENSMUST00000126831.1	25463	ENSMUSG00000020096	Tbata	thymus, brain and testes associated
chr2	60366385	60366578	194	*	217.823	-2.2808	0.171801	-13.2759	3.19486e-40	2.44297e-38	Intron (ENSMUST00000151984.7/ENSMUST00000151984.7, intron 5 of 5)	2	60293760	60383231	89472	2	17076	ENSMUST00000028362.8	16653	ENSMUSG00000026980	Ly75	lymphocyte antigen 75
chr7	142386603	142388255	1653	*	2538.87	0.72823	0.0548602	13.2743	3.26284e-40	2.4933e-38	Promoter (<=1kb)	7	142375911	142388038	12128	2	13033	ENSMUST00000151120.8	0	ENSMUSG00000007891	Ctsd	cathepsin D
chr19	45175818	45177270	1453	*	1348.18	-0.987838	0.0744323	-13.2716	3.38184e-40	2.58252e-38	Distal Intergenic	19	45151469	45156399	4931	1	21908	ENSMUST00000174617.2	24349	ENSMUSG00000025215	Tlx1	T cell leukemia, homeobox 1
chr6	35424434	35425360	927	*	551.636	-2.48483	0.187238	-13.271	3.41132e-40	2.60331e-38	Distal Intergenic	6	35330846	35336825	5980	1	73409	ENSMUST00000201560.1	93588	ENSMUSG00000107341	1700065J11Rik	RIKEN cDNA 1700065J11 gene
chr13	5603814	5605507	1694	*	954.731	-1.12669	0.0849178	-13.268	3.54755e-40	2.70547e-38	Intron (ENSMUST00000222871.1/ENSMUST00000222871.1, intron 2 of 2)	13	5855515	5857561	2047	2	71867	ENSMUST00000223142.1	252054	ENSMUSG00000100625	1700016G22Rik	RIKEN cDNA 1700016G22 gene
chr3	41052950	41053811	862	*	101.755	-3.18001	0.239733	-13.2648	3.7061e-40	2.82451e-38	Distal Intergenic	3	41068520	41070670	2151	2	70804	ENSMUST00000124636.1	16859	ENSMUSG00000049940	Pgrmc2	progesterone receptor membrane component 2
chr1	152536408	152536915	508	*	167.972	-2.65135	0.199924	-13.2618	3.85566e-40	2.93656e-38	Intron (ENSMUST00000111859.7/19731, intron 12 of 18)	1	152557543	152592759	35217	2	19731	ENSMUST00000128251.7	55844	ENSMUSG00000026482	Rgl1	ral guanine nucleotide dissociation stimulator,-like 1
chr4	47315074	47316184	1111	*	1824.29	0.782232	0.058985	13.2615	3.86882e-40	2.94463e-38	Distal Intergenic	4	47303722	47313162	9441	1	12819	ENSMUST00000107730.2	11352	ENSMUSG00000028339	Col15a1	collagen, type XV, alpha 1
chr10	22285870	22286821	952	*	180.827	-2.12931	0.160747	-13.2463	4.73771e-40	3.60357e-38	Exon (ENSMUST00000105522.8/667281, exon 3 of 6)	10	22273346	22288849	15504	1	667281	ENSMUST00000131558.1	12524	ENSMUSG00000075297	H60b	histocompatibility 60b
chr13	5789098	5789708	611	*	211.27	-2.25737	0.170461	-13.2428	4.96805e-40	3.77627e-38	Distal Intergenic	13	5855515	5857561	2047	2	71867	ENSMUST00000223142.1	67853	ENSMUSG00000100625	1700016G22Rik	RIKEN cDNA 1700016G22 gene
chr2	153162891	153163361	471	*	318.302	-1.59502	0.120459	-13.2412	5.07252e-40	3.85314e-38	Promoter (1-2kb)	2	153161548	153193535	31988	1	99237	ENSMUST00000147978.7	1343	ENSMUSG00000068040	Tm9sf4	transmembrane 9 superfamily protein member 4
chr13	15847874	15848461	588	*	715.925	-1.03609	0.0782496	-13.2409	5.09663e-40	3.8689e-38	Intron (ENSMUST00000220672.1/100503142, intron 3 of 3)	13	15807243	15827537	20295	1	328190	ENSMUST00000221778.1	40631	ENSMUSG00000113338	A530046M15Rik	RIKEN cDNA A530046M15 gene
chr2	91484587	91486216	1630	*	994.267	0.951226	0.0718405	13.2408	5.10061e-40	3.86937e-38	Exon (ENSMUST00000028689.3/228357, exon 17 of 38)	2	91476319	91478842	2524	1	228357	ENSMUST00000151907.1	8268	ENSMUSG00000027253	Lrp4	low density lipoprotein receptor-related protein 4
chr16	24075769	24077132	1364	*	1532.29	-0.855999	0.0646512	-13.2403	5.13607e-40	3.8937e-38	Exon (ENSMUST00000230580.1/108168278, exon 2 of 2)	16	24076388	24082690	6303	2	108168278	ENSMUST00000230580.1	5558	NA	Gm46545	predicted gene, 46545
chr12	99380616	99381623	1008	*	154.51	-2.90889	0.21971	-13.2397	5.17355e-40	3.91953e-38	Intron (ENSMUST00000046859.11/71375, intron 2 of 5)	12	99195094	99393072	197979	2	71375	ENSMUST00000177451.7	11449	ENSMUSG00000033713	Foxn3	forkhead box N3
chr11	62260954	62261958	1005	*	102.287	-3.79049	0.286328	-13.2383	5.2758e-40	3.99437e-38	Intron (ENSMUST00000018644.2/11541, intron 1 of 1)	11	62248984	62266453	17470	1	11541	ENSMUST00000018644.2	11970	ENSMUSG00000018500	Adora2b	adenosine A2b receptor
chr7	99704443	99705988	1546	*	555.484	1.33694	0.101003	13.2367	5.38861e-40	4.0771e-38	Promoter (1-2kb)	7	99658389	99707161	48773	2	101488	ENSMUST00000107088.7	1173	ENSMUSG00000030737	Slco2b1	solute carrier organic anion transporter family, member 2b1
chr4	116691089	116691730	642	*	165.809	-2.22596	0.168204	-13.2337	5.60759e-40	4.24e-38	Intron (ENSMUST00000135573.7/18477, intron 2 of 5)	4	116687312	116699186	11875	1	18477	ENSMUST00000030454.5	3777	ENSMUSG00000028691	Prdx1	peroxiredoxin 1
chr16	70297035	70298102	1068	*	100.117	-3.51177	0.265374	-13.2333	5.6356e-40	4.25838e-38	Distal Intergenic	16	70313949	70569716	255768	1	74185	ENSMUST00000163832.7	-15847	ENSMUSG00000022707	Gbe1	glucan (1,4-alpha-), branching enzyme 1
chr4	47319502	47320230	729	*	583.305	1.14227	0.0863184	13.2332	5.64006e-40	4.25895e-38	Distal Intergenic	4	47303722	47313162	9441	1	12819	ENSMUST00000107730.2	15780	ENSMUSG00000028339	Col15a1	collagen, type XV, alpha 1
chr14	79263133	79264093	961	*	271.889	1.82923	0.138292	13.2273	6.10667e-40	4.60828e-38	Distal Intergenic	14	79222929	79247369	24441	2	105590	ENSMUST00000162937.1	-15764	ENSMUSG00000071262	Zfp957	zinc finger protein 957
chr3	100636101	100636732	632	*	147.542	-2.6365	0.199332	-13.2267	6.1537e-40	4.64072e-38	Intron (ENSMUST00000008907.13/17156, intron 5 of 12)	3	100587910	100652592	64683	2	17156	ENSMUST00000133642.1	15860	ENSMUSG00000008763	Man1a2	mannosidase, alpha, class 1A, member 2
chr8	27029946	27031337	1392	*	369.204	1.38499	0.104722	13.2254	6.26374e-40	4.72062e-38	Promoter (<=1kb)	8	27031314	27031968	655	1	244373	ENSMUST00000210445.1	0	ENSMUSG00000031483	Erlin2	ER lipid raft associated 2
chr12	33169580	33170659	1080	*	1650.45	-0.924415	0.0699042	-13.224	6.37667e-40	4.80258e-38	Intron (ENSMUST00000077456.12/380753, intron 1 of 2)	12	33147805	33328849	181045	1	380753	ENSMUST00000136644.7	21775	ENSMUSG00000020564	Atxn7l1	ataxin 7-like 1
chr10	118882564	118883783	1220	*	948.247	-1.08066	0.081739	-13.2209	6.65036e-40	5.00302e-38	Exon (ENSMUST00000220184.1/ENSMUST00000220184.1, exon 1 of 1)	10	118860738	118870209	9472	2	69181	ENSMUST00000218477.1	-12355	ENSMUSG00000028630	Dyrk2	dual-specificity tyrosine-(Y)-phosphorylation regulated kinase 2
chr9	32958230	32959744	1515	*	109.14	-3.53674	0.267512	-13.2208	6.6515e-40	5.00302e-38	Distal Intergenic	9	32904937	32928966	24030	2	330917	ENSMUST00000185169.1	-29264	NA	Gm27162	predicted gene 27162
chr19	55218216	55219228	1013	*	512.646	-1.16086	0.0878535	-13.2135	7.32961e-40	5.50947e-38	Intron (ENSMUST00000069183.6/73707, intron 12 of 20)	19	55198297	55241236	42940	2	73707	ENSMUST00000069183.6	22008	ENSMUSG00000055523	Gucy2g	guanylate cyclase 2g
chr15	34045926	34047334	1409	*	1809.18	-0.749779	0.0567784	-13.2054	8.17171e-40	6.13844e-38	Distal Intergenic	15	34082694	34103345	20652	1	67154	ENSMUST00000172082.1	-35360	ENSMUSG00000022255	Mtdh	metadherin
chr6	35607841	35608943	1103	*	153.359	-4.65745	0.352784	-13.202	8.54629e-40	6.41563e-38	Distal Intergenic	6	35508906	35539888	30983	2	14489	ENSMUST00000031866.8	-67953	ENSMUSG00000029840	Mtpn	myotrophin
chr7	110796367	110797188	822	*	1478.38	-0.856241	0.0648587	-13.2016	8.58587e-40	6.44114e-38	Intron (ENSMUST00000170374.7/11717, intron 6 of 14)	7	110777690	110791314	13625	1	11717	ENSMUST00000148292.1	18677	ENSMUSG00000005686	Ampd3	adenosine monophosphate deaminase 3
chr13	41466204	41466507	304	*	334.373	1.51617	0.114856	13.2006	8.70069e-40	6.52303e-38	Intron (ENSMUST00000021794.13/18003, intron 1 of 7)	13	41337816	41487242	149427	2	18003	ENSMUST00000225053.1	20735	ENSMUSG00000021365	Nedd9	neural precursor cell expressed, developmentally down-regulated gene 9
chr3	32480231	32481338	1108	*	101.259	-3.60023	0.272839	-13.1955	9.31941e-40	6.98234e-38	Intron (ENSMUST00000164954.2/100502876, intron 2 of 3)	3	32471588	32492231	20644	2	100502876	ENSMUST00000164954.2	10893	ENSMUSG00000091091	Kcnmb3	potassium large conductance calcium-activated channel, subfamily M, beta member 3
chr1	89078579	89080011	1433	*	174.211	-2.22929	0.168954	-13.1946	9.42044e-40	7.05344e-38	Intron (ENSMUST00000066279.10/98402, intron 1 of 5)	1	89070453	89112860	42408	1	98402	ENSMUST00000123745.1	8126	ENSMUSG00000036206	Sh3bp4	SH3-domain binding protein 4
chr13	41604029	41604729	701	*	588.172	-1.16156	0.0880357	-13.1942	9.47904e-40	7.0927e-38	Promoter (1-2kb)	13	41606216	41641355	35140	1	621976	ENSMUST00000129449.2	-1487	ENSMUSG00000087370	Tmem170b	transmembrane protein 170B
chr4	143288024	143289517	1494	*	1952.61	-0.777298	0.058917	-13.1931	9.61648e-40	7.19086e-38	Intron (ENSMUST00000030317.13/14726, intron 1 of 5)	4	143268346	143299463	31118	2	14726	ENSMUST00000119654.1	9946	ENSMUSG00000028583	Pdpn	podoplanin
chr14	120426753	120427700	948	*	104.243	-3.72526	0.282427	-13.1902	9.99651e-40	7.47018e-38	Intron (ENSMUST00000088419.12/105559, intron 8 of 8)	14	120396487	120431697	35211	1	105559	ENSMUST00000227153.1	30266	ENSMUSG00000022139	Mbnl2	muscleblind like splicing factor 2
chr9	52172412	52172968	557	*	360.758	-1.88284	0.142781	-13.187	1.04278e-39	7.7874e-38	Distal Intergenic	9	52111985	52168111	56127	2	244871	ENSMUST00000165519.1	-4301	ENSMUSG00000035164	Zc3h12c	zinc finger CCCH type containing 12C
chr5	117158425	117160080	1656	*	1766.24	-0.826901	0.0627134	-13.1854	1.06495e-39	7.94783e-38	Intron (ENSMUST00000111978.7/330177, intron 1 of 20)	5	117133641	117187448	53808	1	330177	ENSMUST00000153709.1	24784	ENSMUSG00000061288	Taok3	TAO kinase 3
chr4	102584644	102585305	662	*	228.367	-2.01253	0.152686	-13.1808	1.13126e-39	8.43722e-38	Promoter (2-3kb)	4	102587558	102605703	18146	1	18578	ENSMUST00000030251.12	-2253	ENSMUSG00000028525	Pde4b	phosphodiesterase 4B, cAMP specific
chr9	52281002	52282234	1233	*	195.317	-1.96608	0.149192	-13.1782	1.17167e-39	8.73298e-38	Distal Intergenic	9	52111985	52168111	56127	2	244871	ENSMUST00000165519.1	-112891	ENSMUSG00000035164	Zc3h12c	zinc finger CCCH type containing 12C
chr2	35477911	35478749	839	*	278.07	-1.69676	0.128764	-13.1773	1.18601e-39	8.83411e-38	Distal Intergenic	2	35432514	35463231	30718	2	14594	ENSMUST00000149442.1	-14680	ENSMUSG00000035778	Ggta1	glycoprotein galactosyltransferase alpha 1, 3
chr7	26799673	26800997	1325	*	157.086	-2.33453	0.177289	-13.1679	1.34238e-39	9.99236e-38	Distal Intergenic	7	26808892	26821205	12314	1	13108	ENSMUST00000040944.8	-7895	ENSMUSG00000049685	Cyp2g1	cytochrome P450, family 2, subfamily g, polypeptide 1
chr1	106352805	106353614	810	*	104.381	-3.64753	0.277122	-13.1622	1.44839e-39	1.07745e-37	Intron (ENSMUST00000061047.6/98432, intron 10 of 16)	1	106317238	106319015	1778	1	98432	ENSMUST00000124895.1	35567	ENSMUSG00000044340	Phlpp1	PH domain and leucine rich repeat protein phosphatase 1
chr11	97082674	97084687	2014	*	822.153	-1.09424	0.0831607	-13.1582	1.52705e-39	1.13524e-37	Distal Intergenic	11	97066883	97068271	1389	1	71240	ENSMUST00000143360.1	15791	ENSMUSG00000038534	Osbpl7	oxysterol binding protein-like 7
chr10	96604910	96606386	1477	*	315.98	-1.80755	0.137372	-13.1581	1.52944e-39	1.13628e-37	Distal Intergenic	10	96617006	96622809	5804	1	12226	ENSMUST00000038377.8	-10620	ENSMUSG00000036478	Btg1	B cell translocation gene 1, anti-proliferative
chr6	108694851	108696524	1674	*	1073.66	1.13133	0.0860289	13.1505	1.68956e-39	1.25443e-37	Distal Intergenic	6	108577039	108660934	83896	2	75394	ENSMUST00000137478.3	-33917	ENSMUSG00000087341	0610040F04Rik	RIKEN cDNA 0610040F04 gene
chr4	141655803	141656687	885	*	1212.6	0.862652	0.0655991	13.1504	1.69334e-39	1.25642e-37	Intron (ENSMUST00000084203.10/69582, intron 1 of 19)	4	141625734	141664118	38385	2	69582	ENSMUST00000084203.10	7431	ENSMUSG00000028917	Plekhm2	pleckstrin homology domain containing, family M (with RUN domain) member 2
chr4	55630092	55631609	1518	*	607.444	1.45759	0.110842	13.1501	1.69896e-39	1.25978e-37	Intron (ENSMUST00000123620.1/ENSMUST00000123620.1, intron 4 of 4)	4	55527143	55532466	5324	2	16600	ENSMUST00000107619.2	-97626	ENSMUSG00000003032	Klf4	Kruppel-like factor 4 (gut)
chr12	17657317	17658784	1468	*	858.755	0.989978	0.0753169	13.1442	1.83843e-39	1.36232e-37	Distal Intergenic	12	17690856	17791933	101078	1	53602	ENSMUST00000071858.4	-32072	ENSMUSG00000071379	Hpcal1	hippocalcin-like 1
chr16	11288048	11288894	847	*	131.612	-2.86049	0.217691	-13.1402	1.93835e-39	1.43544e-37	Distal Intergenic	16	11313812	11320074	6263	1	21935	ENSMUST00000023140.5	-24918	ENSMUSG00000022496	Tnfrsf17	tumor necrosis factor receptor superfamily, member 17
chr5	91299136	91299529	394	*	105.47	-3.55523	0.270614	-13.1376	2.00406e-39	1.48315e-37	Distal Intergenic	5	91257571	91283421	25851	2	100503265	ENSMUST00000200707.1	-15715	ENSMUSG00000107198	Gm19619	predicted gene, 19619
chr2	132153437	132153718	282	*	177.929	-2.16478	0.164824	-13.1339	2.10553e-39	1.55724e-37	Intron (ENSMUST00000131603.1/ENSMUST00000131603.1, intron 1 of 2)	2	132074834	132145108	70275	2	54338	ENSMUST00000127724.7	-8329	ENSMUSG00000027340	Slc23a2	solute carrier family 23 (nucleobase transporters), member 2
chrX	158192710	158193732	1023	*	85.3956	-4.29055	0.326759	-13.1306	2.1983e-39	1.62481e-37	Distal Intergenic	20	157832743	158043294	210552	2	245684	ENSMUST00000112513.1	-149416	ENSMUSG00000025658	Cnksr2	connector enhancer of kinase suppressor of Ras 2
chr1	191438241	191439421	1181	*	822.128	-1.02133	0.0777913	-13.1291	2.24322e-39	1.65694e-37	Intron (ENSMUST00000192778.1/102634668, intron 5 of 5)	1	191436340	191465048	28709	2	102634668	ENSMUST00000192778.1	25627	NA	Gm32200	predicted gene, 32200
chr6	38315827	38316634	808	*	145.332	-2.73438	0.208306	-13.1267	2.31455e-39	1.70853e-37	3' UTR	6	38287396	38299259	11864	2	209032	ENSMUST00000058524.2	-16568	ENSMUSG00000047749	Zc3hav1l	zinc finger CCCH-type, antiviral 1-like
chr2	155756350	155757808	1459	*	306.225	-1.93836	0.147681	-13.1253	2.35807e-39	1.73955e-37	Distal Intergenic	2	155751344	155755468	4125	1	19124	ENSMUST00000143493.1	5006	ENSMUSG00000027611	Procr	protein C receptor, endothelial
chr15	80680366	80682129	1764	*	872.013	-1.1568	0.0881504	-13.1231	2.4295e-39	1.79109e-37	Intron (ENSMUST00000023044.6/213956, intron 1 of 4)	15	80671847	80700425	28579	1	213956	ENSMUST00000023044.6	8519	ENSMUSG00000022408	Fam83f	family with sequence similarity 83, member F
chr1	86302847	86304234	1388	*	1316.71	0.863592	0.0658109	13.1223	2.45299e-39	1.80725e-37	Promoter (<=1kb)	1	86303234	86307305	4072	1	227327	ENSMUST00000113306.3	0	ENSMUSG00000079445	B3gnt7	UDP-GlcNAc:betaGal beta-1,3-N-acetylglucosaminyltransferase 7
chr13	113417459	113418876	1418	*	707.876	-1.1034	0.0841141	-13.1179	2.60013e-39	1.91443e-37	Distal Intergenic	13	113446288	113502844	56557	2	70917	ENSMUST00000223835.1	83968	ENSMUSG00000114790	4921509O07Rik	RIKEN cDNA 4921509O07 gene
chr7	107663967	107665063	1097	*	912.241	-1.14103	0.0869955	-13.116	2.66701e-39	1.96242e-37	Intron (ENSMUST00000040056.14/19024, intron 3 of 24)	7	107606844	107748583	141740	1	19024	ENSMUST00000098134.4	57123	ENSMUSG00000036528	Ppfibp2	PTPRF interacting protein, binding protein 2 (liprin beta 2)
chr6	113679759	113680505	747	*	761.957	1.05556	0.0804823	13.1154	2.68815e-39	1.97671e-37	Intron (ENSMUST00000059286.13/108960, intron 9 of 12)	6	113669778	113693798	24021	1	108960	ENSMUST00000113024.2	9981	ENSMUSG00000060477	Irak2	interleukin-1 receptor-associated kinase 2
chr16	91851467	91852454	988	*	748.611	-1.16663	0.0889912	-13.1095	2.90619e-39	2.13568e-37	Promoter (1-2kb)	16	91853811	91870334	16524	1	16443	ENSMUST00000126374.2	-1357	ENSMUSG00000022957	Itsn1	intersectin 1 (SH3 domain protein 1A)
chr13	75824546	75825657	1112	*	683.159	-1.19986	0.0915474	-13.1064	3.02555e-39	2.22197e-37	Distal Intergenic	13	75839868	75850151	10284	1	93692	ENSMUST00000022082.7	-14211	ENSMUSG00000021591	Glrx	glutaredoxin
chr14	31160327	31161367	1041	*	931.424	-0.993405	0.0758014	-13.1054	3.06804e-39	2.25174e-37	Promoter (<=1kb)	14	31156637	31161829	5193	2	192187	ENSMUST00000159757.7	462	ENSMUSG00000042286	Stab1	stabilin 1
chr2	128465278	128465932	655	*	287.502	-1.70649	0.130218	-13.1049	3.08505e-39	2.26135e-37	Intron (ENSMUST00000223654.1/100043424, intron 2 of 2)	2	128178319	128429366	251048	2	100043424	ENSMUST00000225087.1	-35912	NA	Morrbid	myeloid RNA regulator of BCL2L11 induced cell death
chr2	152111583	152112745	1163	*	561.603	-1.12949	0.0861877	-13.105	3.08399e-39	2.26135e-37	Distal Intergenic	2	152105524	152111376	5853	1	76650	ENSMUST00000041500.7	6059	ENSMUSG00000032802	Srxn1	sulfiredoxin 1 homolog (S. cerevisiae)
chr18	77861518	77862308	791	*	290.012	-2.02635	0.154641	-13.1036	3.141e-39	2.30089e-37	Exon (ENSMUST00000114741.2/19201, exon 6 of 15)	18	77793259	77796743	3485	2	619308	ENSMUST00000143732.7	-64775	NA	F830208F22Rik	RIKEN cDNA F830208F22 gene
chr10	121722002	121723248	1247	*	511.539	-3.44984	0.263278	-13.1034	3.14769e-39	2.30432e-37	Distal Intergenic	10	121739937	121752865	12929	1	270802	ENSMUST00000065600.7	-16689	ENSMUSG00000053684	BC048403	cDNA sequence BC048403
chr1	168950696	168951588	893	*	192.555	-4.99813	0.381488	-13.1017	3.22012e-39	2.35584e-37	Distal Intergenic	1	169018974	169019089	116	2	102466632	ENSMUST00000184979.1	67501	ENSMUSG00000098829	Mir6354	microRNA 6354
chr3	142498985	142499421	437	*	82.9086	-4.23882	0.323726	-13.0938	3.57059e-39	2.61059e-37	Promoter (2-3kb)	3	142496942	142522030	25089	1	229898	ENSMUST00000197459.1	2043	ENSMUSG00000105504	Gbp5	guanylate binding protein 5
chr12	85519424	85519938	515	*	143.18	-2.45996	0.187888	-13.0927	3.62551e-39	2.64906e-37	Distal Intergenic	12	85474911	85476063	1153	1	14281	ENSMUST00000134311.1	44513	ENSMUSG00000021250	Fos	FBJ osteosarcoma oncogene
chr3	126792647	126793975	1329	*	167.543	-2.5974	0.198429	-13.0898	3.76473e-39	2.74904e-37	Promoter (1-2kb)	3	126795348	126840261	44914	1	108058	ENSMUST00000197660.4	-1373	ENSMUSG00000053819	Camk2d	calcium/calmodulin-dependent protein kinase II, delta
chr1	155843857	155844833	977	*	406.522	-1.47049	0.112347	-13.0888	3.81603e-39	2.78474e-37	Intron (ENSMUST00000195048.1/ENSMUST00000195048.1, intron 1 of 1)	1	155848533	155861373	12841	2	74081	ENSMUST00000132189.1	16540	ENSMUSG00000033671	Cep350	centrosomal protein 350
chr17	80112379	80114037	1659	*	1348.69	1.16915	0.0893649	13.0829	4.12523e-39	3.00846e-37	Distal Intergenic	17	80127471	80185101	57631	1	319625	ENSMUST00000039205.10	-13434	ENSMUSG00000035473	Galm	galactose mutarotase
chr13	54056740	54057596	857	*	159.254	-2.53693	0.193917	-13.0826	4.13984e-39	3.01721e-37	Promoter (1-2kb)	13	54051183	54055705	4523	2	13488	ENSMUST00000221470.1	-1035	ENSMUSG00000021478	Drd1	dopamine receptor D1
chr11	114997764	114998970	1207	*	692.465	-1.44249	0.110271	-13.0813	4.21201e-39	3.06786e-37	Promoter (2-3kb)	11	114996721	115001880	5160	2	140497	ENSMUST00000092464.9	2910	ENSMUSG00000044811	Cd300c2	CD300C molecule 2
chr18	50313635	50314754	1120	*	129.42	-2.67232	0.204293	-13.0808	4.23729e-39	3.08432e-37	Distal Intergenic	18	50278369	50283019	4651	1	225497	ENSMUST00000039121.2	35266	ENSMUSG00000035420	Fam170a	family with sequence similarity 170, member A
chr1	36072999	36074060	1062	*	548.847	-1.26206	0.0964888	-13.0798	4.29314e-39	3.123e-37	Intron (ENSMUST00000088174.3/50785, intron 1 of 1)	1	36068400	36106446	38047	1	50785	ENSMUST00000088174.3	4599	ENSMUSG00000045216	Hs6st1	heparan sulfate 6-O-sulfotransferase 1
chr2	50690131	50690840	710	*	292.233	-1.62527	0.124272	-13.0784	4.37814e-39	3.18282e-37	Distal Intergenic	2	50909684	50911849	2166	1	227885	ENSMUST00000119159.1	-218844	ENSMUSG00000083270	Gm13498	heat shock protein 90 alpha (cytosolic), class B member 1 pseudogene
chr12	3891976	3893186	1211	*	800.052	1.17506	0.0898729	13.0747	4.59437e-39	3.33791e-37	Promoter (<=1kb)	12	3891744	3914443	22700	1	13435	ENSMUST00000111186.7	232	ENSMUSG00000020661	Dnmt3a	DNA methyltransferase 3A
chr4	150807948	150809421	1474	*	229.994	-1.80067	0.137772	-13.07	4.88749e-39	3.54863e-37	Distal Intergenic	4	150853919	150868892	14974	1	74155	ENSMUST00000073600.8	-44498	ENSMUSG00000028967	Errfi1	ERBB receptor feedback inhibitor 1
chr11	114684247	114685239	993	*	1332.94	1.15031	0.0880155	13.0694	4.92464e-39	3.57334e-37	Intron (ENSMUST00000045779.5/117160, intron 1 of 13)	11	114675516	114690603	15088	1	117160	ENSMUST00000141111.1	8731	ENSMUSG00000034714	Ttyh2	tweety family member 2
chr6	17559690	17560723	1034	*	99.5783	-3.87319	0.296481	-13.0639	5.2955e-39	3.84002e-37	Intron (ENSMUST00000115443.7/17295, intron 18 of 21)	6	17546973	17553430	6458	1	17295	ENSMUST00000148903.1	12717	ENSMUSG00000009376	Met	met proto-oncogene
chr6	108570309	108571882	1574	*	2496.52	0.665227	0.0509304	13.0615	5.46512e-39	3.96053e-37	Distal Intergenic	6	108610333	108613995	3663	2	75394	ENSMUST00000204759.1	42113	ENSMUSG00000087341	0610040F04Rik	RIKEN cDNA 0610040F04 gene
chr15	37198333	37199322	990	*	82.8327	-4.09233	0.313334	-13.0606	5.5286e-39	4.004e-37	Distal Intergenic	15	37233036	37333647	100612	1	252973	ENSMUST00000161405.7	-33714	ENSMUSG00000022286	Grhl2	grainyhead like transcription factor 2
chr13	60479035	60481120	2086	*	905.397	0.977415	0.0748527	13.0578	5.73344e-39	4.14975e-37	Intron (ENSMUST00000225097.1/ENSMUST00000225097.1, intron 1 of 2)	13	60601947	60762802	160856	1	69635	ENSMUST00000226059.1	-120827	ENSMUSG00000021559	Dapk1	death associated protein kinase 1
chr11	96033847	96035495	1649	*	765.585	-1.05862	0.0810754	-13.0572	5.78368e-39	4.18348e-37	Promoter (<=1kb)	11	96034885	96047430	12546	1	27681	ENSMUST00000006217.9	0	ENSMUSG00000006058	Snf8	SNF8, ESCRT-II complex subunit, homolog (S. cerevisiae)
chr19	5447370	5449099	1730	*	819.749	-1.11584	0.0854625	-13.0565	5.83299e-39	4.21649e-37	Promoter (<=1kb)	19	5447703	5455945	8243	1	14283	ENSMUST00000025850.5	0	ENSMUSG00000024912	Fosl1	fos-like antigen 1
chr16	95817894	95818221	328	*	101.305	-3.08953	0.236677	-13.0538	6.04657e-39	4.36814e-37	Intron (ENSMUST00000233116.1/69776, intron 2 of 4)	16	95831117	95845770	14654	2	69776	ENSMUST00000233770.1	27549	ENSMUSG00000117232	1600002D24Rik	RIKEN cDNA 1600002D24 gene
chr8	13780252	13780944	693	*	168.381	-2.17481	0.166619	-13.0525	6.14568e-39	4.43695e-37	Promoter (1-2kb)	8	13779002	13781938	2937	1	69957	ENSMUST00000137360.1	1250	ENSMUSG00000038416	Cdc16	CDC16 cell division cycle 16
chr13	113547661	113548699	1039	*	847.504	-1.03988	0.0796998	-13.0474	6.57368e-39	4.74298e-37	Intron (ENSMUST00000225395.1/ENSMUST00000225395.1, intron 1 of 5)	13	113446288	113502844	56557	2	70917	ENSMUST00000223835.1	-44817	ENSMUSG00000114790	4921509O07Rik	RIKEN cDNA 4921509O07 gene
chr10	111509348	111509771	424	*	122.103	-2.83072	0.217128	-13.0371	7.52649e-39	5.42705e-37	Promoter (1-2kb)	10	111507696	111508165	470	1	21664	ENSMUST00000186359.1	1652	ENSMUSG00000020205	Phlda1	pleckstrin homology like domain, family A, member 1
chr10	62850712	62852083	1372	*	139.343	-2.70082	0.207313	-13.0278	8.5079e-39	6.13086e-37	Intron (ENSMUST00000050826.13/52463, intron 2 of 10)	10	62839097	62865304	26208	2	52463	ENSMUST00000173081.1	13221	ENSMUSG00000047146	Tet1	tet methylcytosine dioxygenase 1
chr17	17845189	17846059	871	*	371.531	-1.53953	0.118191	-13.0258	8.72974e-39	6.28678e-37	Intron (ENSMUST00000003762.7/15116, intron 4 of 4)	17	17838281	17839071	791	1	75202	ENSMUST00000179350.1	6908	ENSMUSG00000080316	Spaca6	sperm acrosome associated 6
chr12	55464914	55465292	379	*	223.855	-1.9719	0.151387	-13.0255	8.75969e-39	6.3044e-37	Distal Intergenic	12	55490407	55491810	1404	2	18035	ENSMUST00000219869.1	26518	ENSMUSG00000021025	Nfkbia	nuclear factor of kappa light polypeptide gene enhancer in B cells inhibitor, alpha
chr5	43437214	43438158	945	*	107.909	-5.29596	0.406603	-13.0249	8.83282e-39	6.35306e-37	Distal Intergenic	5	43515538	43618803	103266	1	109323	ENSMUST00000076939.9	-77380	ENSMUSG00000061535	C1qtnf7	C1q and tumor necrosis factor related protein 7
chr6	49130281	49130797	517	*	102.913	-3.19937	0.245854	-13.0133	1.02821e-38	7.39087e-37	Intron (ENSMUST00000031838.8/140488, intron 5 of 14)	6	49107400	49111100	3701	2	140488	ENSMUST00000203863.1	-19181	ENSMUSG00000029814	Igf2bp3	insulin-like growth factor 2 mRNA binding protein 3
chr2	129319863	129320523	661	*	941.629	-0.938442	0.0721385	-13.0089	1.08904e-38	7.82322e-37	Distal Intergenic	2	129299610	129309972	10363	2	16175	ENSMUST00000028882.1	-9891	ENSMUSG00000027399	Il1a	interleukin 1 alpha
chr11	116175813	116176491	679	*	114.711	-3.19721	0.245893	-13.0025	1.18439e-38	8.50289e-37	Intron (ENSMUST00000130229.7/11430, intron 5 of 9)	11	116175343	116181214	5872	2	11430	ENSMUST00000150549.7	4723	ENSMUSG00000020777	Acox1	acyl-Coenzyme A oxidase 1, palmitoyl
chr6	129351142	129351806	665	*	205.77	-2.01407	0.154956	-12.9977	1.26044e-38	9.04322e-37	Promoter (1-2kb)	6	129349964	129365303	15340	1	232413	ENSMUST00000065289.5	1178	ENSMUSG00000053063	Clec12a	C-type lectin domain family 12, member a
chr6	127329802	127331074	1273	*	643.571	-1.15274	0.0886981	-12.9963	1.2848e-38	9.2122e-37	Distal Intergenic	6	127296186	127307967	11782	2	232386	ENSMUST00000202005.1	-21835	ENSMUSG00000107153	Gm38404	predicted gene, 38404
chr16	55776251	55777091	841	*	170.322	-2.12651	0.163641	-12.995	1.30598e-38	9.35823e-37	Distal Intergenic	16	55811375	55822138	10764	2	80859	ENSMUST00000114458.7	45047	ENSMUSG00000035356	Nfkbiz	nuclear factor of kappa light polypeptide gene enhancer in B cells inhibitor, zeta
chr2	116952653	116953721	1069	*	148.978	-2.66089	0.204863	-12.9887	1.41906e-38	1.01622e-36	Distal Intergenic	2	116900194	116904557	4364	1	320975	ENSMUST00000155323.1	52459	ENSMUSG00000085316	D330050G23Rik	RIKEN cDNA D330050G23 gene
chr19	16898213	16899314	1102	*	220.203	-1.84553	0.142144	-12.9834	1.51884e-38	1.087e-36	Distal Intergenic	19	16872316	16873830	1515	2	14240	ENSMUST00000072915.2	-24383	ENSMUSG00000056829	Foxb2	forkhead box B2
chr14	70280818	70282059	1242	*	144.762	-2.74502	0.211472	-12.9805	1.57789e-38	1.12856e-36	Intron (ENSMUST00000228911.1/19057, intron 1 of 14)	14	70217865	70289277	71413	2	19057	ENSMUST00000228911.1	7218	ENSMUSG00000022092	Ppp3cc	protein phosphatase 3, catalytic subunit, gamma isoform
chr2	152112890	152116210	3321	*	1080.07	-1.23957	0.0954986	-12.98	1.58953e-38	1.13618e-36	Distal Intergenic	2	152105524	152111376	5853	1	76650	ENSMUST00000041500.7	7366	ENSMUSG00000032802	Srxn1	sulfiredoxin 1 homolog (S. cerevisiae)
chr9	44231703	44231998	296	*	360.948	-1.42202	0.109569	-12.9783	1.6255e-38	1.16117e-36	Promoter (1-2kb)	9	44173375	44233544	60170	2	12402	ENSMUST00000205755.1	1546	ENSMUSG00000034342	Cbl	Casitas B-lineage lymphoma
chr7	67444470	67446154	1685	*	906.152	0.901538	0.0694714	12.9771	1.64989e-38	1.17786e-36	Distal Intergenic	7	67251809	67372858	121050	2	17258	ENSMUST00000133074.1	-71612	ENSMUSG00000030557	Mef2a	myocyte enhancer factor 2A
chr1	186256582	186257445	864	*	332.526	1.47224	0.113467	12.975	1.6963e-38	1.21024e-36	Distal Intergenic	1	186087731	186117310	29580	2	226791	ENSMUST00000045388.7	-139272	ENSMUSG00000039246	Lyplal1	lysophospholipase-like 1
chr9	94512125	94513192	1068	*	511.238	-1.27095	0.097964	-12.9737	1.72559e-38	1.23037e-36	Distal Intergenic	9	94517864	94538081	20218	2	68861	ENSMUST00000113028.1	24889	ENSMUSG00000045414	Dipk2a	divergent protein kinase domain 2A
chr7	102229585	102230854	1270	*	467.429	-1.37056	0.105649	-12.9728	1.7458e-38	1.24402e-36	Promoter (<=1kb)	7	102229999	102238560	8562	1	233575	ENSMUST00000120119.8	0	ENSMUSG00000030990	Pgap2	post-GPI attachment to proteins 2
chr11	3910591	3911257	667	*	671.489	-1.03066	0.0794706	-12.9691	1.83184e-38	1.30451e-36	Intron (ENSMUST00000109995.1/103710, intron 1 of 1)	11	3907021	3914664	7644	2	103710	ENSMUST00000109995.1	3407	ENSMUSG00000048807	Slc35e4	solute carrier family 35, member E4
chr10	51421962	51423391	1430	*	653.474	-1.03074	0.0794848	-12.9678	1.86405e-38	1.32663e-36	Distal Intergenic	10	51480612	51496481	15870	1	14728	ENSMUST00000218123.1	-57221	ENSMUSG00000062593	Lilrb4a	leukocyte immunoglobulin-like receptor, subfamily B, member 4A
[truncated: 113,464 more rows]
