# Supplementary material for: Epigenetic reprogramming of airway macrophages promotes polarization and inflammation in muco-obstructive lung disease
Source: Nat Commun. 2021 Nov 11;12:6520. doi: 10.1038/s41467-021-26777-9 (PMC8586227; doi:10.1038/s41467-021-26777-9)
Supplement: Supplementary file 11 — Source Data [file 41467_2021_26777_MOESM11_ESM.zip]

Archive with 10 entries (9 files):
- source_data/
- __MACOSX/._source_data
- source_data/.DS_Store
- __MACOSX/source_data/._.DS_Store
- source_data/fig_S2.txt
- __MACOSX/source_data/._fig_S2.txt
- source_data/source_data.xlsx
- __MACOSX/source_data/._source_data.xlsx
- source_data/~$source_data.xlsx
- __MACOSX/source_data/._~$source_data.xlsx
